# Supplementary material for: DNA Methylation and Breast Cancer Risk: An Epigenome-Wide Study of Normal Breast Tissue and Blood
Source: Cancers (Basel). 2020 Oct 23;12(11):3088. doi: 10.3390/cancers12113088 (PMC7690691; doi:10.3390/cancers12113088)
Supplement: Supplementary file 1 [file cancers-12-03088-s001.zip]

Archive with 10 entries (9 files):
- Supplementary files/
- Supplementary files/cancers-933700-SI-Figure-Table1-4.docx
- Supplementary files/Table S10.xlsx
- Supplementary files/Table S11.xlsx
- Supplementary files/Table S12.xlsx
- Supplementary files/Table S5.xlsx
- Supplementary files/Table S6.xlsx
- Supplementary files/Table S7.xlsx
- Supplementary files/Table S8.xlsx
- Supplementary files/Table S9.xlsx
