# Supplementary material for: DNA Methylation and Breast Cancer Risk: An Epigenome-Wide Study of Normal Breast Tissue and Blood
Source: Cancers (Basel). 2020 Oct 23;12(11):3088. doi: 10.3390/cancers12113088 (PMC7690691; doi:10.3390/cancers12113088)
Supplement: Supplementary file 1 [file cancers-12-03088-s001.zip › Supplementary files/Table S10.xlsx]

## Sheet: Replicated CpGs (main analysis)
Table S10. CpG sites associated with breast cancer risk, passing the false discovery rate of 0.05 in the main analysis of normal breast tissue and replicated in both secondary analyses (normal breast tissue and blood samples)
CpG	Chromosome	Gene	Gene region	Relation_to_Island	logFC	AveExpr	t	P.Value	adj.P.Val	B
cg02026141	chr10			S_Shelf	0.457136366458923	-0.22455031844737	6.22051957796063	1.66221188088785e-06	0.0028814179783693	5.12669896991721
cg06386205	chr3	IQSEC1;IQSEC1	Body;Body	Island	0.232072878065261	1.84781530943582	6.20970136875349	1.70773681936547e-06	0.00290344312076194	5.10072576811799
cg00591844	chr2	CXCR4	TSS200	N_Shore	0.280394738411264	-2.4609641899008	6.03924546387663	2.61815637507767e-06	0.00337105242305558	4.71513320321612
cg05516755	chr16			OpenSea	0.372171198407491	0.241582395077707	5.7239740696171	5.81268879640956e-06	0.00511993855355315	3.98994406830733
cg15894661	chr11	ACCS;ACCS;ACCS	5'UTR;1stExon;5'UTR	Island	-0.194593673610247	-3.54618430120213	-5.68738583662052	6.37996353557455e-06	0.00534255457837182	3.90466601498751
cg02783318	chr19	PHLDB3;PHLDB3	1stExon;5'UTR	Island	0.210418204466513	-3.61625943507329	5.66150938676856	6.81471605305818e-06	0.00551831733260102	3.84343410627511
cg21160363	chr7	SRRM3	Body	N_Shelf	-0.300599982339509	-0.34426186797731	-5.6136133111193	7.70016255936002e-06	0.00594175575750421	3.73327269421286
cg19049724	chr8	DLGAP2	Body	Island	-0.226171397554162	3.22358717404979	-5.59865286304795	7.99993618447576e-06	0.00607018861511719	3.69804607430335
cg23279460	chr19			Island	0.262205480499682	-3.44429173028645	5.3093706190329	1.67937361111801e-05	0.00849345487554902	2.99484207308564
cg01206378	chr1	RWDD3;RWDD3	TSS1500;TSS1500	N_Shore	-0.406732468269969	-0.281359112251413	-5.29354447146441	1.74917329584291e-05	0.00867685248682773	2.98382417643771
cg09434832	chr19	ZNF616	5'UTR	N_Shore	0.147949610362578	-3.35747460185999	5.24640008218324	1.97492962570015e-05	0.00926929713360831	2.87266551786225
cg19084589	chr1	LIN28	Body	Island	-0.354410325051315	-1.95745392645648	-5.1651200173411	2.43533897291117e-05	0.0101792578180293	2.63333195694665
cg08475468	chr19			N_Shore	0.194835651765669	-2.6410851739562	5.14372665325698	2.57357036096722e-05	0.0103863492020379	2.63079657704407
cg20065463	chr2	DES;DES	1stExon;5'UTR	N_Shore	-0.266107224498648	-1.97189557119934	-5.11454131908526	2.77497977577236e-05	0.0106810103437156	2.56178033956293
cg21243154	chr6	TRIM27	Body	OpenSea	-0.256109949335377	2.66837132560868	-5.08147206010053	3.0224377612631e-05	0.011088423147602	2.48375968044361
cg05347479	chr11	C11orf94	Body	S_Shelf	0.224057866357444	2.41564077590747	5.04799093202435	3.2956131816458e-05	0.011402759720248	2.40447564072163
cg19953799	chr2	CNNM4	1stExon	S_Shore	0.272066825554024	3.62230002925474	5.01456203993432	3.59314298510904e-05	0.0117686490796288	2.32527785330442
cg10317827	chr7			Island	-0.200554906421485	3.59920430516841	-4.997086426704	3.75928360829703e-05	0.0120405109475033	2.28380913565314
cg14726357	chr15	ZNF592	Body	OpenSea	0.228983430076164	3.16545176578077	4.99381512293092	3.79123129681398e-05	0.0120670648539768	2.2760307444268
cg11201772	chr17	LRRC37A3	TSS200	Island	-0.239311615959382	-2.75802680576573	-4.97887818631028	3.94060846657757e-05	0.0123348269954466	2.04226205023897
cg27650909	chr5	LYRM7	TSS200	Island	0.298307615568356	-3.55362828830883	4.95216338755823	4.22267125468507e-05	0.0127366403300684	2.1773413897659
cg05231332	chr17	RPH3AL	Body	Island	-0.244010855538021	1.27542157758449	-4.87661776170243	5.13495938136108e-05	0.0138110145694217	1.99780625668813
cg00862883	chr6	TMEM170B	TSS1500	Island	0.184694966735505	-3.04031064370859	4.875459869072	5.15038286675639e-05	0.0138110145694217	1.99508311831011
cg24346507	chr1	ESRRG;ESRRG;ESRRG	5'UTR;5'UTR;5'UTR	OpenSea	-0.199140047026422	2.37375046623449	-4.68879798797213	8.35483081816516e-05	0.0169271171837378	1.5513780478147
cg00261534	chr10	KLF6;KLF6;KLF6;KLF6	Body;Body;Body;Body	Island	0.196997504452843	-3.63021369816881	4.6825690482634	8.49085230715106e-05	0.0170374648148109	1.53658004499759
cg12780873	chr17	HRNBP3	5'UTR	OpenSea	0.293711345723637	3.077370023868	4.66212587904511	8.95303158026346e-05	0.0175103776263901	1.48797197102571
cg20212362	chr17			S_Shore	0.234765290497783	2.73423495637441	4.65024736676472	9.23305344149145e-05	0.0177537810288769	1.45971327834836
cg13187936	chr1	INTS7;DTL	Body;TSS1500	N_Shore	0.221204987940109	-2.76361879180277	4.61663420307004	0.000100738067476093	0.018356955199247	1.37979302317171
cg16927253	chr6	POM121L2	TSS1500	Island	-0.214704698404369	-2.90430181484879	-4.61264703608114	0.000101784832675153	0.0184455635228438	1.37031308953853
cg03306024	chr9	LHX2	Body	N_Shore	-0.390187711679758	-2.46634525504661	-4.60294673576508	0.000104377105046344	0.018667647053162	1.34721184836925
cg03072378	chr17	DLX4;DLX4	5'UTR;1stExon	Island	-0.300475751117729	-2.80382662359062	-4.59853261458589	0.000105578459371265	0.0187569011255332	1.33671036264907
cg01627046	chr12	DHX37;DHX37	1stExon;5'UTR	Island	0.141138558721427	-3.14245660639835	4.58064630918878	0.000110589492851728	0.0191671009398023	1.2941352168108
cg14513730	chr10	INPP5A	Body	N_Shore	-0.210753493726402	2.15116642392816	-4.44351597176124	0.000157781945893862	0.0226841165938585	0.968090142490706
cg04711063	chr7	BMPER	Body	Island	-0.198149922762337	3.41831150297171	-4.41913198527089	0.000168068460082252	0.0234058829856616	0.910214646709355
cg27639104	chr11	KCNQ1;KCNQ1;KCNQ1	1stExon;5'UTR;Body	OpenSea	0.180493702891253	3.06949516745664	4.41212213852866	0.000171147365884401	0.0235266895967135	0.893617695538865
cg10215110	chr6	SLC35B2	TSS200	Island	-0.165394080530687	-2.75043148465394	-4.41178319981474	0.000171297652223744	0.0235266895967135	0.892867711081514
cg13585675	chr7	NPTX2	Body	S_Shelf	0.288791514366701	0.715675500754089	4.41070805206001	0.000171775245969878	0.0235266895967135	0.890111145084089
cg23565942	chr10	NEBL	TSS1500	Island	-0.192851913692508	-2.98468300144044	-4.3820094316244	0.000185025427127025	0.0242755374756499	0.822146959311742
cg08253405	chr1	AKNAD1	TSS1500	OpenSea	-0.226588886876957	2.2141137894168	-4.36632468395488	0.000192692147576925	0.0248126565808664	0.784764222756601
cg08621076	chr12			OpenSea	0.288721235557723	1.04371465364556	4.35593229224478	0.000197945276267899	0.025035519442549	0.760024060382713
cg21804814	chr7			N_Shore	-0.183331459777999	2.41314023877031	-4.34054932178423	0.000205983686756248	0.0254293346776716	0.723663103601634
cg25362585	chr1	PRDM16;PRDM16	Body;Body	N_Shore	0.151004756703051	2.87577795991873	4.3275858846478	0.000213009311759447	0.0258220853282922	0.692877064341845
cg11588584	chr1	CDK11B;CDK11B;CDK11B;CDK11B;CDK11B;LOC728661;CDK11B	Body;Body;Body;Body;Body;5'UTR;5'UTR	S_Shelf	0.254483246611613	2.17899542348566	4.31937929680148	0.000217579591391176	0.0260523902268299	0.673531820379343
cg24571110	chr17	B3GNTL1	Body	N_Shore	-0.574776923095651	-1.78744172579	-4.29369086504744	0.000232525261730826	0.0268003187811112	0.612398110375842
cg23429696	chr6	B3GAT2	1stExon	Island	-0.164553212391816	-3.3283255675209	-4.28861072716905	0.000235599594071994	0.0269124096109989	0.600671533901512
cg07766847	chr19	DAZAP1;DAZAP1	TSS1500;TSS1500	N_Shore	-0.314416028376851	-2.17430524190248	-4.28232883845504	0.000239457095604552	0.0270887326919119	0.59201242742603
cg00767116	chr13	CARS2	Body	OpenSea	-0.264974829564172	3.11745763863676	-4.26667010942115	0.000249347948529174	0.0276224767993076	0.548317437121864
cg27423027	chr6	LOC285733	TSS1500	OpenSea	-0.246745699148864	3.35827408579858	-4.25766201691948	0.000255220713442298	0.0279910038400858	0.527061872754126
cg11662098	chr6	GOPC;GOPC	TSS200;TSS200	Island	-0.168777309246597	-3.45058801047836	-4.23125853670985	0.000273237372145968	0.0287658155448255	0.464639490316281
cg11599414	chr15	LOC390595	TSS1500	OpenSea	-0.232017784413715	1.83422778734657	-4.22642385785624	0.000276670549871763	0.0288679794323679	0.453174572743811
cg07562483	chr10	LOC387647	TSS200	Island	-0.265042327559986	-3.01835324212472	-4.22402768755601	0.000278387940851388	0.0289877899040378	0.44753835702709
cg21231458	chr20			Island	0.188962194300006	-2.43981246003108	4.223014923013	0.000279116989902225	0.0290389971148368	0.445544285778714
cg16777782	chr16	CDH13	Body	OpenSea	-0.194699539948862	2.81842621964502	-4.21239581181347	0.000286876289220871	0.029372385697202	0.419985018135106
cg02415057	chr12	GLIPR1L2	TSS200	Island	-0.28774401321013	-2.93797246128804	-4.20839992473657	0.000289851153581544	0.0295359118427394	0.410482881917362
cg23422463	chr5			N_Shelf	0.319855167266923	-1.43983130442779	4.20581341220466	0.000291793062039304	0.0295501087599802	0.409033925695512
cg22687077	chr17	CANT1;CANT1;CANT1	Body;Body;Body	Island	-0.18051992435274	3.17553426307521	-4.1863447281649	0.000306829960318815	0.0302868741919999	0.358353817535081
cg09649135	chr11	PGAP2;PGAP2;PGAP2;PGAP2;PGAP2	Body;Body;Body;Body;Body	N_Shelf	-0.158043192950521	2.86959703554838	-4.13731281193451	0.000348190887362798	0.0324376238791012	0.242619776543275
cg04512917	chr5	EDIL3	Body	N_Shore	-0.264228653595505	-1.85459946892358	-4.12744925024289	0.000357155887307801	0.032885710207053	0.21896232472638
cg25192000	chr17	NCRNA00188;NCRNA00188;NCRNA00188;NCRNA00188;NCRNA00188;NCRNA00188;NCRNA00188;NCRNA00188;NCRNA00188;NCRNA00188;NCRNA00188;NCRNA00188;NCRNA00188;SNORD65;NCRNA00188;SNORD49A;NCRNA00188;NCRNA00188;NCRNA00188;NCRNA00188;NCRNA00188;NCRNA00188;NCRNA00188;NCRNA00188;NCRNA00188	Body;Body;Body;Body;Body;Body;Body;Body;Body;Body;Body;Body;Body;TSS1500;Body;TSS1500;Body;Body;Body;Body;Body;Body;Body;Body;Body	S_Shore	0.146413017811956	-2.48080719582184	4.07828714559871	0.000405363572548811	0.0347404466805527	0.10342911357586
cg25371129	chr6	BAT2	Body	Island	-0.281807527465671	3.21893522074841	-4.04057143402299	0.000446662696789925	0.0362073061931308	0.0141308944968408
cg22700015	chr1			Island	-0.419290673864848	0.799050758591349	-4.03888554310887	0.000448602876696525	0.0362744450400322	0.0103454057290087
cg25520040	chr11	LOC283174	TSS1500	OpenSea	-0.184295405662099	2.75624460415403	-4.03075284467781	0.000458079915877674	0.0365994435473088	-0.00889403923164434
cg17563034	chr4	CYTL1	TSS200	Island	0.350356760162041	-0.894360068050064	4.02187243207442	0.000468654364048908	0.0370350834676497	-0.0298975394784291
cg09943550	chr12	CHFR;CHFR;CHFR;CHFR;CHFR	Body;Body;Body;Body;Body	S_Shelf	-0.168978582288577	4.74265695935914	-4.01856533821085	0.000472653662817377	0.0371647638565448	-0.0375828769843194
cg12366772	chr2	TFCP2L1	Body	N_Shore	-0.233363987816649	-1.51570022687771	-4.00881710438332	0.000484639531072522	0.0376377342875637	-0.0598844460216297
cg01048244	chr16	FAM96B;FAM96B;FAM96B;CES2;CES2	5'UTR;Body;1stExon;TSS200;TSS200	Island	0.113753746563281	-4.30863428705003	3.98272919652881	0.000518212576762004	0.0389051716711001	-0.121611432293414
cg19109608	chr10	LOC387647	TSS200	Island	-0.23039652439347	-3.008023107811	-3.97966532826618	0.000522303203724286	0.0390313764357455	-0.128849373766449
cg05664225	chr11	TOLLIP	Body	N_Shore	-0.213119848460333	3.54880154641255	-3.97667574720469	0.000526325371260962	0.0392246424055725	-0.136113929095496
cg20754261	chr2			Island	-0.456000892493773	-0.80636334249456	-3.95830845495295	0.00055171616842129	0.0401671525524357	-0.178947976223206
cg07492590	chr6			N_Shelf	0.160360584341027	1.52165013593878	3.95656590192676	0.000554186931818207	0.0402349571152685	-0.181790028792272
cg15270687	chr6	ANKRD6	5'UTR	Island	0.221245009509886	-2.45612901209119	3.92526402807173	0.000600475325424083	0.041693048100294	-0.256742673919104
cg24775832	chr6	COX7A2;COX7A2	TSS200;TSS200	OpenSea	0.196063438568059	-2.50808006739273	3.92178689927104	0.000605846793397601	0.0418456503981054	-0.264927528273345
cg19073614	chr19	TBC1D17;AKT1S1;AKT1S1;AKT1S1;TBC1D17	TSS200;TSS200;TSS200;TSS200;TSS200	Island	-0.123343935859304	-3.25353559536981	-3.9204846787488	0.000607870632393136	0.0418956300735737	-0.267289296395656
cg06184463	chr3	C3orf31	TSS200	Island	0.14375059198172	-3.16504891098715	3.91877175203235	0.000610542920454734	0.0420020931447352	-0.271821044106784
cg03938369	chr12	CLEC4C;CLEC4C	Body;Body	OpenSea	0.196980231214444	2.38496526548962	3.90758994205206	0.000628274098589946	0.0425855512705282	-0.297957950245141
cg09116932	chr22	SMTN;SMTN;SMTN	TSS200;TSS200;TSS200	Island	-0.114711627399903	-3.36198681534942	-3.89298552722908	0.000652198653812519	0.0432168607205449	-0.331652631579809
cg11196870	chr8	GINS4;GINS4	5'UTR;1stExon	Island	-0.139745718017877	-2.88541289716447	-3.88730465194342	0.000661745455698796	0.043529337736953	-0.344829710982697
cg15419378	chr17			OpenSea	0.196359028373991	1.71949938998213	3.86952510052659	0.000692522541702877	0.0443385886414386	-0.386568852091246
cg18664508	chr3	ARPM1;ARPM1	1stExon;5'UTR	Island	-0.252057814901126	-1.81037095280725	-3.86590700776707	0.000698956053912862	0.0444943161154331	-0.395667854821419
cg22515737	chr21	DSCR3	Body	S_Shelf	0.206998327760476	2.28600871009513	3.85470949784452	0.000719242016932454	0.0450530425591492	-0.421357127473089
cg08635011	chr12	CUX2	Body	OpenSea	0.302876234183298	2.58177487894309	3.84355248256167	0.000740030657736269	0.0457968436386522	-0.447763914926774
cg00172812	chr1			Island	0.203134718007907	-1.59666185107186	3.83529526308651	0.000755795771258904	0.0462278720870868	-0.466386852154152
cg11683764	chr1	LMOD1	TSS200	OpenSea	-0.20925169000644	-2.47738575716974	-3.8061690561319	0.000814087732997853	0.047923063491343	-0.535022967405248
cg17091733	chr15			Island	-0.284444479353498	4.04571612813415	-3.80495307550308	0.000816615143800595	0.0480058401199425	-0.502900856185137
cg23140839	chr6			OpenSea	0.226166162304583	2.76548607978172	3.79910916838752	0.000828869682731496	0.04836894920212	-0.550951746636031
cg22585042	chr17	JUP;JUP	5'UTR;5'UTR	Island	-0.176974023721595	-2.83297360065774	-3.77688608703064	0.00087714317871401	0.0495521195628646	-0.602536599541603
