# Supplementary material for: DNA Methylation and Breast Cancer Risk: An Epigenome-Wide Study of Normal Breast Tissue and Blood
Source: Cancers (Basel). 2020 Oct 23;12(11):3088. doi: 10.3390/cancers12113088 (PMC7690691; doi:10.3390/cancers12113088)
Supplement: Supplementary file 1 [file cancers-12-03088-s001.zip › Supplementary files/Table S11.xlsx]

## Sheet: All DMRs_Main Analysis 
Table S11. Differentially methylated regions associated with breast cancer risk in the main analysis of normal breast tissue
seqnames	start	end	width	no.cpgs	min_smoothed_fdr	Stouffer	HMFDR	Fisher	maxdiff	meandiff	overlapping.genes
chr4	111119297	111120249	953	13	2.50798314119003E-37	0.0683299277086706	0.000058076454879101	0.0068253321295535	-0.0669898458104009	0.000104987367533058	SNORA11, ELOVL6, snoU2_19, SNORD65
chr4	24796689	24797176	488	8	1.27676321389085E-29	6.27736972791873E-06	0.00408622940954994	3.69547113888835E-06	0.0685976770660326	0.0453613667823291	SOD3, SNORD74, SNORA3, snoR442, snoU2_19, SNORD65
chr17	37365885	37366501	617	5	1.27676321389085E-29	0.0000378269359365173	0.000560895027953726	4.18263543399348E-06	-0.0704946665194839	-0.0405619676334229	SNORA69
chr19	36246395	36247526	1132	9	1.27676321389085E-29	0.00297791962772172	0.00454780918720124	0.0000894876131605689	0.057933796712278	0.0256998434676072	HSPB6
chr2	1690592	1691184	593	5	1.13300525253361E-28	0.000726673091143785	0.000289891518341905	0.000208583302928221	-0.0369727873753688	-0.0292369322513761	PXDN, SNORA48
chr21	36040771	36041699	929	9	3.44191656227061E-27	0.0204698649281247	0.000666274807873213	0.0046477504092101	-0.0418391539854837	-0.0214983683619255	CLIC6
chr1	20811641	20813064	1424	7	6.65827921407243E-27	0.233665157184107	0.000406610573090898	0.021039760525027	0.0432871319496436	0.00994263840067018	snoU13, Y_RNA, SCARNA16, SCARNA21, U1, SCARNA17, SCARNA18, SNORD112, SNORA62, SNORA63, SNORA2, SNORD81, U3, SNORA51, SCARNA20, SNORA67, U6, SNORA70, SNORA77, SNORA26, U8, SCARNA11, CAMK2N1, SNORA31, SNORA42, SNORA40, ACA64, snoU109, SNORD60
chr6	50813341	50814305	965	6	1.43619636763382E-26	0.000373956558956971	0.00103479684874366	0.000195221781400478	-0.0862389068620537	-0.0461195796075053	SNORA38, SNORA8, SCARNA15, TFAP2B, SNORA20
chr19	58545001	58546307	1307	11	2.88420340484434E-26	0.0000001958696870758	0.0133645877735048	2.89941446006273E-06	-0.0557631379495284	-0.027052053745315	ZSCAN1
chr17	42091713	42093050	1338	15	1.79842044924436E-25	0.000011324220745923	0.0447461392037197	0.0000643725439900703	0.0958509917451465	0.040371616544435	SNORA69, TMEM101
chr7	27225143	27226329	1187	20	1.91667602630241E-25	0.222343501001426	0.00411730042946003	0.0887285760187577	-0.0450618519714864	-0.0182504101589484	HOXA11-AS, SNORA15, RP1-170O19,14
chr9	126775263	126778017	2755	9	5.96310703564681E-24	0.0000024684118146473	0.000474426928630912	4.01316993678643E-07	-0.104210304506336	-0.0411654281175404	LHX2
chr4	6107021	6107791	771	8	2.7673697308041E-22	0.000656705253698647	0.00392271402437771	0.000610754110766869	-0.099546723992077	-0.0430542797248271	SNORA3, JAKMIP1
chr21	43198283	43198797	515	6	2.22954792192974E-21	0.000235415279906372	0.00624458100639263	0.0000572806165818592	-0.0326465322739674	-0.0166494899811037	NA
chr2	467799	468413	615	5	1.78796645024645E-20	0.0890236374998042	0.00203442061338403	0.00576749178110375	-0.0723256222476336	-0.0409436265951356	NA
chr6	31631638	31633663	2026	49	5.21334232168379E-20	0.880529669267426	0.0524137075738188	0.538297181416329	0.0400467729497246	0.00358255378558837	SNORA38, CSNK2B, GPANK1, SNORA20
chr11	298670	300286	1617	10	5.53387677842591E-20	0.00129851050805391	0.0108043618723567	0.000787463205579018	0.0501522448278282	0.0269193041432528	IFITM5
chr10	135436063	135436467	405	3	6.34553919815008E-20	0.00363710251761147	0.000222475231006761	0.000568095382308938	-0.0491108575965759	-0.0142548350560235	NA
chr19	58220080	58220837	758	11	1.68833328581917E-19	0.0000255417073805731	0.047731361638786	0.000125694266608815	-0.069727959305938	-0.0442950631196755	ZNF551, AC003006,7, ZNF154
chr6	152128328	152130058	1731	24	3.52901936262169E-19	0.0969058893252522	0.0449548317835705	0.0823876538311666	-0.0352688603902427	-0.016962402861221	ESR1, SNORD28, SNORA20
chr19	51330265	51330469	205	4	3.65677050240789E-19	3.01610616416319E-06	0.00598962176446361	0.0000160983968803823	0.0429380389758948	0.0337585906505125	KLK15
chr14	24422368	24423864	1497	10	7.96316209284786E-19	0.0000451977036668165	0.0375954104991282	0.000108552651256063	0.0805048951960383	0.0263206715656725	DHRS4-AS1, DHRS4, SNORA79
chr8	37605359	37606579	1221	8	5.26384401942115E-18	0.000377180321341454	0.0131696113593157	0.00043559404629216	-0.0466484369572924	-0.0225629633944497	ERLIN2, SNORA7, RP11-863K10,4
chr5	115298079	115299828	1750	10	5.56046985533046E-18	9.97033233907632E-06	0.0389732779580026	0.0000891841407238188	-0.0567845143457552	-0.0332273861207316	AQPEP, snoZ6, SNORA27, SNORA68, SNORA57, 7SK, SNORD45, SNORD95
chr10	43393209	43394116	908	5	8.97063353109714E-18	0.00765304813641569	0.00305034600921505	0.00309953647941493	-0.062535826004512	-0.0299498664296572	SNORA71
chr1	29585853	29587255	1403	10	9.07299472269648E-18	0.0207314696234538	0.0165549298386737	0.00530454679649572	-0.0398183155092093	-0.0166260569236635	snoU13, Y_RNA, SCARNA16, SCARNA21, U1, SCARNA17, SCARNA18, SCARNA24, PTPRU, SNORD112, SNORA62, SNORA63, SNORD46, SNORA2, SNORD81, U3, SNORA51, SNORA25, SCARNA20, SNORA67, U6, SNORA70, SNORA77, SNORA26, U8, SCARNA11, SNORA31, SNORA42, SNORA40, SNORD64, ACA64, snoU109, SNORD60
chr11	70331861	70333281	1421	6	1.37786992910812E-17	0.302425506759137	0.00597665531173745	0.0113209211328604	0.0144748713441613	0.00253120676404674	SHANK2, SNORD43
chr6	32063501	32064842	1342	42	1.77125602349851E-17	0.94258366204798	0.146996100574154	0.672350470662701	-0.0486391896961407	-0.0116368008366224	SNORA38, TNXB, SNORA20
chr14	36987722	36989936	2215	16	2.29361859004549E-17	0.0280431509398623	0.0189145748686294	0.0135478840201625	-0.023269097226524	-0.00633925698355896	NKX2-1-AS1, SNORA79, RP11-896J10,3, NKX2-1
chr17	79869128	79870317	1190	16	2.73346066843647E-17	0.544387816458107	0.0144854087252713	0.113006623031329	0.0539125246235813	0.00838831650494263	SNORA69, PCYT2, SIRT7
chr1	203320190	203320541	352	6	3.46710455497933E-17	0.0000548590737910553	0.0150549643322247	0.000159729818427096	-0.0881737941919476	-0.0601151228599266	snoU13, Y_RNA, SNORD112, U3, SNORA51, SNORA25, SCARNA20, SNORA70, SNORA77, SNORA26, SNORA72, U8, FMOD, SNORD60, SNORD116
chr11	75139390	75139736	347	4	4.69514145218071E-17	0.0000150541164623854	0.0171836441765794	0.0000927148437934477	-0.0960685501520654	-0.0828410748920152	KLHL35
chr2	131721099	131722307	1209	6	1.02935131948659E-16	0.00578684001593106	0.0105369724465273	0.00354989090418729	-0.0348052554589147	-0.0235157379047166	SNORA74, ARHGEF4, snR65, 5S_rRNA, SNORA4, SNORD11, SNORD51, SNORA41, SCARNA6, SNORD39, SNORA75, ACA59, SNORA48, SNORD56, SNORA43, SNORA1, Vault
chr16	67203753	67204807	1055	7	1.14797815068446E-16	0.00172184631171703	0.00843676105769455	0.00138104788658087	-0.0361073293655452	-0.0198552292937394	HSF4, NOL3, SNORD111, SNORD33
chr6	30567633	30569211	1579	13	1.18196812017929E-16	0.803711137469068	0.00116894570946379	0.265461916961884	0.0402770553197251	0.00471507804066684	PPP1R10, SNORA20
chr8	145104971	145107199	2229	10	1.40166173070567E-16	8.80927564971257E-06	0.0450869492172389	0.000123790061317716	-0.0992877637843282	-0.0482681943446846	CTD-3065J16,6, OPLAH
chr17	35293627	35295224	1598	15	2.46115463551844E-16	0.0107958008367057	0.064450508629356	0.0115998943012175	0.0286772959346021	0.00618773626398078	SNORA69, LHX1, RP11-445F12,1
chr2	136875315	136876766	1452	15	2.47149520943127E-16	0.155662266137784	0.0233331098542706	0.0639031989013289	0.0241919419374207	0.00823342626138081	SNORA74, snR65, 5S_rRNA, SNORA4, SNORD11, SNORD51, SNORA41, SCARNA6, SNORD39, SNORA75, ACA59, CXCR4, SNORA48, SNORD56, SNORA43, SNORA1, Vault
chr20	61668397	61668469	73	3	3.54610421001321E-16	0.0116342651416416	0.000624883736362327	0.00131429689573518	0.0620916086843423	0.0136494101743344	RP11-305P22,9
chr17	46621297	46622899	1603	13	4.76177097243748E-16	0.00945896400999366	0.050130664804599	0.00325570157637813	-0.0536639595036345	-0.0269425053974771	SNORA69, HOXB-AS1, HOXB2
chr4	55092363	55092884	522	4	4.92849347625797E-16	0.00734930696288387	0.0125894935231354	0.000760802615029939	-0.0731812150213195	-0.0413620300782594	SNORD74, FIP1L1, SNORA3, snoR442, SNORA11, SNORD42, snoU2_19, SNORD65
chr11	2160540	2162445	1906	41	4.96126021581183E-16	0.750282699103689	0.0866479045334939	0.509821679409006	-0.0329781570820364	-0.00939078205063622	LSP1, IGF2-AS, IGF2, INS-IGF2
chr4	187644620	187645685	1066	9	5.35414505978126E-16	0.212747894564051	0.00186839981013858	0.0276127873899901	-0.0343751728836412	-0.00552386581629853	FAT1
chr13	53173507	53174042	536	3	5.61537820620683E-16	0.474706073732442	0.001234482137589	0.014217772968364	0.0339053489742056	0.0109723731818059	SNORD36, SNORD37
chr4	184931548	184932237	690	6	7.32463278093184E-16	0.00233404305830332	0.0069215407262763	0.0031579682387716	0.0197924045645339	0.000431510589065579	STOX2
chr12	122750645	122751933	1289	9	1.07563901212813E-15	0.546482546712575	0.000809983524442512	0.103695636180323	0.0142596147741164	0.00429263523358042	SNORA9, RP11-512M8,5, VPS33A
chr13	20207201	20208413	1213	12	1.7081515729038E-15	0.968023469626099	0.00107936634997369	0.281671628242441	0.0188660276665149	0.00183106968799111	MPHOSPH8, SNORA16, SNORD37
chr22	38713447	38714466	1020	15	1.81641517213238E-15	0.152653845822192	0.0501467558487422	0.0214515639218879	-0.0425525191667106	-0.0126509769951807	CSNK1E
chr6	33083989	33085470	1482	14	2.70698832352538E-15	0.00521778095559617	0.0940921221681418	0.00442885453427005	-0.11816636861314	-0.0440616059139401	SNORA38, HLA-DPB2, SNORA20
chr10	97849481	97850343	863	7	3.25421195564257E-15	0.105251734518558	0.00562307167797129	0.0131745186209715	0.0313349495942698	0.0149409699696892	SNORA17, ENTPD1-AS1
chr14	24803679	24804930	1252	11	3.54699743575197E-15	0.00649836324903702	0.0464067995199807	0.00647707285029128	0.0568285765768367	0.0340535409358353	SNORA79, ADCY4, RP11-934B9,3
chr16	67312308	67314073	1766	11	4.41847686750403E-15	0.0431054223586925	0.0231466102463626	0.00588165192222313	0.0491606990245626	0.0188399899278286	PLEKHG4, SNORD111, SNORD33
chr6	168225394	168226576	1183	9	4.6042439515411E-15	0.245232563027113	0.00894376846520661	0.0563429363098046	0.0626614145160034	0.016887531682604	MLLT4-AS1
chr1	54203548	54204517	970	7	7.20443528111469E-15	0.112511009499224	0.00456445504074456	0.0156501453918741	-0.0493530544346147	-0.0205328344552572	snoU13, Y_RNA, SCARNA16, U1, SCARNA18, SCARNA24, SNORD112, SNORA62, SNORA63, SNORD46, SNORA2, SNORD81, U3, SNORA51, SNORA25, SCARNA20, SNORA67, U6, SNORA70, SNORA77, SNORA26, U8, SCARNA11, SNORA31, SNORA42, SNORA40, SNORD64, ACA64, snoU109, SNORD60, SNORD116
chr4	140374523	140375847	1325	9	7.21441960581818E-15	0.0256327355508156	0.0362988275273914	0.00430513340747803	0.0147254285831983	0.00129221821854983	RAB33B, RP11-83A24,2, SNORD65
chr16	67997858	67998246	389	5	7.83973688418365E-15	0.000617061535899015	0.00686965877739384	0.000943392107468113	0.0378959319542634	0.0227132617456936	SNORD111, SLC12A4, SNORD33
chr7	27280914	27282431	1518	21	9.03948088909669E-15	0.281191713602001	0.0696567734936159	0.0961778113454825	-0.0541762706097695	-0.0212478724458566	EVX1, SNORA15, EVX1-AS
chr2	66808811	66809985	1175	8	9.25192798098215E-15	0.0038730488900892	0.0178201465686225	0.00657787947564907	-0.0389805370218999	-0.0266714071252642	SNORA73, SNORA64, SNORD75, SNORA12, SNORA74, AC007392,3, SNORA19, snR65, 5S_rRNA, SNORA4, SNORD11, SNORA41, SCARNA6, SNORD39, SNORD18, SNORA36, SNORA75, ACA59, SNORA48, SNORD56, SNORA43, SNORA1, Vault
chr8	144267518	144267725	208	2	1.10450167880328E-14	0.00069806414058572	0.00133552522064889	0.000678453850738011	-0.0628352169186557	-0.0454446659621636	NA
chr19	51522454	51523252	799	10	1.11657280288563E-14	0.186489789920479	0.00609826619112902	0.0650666313678557	0.0280752022336692	0.00767130460195785	KLK10
chr15	29967126	29968195	1070	8	1.15937043742017E-14	0.00568998915304404	0.023945468600429	0.0045749404539668	-0.0515642749923731	-0.0205381805427346	RP11-680F8,1
chr19	19778594	19778986	393	2	1.36847181300269E-14	0.014933528780782	0.00165973155452099	0.00383958196545625	-0.0404708342284875	-0.019224621292442	NA
chr19	58569986	58570995	1010	10	1.40958557640454E-14	0.0112441619117524	0.0606041082911036	0.00413560433477512	-0.033459505893751	-0.0175381821057218	ZNF135
chr13	52157705	52158057	353	3	1.48947032457491E-14	0.338105502376299	0.00185751907248909	0.0186237649522307	0.0610857879735425	0.0196120371617722	SNORD36, SNORD37
chr1	26736601	26738130	1530	12	1.69069648097847E-14	0.0406602416981636	0.0289697614993342	0.0125449459005987	-0.0397767599990216	-0.0111060107404774	snoU13, Y_RNA, SCARNA16, SCARNA21, U1, SCARNA17, SCARNA18, LIN28A, SNORD112, SNORA62, SNORA63, SNORD46, SNORA2, SNORD81, U3, SNORA51, SCARNA20, SNORA67, U6, SNORA70, SNORA77, SNORA26, U8, SCARNA11, SNORA31, SNORA42, SNORA40, SNORD64, ACA64, snoU109, SNORD60
chr2	162094836	162096032	1197	7	1.73378503709198E-14	0.00313137759597072	0.00985882456626251	0.00652381938719869	-0.066431556790172	-0.0271423319093984	5S_rRNA, SNORA4, SNORD11, SNORD51, SNORA41, SCARNA6, SNORD39, SNORA75, ACA59, SNORA48, AC009299,2, SNORA43, SNORA1, Vault
chr14	91975624	91975931	308	3	2.8920769983829E-14	0.0248782845274372	0.00279074893037727	0.00848235584764149	-0.0112944078584645	-0.00580055489230008	SMEK1
chr17	171006	171948	0	6	2.94468498133227E-14	0.000276925798396062	0.0255043211051618	0.000634706494768725	-0.0441987849785871	-0.0249188327710139	RP11-1260E13,1, RPH3AL
chr16	3114948	3115809	862	8	3.24794413389018E-14	0.00774273133774872	0.0367928595490591	0.00377088712869689	0.0831941604364401	0.0379281370586998	IL32
chr13	95357042	95359203	2162	14	3.74740105530693E-14	0.0000216749638171908	0.0606194158028206	0.000303405558469169	0.0908011816560472	0.0508677945095063	SNORD36
chr10	82117089	82117257	169	3	4.2051182551776E-14	0.000202835117444008	0.0185483258177761	0.000678814469715182	0.0443294772330652	0.0337301113956046	DYDC2, SNORA17
chr6	31733688	31734580	893	18	5.45544411390895E-14	0.07232484037372	0.0878766364309655	0.0687498277518959	0.0778780317094568	0.0234689838646626	SNORA38, VWA7, SNORA20
chr15	34806349	34807143	795	5	8.03186695655153E-14	0.000130011854703719	0.010013678230145	0.000353639044061142	-0.0723369659939269	-0.030189667560812	GOLGA8A
chr17	75451809	75452100	292	4	8.73217940796071E-14	0.0462383881939292	0.00151845250614447	0.00575767285349374	0.0833275349818057	0.0378215442683727	SNORA69, SEPT9
chr17	38083406	38084459	1054	11	9.01356451963962E-14	0.785372429532308	0.00263515459567769	0.197823096192825	0.0323143507368481	0.00594713467603914	SNORA69, RP11-387H17,4, ORMDL3
chr19	56158209	56158714	506	2	1.29890355636991E-13	0.0251714941217348	0.00299638984341168	0.00700009172778626	0.0187522899737073	0.0165712823244037	CCDC106
chr13	20751257	20751945	689	5	1.53386038148145E-13	0.00234486349231233	0.016285701523248	0.00119057264352234	0.0819104692148674	0.0435653585420326	SNORA16, SNORD37
chr2	183730940	183732062	1123	11	1.54108377644929E-13	0.0260558516455885	0.0210986910826192	0.0217424962106459	-0.0698091517495664	-0.0162453637000092	SNORA4, SNORD11, SNORD51, SNORA41, SCARNA6, SNORD39, SNORA75, SNORA48, FRZB, SNORA1, Vault
chr5	1254426	1254777	352	3	1.54433768402037E-13	0.171612818351358	0.00245160675505556	0.0183898230291786	-0.0359302616841305	-0.0128195718275941	TERT
chr15	29409410	29410245	836	8	1.63984974176552E-13	0.0929152776168747	0.0290133220001538	0.0123617254288196	-0.033192279934362	-0.00727965280327941	APBA2
chr17	34079665	34080240	576	4	1.89074497571585E-13	0.0174067257664881	0.00418615704967716	0.00342383826300743	0.0626459784369925	0.0339290517741488	SNORA69, GAS2L2
chr19	13043901	13044717	817	10	2.11158886650275E-13	0.368071229875354	0.020541079714599	0.0864896229218674	0.0349846161652397	0.00570497147403725	CTC-425F1,2, FARSA
chr1	61547131	61548115	985	13	2.1130416327833E-13	0.452549267392573	0.0127547308002259	0.116802210104616	0.0349449277277466	0.00488531634744841	snoU13, Y_RNA, SCARNA16, U1, SCARNA18, SCARNA24, SNORD112, SNORA62, SNORA63, SNORD46, NFIA, SNORA2, SNORD81, U3, SNORA51, SNORA25, SNORA58, SCARNA20, SNORA67, U6, SNORA70, SNORA77, SNORA26, U8, SCARNA11, SNORA31, SNORA42, SNORA40, SNORD64, ACA64, SNORD78, snoU109, SNORD60, SNORD116
chr2	208632434	208633331	898	4	2.75721427789107E-13	0.000437624100252529	0.0118939010358326	0.00118848067513262	-0.0537719413549513	-0.0282729645325908	SCARNA6, SNORD39, SNORA75, SNORA48, FZD5
chr4	42153695	42154385	691	4	3.33596051968387E-13	0.109279634723005	0.0153846473480907	0.0102701813860664	-0.0255611949534187	-0.000385785775122778	SNORD74, SNORA3, snoR442, SNORA11, BEND4, SNORD42, snoU2_19, SNORD65
chr6	30688579	30689865	1287	34	3.39647270343852E-13	0.546675992980603	0.132793277869882	0.439246487386284	0.0209053525293612	0.00394852877696337	TUBB, SNORA20
chr1	161283646	161284489	844	12	3.49598837380151E-13	0.987185430459639	0.00209803855164872	0.497483072529825	0.0151076410306666	0.00374290363777229	snoU13, Y_RNA, SCARNA16, SNORD112, SNORA63, U3, SNORA51, SNORA25, SNORD59, SDHC, SCARNA20, SNORA67, U6, SNORA70, SNORA77, SNORA26, SNORA72, U8, SNORA31, SNORA40, SNORD78, snoU109, SNORD60, SNORD116
chr11	1316436	1317114	679	6	3.67200459793908E-13	0.124859790206988	0.00369211972761794	0.0335248573578405	-0.0195533684527273	0.000374044935196105	TOLLIP
chr7	7679762	7680678	917	8	3.86370173673729E-13	0.207698031806412	0.015538313196305	0.0211949320655251	0.0130503779629332	0.00458369212513009	RPA3-AS1, RPA3
chr14	102026086	102027172	1087	14	3.9250515786284E-13	0.343823361324213	0.030733319718318	0.11191195968147	0.0198623464998423	0.0000515758362205513	DIO3OS
chr6	6004762	6005349	588	5	3.96392605071918E-13	0.288854193622804	0.00493188134623516	0.0583095175454634	0.0530075034870896	0.00675494327556518	NRN1, SNORA20
chr1	26551518	26552116	599	5	3.98677530559456E-13	0.0370570508938749	0.00937809018450491	0.00498788808060187	-0.0506225712153066	-0.0220617143491556	snoU13, Y_RNA, SCARNA16, SCARNA21, U1, SCARNA17, SCARNA18, RP11-231P20,2, SNORD112, SNORA62, SNORA63, SNORD46, SNORA2, SNORD81, U3, SNORA51, SCARNA20, SNORA67, U6, SNORA70, SNORA77, SNORA26, U8, SCARNA11, SNORA31, SNORA42, SNORA40, SNORD64, ACA64, snoU109, SNORD60
chr12	56881753	56882326	574	5	5.32221362348386E-13	0.215417611668465	0.00722648324334507	0.0518891335301851	-0.0182688570248741	-0.00921586036980467	GLS2, snoMe28S-Am2634
chr10	46970182	46971222	1041	6	5.4347642390262E-13	0.071515591964681	0.0140702813590329	0.0143314717817064	-0.0205416919312963	-0.0118598697682721	SNORA71, SYT15
chr10	94448532	94449250	719	4	5.57256011109532E-13	0.000933353788170685	0.0137404216041413	0.00163109056919785	0.05636384475835	0.0256350597644808	HHEX, SNORA17
chr7	157643722	157644555	834	7	5.72428814136386E-13	0.362720138545595	0.00542145489607956	0.0503120147905173	-0.0598922112068146	-0.0134922960774589	PTPRN2
chr11	2720810	2722062	1253	23	6.12804603414835E-13	0.145015164747749	0.188349464186194	0.152094362968058	-0.0422610631982369	-0.0136423685603723	LSP1, KCNQ1, KCNQ1OT1
chr13	98869706	98870144	439	5	6.15852354906658E-13	0.0420271822292334	0.00409906930020005	0.0097594635050517	-0.0263146076958288	-0.011307628692185	SNORD36, FARP1
chr17	79107083	79107259	177	4	6.462871343432E-13	0.0286073364797355	0.00271143860614957	0.00825197684863965	0.0141921302681115	0.0000965773574314877	SNORA69, AATK, MIR1250
chr11	2889602	2891118	1517	38	6.52289670168553E-13	0.749417927753427	0.0647455177620793	0.663469301278136	-0.0751588542268641	-0.0191946269469127	LSP1
chr11	2422528	2424015	1488	26	6.62049576673079E-13	0.426817067717636	0.127191946377271	0.426390428110534	0.0384543839831145	0.00552934208779699	LSP1, TSSC4
chr17	14201063	14201938	876	5	6.70280135320914E-13	0.00199665630395629	0.0161990536966599	0.0030018511543191	0.0599668241266603	0.0391953028827484	SNORA69
chr6	138482608	138483709	1102	9	6.76133436602389E-13	0.546554484217398	0.00552498101512917	0.168194732523421	0.0188210051292493	0.000777063915875924	KIAA1244, SNORD28, SNORA20
chr5	112073348	112074043	696	16	7.07966441752013E-13	0.113212415903965	0.0972048499011649	0.0537080712928796	0.033569258929923	0.0122135981411002	APC, snoZ6, SNORA27, SNORA68, SNORA57, 7SK, SNORD45, SNORD95
chr5	180219008	180220005	998	5	1.0171366435236E-12	0.033442984232627	0.00888247863613137	0.00595785282176275	0.0155738272658168	0.00521550486637694	MGAT1, SNORD95
chr5	140753570	140754451	882	4	1.04060506817875E-12	0.00962164788814652	0.00796250269573233	0.00870462438348296	-0.0419287798356454	-0.0273759400763455	PCDHGA1, PCDHGA2, PCDHGA3, PCDHGB1, PCDHGA4, PCDHGB2, PCDHGA5, PCDHGB3, PCDHGA6, SNORA68, SNORA57, 7SK, SNORD45, SNORD95
chr4	77228196	77228884	689	3	1.06772207548773E-12	0.444857199372207	0.00256696242659805	0.0251463281092221	-0.0185355039006877	-0.00446401631552427	SNORD74, SNORA3, FAM47E-STBD1, snoR442, SNORA11, SNORD42, snoU2_19, SNORD65
chr1	201252200	201253259	1060	10	1.42606528343181E-12	0.172896976938041	0.01011031067061	0.0713377890610245	-0.0197528231851111	-0.00958630036447887	snoU13, Y_RNA, SNORD112, U3, SNORA51, SNORA25, SCARNA20, U6, PKP1, SNORA70, SNORA77, SNORA26, SNORA72, U8, SNORD60, SNORD116
chr6	133561716	133562776	1061	34	1.4878834175784E-12	0.982353404029249	0.0614260856124475	0.819409967615284	0.0349024475355524	0.00020853206912028	EYA4, SNORD28, SNORA20
chr3	149375528	149376672	1145	12	1.96912418041275E-12	0.316555669464701	0.0201935000100977	0.121326628208858	0.0351853282865498	0.0046894490397943	WWTR1-AS1, SNORA81, SNORD66, SNORD2, WWTR1, Metazoa_SRP, SNORA18, U4
chr9	125666989	125668275	1287	6	1.99623157437621E-12	0.0507012660429544	0.0178056585105901	0.0149637771501302	0.0184358714858613	0.00465835889319992	RC3H2
chr8	599525	600940	1416	7	2.14637372526505E-12	0.00451405255247837	0.0249943591861319	0.00473713862511971	-0.0639831297110933	-0.029419055782436	ERICH1
chr19	18811575	18812017	443	4	2.31870961667336E-12	0.000151509266572342	0.0147201327967807	0.000567078688608243	0.0619597442819559	0.0461971088868344	CRTC1
chr10	29697905	29699043	1139	9	2.38897723209475E-12	0.0170811884146447	0.0595915205539491	0.0122947279247668	-0.0182719877248614	-0.0121579040659836	PTCHD3P1, SNORD115
chr19	14049018	14049823	806	6	3.98529017987907E-12	0.268373011198838	0.00369768768071324	0.0557434939907277	0.0484286568539172	0.0242763635980777	PODNL1
chr17	16118251	16119456	1206	8	4.18564687380809E-12	0.0157852595175545	0.0152643680848964	0.0123435644744434	0.0321489220750072	0.00782390013894845	SNORA69, NCOR1
chr10	134599372	134601490	2119	32	4.37756238222663E-12	0.164389071158684	0.175646926634232	0.177707197247846	-0.0312771380138106	-0.00836369108064089	NKX6-2
chr3	156837590	156838403	814	6	4.79308030128206E-12	0.0123906575587233	0.0103256421127983	0.00504324233749522	-0.046917740997409	-0.0194342108672963	SNORA81, SNORD66, SNORD2, LINC00880, SNORA18, U4
chr6	32861863	32862953	1091	33	5.15595327759905E-12	0.70788885606583	0.115305424966222	0.476683298107685	0.022925609064323	0.00235818952108573	SNORA38, SNORA20
chr6	33244709	33245895	1187	35	5.15903636863044E-12	0.870449196752067	0.199299823855538	0.760708315917879	0.0271147097150608	0.00427028103252356	SNORA38, B3GALT4, SNORA20
chr6	146349527	146350618	1092	8	5.29603512177175E-12	0.255490052770072	0.0290924586413156	0.0377634894017685	-0.0574607075809665	-0.00781801622686832	GRM1, SNORD28, SNORA20
chr11	66247121	66247971	851	10	6.24726686159628E-12	0.191388886186341	0.0244605415839299	0.0478299212695217	0.0212123134177933	0.0015020210020317	DPP3, CTD-3074O7,5, SNORD43
chr5	42951192	42952113	922	4	7.74335862930398E-12	0.046488662089076	0.0106176401676832	0.0163717137753219	0.0388657079435607	0.0214448430685007	SNORA27, SNORA68, RPS23P5, SNORA57, SNORA76, 7SK, SNORD45
chr6	49681299	49681774	476	7	8.16361507100492E-12	0.166620253312316	0.0117125681822246	0.0711906012424302	0.0598655163168793	0.0291046199433559	SNORA38, SNORA8, SCARNA15, SNORA20
chr10	71891928	71893017	1090	12	8.72990598168994E-12	0.367603388750544	0.0171215334976896	0.107616107446164	-0.0243380865495806	-0.00230095986589353	SNORA71, AIFM2
chr13	77460298	77461098	801	11	8.81813660305932E-12	0.0132109360795689	0.0981080541744625	0.0204900065217181	-0.0128163985243721	-0.00293112764962059	SNORD36, KCTD12, AC000403,1
chr4	1333948	1334868	921	9	9.8654282324036E-12	0.477147937931738	0.0383030718862282	0.0744251703529845	0.0218040001746449	0.0043050817266689	NA
chr16	1393584	1394089	506	4	1.05532485534987E-11	0.0100790483868682	0.0216757077656526	0.00376253107530509	0.0478549554412315	0.0263022108874831	BAIAP3
chr11	132830180	132830277	98	2	1.15584921822109E-11	0.00056003050820961	0.00314552288263958	0.000815057805324142	0.0524628511423582	0.0502493554857264	OPCML
chr7	5644160	5644940	781	2	1.52820873669845E-11	0.000831006018496713	0.0039427221429531	0.00118048871116969	-0.0391276925375097	-0.0323380856212679	FSCN1
chr22	50025086	50025915	830	3	1.52820873669845E-11	0.240568231140764	0.00358310121607053	0.0268812503194013	-0.0276547936413534	-0.0123649051211118	C22orf34
chr6	3749715	3750475	761	4	1.53205661113598E-11	0.00332143511535926	0.008204706019196	0.00354569863365341	0.0569732604668692	0.0361460281916807	PXDC1
chr7	136554731	136555777	1047	4	1.68247729486987E-11	0.288170816226119	0.011550362566809	0.0346536170255891	-0.0264314858000988	-0.00789095207031745	CHRM2, hsa-mir-490
chr16	89586550	89586677	128	2	1.76519031863029E-11	0.0528756459869138	0.00125564189915281	0.00444385671066298	-0.0231153416477118	-0.0121944765420671	SPG7
chr3	47459664	47460784	1121	4	1.83829425456432E-11	0.028069915555607	0.00539746812846183	0.00260096874742708	0.0292796850061727	0.00982072972039201	U7, SNORD77, SNORA33, SNORA81, SNORD5, SCAP, SNORD38, SNORD63, Metazoa_SRP, SNORA18
chr6	1609827	1610197	371	4	1.95706049158723E-11	0.00910662607994473	0.01782781900039	0.00908197552510027	0.0164423844183731	0.0081442990037498	NA
chr19	55863937	55864365	429	4	1.9968196774709E-11	0.0189821836162782	0.0253906497669404	0.00400418383868856	0.0323346830266691	0.0199641286683551	COX6B2, CTD-2105E13,6
chr6	100894513	100896055	1543	10	1.9968196774709E-11	0.0039407266574294	0.0605077444026664	0.0147157085240947	-0.0563906734339871	-0.0349985142649132	SNORA38, SNORA8, SNORD28, SIM1, SNORA20
chr8	98657037	98657199	163	2	2.0354667958138E-11	0.050795646050666	0.00418620224838501	0.0111641509059801	0.0131562976778832	0.00849446981918879	MTDH, SNORA32
chr5	140762582	140763700	1119	5	2.11556628627519E-11	0.0202855303850643	0.0216470320705143	0.00465785580953932	-0.0558956056480646	-0.0293720027260038	PCDHGA1, PCDHGA2, PCDHGA3, PCDHGB1, PCDHGA4, PCDHGB2, PCDHGA5, PCDHGB3, PCDHGA6, PCDHGA7, SNORA68, SNORA57, 7SK, SNORD45, SNORD95
chr16	89114089	89114919	831	8	2.17138008538511E-11	0.14250626278981	0.0213883661613203	0.0238075941862632	-0.0575502045925563	-0.00878329104987602	CTD-2555A7,2
chr12	122355842	122356852	1011	9	2.17234804881502E-11	0.00453526846065068	0.0842773704727271	0.00537299101657034	0.0538413160481482	0.033260130080792	PSMD9, RP11-87C12,2, WDR66, SNORA9
chr2	25193821	25194373	553	4	2.1759439097579E-11	0.113343424642986	0.0269034424004016	0.0207147742727888	0.0258115568812279	0.00820559310331134	SNORA73, DNAJC27-AS1, SNORA64, SNORA74, snR65, SCARNA6, SNORD39, SNORD18, DNAJC27, SNORA75, SNORA48, SNORD56, SNORA43, SNORA1
chr6	31599211	31600931	1721	31	2.20165434743079E-11	0.340544289386825	0.135635686756567	0.293517304137494	0.0365602387885144	0.00439367747225365	PRRC2A, SNORA38, SNORA20
chr8	94766888	94767372	485	9	2.20756932943944E-11	0.0550213210053727	0.0251180182254851	0.0344465579519489	-0.0144920014488477	0.00062596474731587	TMEM67, SNORA32
chr2	39892124	39892612	489	3	2.33989866834627E-11	0.00177203472023461	0.0125412930251937	0.00318918731334699	-0.0393764509288135	-0.0290109360938044	SNORA73, SNORA64, AC007246,3, TMEM178A, SNORA74, snR65, 5S_rRNA, SCARNA6, SNORD39, SNORD18, SNORA36, SNORA75, SNORA48, SNORD56, SNORA43, SNORA1, Vault
chr12	108237749	108238461	713	4	2.46769802515006E-11	0.0680464806231576	0.00812964830191958	0.0284698316430024	-0.0673106118073477	-0.0254179494428325	SNORA9, RP11-554D14,6
chr5	102898223	102898729	507	5	2.53186040231386E-11	0.000392313842787081	0.0339712093710254	0.00158893852872466	-0.0693015431410795	-0.0377263095457561	snoZ6, SNORA27, SNORA68, SNORA57, 7SK, NUDT12, SNORD45, SNORD95
chr12	76742097	76742630	534	11	2.6224696967413E-11	0.131909807070607	0.0236619226703081	0.0859112585903546	0.0245501662269158	0.00695059220281813	SNORA9, BBS10, snoMe28S-Am2634
chr16	2563274	2564005	732	7	2.64963500820339E-11	0.39301229035929	0.0080679116037521	0.08163508505234	0.0407265416377977	0.0122455596280303	RP11-20I23,1, ATP6V0C, ATP6C
chr10	26504259	26504969	711	4	2.69327695519123E-11	0.0113816812399427	0.00838670029162291	0.0102712777758362	-0.0332337278668021	-0.00900300169963011	SNORD115
chr18	28622200	28623159	960	14	3.14160157803932E-11	0.217521470862582	0.0260102498667099	0.0824047293270655	-0.0281236696433841	-0.00243791675255549	SNORD23, DSC3
chr13	107219895	107220746	852	11	3.16614020807186E-11	0.213636851287847	0.0449646931986038	0.0470095831559956	0.021898699501206	0.00334141771183085	SNORD36, ARGLU1
chr2	220378659	220379635	977	10	3.22791785816787E-11	0.23825951404464	0.0399185754352676	0.0730943699854962	-0.0477184564446804	-0.0208577104156279	ASIC4, SCARNA6, SNORD39, SNORA75, SNORA48, AC053503,11
chr16	967618	968682	1065	8	3.25648220847852E-11	0.00581975905915618	0.0728277291720384	0.0119952206111185	0.0320333442717105	0.0183549109687401	LMF1
chr18	32073016	32073466	451	4	3.28294727628693E-11	0.00278707842827747	0.0310648469763735	0.00387359961038376	0.0270284655060175	0.00179707265004854	DTNA, SNORD23
chr2	208795620	208795859	240	4	3.45088199861256E-11	0.00333504164285234	0.0219747638848856	0.00246141515451784	-0.0493957875147693	-0.028607020043752	SCARNA6, SNORD39, SNORA75, SNORA48, PLEKHM3
chr1	150039325	150040160	836	7	3.46593617458897E-11	0.514377499027554	0.00914215078323597	0.0806803151281671	0.0151799319942344	0.0031524011332275	snoU13, Y_RNA, SCARNA16, SNORD112, SNORA63, U3, SNORA51, SNORA25, VPS45, SNORA58, CKS1B, SCARNA20, SNORA67, U6, SNORA70, SNORA77, SNORA26, SNORA72, U8, SNORA31, SNORA42, SNORA40, SCARNA4, SNORD64, ACA64, SNORD78, snoU109, SNORD60, SNORD116
chr8	132052702	132054713	2012	13	3.81220635600987E-11	0.0254631900478782	0.0264947796500156	0.00722290956246113	-0.0238318636404233	-0.0123829926793489	ADCY8
chr11	133445802	133446415	614	4	3.82762893147218E-11	0.16098628522134	0.00396358214895974	0.0217614693769941	-0.0525888202982322	-0.0233760673044322	NA
chr6	10416034	10417087	1054	7	3.98376425335336E-11	0.00235059262738561	0.0584892299946292	0.00742070087328946	-0.043097293476051	-0.0220504764132999	TFAP2A-AS1, TFAP2A, SNORA20
chr1	156462202	156462624	423	2	4.28079771567578E-11	0.0158378185194884	0.00234418798117439	0.00497040303611842	0.0347237523016551	0.0231165475877746	snoU13, Y_RNA, SCARNA16, SNORD112, SNORA63, U3, SNORA51, SNORA25, SNORD59, SCARNA20, SNORA67, U6, SNORA70, SNORA77, SNORA26, SNORA72, U8, SNORA31, SNORA40, MEF2D, SNORD64, ACA64, SNORD78, snoU109, SNORD60, SNORD116
chr7	156139261	156139338	78	3	4.4934790350664E-11	0.0006057652280577	0.00993256307625114	0.00108682552739159	-0.0382119730860745	-0.0247178687755114	NA
chr19	3932951	3933591	641	8	4.4934790350664E-11	0.0226651572334882	0.069076570546107	0.0167521658721786	0.0295517456840189	0.0061339816457961	NMRK2
chr19	2136888	2136986	99	4	4.58411597685206E-11	0.076557317269237	0.00362262701817563	0.0143412116045832	0.020632605178322	0.0113434113017508	AP3D1
chr1	156814901	156815774	874	4	4.61635876624476E-11	0.0702432266702648	0.0173735716812474	0.00881617154073197	-0.0425346458672605	-0.0169431016265276	snoU13, Y_RNA, SCARNA16, SNORD112, SNORA63, U3, SNORA51, SNORA25, SNORD59, NTRK1, SCARNA20, SNORA67, U6, SNORA70, SNORA77, SNORA26, SNORA72, U8, SNORA31, SNORA40, INSRR, SNORD64, ACA64, SNORD78, snoU109, SNORD60, SNORD116
chr1	152161237	152162507	1271	8	4.66689005001756E-11	0.0131753365672512	0.0547126361821824	0.00770624781262856	-0.13410468549416	-0.0611734042360403	snoU13, Y_RNA, SCARNA16, SNORD112, SNORA63, U3, SNORA51, SNORA25, FLG-AS1, SNORA58, CKS1B, SCARNA20, SNORA67, U6, SNORA70, SNORA77, SNORA26, SNORA72, U8, SNORA31, SNORA42, SNORA40, SCARNA4, SNORD64, ACA64, SNORD78, snoU109, SNORD60, SNORD116
chr16	85568220	85568407	188	3	5.09641856878462E-11	0.0454998150515523	0.00248437528707645	0.00922308867733571	-0.0189776376555905	-0.00527881822989603	NA
chr14	62228636	62229330	695	11	5.20597505115716E-11	0.0287877233146703	0.0826751515200565	0.0239078802783897	0.0265222773854248	0.0015284430486676	RP11-618G20,1, SNAPC1, SNORA46, SNORA79
chr11	33182787	33183473	687	12	5.48842516877586E-11	0.353884017519616	0.0531896838951825	0.072751363254104	0.0257406085315796	0.00679514475333118	CSTF3-AS1, CSTF3
chr19	3606463	3606974	512	6	5.85212540433702E-11	0.106446230751916	0.0350447407016817	0.0425448511076425	-0.0169437945304909	-0.00270035600849234	TBXA2R
chr6	101839808	101840567	760	4	5.99404984819251E-11	0.403897702346438	0.00397838125948617	0.0495197400820601	-0.0647164736175352	-0.0229076938190496	SNORA38, SNORA8, SNORD28, SNORA20
chr13	48876603	48876950	348	5	6.30322931860634E-11	0.0025993721936144	0.0569858777380051	0.00707215191135702	0.028705416938829	0.013555073307284	SNORD36, LINC00441, SNORD37
chr4	1188421	1189213	793	4	6.3989568898584E-11	0.00554685847640668	0.0184098608426261	0.0037797027753672	0.0307709217571466	0.022939848698455	SPON2
chr8	140715239	140715802	564	6	6.49818791907886E-11	0.284388129791269	0.0136263665727037	0.0580906964084756	0.0648068968250988	0.00872942271995659	KCNK9
chr6	146863878	146865487	1610	21	7.35544790552036E-11	0.0454890842504851	0.159088744360929	0.0893997006308868	0.0383385552858275	0.00657811806126091	RAB32, SNORD28, SNORA20
chr10	135050047	135051351	1305	34	7.4090245934802E-11	0.5601182201499	0.248077316759651	0.692259769691257	-0.0362856972660151	-0.008303788434717	VENTX
chr17	76226122	76226735	614	3	7.62831204713011E-11	0.418081748392546	0.00609589857356014	0.0454459932292098	-0.0127380432060777	-0.00394734705319237	SNORA69
chr6	28743427	28743700	274	3	8.20766161185544E-11	0.00840885887516367	0.00452368205228187	0.00384517380874517	-0.0402618106853622	-0.0025312474291605	AL662890,1, SNORA20
chr3	126113327	126114064	738	12	8.45613971458016E-11	0.0343811441416688	0.119882152400988	0.0349992356163158	-0.0572818400474888	-0.0305365835322355	CCDC37, SNORA33, SNORA81, SNORD66, SNORD2, SNORD5, SNORD63, SNORD61, RP11-71E19,5, SNORA24, Metazoa_SRP, SNORA18, U4
chr7	63641030	63642083	1054	3	8.60020093586198E-11	0.017459163135847	0.00641416635311975	0.0102420591991898	-0.0659967736960448	-0.0175238644070784	SNORA22, SNORA15, VN1R38P
chr13	52027124	52027945	822	10	8.70805478877713E-11	0.703570478373501	0.00826784769455207	0.187272817774539	0.0161037016585728	0.00564724256027747	SNORD36, INTS6-AS1, INTS6, SNORD37
chr10	28034669	28035208	540	8	8.9202602905287E-11	0.194312874836145	0.0152988682609622	0.0749050403598982	-0.0262481533749264	-0.00420224457883351	RP11-360I20,2, SNORD115, MKX
chr10	29759227	29759454	228	3	9.4781676099811E-11	0.0397352884248315	0.00265121812159423	0.0104892035791855	-0.0282904012796291	-0.00819768944679755	PTCHD3P1, SNORD115, SVIL
chr4	1004895	1005884	990	13	9.60879718229823E-11	0.370517256023444	0.0773089619879485	0.102297146875538	0.0281780796523393	0.00469890322346474	FGFRL1
chr6	31863472	31865274	1803	14	1.02524566613272E-10	0.128616053540061	0.0299149149183154	0.0457899763830737	0.0212751536004395	0.00770330518369629	SNORA38, EHMT2, SNORA20
chr6	101850261	101851354	1094	5	1.12850116974333E-10	0.00662470726186861	0.0215566991339439	0.0044834294570434	-0.085958701924836	-0.0367162334318308	SNORA38, SNORA8, GRIK2, SNORD28, SNORA20
chr12	50222608	50223054	447	3	1.14491981989913E-10	0.322189240997104	0.0115112856839513	0.0613227634952404	0.0340474774003404	0.00844136561275664	BCDIN3D-AS1, snoMe28S-Am2634
chr2	223521088	223521683	596	3	1.15963961557797E-10	0.0947095978654436	0.025462091338621	0.0121796764288018	0.0271304603687943	0.00292588708362348	SCARNA6, SNORD39, SNORA75, SNORA48
chr6	33148096	33148812	717	3	1.16426941728627E-10	0.149778595865043	0.0072493360374345	0.0357632880912793	-0.00932068885190784	-0.00112561653305783	SNORA38, COL11A2, SNORA20
chr7	157198869	157199809	941	6	1.1780154134981E-10	0.267531950986336	0.00976250762048235	0.0544860464176711	-0.00986401482076127	-0.00433991115065929	DNAJB6
chr5	145236139	145236262	124	3	1.28750538407813E-10	0.00123485737072418	0.00710999699507456	0.00182569459448949	0.0735505399066401	0.0686887723577588	SNORA68, SNORA57, SNORD45, SNORD95
chr6	17282065	17282859	795	9	1.29882278077781E-10	0.0182698440476719	0.0730480882878936	0.0302261171904273	-0.0424959300406219	-0.0235625218644371	RBM24, SNORA20
chr16	3085246	3085982	737	7	1.3873013390083E-10	0.0101146772447891	0.0442116848571428	0.0152486915194014	0.04298406947609	0.0227380608420159	RP11-473M20,5, CCDC64B
chr11	75945585	75946229	645	3	1.41845574837443E-10	0.00197499417186157	0.0226761806187144	0.00387042060847874	0.0558000307537349	0.0276859836286899	NA
chr11	77183438	77184194	757	2	1.5488618401146E-10	0.00113248509349019	0.00463894827575828	0.00156859129196801	-0.0411875207752996	-0.0297289464442872	PAK1
chr12	32908049	32908822	774	6	1.56769589014834E-10	0.0742361564013046	0.0214896488539164	0.0447720156317322	0.011974751145337	0.00479856729358483	YARS2, snoMe28S-Am2634
chr12	8974786	8975309	524	5	1.58013572367828E-10	0.0318968482564257	0.00986479468023632	0.0189251743928939	0.0298778201530465	0.00776105593143425	A2ML1, A2ML1-AS1, snoMe28S-Am2634
chr19	43857717	43858174	458	4	1.62028930973331E-10	0.00706869763716915	0.0191025209211493	0.0055617946201104	0.0727729441691261	0.0261427216890478	CD177
chr1	212588350	212589072	723	7	1.6216548735658E-10	0.0122119015425534	0.0471755171882414	0.0145286190858892	-0.0275544625742132	-0.00628217485466466	snoU13, Y_RNA, SNORD112, U3, SNORA51, SNORA25, SNORA70, SNORA72, U8, SNORD116
chr1	27709575	27710270	696	17	1.67555940366211E-10	0.222789472752605	0.128571658288663	0.131968919235913	0.034049170788507	0.00881555221910854	snoU13, Y_RNA, SCARNA16, SCARNA21, U1, SCARNA17, SCARNA18, SNORD112, SNORA62, SNORA63, SNORD46, SNORA2, SNORD81, U3, SNORA51, SCARNA20, SNORA67, U6, SNORA70, SNORA77, SNORA26, U8, SCARNA11, CD164L2, SNORA31, SNORA42, SNORA40, SNORD64, ACA64, snoU109, SNORD60
chr1	2390701	2391837	1137	6	1.6807791999338E-10	0.0152443198914566	0.0508505429470931	0.00927616464603506	0.0639326850819274	0.0297719068835205	PLCH2, snoU13, Y_RNA, SNORD60
chr12	113229319	113230065	747	14	1.74417006576618E-10	0.704335931525669	0.0208417086964457	0.206830382993368	-0.067869758216817	-0.00637633726026709	RPH3A, SNORA9
chr19	46275166	46275613	448	2	1.75763188783084E-10	0.0246157528346807	0.00331421111782935	0.00744475093936956	0.0329569106360669	0.022113587102153	AC074212,6, DMPK
chr11	128691783	128692159	377	2	1.82752849288394E-10	0.083129014207724	0.00267121163080575	0.00886354410311462	-0.0333578577550798	-0.0176252228013704	NA
chr6	32133929	32135129	1201	33	1.89763305153265E-10	0.982722437437567	0.117041433707985	0.864625156469993	0.0274481269131108	-0.000416523308137677	SNORA38, PPT2, PPT2-EGFL8, EGFL8, SNORA20
chr17	75143118	75143600	483	3	1.92656942176251E-10	0.00551524359608954	0.0083901447989618	0.00402111145419537	0.0582182418813239	0.0294449872124935	SNORA69, SEC14L1
chr12	132863782	132864302	521	5	1.9765452084613E-10	0.235305283948126	0.0105822298513306	0.038821984949746	0.0267389198912733	0.003943412360335	GALNT9
chr3	12837740	12838266	527	8	2.07158639984842E-10	0.421808605533239	0.00625157032712353	0.159923682063465	-0.031171124897353	-0.00167068266546992	CAND2, SNORD38
chr7	128550410	128551672	1263	12	2.10688433237518E-10	0.0222963093003198	0.0491417020046854	0.0442446525967363	-0.0534775629515692	-0.017758266519735	KCP
chr12	115130855	115132015	1161	10	2.15956606405185E-10	0.012111691083575	0.111270298592234	0.01779504323419	-0.0440910540206102	-0.0213044491535397	SNORA9
chr1	3606702	3607425	724	10	2.38281478269515E-10	0.131502255994862	0.0706446378989788	0.0511261418952305	0.0443719886474622	0.0210376898812467	TP73, snoU13, Y_RNA, U3, SNORA51, SNORA70, snoU109, SNORD60
chr16	29232139	29232683	545	2	2.42043790090087E-10	0.00391214765262166	0.00407884919087374	0.00340074171810346	-0.0378206227178952	-0.0290994119610956	NA
chr19	57741988	57742444	457	10	2.50638127962853E-10	0.00487376959102227	0.11594598630687	0.0129500683334485	-0.0490754576822053	-0.0249562278353246	AURKC
chr10	90750898	90751623	726	11	2.6575613314755E-10	0.0206471376269648	0.0969850465047911	0.0406914629652372	0.0515719510981484	0.01452010786101	FAS, SNORA17, ACTA2
chr22	20229013	20229988	976	4	2.76013082425336E-10	0.0190994472611839	0.0160144518185204	0.0114462126668108	-0.0252600264129512	-0.0123612443906324	RTN4R
chr14	104181393	104181929	537	4	2.78048384461564E-10	0.0906398948238128	0.0254230460978914	0.0451145818325444	0.0293499571092755	0.0091467306503922	XRCC3
chr1	31660916	31661026	111	3	2.79156074193186E-10	0.000767821914401384	0.0216230635396763	0.00206840296423895	0.0405477871984282	0.0314822886450021	snoU13, Y_RNA, SCARNA16, SCARNA21, U1, SCARNA17, SCARNA18, SCARNA24, SNORD112, SNORA62, SNORA63, SNORD46, SNORA2, SNORD81, U3, SNORA51, SNORA25, SCARNA20, SNORA67, U6, SNORA70, SNORA77, SNORA26, U8, SCARNA11, NKAIN1, SNORA31, SNORA42, SNORA40, SNORD64, ACA64, snoU109, SNORD60
chr8	104310713	104311985	1273	10	2.88850564551814E-10	0.143519860471731	0.0495271449704178	0.053109278887176	-0.0260596858435267	-0.00510691053457431	FZD6, SNORA32, RP11-318M2,2
chr7	143058944	143060037	1094	10	2.91492356794013E-10	0.0771737415936187	0.0857638307643585	0.0532407420279556	0.0323021986059223	0.0134560899092531	FAM131B
chr10	105677453	105678266	814	11	2.92014507158724E-10	0.0214680077566473	0.10117670247915	0.0325693705845549	0.0182206155946739	0.0102281652642777	SNORA17, OBFC1
chr15	25491792	25492469	678	6	2.93854178120782E-10	0.618157086434149	0.00616373025287811	0.108697571631581	0.0272171447380098	0.00442390836253829	SNHG14
chr11	27527687	27528142	456	4	2.9885618472708E-10	0.0736953851733458	0.0123112443067579	0.0249671814751099	0.0183361180680902	0.00416955780932244	LIN7C
chr10	115999174	115999916	743	5	3.19532790143665E-10	0.0881895045629468	0.0298356024756882	0.0205621787320247	0.0373579722181261	0.000457762844969878	VWA2
chr5	177823856	177824403	548	4	3.29592778466569E-10	0.00332817617215171	0.0164507071289367	0.00373736461395959	0.0323436770381499	0.00979946350605797	COL23A1, SNORD95
chr20	9496892	9497330	439	2	3.47877427313826E-10	0.048102385181725	0.00826037967583729	0.0177640987066721	0.041101263478082	0.0253028044696115	LAMP5
chr19	58629719	58630612	894	9	3.48446146864122E-10	0.487570828509528	0.0280739436676	0.0779399295089051	-0.0599967392362976	-0.0205055665167394	ZSCAN18
chr13	109247864	109248503	640	5	3.56419249386592E-10	0.00469058141784488	0.0255876625065591	0.00617946180707609	0.046807141121174	0.0312754946841461	SNORD36, MYO16
chr2	242830128	242830161	34	2	3.57461751764021E-10	0.000545096812543173	0.0066840320241216	0.000998690628291025	0.0320555921479735	0.0247664086477674	AC131097,3
chr14	70345898	70346477	580	10	3.62927679967208E-10	0.333860234883117	0.0338715349606846	0.124307459091903	-0.0392081631718673	0.00150008006401335	SMOC1, SNORA46, SNORA79
chr9	126784855	126785097	243	2	3.65064478043147E-10	0.00054606965405231	0.00796942664652944	0.00104412624383444	-0.0625002737137089	-0.0499465025597527	LHX2
chr6	28557047	28558070	1024	21	3.79606349434687E-10	0.441232978628162	0.0624804006782653	0.406537401287751	0.0605486405722067	0.0163071817705822	RP5-1186N24,3, SCAND3, SNORA20
chr12	57587701	57588350	650	10	3.80229424368687E-10	0.11441210633307	0.0670445802272796	0.0461976802897095	0.0263912210541675	0.0111406357435838	LRP1, MIR1228, snoMe28S-Am2634
chr2	148779307	148779683	377	4	3.99352935447385E-10	0.71198158353127	0.00582753112593122	0.0919415936969342	0.0389759117631396	0.00921280771382139	MBD5, 5S_rRNA, SNORA4, SNORD11, SNORD51, SNORA41, SCARNA6, SNORD39, SNORA75, ACA59, SNORA48, SNORD56, SNORA43, SNORA1, Vault
chr14	21100888	21101750	863	7	4.04937308207673E-10	0.0204387589810833	0.0463373509295226	0.0169452897369509	0.0390575580290629	0.0182399654805552	SNORA79, SNORD41
chr9	136287025	136287409	385	2	4.23754923533991E-10	0.0184484715415007	0.00332158100153827	0.00666493407720484	0.0430606313870637	0.011870121757295	ADAMTS13
chr16	50913892	50914024	133	3	4.38189574463499E-10	0.000317824264606351	0.0236320722956586	0.00105634887459363	-0.0786950817716473	-0.0681377992057683	SNORD111, SNORD33
chr6	74063522	74064594	1073	8	4.58221565984679E-10	0.0325745219637471	0.0483476694325133	0.0248474050385646	-0.0370544876698412	-0.0184759134267332	SNORA38, SNORA8, SCARNA15, SNORD28, DPPA5, SNORA20
chr1	156261200	156261841	642	6	4.70938854601175E-10	0.0031700973501779	0.0419674779755823	0.00810798344749135	-0.0525813126112118	-0.0297710701046234	snoU13, Y_RNA, SCARNA16, SNORD112, SNORA63, U3, SNORA51, SNORA25, SNORD59, TMEM79, SCARNA20, SNORA67, U6, SNORA70, SNORA77, SNORA26, SNORA72, U8, SNORA31, SNORA40, C1orf85, SNORD64, ACA64, SNORD78, snoU109, SNORD60, SNORD116
chr18	77710866	77711560	695	4	4.7476489925546E-10	0.0716008231875341	0.0399951959103602	0.00770767981180582	-0.0121613757160033	-0.00257329103619346	PQLC1
chr17	780838	781075	238	5	4.83048448145357E-10	0.101141521290344	0.00896052279462815	0.0196659911793886	-0.0134509991763708	-0.00566449396003397	NXN
chr12	41581414	41581484	71	2	4.86711620141716E-10	0.11492787057242	0.004188599447657	0.0134476108791442	0.0181069488775714	0.00991837856318839	snoMe28S-Am2634
chr2	47748407	47749060	654	3	4.87019170490708E-10	0.160979050795122	0.00461250345838621	0.027468121980892	0.0279569183112245	0.00603379150600892	SNORA73, SNORA64, SNORD75, MSH2, SNORA74, snR65, 5S_rRNA, SNORD11, SNORA41, SCARNA6, SNORD39, SNORD18, SNORA36, KCNK12, SNORA75, SNORA48, SNORD56, SNORA43, SNORA1, Vault
chr19	2327692	2327696	5	2	4.94352963557569E-10	0.0249944348051705	0.00758876659893873	0.0128796406761322	0.046020280576365	0.0332057947513495	LSM7
chr19	15490215	15490918	704	12	4.94352963557569E-10	0.596677900067451	0.0136390906125567	0.220119768554552	0.0163595967914801	-0.000836623557344155	AC005785,2, AKAP8, AKAP8L
chr9	126794772	126794830	59	2	5.06406119826652E-10	0.00816816260615748	0.00238777490829184	0.00376826462199107	-0.0960921114598637	-0.0397018011356724	LHX2, RP11-85O21,5
chr21	38592612	38593042	431	3	5.71633400582979E-10	0.0124473781406674	0.0131089134037285	0.0123196805799238	0.0347099739677906	0.0218179315144297	DSCR9
chr17	74099707	74100207	501	13	5.81920081663381E-10	0.495680563540031	0.0492324473007782	0.156064526254721	0.0253914317341652	0.00728416673588989	SNORA69, EXOC7
chr8	80942046	80942378	333	4	5.82140340040547E-10	0.327282210536192	0.00825530219187216	0.0342313565494612	0.0171826576282068	0.00501283787388029	SNORA32, MRPS28, TPD52
chr19	4639239	4640159	921	12	5.92749571519426E-10	0.1821001668568	0.0624236402249441	0.135925872216856	-0.0339331762961136	-0.00384497390509142	TNFAIP8L1
chr12	132896199	132897506	1308	11	6.05838886154616E-10	0.00702309496478928	0.0954136893658339	0.0304577027955902	0.0591447699288038	0.0231570993316392	GALNT9
chr16	2077447	2077647	201	2	6.29971397361941E-10	0.0069805758998851	0.00800960045487672	0.00670832568090214	-0.0493892213521392	-0.0291359865805727	SLC9A3R2
chr6	30522620	30525527	2908	69	6.29971397361941E-10	0.982400263020397	0.19594475974306	0.96021225931522	0.0365820203790326	0.00563271678848039	PRR3, GNL1, SNORA20
chr3	30648325	30649017	693	6	6.54777130275218E-10	0.913557367579921	0.00790881397735249	0.23051395590526	-0.00956091611319984	0.000111833159810458	U7, TGFBR2, SNORA81, SNORD5, SNORD38, SNORD63, Metazoa_SRP, SNORA18
chr6	31276187	31276797	611	9	6.80675374320351E-10	0.100548546595736	0.07905210908224	0.053812088992985	0.0563778781839037	0.0251227138311694	XXbac-BPG248L24,10, SNORA20
chr1	36788387	36788627	241	4	6.84844878260776E-10	0.19168977293455	0.00866584549329023	0.0531204095553539	-0.0358707928957357	-0.0232563433298402	snoU13, Y_RNA, SCARNA16, SCARNA21, U1, SCARNA17, SCARNA18, SCARNA24, SNORD112, SNORA62, SH3D21, SNORA63, SNORD46, SNORA2, SNORD81, U3, SNORA51, SNORA25, SCARNA20, SNORA67, U6, SNORA70, SNORA77, SNORA26, U8, SCARNA11, EVA1B, SNORA31, SNORA42, SNORA40, SNORD64, ACA64, snoU109, SNORD60
chr3	131080483	131080927	445	7	6.90878107086348E-10	0.00163305069297314	0.0797006853247166	0.00687681425125451	-0.0503651016440116	-0.0318833008150465	NUDT16P1, SNORA33, SNORA81, SNORD66, SNORD2, SNORD5, SNORD63, SNORD61, RP11-933H2,4, Metazoa_SRP, SNORA18, U4
chr20	56964033	56964831	799	9	6.96503475803409E-10	0.16282755201084	0.0371637580477363	0.0308300228104145	0.0221992721567888	0.00393224153776876	VAPB
chr16	34659664	34659771	108	2	7.11358361462176E-10	0.00798464448625854	0.00262699569672152	0.00394912544851905	-0.0344710151689517	-0.0238014328959568	RP11-80F22,11
chr5	147162161	147162461	301	5	7.11358361462176E-10	0.0566952383537816	0.0104295604508343	0.0190491095636892	-0.061362867650644	-0.0268733197601079	SNORA68, SNORA57, SNORD45, JAKMIP2, SNORD95
chr11	115374739	115375420	682	7	7.24519764537323E-10	0.0939953664044433	0.0869730396033737	0.0409039517044054	-0.0216173381291547	-0.0108565020639807	CADM1
chr17	71639029	71639315	287	2	7.44185009839663E-10	0.0210277127441537	0.0100170382024885	0.0139974212617736	-0.027753890928513	-0.0252703656614502	SNORA69, RP11-277J6,2, SDK2
chr16	2039815	2040627	813	7	7.53737579372393E-10	0.17540665812019	0.0360358096124311	0.0825013810833323	0.016777754562446	0.0074038232896309	SYNGR3, AC005606,14
chr6	42712921	42713405	485	2	7.65324097704916E-10	0.0213378558462881	0.0132679909688595	0.0165056149398509	0.0185545904179718	0.011393754792737	SNORA38, SNORA8, SCARNA15, TBCC, SNORA20
chr7	150102721	150103245	525	5	7.67783955808309E-10	0.387120266786032	0.0100720731905713	0.106401646105018	0.0278295043706585	0.0084943048403747	ZNF775
chr2	240196769	240197131	363	4	7.81535520045058E-10	0.00610940891186931	0.0168323911957699	0.00952576089780288	-0.0539201410064231	-0.0394129515683968	HDAC4
chr5	139283051	139283351	301	5	7.98138195866575E-10	0.0190161237355499	0.0308043073561778	0.00980044427732576	-0.0521387523319039	-0.0250698600325962	SNORA27, SNORA68, SNORA57, 7SK, NRG2, SNORD45, SNORD95
chr19	19431259	19432095	837	15	7.98230906736021E-10	0.560913531761891	0.123026520596634	0.167884300358173	0.0108626661606228	0.00167859391152875	MAU2, SUGP1
chr6	31832173	31833104	932	18	8.53330272781432E-10	0.251880602904709	0.110291689673574	0.204462841803825	0.0360775878407144	0.0121357724887382	SNORA38, SLC44A4, SNORA20
chr12	52215034	52215972	939	4	8.57477246680428E-10	0.142953045276519	0.0110514769209876	0.0591192591750355	-0.0638403754539773	-0.0279112862395136	RP11-923I11,7, snoMe28S-Am2634
chr10	79686064	79687289	1226	10	8.89355536111016E-10	0.0379214527702259	0.0848553184983235	0.0306503919174216	0.0417811193984842	0.0102079827206975	DLG5-AS1, SNORA71, SNORA17, DLG5
chr4	5053085	5053596	512	7	8.90788466546302E-10	0.0073917660072116	0.0824464767501739	0.0190977458220071	-0.0144565962961351	-0.00795123592751497	STK32B, SNORA3
chr6	33420208	33421913	1706	11	9.06911516935619E-10	0.105737101406143	0.109620839106838	0.092955369074326	0.0312086613457168	0.00572425407300748	SNORA38, SYNGAP1, SNORA20
chr1	202137086	202137199	114	2	9.13180224773903E-10	0.0376035121107799	0.00241338617795243	0.00681135096743508	0.0524387146653792	0.0206232193477453	snoU13, Y_RNA, SNORD112, U3, SNORA51, SNORA25, SCARNA20, U6, SNORA70, PTPRVP, SNORA77, SNORA26, SNORA72, U8, SNORD60, SNORD116
chr8	38964500	38965492	993	12	9.30567530272176E-10	0.125980119202197	0.130385195460457	0.0527776266628485	0.0454708546575884	0.0226341688108051	ADAM32, SNORA7
chr4	1303317	1303768	452	4	9.89265022180796E-10	0.0524959843505346	0.0281875014014211	0.0157309956883165	-0.0480728554889298	-0.0192343499244254	MAEA
chr1	64059297	64059860	564	3	1.04203944656649E-09	0.0398702372978649	0.0157800427717792	0.0173176886023868	0.0100725274257849	0.00451303042723417	snoU13, Y_RNA, SCARNA16, U1, SCARNA18, SCARNA24, SNORD112, SNORA62, SNORA63, SNORD46, PGM1, SNORA2, SNORD81, U3, SNORA51, SNORA25, SNORA58, CKS1B, SCARNA20, SNORA67, U6, SNORA70, SNORA77, SNORA26, U8, SCARNA11, ITGB3BP, SNORA31, SNORA42, SNORA40, SNORD64, ACA64, SNORD78, snoU109, SNORD60, SNORD116
chr3	87276149	87276743	595	12	1.09632706207979E-09	0.370992991344989	0.0391271417664534	0.24257356268331	0.0120591406074145	0.00220644618948038	U7, SNORD77, CHMP2B, SNORA33, SNORA81, SNORD66, SNORD2, SNORD5, SNORD38, SNORD63, SNORA24, Metazoa_SRP, SNORA18
chr10	44069847	44070200	354	7	1.1083119352721E-09	0.0468109715934391	0.0176649622395829	0.039230081052315	0.0505844181134191	0.0126691648677461	SNORA71, ZNF239
chr7	1660314	1660895	582	5	1.1250178289134E-09	0.00067311680944314	0.0510884625038155	0.00307879490059724	0.053807885712353	0.0340341841668664	AC074389,5
chr11	2883912	2884460	549	6	1.14574362006047E-09	0.0207327385136446	0.0431618473030516	0.0130268260783003	-0.0436875982323088	-0.020284071709278	LSP1
chr11	65405268	65406254	987	14	1.15081130102979E-09	0.0369316376201515	0.15174974729783	0.0657409546417399	0.0546035697569747	0.0275075249912833	SIPA1, SNORD43
chr6	30881464	30882384	921	36	1.17484044418248E-09	0.940927836334826	0.145775388831307	0.875609779205668	-0.022079508036805	-0.00066674399217853	GTF2H4, VARS2, SNORA20
chr10	102820768	102822002	1235	10	1.18012739902226E-09	0.137975436413548	0.0723122742259764	0.0344016465174506	0.0378422460622209	0.00854598648667621	KAZALD1, SNORA17
chr2	74875227	74875548	322	8	1.19335863091631E-09	0.0114083425838444	0.086182196599313	0.0236794914589784	-0.0507484162461684	-0.0265338881791901	SNORA73, SNORA64, SNORD75, SNORA12, SNORA74, SNORA19, snR65, 5S_rRNA, SNORA4, SNORD11, SNORA41, SCARNA6, SNORD39, SNORD18, SNORA75, ACA59, M1AP, SNORA48, SNORD56, SNORA43, SNORA1, Vault
chr19	11784246	11785248	1003	13	1.19335863091631E-09	0.00621918579811549	0.096900484862136	0.0391952693069611	-0.0572580386656464	-0.0390260294542882	ZNF833P
chr11	2920052	2920789	738	13	1.19449406815258E-09	0.344715780309043	0.0247847100067498	0.268874625757946	0.0407534345068226	-0.00660947855715029	LSP1, SLC22A18AS
chr16	888938	889432	495	5	1.22155544173616E-09	0.0750726402398035	0.0178940629207363	0.0172518367775714	0.0627661082296173	0.0275676778933361	NA
chr10	89621822	89623157	1336	45	1.24181161871618E-09	0.882179872383183	0.235992404810042	0.915992083060874	0.0205524816067307	0.00353997449278982	PTEN, SNORA17, KLLN
chr7	79083408	79084196	789	16	1.24480878410931E-09	0.229492611027688	0.15739016561167	0.160876985175559	0.0525238960714841	0.0168348023073745	MAGI2-AS3
chr4	7802192	7802545	354	5	1.2668266236584E-09	0.042216287844013	0.0142117715189949	0.0219227891616149	0.014537672567278	0.00674359026552422	SNORA3, AFAP1
chr16	3202609	3202851	243	2	1.37363946101127E-09	0.12843950741255	0.00344628064262341	0.0116771456703028	0.0207838237433104	0.0107945025225161	NA
chr18	55101965	55102461	497	4	1.3949115186953E-09	0.0740223665067447	0.0176142055398711	0.0260319188668003	-0.0278709792757428	-0.00445643684151107	NA
chr17	78865087	78865755	669	7	1.4398507969807E-09	0.00183908949292032	0.106645478917389	0.0114727418738084	0.0618976648757159	0.0447710720840658	SNORA69, RPTOR
chr6	27647713	27648411	699	9	1.48103660350369E-09	0.613731672121481	0.0106061875683937	0.267157382103486	-0.0566950967823797	-0.00844661122579114	SNORA20
chr17	72889323	72889708	386	3	1.53391651761161E-09	0.140755960174141	0.00608780703976302	0.0311164872785496	0.0471910010327737	0.0161447609186798	SNORA69, FADS6
chr1	65612850	65613685	836	12	1.53391651761161E-09	0.264378299430533	0.0671118506830019	0.16213067739887	-0.0303715332723618	-0.00724803453625626	snoU13, Y_RNA, SCARNA16, U1, SCARNA18, SCARNA24, SNORD112, SNORA62, SNORA63, SNORD46, AK4, SNORA2, SNORD81, U3, SNORA51, SNORA25, SNORA58, CKS1B, SCARNA20, SNORA67, U6, SNORA70, SNORA77, SNORA26, U8, SCARNA11, SNORA31, SNORA42, SNORA40, SNORD64, ACA64, SNORD78, snoU109, SNORD60, SNORD116
chr6	3848898	3850106	1209	28	1.5363465111804E-09	0.33157656138742	0.230789774691233	0.534572538500481	-0.04269034138614	-0.0133971676924126	RP11-420L9,4, FAM50B
chr20	3229129	3229991	863	5	1.5845951427789E-09	0.0467536897037982	0.0373536882211052	0.0173425990960319	-0.0744187673591301	-0.0375525739963402	C20orf194
chr20	18447291	18448250	960	10	1.64642088996878E-09	0.221327712656146	0.0272639097997129	0.139777103983416	0.0153452292337927	0.00395797122307749	POLR3F, DZANK1
chr20	13619254	13619704	451	9	1.67987432159187E-09	0.172754947842828	0.0422294750185877	0.0870251644400528	0.0197687695096774	0.00729872140361051	TASP1
chr18	21977708	21978221	514	9	1.70252202278078E-09	0.163273855025786	0.0417891180327512	0.0634445521133333	0.0210966459764588	0.00181034585380228	SNORD23, OSBPL1A
chr17	49338392	49338682	291	3	1.74855311459453E-09	0.112990316924981	0.0103312601328512	0.0391948284160251	0.0344083551889048	0.0110074689664899	SNORA69, UTP18
chr10	50123030	50123344	315	3	1.7508531615257E-09	0.305706077325191	0.00452579500484252	0.0332820515292984	0.025572019759195	0.00925930192298519	WDFY4, SNORA71, RP11-523O18,7, LRRC18
chr6	100676745	100677145	401	6	1.75747291717881E-09	0.00320327047659779	0.0552838012732558	0.00808250041943423	-0.0562936608036199	-0.0383357460464335	SNORA38, SNORA8, SNORD28, SNORA20
chr7	45431741	45431891	151	3	1.76072135664662E-09	0.000819731115041174	0.0185795800466379	0.00204417957540093	-0.0543013895867963	-0.0388466466962379	SNORA22, SNORA15, ELK1P1
chr6	30312580	30314265	1686	40	1.76111652811429E-09	0.681845573548672	0.244896692464084	0.685685317644335	0.0335823799114437	0.00605859511904566	TRIM39-RPP21, RPP21, SNORA20
chr11	71724287	71724677	391	6	1.79085144127337E-09	0.10431220303102	0.0286972920330619	0.0494230900301631	0.0526765279298386	0.0254519709242959	NUMA1, SNORD43
chr21	43442254	43442940	687	3	1.81893818683672E-09	0.232218805413872	0.0096423650393846	0.031219706967186	-0.0227543649157623	-0.0102796536508659	ZNF295-AS1
chr10	23492470	23492866	397	3	1.83279427690197E-09	0.022439578968501	0.00713825972863463	0.0130653260643523	0.0767535575627663	0.0389302920340713	C10orf115
chr16	23568302	23569246	945	18	1.83578363504213E-09	0.391149730140947	0.162143707587025	0.253214346701067	0.053241413452461	0.00250672041731204	UBFD1, EARS2
chr16	67144054	67144419	366	4	1.84879197644589E-09	0.00377135543631483	0.0427047390035211	0.00868857481322073	0.0196497748478477	-0.00264633864884386	C16orf70, SNORD111, SNORD33
chr1	25756455	25757422	968	13	1.85735770698685E-09	0.333818957136817	0.123110872052332	0.123044600556098	0.0169186553776088	0.00196696124228818	snoU13, Y_RNA, SCARNA16, SCARNA21, U1, TMEM57, SCARNA17, SCARNA18, SNORD112, SNORA62, SNORA63, SNORD46, SNORA2, SNORD81, U3, SNORA51, SCARNA20, SNORA67, U6, SNORA70, SNORA77, SNORA26, U8, SCARNA11, RHCE, SNORA31, SNORA42, SNORA40, SNORD64, ACA64, snoU109, SNORD60
chr11	129244105	129244523	419	6	1.88670428772661E-09	0.0210700487548686	0.0411443463910394	0.0223452577450897	0.0229414000891113	0.0162598670270175	NA
chr1	244998164	244998845	682	10	1.90543192063791E-09	0.541844369426545	0.0897028214711568	0.226156113274223	-0.0142041706762082	0.00141800017873849	Y_RNA, SNORD112, SNORA25, COX20
chr15	102028637	102028909	273	2	1.92459376665879E-09	0.0316764150164343	0.0038599344831069	0.00905898040208434	-0.0453001740659854	-0.0283145791887175	PCSK6
chr10	131264575	131265470	896	17	1.97839750146012E-09	0.645981192417542	0.169087358170636	0.354730614457491	0.0293261859699845	0.0062572677111281	MGMT
chr2	63271927	63272334	408	5	2.029558671063E-09	0.152316648365533	0.0124713627389382	0.0287408148945678	0.0107232759131656	-0.00198572561927599	SNORA73, SNORA64, SNORD75, SNORA12, EHBP1, SNORA74, SNORA19, snR65, 5S_rRNA, SNORA4, SNORD11, SNORA41, SCARNA6, SNORD39, SNORD18, SNORA36, SNORA75, AC009501,4, SNORA48, SNORD56, SNORA43, SNORA1, Vault
chr17	30813145	30813443	299	3	2.04980171027835E-09	0.00182255608963934	0.0302492333137037	0.00431451883824715	0.0474083941824336	0.0274433258403733	SNORA69
chr19	36485282	36485360	79	3	2.06849444997758E-09	0.00313877637276998	0.053556790742607	0.00846733966161468	-0.0465449827072853	-0.0420700581581912	NA
chr1	211750839	211751127	289	4	2.07628200294515E-09	0.475475006374166	0.00531590558632779	0.0484831893147447	-0.0185547878358237	-0.00751523816789019	snoU13, Y_RNA, SNORD112, U3, SNORA51, SNORA25, SNORA70, SNORA26, SNORA72, U8, SLC30A1, SNORD116
chr6	31697276	31698899	1624	37	2.09430625488372E-09	0.933891292239966	0.0962534249834435	0.772461631141487	0.033865158878871	0.00355774094623814	SNORA38, DDAH2, CLIC1, SNORA20
chr1	95698378	95699313	936	7	2.11296951581893E-09	0.104633904905223	0.0434129775619798	0.0549449355792032	-0.0686933750049809	-0.0224471466978878	snoU13, Y_RNA, SCARNA16, U1, SNORD112, SNORA63, SNORD46, SNORA2, SNORD81, U3, SNORA51, TMEM56-RWDD3, SNORA25, SNORA58, CKS1B, SCARNA20, SNORA67, U6, SNORA70, SNORA77, SNORA26, U8, SCARNA11, SNORA31, RP11-57H12,3, SNORA42, SNORA40, SNORD64, ACA64, SNORD78, snoU109, SNORD60, SNORD116
chr11	70672365	70673256	892	10	2.12501696322172E-09	0.0113866527314649	0.10374281647129	0.0261243310033081	0.04574595539881	0.0302499473436222	SHANK2, SNORD43
chr2	220282563	220283739	1177	9	2.16506001549482E-09	0.189339924707858	0.0638314832572814	0.102431054395228	-0.0382921569529216	-0.0100259973745005	DES, SCARNA6, SNORD39, SNORA75, SNORA48
chr1	228248599	228248785	187	2	2.26807309551109E-09	0.00274770815203384	0.0110949813868182	0.00407820374394311	-0.0473853015416678	-0.0418929007013449	snoU13, Y_RNA, SNORD112, SNORA51, SNORA25, WNT3A, U8
chr6	31870344	31870990	647	9	2.28837616992791E-09	0.0137516352936164	0.133328537669722	0.0407185631618065	0.0365086467583964	0.0180890259677818	SNORA38, C2, SNORA20
chr15	79298209	79298769	561	12	2.37696566667484E-09	0.389459215912979	0.022974356927664	0.211786607526962	-0.0186426995591312	-0.0043559906669725	RASGRF1
chr16	89033785	89034797	1013	7	2.41893215337968E-09	0.0117443798149202	0.0654579079859915	0.0247025371612502	-0.0371768023235781	-0.0272265578972441	CBFA2T3
chr14	97263524	97264013	490	7	2.46543039468542E-09	0.811649772076055	0.0071927137172965	0.204411560142771	0.0121887846988049	0.00300269568052451	VRK1
chr1	100598705	100599025	321	6	2.54333743902598E-09	0.354781471022389	0.0120899166839037	0.109540250101155	-0.023111580290089	-0.0039859647520973	snoU13, Y_RNA, SCARNA16, U1, SNORD112, SNORA63, SNORD46, SNORA2, SNORD81, U3, SNORA51, TRMT13, SNORA25, SNORA58, CKS1B, SCARNA20, SNORA67, U6, SNORA70, SNORA77, SNORA26, SNORA72, U8, SCARNA11, SNORA31, SNORA42, SNORA40, SNORD64, ACA64, SNORD78, snoU109, SNORD60, SNORD116
chr3	6902689	6903327	639	6	2.70152039401278E-09	0.0271574854901592	0.0592613279296516	0.0461877729353879	-0.0317453130982968	-0.0163112669319371	GRM7, SNORD38
chr1	101005121	101005971	851	5	2.86229461368331E-09	0.0116839020188974	0.0432989404213291	0.0107270902831698	-0.0374304712510753	-0.0109794637533605	snoU13, Y_RNA, SCARNA16, U1, SNORD112, SNORA63, SNORD46, SNORA2, SNORD81, U3, SNORA51, GPR88, SNORA25, SNORA58, CKS1B, SCARNA20, SNORA67, U6, SNORA70, SNORA77, SNORA26, SNORA72, U8, SCARNA11, SNORA31, SNORA42, SNORA40, SNORD64, ACA64, SNORD78, snoU109, SNORD60, SNORD116
chr14	24641501	24642219	719	4	2.94710714188227E-09	0.126869561621332	0.0534245432369588	0.0655690948557356	-0.0258797178991006	-0.0153497479244591	REC8, SNORA79
chr19	4769001	4769690	690	14	3.03782839403922E-09	0.23635364304612	0.124614892518082	0.166239742095904	0.0529333099127507	0.0125279188379097	MIR7-3HG
chr6	31513306	31514352	1047	6	3.07966696326832E-09	0.106123401426644	0.0546717282634401	0.0492663803147151	-0.0318788729935284	-0.0107718081402958	ATP6V1G2-DDX39B, ATP6V1G2, SNORA20
chr9	140473184	140473875	692	6	3.12641597590677E-09	0.0505302577513223	0.020830087415372	0.0210820005170253	-0.0292939586536656	-0.00576750038660335	DPH7
chr3	50360176	50360690	515	3	3.12917730775449E-09	0.023025374135477	0.0564879587541958	0.0295953751744391	-0.0364560316272295	0.000516519255676751	U7, SNORD77, SNORA33, SNORA81, SNORD5, HYAL2, TUSC2, SNORD38, SNORD63, Metazoa_SRP, SNORA18
chr3	42543469	42544400	932	11	3.24404851790667E-09	0.170759147869077	0.0931288134464385	0.052217813293067	-0.0279899802992957	-0.00232154861762441	U7, VIPR1, SNORD77, SNORA33, SNORA81, SNORD5, SNORD38, SNORD63, Metazoa_SRP, SNORA18
chr8	1914262	1915076	815	3	3.32030666117704E-09	0.00189322325744612	0.0128248034789517	0.00347593195880589	0.0552940682039444	0.0430431655267586	NA
chr10	94179809	94180551	743	5	3.32636679473179E-09	0.0606793550826843	0.0238635145715929	0.0255179193396768	-0.0528023004166918	-0.0265725958007817	MARK2P9, SNORA17
chr3	69590246	69590955	710	4	3.341421365445E-09	0.104226916037052	0.0160026699126155	0.053095676073643	-0.0657038380395424	-0.029187813325147	U7, SNORD77, SNORA33, SNORA81, SNORD66, SNORD2, SNORD5, SNORD38, SNORD63, FRMD4B, SNORA24, Metazoa_SRP, SNORA18
chr12	81331457	81332050	594	7	3.3935522535119E-09	0.137633567781463	0.0471890518766896	0.058139911503747	-0.023218003999131	-0.00666551368442604	ACSS3, SNORA9, LIN7A, snoMe28S-Am2634
chr6	32041333	32042430	1098	13	3.48130565397611E-09	0.123478760583304	0.159005799532401	0.131586583555588	0.0206254187162888	-0.00114033088684794	SNORA38, TNXB, SNORA20
chr5	140419947	140420926	980	6	3.5102159931317E-09	0.231802448738286	0.0122731311132571	0.066672297491606	-0.0473748578246658	-0.0153662534728438	SNORA68, SNORA57, 7SK, SNORD45, SNORD95
chr4	184580106	184581297	1192	12	3.59956094522752E-09	0.876952218287625	0.068731413807087	0.27076162650271	0.0217151854531156	0.00431850411352702	TRAPPC11, RWDD4
chr19	17438249	17438755	507	3	3.74156335962721E-09	0.04798715127381	0.015679183840824	0.0163299484765845	0.0510004092482518	0.0284074321175239	ANO8
chr12	132627456	132628386	931	4	3.7557389778757E-09	0.157592461960071	0.011524509901768	0.044818492460707	0.0353199390613113	0.0147776872965703	DDX51
chr1	242687412	242687527	116	3	3.75944419649764E-09	0.0784134585618193	0.0251451039954011	0.0140236515702988	-0.0207856502046116	-0.0121314303515747	Y_RNA, SNORD112, SNORA25, PLD5
chr10	29228804	29228916	113	3	3.79432070385551E-09	0.000914320771054949	0.0222324932448481	0.0024021768432158	-0.0631338464014299	-0.0545328203725197	SNORD115
chr11	60414689	60415111	423	4	3.94662732915288E-09	0.652541292802792	0.00524502955172144	0.0610507755610038	0.047416774348663	0.0150755409192312	LINC00301, SNORD43
chr14	105779532	105780340	809	7	3.98739460247052E-09	0.0237491149526979	0.0683608867845526	0.0327931774640474	0.0511343787972114	0.0214865131194347	PACS2, BRF1
chr4	122685352	122686038	687	6	4.0347048447913E-09	0.0149853435192974	0.0524004863793449	0.0185011118979726	-0.0555300181172339	-0.0190660241605483	AC079341,1, TMEM155, SNORD65
chr17	9807917	9808690	774	6	4.06352557945604E-09	0.190093514626251	0.0139462124625386	0.0702672567296698	0.0143734907419923	0.00335590686187726	SNORA69, RCVRN
chr2	98928364	98928898	535	5	4.29743949239927E-09	0.0463036517467446	0.039601349237592	0.0120669449545546	0.0445118264142479	0.0228623690708314	SNORA73, SNORA64, SNORA12, SNORA74, SNORA19, VWA3B, snR65, 5S_rRNA, SNORA4, SNORD11, SNORA41, SCARNA6, SNORD39, SNORA75, ACA59, SNORA48, SNORD56, SNORA43, SNORA1, Vault
chr7	127775817	127776461	645	4	4.30513026053154E-09	0.174413834118428	0.0081186370654354	0.0342283870120059	-0.0181243292522467	-0.00497796333372502	NA
chr22	21386494	21387058	565	9	4.34928056494577E-09	0.608089095984806	0.0470504248656868	0.170740443289526	0.0260947219321536	0.00546908898551325	AC002472,11, SLC7A4
chr10	104836841	104837141	301	3	4.37037611526747E-09	0.409529966874072	0.0049752796811749	0.0288877898890959	-0.0146605684173789	-0.00666372391229223	CNNM2, SNORA17
chr3	13008273	13009132	860	9	4.4138141600715E-09	0.841992459914724	0.0150970018291666	0.230885476364562	-0.0289945668732415	-0.0043496909684916	IQSEC1, SNORD38
chr1	24968182	24969003	822	3	4.73886865542558E-09	0.276982513031174	0.0114515535083542	0.0527164449599617	0.0241729938380915	0.0102262511793618	snoU13, Y_RNA, SCARNA16, SCARNA21, U1, SRRM1, SCARNA17, SCARNA18, SNORD112, SNORA62, SNORA63, SNORD46, SNORA2, SNORD81, U3, SNORA51, SCARNA20, SNORA67, U6, SNORA70, SNORA77, SNORA26, U8, SCARNA11, SNORA31, SNORA42, SNORA40, ACA64, snoU109, SNORD60
chr1	157096900	157096908	9	2	4.75626551761188E-09	0.00117237985169252	0.0123382359857543	0.00217143067748115	-0.0459493595015282	-0.0375189865607191	snoU13, Y_RNA, SCARNA16, SNORD112, SNORA63, U3, SNORA51, SNORA25, SNORD59, SCARNA20, SNORA67, U6, SNORA70, SNORA77, SNORA26, SNORA72, U8, SNORA31, SNORA40, ETV3, SNORD64, ACA64, SNORD78, snoU109, SNORD60, SNORD116
chr12	49350941	49351708	768	9	4.81079393354092E-09	0.0377353007606474	0.0838840003971495	0.0550576380210241	-0.0343609443653849	-0.000583109884238909	RP11-302B13,5, ARF3, snoMe28S-Am2634
chr5	141693865	141694439	575	3	4.86094666699542E-09	0.596116088171486	0.00459110008255226	0.039817838307463	0.0298065893797396	0.0103818789620532	SNORA68, SNORA57, 7SK, SNORD45, SPRY4, SNORD95
chr7	158512380	158512671	292	4	4.94424313328604E-09	0.200969046794875	0.00684027219144392	0.0404137485192993	-0.0229521790044914	-0.00294967875771857	AC019084,7
chr12	30976349	30976950	602	3	4.95351933358424E-09	0.0460756667491726	0.0158213060138843	0.0173658644827304	-0.0851306066207743	-0.0323201410459428	snoMe28S-Am2634
chr12	7342086	7343020	935	15	5.03404570223133E-09	0.400300256704077	0.125475988706321	0.175021431512354	0.0207065641769457	0.00306865601887561	PEX5
chr1	28764523	28764854	332	2	5.0359513197167E-09	0.59691757548533	0.00407425587532641	0.0146772469301866	-0.0338580675358888	-0.0163238847311664	snoU13, Y_RNA, SCARNA16, SCARNA21, U1, SCARNA17, SCARNA18, PHACTR4, SNORD112, SNORA62, SNORA63, SNORD46, SNORA2, SNORD81, U3, SNORA51, SNORA25, SCARNA20, SNORA67, U6, SNORA70, SNORA77, SNORA26, U8, SCARNA11, SNORA31, SNORA42, SNORA40, SNORD64, ACA64, snoU109, SNORD60
chr19	17404960	17405237	278	4	5.09529723115035E-09	0.0566775355041305	0.00729324088860478	0.0246103792128676	0.0187481451459579	0.0111372083753562	MRPL34, ABHD8
chr11	124670419	124670745	327	4	5.36536041143644E-09	0.193719628330574	0.0157235343658383	0.0597702029377015	0.0236417937512071	0.00650211370392117	RP11-677M14,7, MSANTD2
chr5	170209581	170209760	180	2	5.58433275596601E-09	0.00561937868748595	0.0119507217795049	0.00696296590833662	0.0401977018883772	0.00323177103551081	GABRP, SNORA57, MIR4454, SNORD95
chr17	46618614	46619555	942	5	5.66192755909859E-09	0.00389787841970332	0.0548363066819613	0.0103892345889259	-0.0529486916471563	-0.0382822842511992	SNORA69, HOXB2
chr2	119602212	119602901	690	7	5.73867062860193E-09	0.00355332189103319	0.0868104721451423	0.0144057097006751	-0.0437210866195831	-0.0279856287626746	SNORA12, SNORA74, SNORA19, snR65, 5S_rRNA, SNORA4, SNORD11, SNORD51, SNORA41, SCARNA6, SNORD39, SNORA75, ACA59, EN1, SNORA48, SNORD56, SNORA43, SNORA1, Vault
chr5	138725400	138725830	431	5	5.79326383955384E-09	0.00383348202607564	0.0500788935224096	0.00964555223822269	-0.0413630994185624	-0.025667431766139	SNORA27, SNORA68, SNORA57, 7SK, MZB1, SNORD45, SNORD95
chr3	77088206	77088763	558	4	5.80604089642043E-09	0.0372504941355839	0.0498059288262396	0.0131637119948506	-0.0275066958738127	-0.0150286498439969	U7, SNORD77, ROBO2, SNORA33, SNORA81, SNORD66, SNORD2, SNORD5, SNORD38, SNORD63, SNORA24, Metazoa_SRP, SNORA18
chr1	209956950	209958343	1394	14	6.09270895262317E-09	0.045227233397826	0.0802342270463196	0.0583696984170746	0.0351304992623566	0.00967469524039667	snoU13, Y_RNA, SNORD112, U3, SNORA51, SNORA25, SNORA70, SNORA26, SNORA72, U8, C1orf74, SNORD116
chr5	60627447	60628093	647	8	6.09270895262317E-09	0.26534310845348	0.0507338935431917	0.106398333090284	-0.0199272815318922	-0.00593738988304176	SNORA50, snoZ6, SNORA27, SNORA68, RPS23P5, SNORA57, SNORA76, 7SK, SNORD45
chr17	76455961	76456286	326	3	6.1559023541595E-09	0.0232301786781508	0.0142348806480751	0.0128192502244797	0.0313876597617628	0.00893236844820318	SNORA69, DNAH17
chr13	114290256	114290800	545	7	6.18534274407305E-09	0.0645359740206924	0.0567796124529225	0.0313949363822733	-0.0312758720947259	-0.00956409534552993	SNORD36, TFDP1
chr6	168665146	168665533	388	4	6.216234015169E-09	0.0323091290473867	0.0258557540100861	0.0109818863271467	0.0582827534786934	0.0289340445197908	NA
chr16	14529714	14529837	124	2	6.39119467670198E-09	0.00117591122770973	0.0101657768684294	0.00206926671261456	-0.0332152105811667	-0.0229478466935327	PARN
chr19	49939773	49940062	290	4	6.43768875914347E-09	0.639863764589577	0.00687416751703378	0.0877885548588214	-0.0554833067876636	-0.0164835958452492	SLC17A7
chr2	107502146	107503233	1088	9	6.53776441330251E-09	0.151340234035034	0.108261092707427	0.0563806964182963	-0.0218333687099329	-0.0076841736603539	SNORA73, SNORA64, SNORA12, SNORA74, SNORA19, snR65, 5S_rRNA, SNORA4, SNORD11, SNORD51, SNORA41, SCARNA6, SNORD39, SNORA75, ACA59, ST6GAL2, SNORA48, SNORD56, SNORA43, SNORA1, Vault
chr3	11102341	11102607	267	2	6.87512762461827E-09	0.0369304827410023	0.00386065110339967	0.00954307431628483	0.0340683471401727	0.0158708441068181	SNORD38
chr5	134870977	134871948	972	13	7.0127329187441E-09	0.993566147588471	0.032570613087248	0.57828100228921	-0.0230988979301826	-0.00222423489978797	SNORA27, SNORA68, SNORA57, 7SK, NEUROG1, SNORD45, SNORD95
chr4	130017238	130017530	293	3	7.04562159001771E-09	0.00684581073938523	0.0164331237451709	0.00761556474622894	-0.0211426202969658	-0.00580435846734773	C4orf33, SNORD65
chr20	60795818	60796414	597	5	7.11575256979214E-09	0.230395585204973	0.0179619944339381	0.100007847935649	-0.0267829785508173	0.0021419651218292	NA
chr4	123747447	123747750	304	7	7.17278740872424E-09	0.022522026147884	0.0703181938454848	0.0238843006594925	-0.0446714766813706	-0.0157004440235116	SNORD65
chr4	938102	939162	1061	3	7.37869356911077E-09	0.000680510121702779	0.0125217888623547	0.00129464195007212	-0.0270516596202449	0.00671072485592683	TMEM175
chr11	111956647	111957636	990	26	7.47515546032769E-09	0.859909928602718	0.187407248315216	0.564002739942642	0.0398100028045953	0.00388259923228105	SDHD, TIMM8B
chr5	77139964	77140985	1022	7	7.70880949275354E-09	0.0272793932999841	0.0489825141605405	0.0344539677173068	0.0357989166363551	-0.000498890753882954	snoZ6, SNORA27, SNORA68, RPS23P5, SNORA57, 7SK, TBCA, SNORD45
chr11	91960289	91960644	356	2	8.11131381799839E-09	0.00169221051405483	0.0139491820486324	0.00301311939961768	-0.03589019092572	-0.0298168356092501	NA
chr5	92931401	92932120	720	6	8.29352818418683E-09	0.0574013117550193	0.0746052368295396	0.0393383663586057	-0.0500052623858374	-0.0218078491156606	snoZ6, SNORA27, SNORA68, SNORA57, 7SK, SNORD45, SNORD95
chr2	70165236	70165315	80	2	8.32992153632504E-09	0.00123588412679663	0.0103383712365568	0.0021626799593206	0.0154904660977137	0.00120144014847273	SNORA73, SNORA64, SNORD75, SNORA12, SNORA74, MXD1, SNORA19, snR65, 5S_rRNA, SNORA4, SNORD11, SNORA41, SCARNA6, SNORD39, SNORD18, SNORA36, SNORA75, ACA59, SNORA48, SNORD56, SNORA43, SNORA1, Vault
chr1	32966562	32966668	107	2	8.39850923730019E-09	0.00122486124419417	0.0107954015684972	0.00217275276322084	-0.0227672600080794	-0.0195722629823371	snoU13, Y_RNA, SCARNA16, SCARNA21, U1, SCARNA17, SCARNA18, SCARNA24, RP1-27O5,3, SNORD112, SNORA62, SNORA63, SNORD46, SNORA2, SNORD81, U3, SNORA51, SNORA25, SCARNA20, SNORA67, U6, SNORA70, SNORA77, SNORA26, U8, SCARNA11, SNORA31, SNORA42, SNORA40, SNORD64, ACA64, snoU109, SNORD60
chr13	51417469	51417686	218	2	8.61934784149328E-09	0.0472858139893453	0.00816292671732432	0.0175121008732315	-0.0500569185992455	-0.0289412092099579	SNORD36, DLEU7-AS1, DLEU7, SNORD37
chr7	27195602	27196790	1189	14	8.70014802735845E-09	0.564197491112445	0.0949303028979083	0.270602855458146	0.0211545757719319	0.00862750656285729	SNORA15, HOXA7
chr8	145822783	145823277	495	4	8.70530462379122E-09	0.0250062091126785	0.0419759284982735	0.0321260183873062	0.0161361507197898	0.00493932418632567	ARHGAP39
chr6	30720080	30720491	412	8	8.76883256310954E-09	0.0676101794358008	0.092274922871114	0.0378896481705352	-0.0431355733599941	-0.0280735920345082	SNORA20
chr11	13983705	13984544	840	11	9.03608034950689E-09	0.298712870629809	0.0556067767653558	0.172217958968584	-0.04209460050619	-0.0158401640470316	LSP1, SPON1
chr17	39942456	39942930	475	3	9.42816198683294E-09	0.0712523479202209	0.019152735162033	0.0155160347754114	-0.0135639361336783	-0.00817884459954814	SNORA69, JUP
chr7	78368660	78368756	97	2	9.59121461717912E-09	0.00438345984322898	0.00488816106662738	0.00398018365547538	0.0162829374223635	0.0161005737945601	MAGI2
chr5	140535215	140535759	545	4	9.76172309254994E-09	0.0404041346861095	0.0424137804718857	0.0234841354856047	-0.0466115335187196	-0.0278119615907478	PCDHB17, SNORA68, SNORA57, 7SK, SNORD45, SNORD95
chr14	74179674	74180563	890	5	9.911950029983E-09	0.059059317679467	0.0487199193981335	0.0346012202692172	-0.0592449857189566	-0.0228271938146131	SNORA46, SNORA79, PNMA1
chr16	2765620	2766247	628	5	9.99308605796527E-09	0.0109758973501687	0.0580254443259577	0.0118948776638556	-0.0632962013026395	-0.046621452912937	PRSS27
chr13	95362971	95363371	401	3	1.00740441102598E-08	0.00631273633377002	0.0259775484107377	0.0101720839292202	-0.0553965431067835	-0.0414824301939557	SNORD36, SOX21
chr9	37592199	37593003	805	4	1.00875717683102E-08	0.0728541051052817	0.0247256121786541	0.0169133975953711	0.0134772161393488	0.00192308066531135	SNORA30, RP11-613M10,8, TOMM5, RP11-613M10,9
chr5	137090084	137090964	881	10	1.01241488136255E-08	0.9782722503801	0.00823316303359121	0.573718197953014	0.0236143101662386	0.00165077820621538	SNORA27, SNORA68, SNORA57, 7SK, SNORD45, SNORD95
chr14	92959873	92959939	67	3	1.05735058936266E-08	0.0379845145682446	0.00787796137093217	0.0112868519539947	-0.0128987217755608	-0.00154711615907943	SLC24A4
chr7	157484045	157485230	1186	6	1.09193620034668E-08	0.0247492895709604	0.0259121002428688	0.0108146999442705	-0.0392455081154591	-0.0196011653823464	PTPRN2
chr19	13209485	13209981	497	4	1.09367634495135E-08	0.00239515069535036	0.056784439121355	0.00754383200597695	-0.0527654582538216	-0.0310276170193729	NFIX, LYL1
chr12	115109452	115109934	483	4	1.12460414820358E-08	0.00164042692896246	0.0476776936797556	0.00476533659128383	-0.0533935487507013	-0.0397022970191666	SNORA9, TBX3
chr17	45929399	45930033	635	7	1.12857956751928E-08	0.201223787521161	0.0522889438169506	0.0560708963086984	-0.0421716818200951	-0.0165044647361386	SNORA69, SP6
chr6	33146085	33146725	641	4	1.1326936175808E-08	0.108361458581682	0.0593761721824808	0.0826540497027962	-0.0201290463591138	-0.00294784000636844	SNORA38, COL11A2, SNORA20
chr11	50257496	50258273	778	7	1.14182056837583E-08	0.0828473454964105	0.0356035049565995	0.0574809728009635	-0.0634407282974015	-0.0219955828250055	RP11-347H15,4, SNORD43
chr17	77965915	77966262	348	3	1.1939876193761E-08	0.00709967421611852	0.0214949873702128	0.00629832855480369	-0.0437449103728741	-0.0322641588868021	SNORA69, TBC1D16, CTD-2529O21,1
chr5	80596277	80596475	199	2	1.19997065652795E-08	0.0236188330897389	0.0143103652563959	0.0181559435904913	0.0414768953839708	0.0127510014698592	snoZ6, SNORA27, SNORA68, RPS23P5, SNORA57, 7SK, CKMT2-AS1, SNORD45
chr22	19748777	19749188	412	4	1.22808927396172E-08	0.0856981214037319	0.0366591593179186	0.0213887340106703	-0.0536699665189296	-0.0273254898175465	TBX1
chr6	166666838	166667648	811	5	1.22966765836989E-08	0.0188001069537794	0.0356097962605627	0.0183999050955056	0.0420039067997133	0.00765830439550308	NA
chr2	230579911	230579980	70	2	1.25845892212376E-08	0.0809971147360944	0.00512963801328042	0.0146951418152659	0.020806723293196	0.0120403058313995	SCARNA6, SNORD39, SNORA75
chr1	16767520	16768195	676	4	1.26282134725058E-08	0.127110596459195	0.0251165032960844	0.0303084828533239	0.0241188251222524	0.00767707435498169	snoU13, Y_RNA, SCARNA16, SCARNA21, NECAP2, SNORD112, SNORA62, SNORA63, SNORA2, U3, SNORA51, SCARNA20, SNORA67, U6, SNORA70, SNORA77, SNORA26, U8, SCARNA11, SNORA31, SNORA42, SNORA40, ACA64, snoU109, SNORD60
chr2	65594478	65594890	413	2	1.28189793004144E-08	0.240232152617553	0.00953491810829779	0.0289524913854614	-0.040564167121819	-0.0204172171011546	SNORA73, SNORA64, SNORD75, SNORA12, SNORA74, SNORA19, snR65, 5S_rRNA, SNORA4, SNORD11, SNORA41, SCARNA6, SNORD39, SNORD18, SNORA36, SNORA75, ACA59, SPRED2, SNORA48, SNORD56, SNORA43, SNORA1, Vault
chr11	116450919	116451628	710	5	1.28353984691837E-08	0.0448938626659567	0.0512164115770013	0.0349962922113322	-0.0258268528194069	-0.0188459030955768	NA
chr10	114135881	114136073	193	4	1.29430307023564E-08	0.0600599094907742	0.0184805535278179	0.0199802307449608	0.0458035212557302	0.0230877699760006	ACSL5, SNORA17
chr13	53775035	53775636	602	4	1.29655792882636E-08	0.00326618578129392	0.0437499740352113	0.00881047301725274	-0.0284046845715399	-0.0222365195247821	SNORD36, PCDH8P1, SNORD37
chr2	119592325	119592754	430	4	1.30626900428968E-08	0.0156087658298497	0.0422549938626844	0.0147341136832643	-0.061733704455142	-0.0330306301930028	SNORA12, SNORA74, SNORA19, snR65, 5S_rRNA, SNORA4, SNORD11, SNORD51, SNORA41, SCARNA6, SNORD39, SNORA75, ACA59, RP11-19E11,1, SNORA48, SNORD56, SNORA43, SNORA1, Vault
chr3	124605247	124605640	394	2	1.32086344837644E-08	0.0216727538369055	0.0151084385206045	0.0178522349463854	-0.0231385543752123	-0.0086767372293805	SNORA33, SNORA81, SNORD66, SNORD2, SNORD5, SNORD63, SNORD61, ITGB5, SNORA24, Metazoa_SRP, SNORA18, U4
chr18	56886915	56887410	496	11	1.34089321327446E-08	0.225303516049329	0.0931006301972429	0.111843448190302	-0.0479836899581717	-0.0126787577930427	GRP
chr1	156646065	156646485	421	3	1.35331666757304E-08	0.181690727000216	0.0282931241424237	0.0501863911552471	0.0530858965173974	0.0265403079112442	snoU13, Y_RNA, SCARNA16, SNORD112, SNORA63, U3, SNORA51, SNORA25, SNORD59, SCARNA20, SNORA67, U6, SNORA70, SNORA77, SNORA26, SNORA72, U8, SNORA31, SNORA40, NES, SNORD64, ACA64, SNORD78, snoU109, SNORD60, SNORD116
chr16	55358636	55359355	720	3	1.35498673253246E-08	0.00230194128431904	0.0408984714185609	0.00587717703720463	-0.0454000381282375	-0.0104040818392937	IRX6, SNORD111, RP11-26L20,3, SNORD33
chr12	117538129	117538458	330	2	1.36648090336288E-08	0.0138857649719216	0.0136329891487643	0.0131422739661608	0.0564780774705289	0.0395395544529369	RP11-103B5,2, SNORA9
chr5	2703138	2703395	258	3	1.36648090336288E-08	0.0734071033454807	0.0494681412333092	0.0640344354379514	0.0497043116913536	0.0105735931216168	NA
chr6	31854251	31855008	758	21	1.40639868629955E-08	0.619924314244501	0.155536553405472	0.439831509136842	0.0284927066760098	0.00600498872462665	SNORA38, EHMT2, SNORA20
chr22	43506933	43507665	733	5	1.44100547138681E-08	0.414070665057645	0.0313902593506949	0.147001110960675	-0.0487738503559565	-0.00926077977531664	BIK
chr19	29218262	29218774	513	5	1.49849210005682E-08	0.00357689095358998	0.0488755268509482	0.00916593115980005	0.136724445760459	0.0809984364375358	AC005307,3
chr16	87737549	87737870	322	2	1.5087124961012E-08	0.013786224686671	0.0189512506825502	0.0152903552702877	-0.0283235487714563	-0.0167238832354318	KLHDC4, FLJ00104
chr19	1046615	1046996	382	2	1.53177674304987E-08	0.00262347281345889	0.0199350963076456	0.00470550282332761	0.0420887893180361	0.0347954403635746	ABCA7
chr7	14029360	14030127	768	8	1.53200960856352E-08	0.390530175595406	0.0492411963524602	0.14635796815902	-0.0132273199585763	-0.00296633538638932	ETV1
chr19	49842655	49843160	506	3	1.53385694110549E-08	0.0102165348780067	0.025700020107469	0.0105448323268002	0.0480121492491985	0.0371261827530595	CD37, CTC-301O7,4
chr8	72987744	72988280	537	9	1.53714095504102E-08	0.432750619634318	0.0293889889917403	0.119369952273414	0.0336862095448909	0.00185900835614505	SNORA7, RP11-383H13,1, SNORA32, TRPA1
chr7	2282104	2282600	497	4	1.54963747746408E-08	0.102185322146855	0.0100815909943349	0.0344166863651566	0.0418634505112325	0.008823442662045	NUDT1
chr8	330109	330175	67	2	1.58199515976636E-08	0.0022613513518657	0.0192281054872843	0.00413716660551807	0.0371498434011668	0.0304163119759294	FAM87A
chr15	90208739	90209223	485	5	1.58459678297084E-08	0.00499247164412853	0.0534264175691995	0.0131809594598779	-0.0355872880306916	-0.0144957699684447	PLIN1
chr16	1832094	1832982	889	15	1.58883936332412E-08	0.703340779242828	0.119540005580767	0.347140392866196	0.00993241193948181	0.000655052028212645	NUBP2, SPSB3
chr3	96532640	96533295	656	6	1.61175968278014E-08	0.026867939292157	0.0647594649469048	0.0290577460932026	-0.0174628201895481	-0.0101458907519838	U7, SNORD77, SNORA33, SNORA81, SNORD66, SNORD2, SNORD5, SNORD63, SNORA24, Metazoa_SRP, SNORA18
chr6	30137629	30138339	711	4	1.62154947435859E-08	0.0572041408149451	0.0607716090975459	0.0200746353070885	0.0264358988551807	0.0181312462923175	TRIM15, SNORA20
chr1	5540501	5540950	450	5	1.62430623435253E-08	0.0976248438609206	0.0186933864390778	0.0476905654755859	-0.0189985043148966	0.00110150366959176	snoU13, Y_RNA, SNORA62, U3, SNORA51, SNORA70, SNORA26, U8, SNORA31, snoU109, SNORD60
chr4	83674602	83674996	395	4	1.63359057015659E-08	0.0126760229352353	0.0244546884322786	0.0164111271248335	-0.0248542441262775	-0.00614221659370354	SNORD74, SNORA3, SNORD50, snoR442, SNORA11, SCD5, snoU2_19, SNORD65
chr6	32847441	32847845	405	17	1.64288007646976E-08	0.418569138607249	0.0984531660450375	0.292833588257384	-0.0389117597847209	-0.00945733137433618	SNORA38, PPP1R2P1, SNORA20
chr10	105210440	105210980	541	3	1.64577764718609E-08	0.0546900575152281	0.0193033398103228	0.015042022104819	-0.0398653679112096	-0.0224282832519949	RP11-225H22,7, SNORA17, CALHM2
chr16	204474	204949	476	4	1.6793235179791E-08	0.161718683783777	0.0103234873459834	0.0413787246106144	0.0290163267373729	0.00680361951648266	HBZ, HBM
chr3	33138872	33139098	227	4	1.68278938621309E-08	0.092010578182837	0.0155485637353442	0.0447267529969108	-0.0290291483213442	-0.00889020754297958	U7, SNORA81, SNORD5, SNORD38, SNORD63, Metazoa_SRP, SNORA18
chr19	1174154	1174667	514	5	1.74073876064089E-08	0.317872505592016	0.011794738424812	0.0870292352729953	-0.0435312274551627	-0.00591955745617587	SBNO2
chr11	66277283	66277757	475	3	1.77801132538244E-08	0.00275521518202779	0.0360795216674344	0.00643446838316553	0.0378191684494159	0.0196067948100129	CTD-3074O7,11, SNORD43
chr17	48637104	48638190	1087	23	1.7827061594633E-08	0.573216147630998	0.176880322407017	0.396019652430382	0.0188854134154051	0.00125489250071801	SNORA69, CACNA1G-AS1
chr19	1467921	1468466	546	6	1.79311627475222E-08	0.0161612395536295	0.0687689263796526	0.0229748488413511	-0.0370176250574913	-0.0219904915310032	APC2, C19orf25
chr2	240066248	240066921	674	4	1.8210597895798E-08	0.301730385593586	0.0136042146793495	0.0550024856763166	-0.0441458224454094	-0.0157637597296404	HDAC4
chr6	159239229	159240081	853	5	1.91169722266973E-08	0.0316477402800992	0.0572570597369109	0.0293349047497774	0.0359149743826381	0.0157499044837804	EZR-AS1, EZR, SNORA20
chr11	32456759	32457727	969	11	1.91939314017031E-08	0.598500815934556	0.0853498109862799	0.176218903537232	-0.0189639841725067	-0.00770197395184933	WT1-AS, WT1
chr15	65822346	65822992	647	11	1.93682881310404E-08	0.815721192023561	0.0161291818090556	0.412277121205214	0.0113780730447197	0.00349504966063681	PTPLAD1
chr16	78539954	78540172	219	3	2.09452890409736E-08	0.00146635733717215	0.0284326013317519	0.00378668977908964	0.0421677833608149	0.0359066589442127	WWOX, RP11-264L1,4
chr17	40837037	40837383	347	3	2.09573710673911E-08	0.0811043296155876	0.00932305449276864	0.0299850541679832	0.00962753791489768	0.00662973274526505	SNORA69, CNTNAP1, CTD-3193K9,3
chr16	2256121	2256716	596	4	2.09656244265367E-08	0.0852316595260666	0.022624728574955	0.0398935677627688	0.0354415645445672	0.00294247113904818	MLST8
chr8	91952780	91953125	346	2	2.13987301244134E-08	0.00973155433769323	0.00667201797857539	0.00742906249014405	0.0533888367316993	0.0382357830053835	NECAB1, SNORA32
chr4	165898666	165899396	731	9	2.16247804769478E-08	0.237933610235064	0.0525155915990297	0.104600265985553	-0.0756208974872637	-0.0283020333623162	RP11-366M4,8, TRIM61, SNORD65
chr3	126194903	126195582	680	9	2.16801651772008E-08	0.16359072814099	0.0909974857099718	0.081970558116077	0.0140478320226259	0.000669707299440429	SNORA33, SNORA81, SNORD66, SNORD2, SNORD5, SNORD63, SNORD61, SNORA24, Metazoa_SRP, SNORA18, U4
chr12	106641994	106642360	367	3	2.20137233882864E-08	0.216905552013725	0.00719127909095713	0.0392664533025449	0.0281536903397404	0.0110494272473537	SNORA9, CKAP4
chr6	292385	292596	212	2	2.22150033143784E-08	0.00292784578997854	0.0256701318225627	0.00548594029805032	0.0638431262582851	0.0556109058387724	DUSP22
chr8	11627473	11627812	340	4	2.22772780461091E-08	0.0112032803978452	0.0543227465484706	0.0228438120312128	0.0128822240908733	0.0102271733044117	NEIL2, SNORA7
chr20	2820742	2821390	649	11	2.26799272296925E-08	0.29863356067597	0.144803530181846	0.295375586326288	-0.0217984814693566	-0.00346346909123095	VPS16, PCED1A
chr18	29672450	29672736	287	7	2.33277847741761E-08	0.323668966206866	0.0185222295434506	0.0881538194040239	-0.0173431960056249	-0.00269842516580449	RP11-53I6,2, RNF138, SNORD23
chr10	71332744	71333803	1060	12	2.3473166271558E-08	0.573269735935627	0.0526432516835503	0.134377381424509	-0.0277794593849346	-0.00352019401735063	SNORA71, NEUROG3
chr1	51434994	51435387	394	2	2.37387348355694E-08	0.0149716427893458	0.0421784989680237	0.0223800954827546	0.010050833485229	0.00789863477486204	snoU13, Y_RNA, SCARNA16, U1, SCARNA18, SCARNA24, SNORD112, SNORA62, SNORA63, SNORD46, CDKN2C, SNORA2, SNORD81, U3, SNORA51, SNORA25, SCARNA20, SNORA67, U6, SNORA70, SNORA77, SNORA26, U8, SCARNA11, SNORA31, SNORA42, SNORA40, SNORD64, ACA64, snoU109, SNORD60, SNORD116
chr15	92937735	92938295	561	5	2.37712558626454E-08	0.0173199192434963	0.0636734833165309	0.0199820540945974	-0.0161223219691044	-0.00756333141357336	ST8SIA2
chr14	100110845	100111392	548	9	2.43649477289257E-08	0.0635813434332909	0.0961956693819917	0.0555331567143799	-0.0325760409331911	-0.0109236555214528	NA
chr12	54020711	54020901	191	2	2.44446931862013E-08	0.213519214064472	0.00548653376420794	0.0181703019027158	0.04964516507384	0.024000666930568	snoMe28S-Am2634
chr16	1138697	1139166	470	2	2.59647713973959E-08	0.020522701119232	0.0310558348528819	0.0245468685915326	0.0373991377048389	0.0354900495473491	NA
chr17	72427108	72427941	834	8	2.60214027598671E-08	0.231082189589023	0.095651883959812	0.118622486733516	0.0243125815807023	0.00526585644153972	SNORA69, GPRC5C
chr3	187461998	187462713	716	6	2.61494539451888E-08	0.293502168569582	0.0329449954378201	0.0990811882290677	0.0230749413069922	0.00753521569763314	RP11-211G3,2, BCL6, U4
chr7	24796355	24797192	838	6	2.73106029569771E-08	0.140365938747243	0.056885403782504	0.105732984861761	0.0280800986706015	0.00621749391221584	SNORA15, DFNA5
chr3	125899086	125900108	1023	16	2.74033517341917E-08	0.481481970939505	0.148521861099023	0.336053503873772	0.0427743098041391	-0.0008205974162058	ALDH1L1-AS2, SNORA33, SNORA81, SNORD66, SNORD2, SNORD5, SNORD63, SNORD61, ALDH1L1, SNORA24, Metazoa_SRP, SNORA18, U4
chr1	117113618	117114263	646	5	2.81498449637815E-08	0.438209319841076	0.0572850000259101	0.0823475886909053	-0.0213564504498423	0.00013532159770212	snoU13, Y_RNA, SCARNA16, U1, SNORD112, SNORA63, SNORD46, SNORA2, SNORD81, U3, SNORA51, SNORA25, SNORA58, CKS1B, SCARNA20, SNORA67, U6, SNORA70, SNORA77, SNORA26, SNORA72, U8, SCARNA11, SNORA31, SNORA42, CD58, SNORA40, SNORD64, ACA64, SNORD78, snoU109, SNORD60, SNORD116
chr5	95996644	95997198	555	2	2.8156706921507E-08	0.00298532205790191	0.0253426514017811	0.00555565070576338	-0.0707103212705832	-0.0561621621927937	CAST, snoZ6, SNORA27, SNORA68, SNORA57, 7SK, SNORD45, SNORD95
chr13	113437118	113437214	97	2	2.87383338009948E-08	0.301370094441076	0.0118346536792411	0.0353077628876246	-0.0197663415062144	-0.0105780073235247	SNORD36, ATP11A
chr12	130604743	130605112	370	3	2.88482280893681E-08	0.588006035980121	0.00721198358236129	0.0550624395018882	-0.028212870605161	-0.0100579515849325	NA
chr8	38585881	38586183	303	4	2.93242648612156E-08	0.0061077496660613	0.0356931824373131	0.0092230498957153	0.0266928727045018	0.0190940733774957	TACC1, SNORA7
chr6	30923241	30923865	625	16	2.95623150527957E-08	0.0758513665394534	0.212753208429486	0.163596659572673	-0.03976008361961	-0.0210351032517311	SNORA20
chr10	3329765	3329966	202	3	2.96099166100015E-08	0.0928901960851378	0.00884888576049391	0.025290411153773	0.0178624506422755	0.00913246663484616	NA
chr11	2004113	2004506	394	3	2.96590337798594E-08	0.115905400663347	0.0183968437728299	0.0202897584349699	0.0388298127271244	0.0197756381472097	LSP1, MRPL23, MRPL23-AS1
chr18	57567393	57567697	305	2	2.99049707144315E-08	0.0147575569218046	0.0167834505445349	0.0150750864772675	-0.0136947011927558	-0.0101730010712381	PMAIP1
chr1	155043322	155043967	646	7	3.08054826987657E-08	0.398423133938838	0.0221997000245097	0.153458160973587	0.044838970365491	0.0140537001136272	snoU13, Y_RNA, SCARNA16, SNORD112, SNORA63, U3, SNORA51, SNORA25, SNORD59, EFNA3, SCARNA20, SNORA67, U6, SNORA70, SNORA77, SNORA26, SNORA72, U8, SNORA31, SNORA42, SNORA40, SCARNA4, SNORD64, ACA64, SNORD78, snoU109, SNORD60, SNORD116
chr6	32810706	32811777	1072	17	3.11551772446549E-08	0.601961478280147	0.202779535441147	0.477433284320718	0.018024937015217	0.00245350528022	SNORA38, PSMB8, SNORA20
chr5	72733660	72733903	244	2	3.12805801625672E-08	0.00350990292146327	0.0164916438135343	0.00558291271867468	0.0382572559373672	0.00862163853823621	snoZ6, SNORA27, SNORA68, RPS23P5, SNORA57, SNORA76, 7SK, SNORD45
chr12	129338484	129338939	456	5	3.12805801625672E-08	0.0175045446033779	0.0503861012736901	0.0195407527635355	-0.039589867419896	-0.0139144107138775	GLT1D1
chr19	22018791	22019094	304	5	3.12885026918081E-08	0.661277500909643	0.00954208678985998	0.0983784071187285	-0.0244254498245078	-0.00583950185039716	ZNF43
chr2	1203839	1204055	217	2	3.19032236553903E-08	0.0392628410156812	0.00976862008122839	0.0183531263555529	0.0161734922496829	0.00174896422270737	SNTG2, SNORA48
chr1	244894363	244894365	3	2	3.28046752670991E-08	0.00250292705675535	0.0208298996163946	0.00458349912994088	-0.0373818025913955	-0.0349720604138933	Y_RNA, SNORD112, SNORA25
chr3	32543628	32544091	464	5	3.32147539452215E-08	0.0228363880926296	0.0290729036560243	0.0260143330528531	0.0133580756041313	0.00645406821091423	U7, SNORA81, SNORD5, CMTM6, SNORD38, SNORD63, Metazoa_SRP, SNORA18
chr1	1565025	1566687	1663	8	3.32466934736759E-08	0.0177399810930182	0.0635511192516194	0.0221113019161955	-0.0566527233104593	-0.0221553033144637	MIB2, snoU13, Y_RNA
chr2	119599189	119600627	1439	12	3.3438422617567E-08	0.00890347836263692	0.152394904124303	0.0383842200028212	-0.0381606249542965	-0.0244267481290139	SNORA12, SNORA74, SNORA19, snR65, 5S_rRNA, SNORA4, SNORD11, SNORD51, SNORA41, SCARNA6, SNORD39, SNORA75, ACA59, EN1, SNORA48, SNORD56, SNORA43, SNORA1, Vault
chr1	94344135	94345044	910	21	3.43052136219046E-08	0.814682577622537	0.185524900476588	0.534985977462465	0.0169096974001886	0.00410580600161558	snoU13, Y_RNA, SCARNA16, U1, SNORD112, SNORA63, SNORD46, SNORA2, SNORD81, U3, SNORA51, SNORA25, SNORA58, CKS1B, SCARNA20, SNORA67, U6, SNORA70, SNORA77, SNORA26, U8, SCARNA11, SNORA31, DNTTIP2, SNORA42, SNORA40, SNORD64, ACA64, SNORD78, snoU109, SNORD60, SNORD116
chr11	61522002	61522178	177	2	3.43940554639729E-08	0.065303311618252	0.0091407959882177	0.0211626197639019	0.0115763490739789	0.00780841777031915	MYRF, RP11-467L20,10, SNORD43
chr7	141463294	141463814	521	3	3.44357737823208E-08	0.0199206512016578	0.0265683980640595	0.0146855971914697	-0.0359201095618886	-0.0101756799168276	SSBP1
chr2	178129336	178130115	780	8	3.5304685143247E-08	0.0356961215986298	0.109972621592833	0.0604428037950521	0.0136236931756933	0.00798204527164633	AC079305,10, SNORA4, SNORD11, SNORD51, SNORA41, SCARNA6, SNORD39, SNORA75, ACA59, SNORA48, NFE2L2, SNORA43, SNORA1, Vault
chr8	145019377	145019839	463	9	3.57067440162301E-08	0.186064100922416	0.0232636375170291	0.165270807055756	0.0281520303580104	0.00796233382685528	PLEC, MIR661
chr2	42068380	42068648	269	5	3.57964492274209E-08	0.0782329071501986	0.0258964345263566	0.0469782412232989	-0.0236846911917144	-0.00869318181528838	SNORA73, SNORA64, SNORA74, snR65, 5S_rRNA, SCARNA6, SNORD39, SNORD18, SNORA36, SNORA75, SNORA48, SNORD56, SNORA43, SNORA1, Vault
chr10	102729046	102729375	330	5	3.59756732179579E-08	0.0276845732453012	0.0318664008914163	0.0271509910623212	0.0114454771650279	-0.00053705718285107	SEMA4G, SNORA17, MRPL43
chr7	158858057	158858862	806	6	3.60226373860748E-08	0.0114979065346477	0.0838322381239906	0.0290405550536154	-0.0244910164965254	-0.0104829660458252	VIPR2
chr3	140769274	140769814	541	3	3.60818897057023E-08	0.0254277985590756	0.0143816206254106	0.0189153207585988	0.0176069060965867	-0.00151240589882345	SNORA81, SNORD66, SNORD2, SNORD5, Metazoa_SRP, SNORA18, U4
chr17	48545805	48546620	816	12	3.7316854242724E-08	0.27079129729525	0.13755655105655	0.124272702433054	-0.0376503132281336	-0.00401021021357423	SNORA69, ACSF2, CHAD
chr6	100903227	100904055	829	8	3.77370941921562E-08	0.0592939920637981	0.110298094109399	0.0507756302133237	-0.0578930528839864	-0.038325484637007	SNORA38, SNORA8, SNORD28, SIM1, SNORA20
chr7	65337924	65338055	132	2	3.77472478057811E-08	0.189176665143416	0.00479287975524842	0.0160520400270284	0.0227894891995832	0.0118202953005305	NA
chr1	110210444	110210925	482	5	3.79525360781223E-08	0.163096505474061	0.0158627390731772	0.0442616443954513	-0.0302893889879686	-0.0133848970595402	snoU13, Y_RNA, SCARNA16, U1, SNORD112, SNORA63, SNORD46, SNORA2, SNORD81, U3, SNORA51, GSTM2, SNORA25, SNORA58, CKS1B, SCARNA20, SNORA67, U6, SNORA70, SNORA77, SNORA26, SNORA72, U8, SCARNA11, SNORA31, SNORA42, SNORA40, SNORD64, ACA64, SNORD78, snoU109, SNORD60, SNORD116
chr11	125774082	125774447	366	6	3.82016098103111E-08	0.582845788365498	0.0118765336380205	0.170248652690874	-0.0332229801341969	-0.00828439073974554	DDX25, RP11-680F20,9
chr3	74663507	74664210	704	7	3.91798009693226E-08	0.690118948824965	0.0296569943735298	0.13642008111994	-0.0447930580874832	-0.0115460117876686	U7, SNORD77, SNORA33, SNORA81, SNORD66, SNORD2, SNORD5, SNORD38, SNORD63, SNORA24, Metazoa_SRP, SNORA18
chr17	34122371	34123272	902	9	3.93009539210758E-08	0.0312047178667144	0.0774770113616595	0.0631015252659162	-0.0231415058989579	0.00595464432082133	SNORA69, MMP28
chr5	145713607	145714097	491	7	4.13530159653978E-08	0.0101192609898353	0.0974141514767255	0.0283856785379253	0.0585510203526401	0.0263389513773193	RBM27, SNORA68, SNORA57, SNORD45, CTC-359M8,1, SNORD95
chr20	32254706	32255491	786	3	4.22687490405367E-08	0.00985780754271916	0.0511340012602307	0.0183887150408576	0.0972854207465929	0.064778212687079	ACTL10, NECAB3
chr2	71098889	71099177	289	3	4.25466728901316E-08	0.0356214526377023	0.014821725012505	0.0166537923449952	-0.0456089731508311	-0.0165669289552282	SNORA73, SNORA64, SNORD75, SNORA12, SNORA74, SNORA19, snR65, 5S_rRNA, SNORA4, SNORD11, SNORA41, SCARNA6, SNORD39, SNORD18, SNORA36, SNORA75, ACA59, SNORA48, SNORD56, SNORA43, SNORA1, Vault
chr2	231729718	231730425	708	5	4.28463735136008E-08	0.128121837348729	0.0507146633671634	0.0797916795015714	0.0193355970321413	0.00722514434162323	ITM2C, SCARNA6, SNORD39, SNORA75
chr20	259898	259925	28	2	4.31936000197436E-08	0.00722867385529253	0.0123266784357049	0.00834434821485121	0.071182184557247	0.0584471382793486	C20orf96
chr1	40626736	40627611	876	12	4.37551175235331E-08	0.104086310118424	0.151895157048108	0.0930439154561107	0.0154041901605205	0.00369376684586326	snoU13, Y_RNA, SCARNA16, SCARNA21, U1, SCARNA17, SCARNA18, SCARNA24, SNORD112, SNORA62, SNORA63, RLF, SNORD46, SNORA2, SNORD81, U3, SNORA51, SNORA25, SCARNA20, SNORA67, U6, SNORA70, SNORA77, SNORA26, U8, SCARNA11, SNORA31, SNORA42, SNORA40, SNORD64, ACA64, snoU109, SNORD60, SNORD116
chr17	78156060	78156552	493	6	4.42181525469449E-08	0.327385238920487	0.0141163525786362	0.14132384358683	-0.0142841862047037	-0.00260909742239623	SNORA69, CARD14
chr1	153234037	153234387	351	4	4.43531649716516E-08	0.00450944116944741	0.0605640278918846	0.0117361736391627	-0.0369496225090427	-0.0202310267694023	snoU13, Y_RNA, SCARNA16, SNORD112, SNORA63, U3, SNORA51, SNORA25, LOR, SNORA58, CKS1B, SCARNA20, SNORA67, U6, SNORA70, SNORA77, SNORA26, SNORA72, U8, SNORA31, SNORA42, SNORA40, SCARNA4, SNORD64, ACA64, SNORD78, snoU109, SNORD60, SNORD116
chr7	154002064	154002618	555	5	4.45282501930598E-08	0.0301478980173284	0.033003493688867	0.0340168973718825	-0.0409773971890149	-0.0229844379617218	DPP6
chr2	63276216	63278831	2616	39	4.50009470666322E-08	0.937778633957237	0.131598529460213	0.709955994237483	-0.0332379061315635	-0.00484407361932638	SNORA73, SNORA64, SNORD75, SNORA12, OTX1, SNORA74, SNORA19, snR65, 5S_rRNA, SNORA4, SNORD11, SNORA41, SCARNA6, SNORD39, SNORD18, SNORA36, SNORA75, SNORA48, SNORD56, SNORA43, SNORA1, Vault
chr15	84322277	84322594	318	5	4.58345685058093E-08	0.365801718176302	0.0217233713566207	0.0885275471581375	-0.0357351712342013	-0.0123993189370008	NA
chr5	60457841	60458409	569	5	4.70998574341681E-08	0.186326891869643	0.0343109773040442	0.036140589011074	0.0165729124648241	0.00895900195217384	CTC-436P18,1, SNORA50, snoZ6, SNORA27, SNORA68, RPS23P5, SNORA57, SMIM15, SNORA76, 7SK, SNORD45
chr3	137489672	137490228	557	3	4.72921135902374E-08	0.0137572255416933	0.0375248887615546	0.0217728770595597	-0.0711840678627039	-0.0468778930196963	SNORA81, SNORD66, SNORD2, SNORD5, SNORD63, Metazoa_SRP, SNORA18, U4
chr4	3371236	3371928	693	7	4.74324159895821E-08	0.0162802276221765	0.121936609847284	0.0319131817443261	0.0551507379537696	0.0329637575832984	RGS12, SNORA3
chr17	56606842	56607383	542	3	4.7722568683296E-08	0.185122967681335	0.0126995733095701	0.0529425807019585	-0.0344237713720202	-0.0157182444256896	SNORA69, RP11-112H10,4, SEPT4
chr11	134282207	134282404	198	2	4.78117136680668E-08	0.00771904082439951	0.03605138379129	0.0129810022787472	-0.0124869226232256	-0.00971456185790074	NA
chr5	147763224	147763803	580	12	4.78215575078211E-08	0.416329857847393	0.024364963272122	0.317989662636921	0.0210788711525593	0.00342935832485295	FBXO38, SNORA68, SNORA57, SNORD45, RP11-373N22,3, SNORD95
chr12	49075538	49076387	850	13	4.78215575078211E-08	0.767680774408108	0.0190746753939104	0.476322683329463	-0.0129244225847449	-0.00204350099737044	KANSL2, snoMe28S-Am2634
chr3	154958565	154958663	99	2	4.78543481229083E-08	0.0239358971446307	0.00823801764694204	0.0132789989543258	-0.0196637979280347	-0.0139269722832026	SNORA81, SNORD66, SNORD2, Metazoa_SRP, SNORA18, U4
chr1	149137747	149138451	705	4	4.81387241433929E-08	0.150047354658524	0.0104906646344525	0.0270557704893822	0.0444862416085002	0.00697187357842573	snoU13, Y_RNA, SCARNA16, SNORD112, SNORA63, SNORA2, U3, SNORA51, SNORA25, SNORA58, CKS1B, SCARNA20, SNORA67, U6, SNORA70, SNORA77, SNORA26, SNORA72, U8, SNORA31, SNORA42, SNORA40, SCARNA4, SNORD64, ACA64, SNORD78, snoU109, SNORD60, SNORD116
chr3	138657291	138657774	484	5	4.82312128424718E-08	0.209119484398345	0.0573816346941514	0.1104302761718	0.0335979201591358	0.0129443888744347	SNORA81, SNORD66, SNORD2, SNORD5, RP11-548O1,3, Metazoa_SRP, SNORA18, U4
chr9	116860437	116860650	214	3	4.90644377612936E-08	0.0485280976611875	0.0182609953519188	0.0287813016141322	-0.0212961416164373	-0.0105251189086683	KIF12
chr11	13690461	13690702	242	2	4.91827823968648E-08	0.00426346849045563	0.0242625144391095	0.00729155067721287	-0.0227117888032567	-0.0168852344528958	LSP1, FAR1
chr16	29826754	29827367	614	8	5.0849564722088E-08	0.853342789720548	0.0526443187936726	0.34981415317704	-0.0115557374141224	-0.00217094002741484	PRRT2, PAGR1, AC009133,20
chr14	45722289	45722745	457	9	5.17951959657991E-08	0.443468108401477	0.0176264237471859	0.203916334849108	0.00844675165971394	0.00429652668423338	SNORA79, MIS18BP1
chr6	169423403	169423797	395	4	5.28327454029935E-08	0.130501801151396	0.0194540325661428	0.0562385362977455	-0.0402389876509545	-0.00745741988622028	NA
chr13	45492329	45492839	511	4	5.39069679692481E-08	0.0121030284287137	0.0460548412583222	0.0189430566927636	0.0143169475296552	0.00905032966379166	SNORD36, SNORD37
chr8	94928768	94929655	888	10	5.56405246188382E-08	0.329454138833618	0.0987935458364711	0.105302438274908	0.0121641692902192	0.00123663617226631	PDP1, SNORA32, MIR378D2
chr17	79816504	79816559	56	2	5.62912243559946E-08	0.00186245968165296	0.0161034473464197	0.00337967996156137	0.0510783816112178	0.0435359201568751	SNORA69, P4HB
chr19	17346089	17346507	419	3	5.64715065511174E-08	0.0112356071763102	0.0154190940902623	0.012653497116116	-0.0434932735290974	-0.0352455713483614	NR2F6
chr16	229500	229983	484	3	5.64751258725666E-08	0.0845066401811802	0.0153926671739368	0.0377500258700493	-0.0256906489130337	-0.0095998524305051	NA
chr11	60719947	60720229	283	3	5.69089532930517E-08	0.202093457037992	0.00720233893404992	0.0394675818707228	0.0580393633760197	0.027418115356761	SLC15A3, SNORD43
chr19	58095424	58095659	236	8	5.71253243599268E-08	0.365881589798981	0.0419920379739934	0.129493264451567	-0.0263724131652143	-0.00841692100077531	ZIK1
chr6	31743769	31744398	630	13	5.72818353353822E-08	0.0999642642816337	0.0845310572940505	0.187035677161033	0.0221812260383678	0.0133393864336319	SNORA38, VWA7, SNORA20
chr4	71570323	71570509	187	4	5.79027246711269E-08	0.275995947362438	0.0133530475111204	0.0445800687498647	0.0188322709119531	0.00957628726405425	SNORD74, RUFY3, SNORA3, snoR442, SNORA11, SNORD42, snoU2_19, SNORD65
chr22	30162510	30163084	575	9	5.86040842616771E-08	0.12718808576693	0.12314503492022	0.0864549512368994	-0.0239624040422501	-0.00039243952143519	ZMAT5
chr9	140771661	140771990	330	2	5.90841922940678E-08	0.00641610494369917	0.014452582376113	0.00822960380436905	-0.0363431179034023	-0.00140791476673882	RP11-188C12,3
chr18	5630016	5630428	413	4	6.02623769577554E-08	0.235241781478389	0.0401163391486203	0.0621017209382567	-0.0158307193709381	-0.00700668914826548	EPB41L3
chr5	140998344	140998928	585	9	6.03108033602588E-08	0.278934038050207	0.108907529337736	0.0844647145712117	0.0183330775674151	0.00581118188724553	AC008781,7, SNORA68, SNORA57, 7SK, SNORD45, DIAPH1, SNORD95
chr19	16770792	16771056	265	3	6.04525886976898E-08	0.0331720339145307	0.0265543282971933	0.0217711890493085	0.013060143051967	0.00904459435697482	CTC-429P9,4, SMIM7
chr17	34842221	34843101	881	13	6.04525886976898E-08	0.120996884113254	0.129215689588068	0.135038324608776	0.0211930641861304	0.00637721924403737	SNORA69, ZNHIT3
chr16	20817429	20817669	241	8	6.05261734408421E-08	0.741514577096165	0.0130699847166029	0.260377797232974	0.0143552683315748	0.00494055973319006	ERI2
chr6	108488335	108489292	958	7	6.24924610319782E-08	0.00676252248406251	0.0909800537854256	0.0207920912365454	-0.0507576273115384	-0.0274021846413795	SNORA38, SNORA8, NR2E1, SNORD28, SNORA20
chr7	100608590	100608971	382	4	6.38568190718242E-08	0.0660520699709108	0.0483583147503039	0.0237542591499601	-0.0614099717718397	-0.0294223312637772	MUC3A, RP11-395B7,2
chr11	12030088	12030838	751	11	6.53404770676481E-08	0.0842482594303348	0.104008572619506	0.0993162661937017	0.044418860481431	-0.0033657826635408	LSP1, DKK3
chr7	157551978	157552159	182	2	6.54713245465008E-08	0.00433163188757615	0.018540451553722	0.00679314296022859	0.0205008445350139	0.00300558373000703	PTPRN2
chr7	130125756	130126513	758	12	6.54713245465008E-08	0.0938665655638711	0.18144080235784	0.154027855533997	-0.0539663303749794	-0.0253964383934874	MEST, RP11-2E11,10
chr6	30181189	30182244	1056	34	6.60461389145415E-08	0.987054216310013	0.241081955093827	0.871597695463551	0.0198271384162261	0.00403136992352537	TRIM26, SNORA20
chr14	70038884	70039262	379	4	6.67413237834959E-08	0.121236344032837	0.0606887478124241	0.059423649821401	0.0193574352619396	0.00501658876792415	SNORA46, SNORA79, CCDC177
chr1	231473529	231474059	531	10	6.68108990384473E-08	0.345774701741138	0.0964658169905095	0.133033739574988	0.0168869051689568	0.00557808078918622	snoU13, Y_RNA, SNORD112, SNORA25, SPRTN, U8, EXOC8
chr16	3067759	3068707	949	11	6.68622288315998E-08	0.193168234784118	0.0830886449787536	0.14163812524756	-0.0332461353360196	-0.00420034163629549	TNFRSF12A, CLDN6
chr5	37839407	37840158	752	10	6.69082768796969E-08	0.161872748653728	0.153686555938032	0.101660018441351	-0.0118742305165333	-0.0036768265596055	SNORA27, SNORA68, RPS23P5, GDNF, SNORA57, SNORA76, 7SK, SNORD45
chr11	3818253	3818695	443	2	6.71333854683564E-08	0.0424442867103091	0.101109523481498	0.0646454828704765	0.0115564834126025	0.0104271400426524	LSP1, NUP98
chr7	1809087	1809455	369	5	6.75484809945662E-08	0.175987066650459	0.042192454135259	0.042583862015806	-0.00978973971876695	-0.00582776704164447	NA
chr8	96085270	96085994	725	5	6.925862467318E-08	0.00836504879511377	0.0690205793397693	0.0202148160197988	0.0544125603147788	0.0351774137543854	NDUFAF6, SNORA32, MIR3150A, RP11-320N21,2
chr10	112289853	112290331	479	7	6.98344618984861E-08	0.826608930650064	0.0326564348399923	0.116195284494856	-0.0281620327984661	-0.00806824649581864	SNORA17
chr5	68787696	68788469	774	9	6.99377070285857E-08	0.272465470657575	0.0232555673868888	0.185096137716169	-0.0253117038796181	-0.00661320439275103	OCLN, snoZ6, SNORA27, SNORA68, RPS23P5, SNORA57, SNORA76, 7SK, RP11-241G9,3, SNORD45
chr4	206112	206877	766	8	7.04018613317312E-08	0.13910750289447	0.0806250427577862	0.0751160975345461	-0.0619448500076924	-0.0279004213490804	ZNF876P
chr6	30042137	30042919	783	13	7.16300600308318E-08	0.476133774854691	0.214284200340654	0.419521881800927	-0.026810602379804	0.000205618536961859	RNF39, SNORA20
chr18	47088009	47088780	772	10	7.29127372145121E-08	0.0376794307251377	0.119305469327895	0.0773832051934219	0.017293666428658	0.00561431112703228	LIPG, SNORD23
chr4	165304259	165304855	597	9	7.34722995594032E-08	0.506009912769682	0.0643289837696372	0.204546286968757	-0.0358693211636032	-0.0108870448396019	MARCH1, SNORD65
chr11	132953239	132953409	171	2	7.42637960243528E-08	0.0159283715271781	0.00741626489446368	0.0102381538889159	-0.044316281819542	-0.0332418419820388	OPCML
chr6	33130696	33131222	527	5	7.51583841694773E-08	0.555263469995416	0.04763185936514	0.0943731652250055	-0.0277915092707774	-0.00376580806994318	SNORA38, COL11A2, SNORA20
chr1	230468168	230468773	606	6	7.51940511270839E-08	0.0123693375617595	0.087112780615261	0.0280219369609034	-0.0348669927442135	-0.0195225040557077	snoU13, Y_RNA, SNORD112, SNORA25, U8, PGBD5
chr17	25782971	25783387	417	3	7.52997379170032E-08	0.0129293119660454	0.0293202802711108	0.0187116060321818	0.0257108139822103	0.00283904430868679	SNORA69
chr13	53312966	53313529	564	3	7.62666137446223E-08	0.0291497954689176	0.0619683346931039	0.0326288308339288	-0.0651673410925069	-0.0519953461588269	SNORD36, LECT1, SNORD37
chr5	77590311	77591002	692	11	7.84282721581774E-08	0.329866290521458	0.0503102522653188	0.203248163187712	0.0144818906751054	0.00589424978220861	snoZ6, SNORA27, SNORA68, RPS23P5, SNORA57, 7SK, AP3B1, SNORD45
chr7	1121657	1121929	273	4	7.95825111800715E-08	0.00307881227238202	0.0683038834183834	0.00989224499648115	-0.0486269025558742	-0.0356172758731369	AC091729,8, GPER1, C7orf50
chr9	34458458	34459060	603	5	8.28986792849779E-08	0.408241380590663	0.0110618841216024	0.113237384539053	0.0126118029326676	0.000563357514333854	SNORA30, DNAI1, FAM219A
chr20	3725861	3726328	468	3	8.57735494716521E-08	0.045886820739101	0.0102231168576953	0.021138524729757	0.0285014905525151	0.00494838514676573	HSPA12B
chr6	33160869	33161849	981	21	8.76687685371672E-08	0.867436381060098	0.0984763777403168	0.760806664034495	0.060908084109098	0.00879875755292858	SNORA38, RXRB, SNORA20
chr17	49243257	49243640	384	5	8.81275730485389E-08	0.436598971927594	0.0382153672931223	0.12608713079714	0.0293624861344535	0.00210756944445712	SNORA69, NME1-NME2, NME2
chr1	119531857	119532736	880	12	8.82306269996802E-08	0.557973735718322	0.110395668798008	0.330153956301997	-0.0476894695283558	-0.0150415221960851	snoU13, Y_RNA, SCARNA16, U1, SNORD112, SNORA63, SNORD46, SNORA2, SNORD81, U3, SNORA51, SNORA25, SNORA58, CKS1B, SCARNA20, SNORA67, U6, SNORA70, SNORA77, SNORA26, SNORA72, U8, SNORA31, SNORA42, SNORA40, TBX15, SNORD64, ACA64, SNORD78, snoU109, SNORD60, SNORD116
chr11	625796	626128	333	3	9.21634660060319E-08	0.119853333144753	0.0221863518123528	0.0547047344775417	-0.0427770624921797	-0.0103001428223137	CDHR5
chr12	14132940	14133667	728	8	9.31241264788693E-08	0.0295290911510184	0.106605220605145	0.0501519173429868	-0.0584398209930279	-0.0204015310302218	GRIN2B, snoMe28S-Am2634
chr11	7694814	7695528	715	8	9.34045196060511E-08	0.0315477689510985	0.141449022608854	0.0704083225843263	0.0576908020513358	0.0303930625149254	LSP1, CYB5R2
chr19	30432806	30433024	219	3	9.49266190801741E-08	0.0263134035272626	0.0260683899356198	0.0119589982219624	-0.0211056175835042	-0.00301129092945804	URI1
chr4	5710016	5710767	752	10	9.65458573141472E-08	0.0583297842733787	0.164669847443093	0.0737378042268325	-0.0248768417025349	-0.00440313533868665	SNORA3, EVC2
chr1	38019707	38020505	799	13	9.672154187696E-08	0.579953828834702	0.0868494568065749	0.346297300428078	-0.0287524852509885	0.0019295525654466	snoU13, Y_RNA, SCARNA16, SCARNA21, U1, SCARNA17, SCARNA18, SCARNA24, SNORD112, SNORA62, SNORA63, SNORD46, SNORA2, SNORD81, U3, SNORA51, SNORA25, SCARNA20, SNORA67, U6, SNORA70, SNORA77, SNORA26, U8, SCARNA11, SNIP1, SNORA31, SNORA42, SNORA40, SNORD64, ACA64, snoU109, SNORD60
chr6	41701882	41702426	545	2	9.72837196832076E-08	0.00300966154743805	0.0244495338486076	0.0055418899760995	0.0157484011717199	0.0150098478582074	SNORA38, SNORA8, TFEB, SNORA20
chr5	1552688	1553051	364	3	1.00172981640741E-07	0.0139734211476385	0.0522139671113496	0.0205303795714024	0.0273616288930146	0.0205607917430232	NA
chr6	35479350	35480036	687	5	1.00279419849664E-07	0.293863194632913	0.0199704697430519	0.128088538948873	-0.0387595341831871	-0.00831873917102174	SNORA38, TULP1, SNORA20
chr19	19221316	19221574	259	4	1.01356776947446E-07	0.00319845346001464	0.0597442126779664	0.00952217780585404	-0.0400987982946407	-0.0310040270447977	SLC25A42
chr1	20987858	20988763	906	9	1.01367198196343E-07	0.0350611713917005	0.130927010470312	0.0636178778519788	-0.0392913098280511	-0.00797415237939019	snoU13, Y_RNA, SCARNA16, SCARNA21, U1, SCARNA17, SCARNA18, SNORD112, SNORA62, SNORA63, SNORA2, SNORD81, U3, SNORA51, SCARNA20, SNORA67, U6, SNORA70, SNORA77, SNORA26, U8, SCARNA11, DDOST, SNORA31, SNORA42, SNORA40, ACA64, snoU109, SNORD60
chr1	28917964	28918231	268	3	1.04036570542287E-07	0.0282836883264279	0.0181333834720526	0.0172988737764855	0.0210893589919094	0.00501953820398778	snoU13, Y_RNA, SCARNA16, SCARNA21, U1, SCARNA17, SCARNA18, SNORD112, SNORA62, SNORA63, SNORD46, SNORA2, SNORD81, U3, SNORA51, SNORA25, SCARNA20, SNORA67, U6, SNORA70, SNORA77, SNORA26, U8, SCARNA11, TAF12, SNORA31, SNORA42, SNORA40, SNORD64, ACA64, snoU109, SNORD60
chr6	32140544	32140799	256	3	1.0443535898212E-07	0.00632912118104284	0.0419508051803597	0.0131279260621398	0.0387071558943844	0.0301511909301475	SNORA38, AGPAT1, SNORA20
chr1	145562715	145562817	103	2	1.04489122734778E-07	0.00188425305807822	0.0196946469943472	0.0035870847932601	0.0567252837257296	0.0512720968103583	snoU13, Y_RNA, SCARNA16, SNORD112, SNORA63, SNORA2, U3, SNORA51, SNORA25, ANKRD35, SNORA58, CKS1B, SCARNA20, SNORA67, U6, SNORA70, SNORA77, SNORA26, SNORA72, U8, SNORA31, SNORA42, SNORA40, SCARNA4, SNORD64, ACA64, SNORD78, snoU109, SNORD60, SNORD116
chr12	133100051	133100714	664	8	1.04630182355609E-07	0.163423540352812	0.0526277158782868	0.109882487097937	0.0259288527926347	0.00915928548260196	FBRSL1
chr2	37898638	37899023	386	2	1.0596485502793E-07	0.0545513764321815	0.0722398878023439	0.0663041069431252	-0.00802010386064116	-0.00251436217673631	SNORA73, SNORA64, SNORA74, snR65, 5S_rRNA, SCARNA6, SNORD39, SNORD18, SNORA36, CDC42EP3, SNORA75, SNORA48, SNORD56, SNORA43, SNORA1, Vault
chr3	48506168	48507087	920	3	1.05997401743657E-07	0.0872739875888497	0.0298226438117011	0.0500056843742555	-0.020058933961816	-0.00917028498634444	U7, SNORD77, ATRIP, TREX1, SNORA33, SNORA81, SNORD5, SNORD38, SNORD63, Metazoa_SRP, SNORA18
chr19	41698814	41699364	551	11	1.06263489661234E-07	0.113169978602284	0.147828228986801	0.109594363688809	-0.0239978586271485	-0.00885121412680658	CYP2S1
chr7	112758502	112758954	453	7	1.07627498747965E-07	0.519997915556995	0.0105949984542758	0.207914327616535	0.0173452400851464	-0.000391944069162334	RP11-736E3,1, LINC00998
chr5	178771776	178772390	615	6	1.08518870389764E-07	0.235360261658666	0.0656773518459251	0.137733595306542	-0.0115310659965406	-0.00351042639280406	ADAMTS2, SNORD95
chr18	712731	713200	470	6	1.0901325853413E-07	0.00938051000297598	0.0947230429677362	0.0240214825365231	-0.0392354746777396	-0.00231721794063575	NA
chr1	156611963	156612140	178	2	1.11730343952055E-07	0.009876147108767	0.0301438674585812	0.0147105180286945	0.0598976188740575	0.0492538079649868	snoU13, Y_RNA, SCARNA16, SNORD112, SNORA63, U3, SNORA51, SNORA25, SNORD59, BCAN, SCARNA20, SNORA67, U6, SNORA70, SNORA77, SNORA26, SNORA72, U8, SNORA31, SNORA40, RP11-284F21,10, SNORD64, ACA64, SNORD78, snoU109, SNORD60, SNORD116
chr2	242002555	242003078	524	2	1.12219783576462E-07	0.0039449462260424	0.0152215257245162	0.00593322323862789	0.0509984533951245	0.0412905565008002	SNED1, AC005237,4
chr8	54163622	54164757	1136	11	1.12278971605894E-07	0.155217031812002	0.11210355173716	0.0960651135341011	-0.0352803938788463	-0.00911447518639489	SNORA7, SNORA32, OPRK1
chr6	28602566	28602791	226	11	1.12343188980311E-07	0.0574304087777109	0.137041507233636	0.0659552532058836	-0.0297058612774619	-0.0109350814258299	SNORA20
chr4	8607947	8608235	289	3	1.14091322611497E-07	0.310881364333633	0.00719643788681663	0.0459782214953138	-0.0403464785262773	-0.0134916542610749	GPR78, CPZ, SNORA3
chr4	62066211	62066787	577	4	1.15984575118744E-07	0.129938810109405	0.0181215410812441	0.053148751378299	-0.026375020060418	-0.0105490961627423	SNORD74, SNORA3, snoR442, SNORA11, SNORD42, snoU2_19, SNORD65
chr1	8388411	8388620	210	2	1.18546379500253E-07	0.0475458381540967	0.00595287487840567	0.0140987066245645	-0.0191511882420787	-0.0128098115941821	snoU13, SLC45A1, Y_RNA, SCARNA21, SNORD112, SNORA62, U3, SNORA51, SNORA67, SNORA70, SNORA26, U8, SCARNA11, SNORA31, SNORA42, SNORA40, snoU109, SNORD60
chr11	10315434	10316367	934	12	1.2101371346787E-07	0.359070571335332	0.096821565750069	0.27096788280581	0.0111777590315187	0.00284115313621946	LSP1, SBF2
chr4	6735468	6735531	64	2	1.23317053302334E-07	0.0114362803367707	0.00904620868134667	0.00954459455294738	-0.0329770157726621	-0.0232415279720146	SNORA3
chr15	89284973	89285170	198	3	1.23323058563067E-07	0.0149006404544786	0.029416724541551	0.0110383683529269	0.042547262289172	0.02776197779154	NA
chr11	94276895	94277190	296	6	1.23323058563067E-07	0.0940135181127513	0.081159457888887	0.0539068951201659	0.0226399042030939	0.0104490641090705	PIWIL4, FUT4
chr6	30434109	30434552	444	15	1.28931350744326E-07	0.310632592208556	0.193234757226211	0.239485080114201	0.0152470221896194	-0.00221100170030609	TMPOP1, SNORA20
chr6	21664652	21665155	504	3	1.29380744920681E-07	0.00652630894943419	0.0323245005584374	0.0122155727959085	-0.0397936917669666	-0.0199240258633003	CASC15, SNORA20
chr2	47797415	47797963	549	6	1.29448302444445E-07	0.262196803048671	0.0213975890845566	0.144232012828262	-0.0181385419076738	-0.00435426976400889	SNORA73, SNORA64, SNORD75, SNORA74, snR65, 5S_rRNA, SNORD11, SNORA41, SCARNA6, SNORD39, SNORD18, SNORA36, KCNK12, SNORA75, SNORA48, SNORD56, SNORA43, SNORA1, Vault
chr10	134068039	134068464	426	3	1.31365919246311E-07	0.0144289178370692	0.0213954640277056	0.0132433284817279	0.0309095108097934	0.00502046642341769	STK32C
chr16	85784303	85784374	72	2	1.32969333044932E-07	0.100881828534147	0.0101724515560915	0.0259664537590171	-0.0176086673730529	-0.00812960887533712	C16orf74
chr14	104742009	104742172	164	2	1.35317597806505E-07	0.00818474504821977	0.0146930641764409	0.00976219448954641	0.046996078900111	0.0432324867153832	RP11-260M19,2
chr10	45496476	45496710	235	5	1.35594449349097E-07	0.018668315434632	0.0830315200800516	0.0195082772625444	0.020970077048185	0.0106291949058037	ZNF22, SNORA71
chr6	170605952	170606506	555	6	1.37332152181941E-07	0.180476336734591	0.0540941899836448	0.0707237379430268	-0.0361737453711999	-0.0188551364499899	FAM120B
chr17	48133054	48133402	349	5	1.43264569086176E-07	0.198428866994824	0.0297655249492715	0.0652771320699914	0.0119078620097434	0.00484335211824165	SNORA69, ITGA3, RP11-1094H24,4
chr10	106401319	106401517	199	3	1.43989048946792E-07	0.0516061319375982	0.0309004217684811	0.0281994492984247	-0.0174207095749066	-0.00956776078943999	SORCS3, SNORA17
chr1	162530364	162531423	1060	9	1.45181029664057E-07	0.0190417030747099	0.174017348959241	0.075320322659293	0.0125065954577341	0.00117835623584567	snoU13, Y_RNA, SCARNA16, SNORD112, SNORA63, U3, SNORA51, SNORA25, SNORD59, UAP1, SCARNA20, SNORA67, U6, SNORA70, SNORA77, SNORA26, SNORA72, U8, SNORA31, SNORA40, RP11-359K18,3, SNORD78, snoU109, SNORD60, SNORD116
chr21	44836799	44837158	360	3	1.47885817023793E-07	0.0278824845741048	0.0207610250167922	0.0159352773215382	0.015788166842836	0.012161198174326	SIK1
chr14	57046206	57046693	488	8	1.49107333128677E-07	0.244338854202327	0.0854702261487417	0.114518030596566	-0.017722228130766	0.000568925593125359	TMEM260, SNORA79
chr7	16922326	16922492	167	3	1.50183156690303E-07	0.205042973752777	0.00737983864760121	0.0392089930016808	-0.0381391353707415	-0.0123977972661713	NA
chr6	143832390	143833251	862	11	1.51110509147418E-07	0.175464590798502	0.110244016022406	0.158246974333022	-0.0206013684308837	-0.00366682024437389	SNORD28, FUCA2, SNORA20
chr19	19971578	19971862	285	2	1.51226507079025E-07	0.00457460359247366	0.0138731707349239	0.00639311406405154	-0.0436274093098863	-0.0396929727555699	NA
chr15	73925319	73925545	227	3	1.51523761916185E-07	0.0430775165657243	0.0225206845058733	0.0299050605196922	0.0208641803851662	0.00441968724689889	NPTN
chr22	50609122	50609803	682	9	1.55739219751029E-07	0.54577726563549	0.0155849556688927	0.351931172259334	-0.0223828801097861	-0.00427975573716207	PANX2
chr6	28830789	28832056	1268	26	1.59371544005494E-07	0.926169131258084	0.262271069360147	0.802219534489231	0.0227539095113533	0.00327713648932329	XXbac-BPG308K3,6, SNORA20
chr13	21009496	21010146	651	3	1.61830857928629E-07	0.070342334503399	0.0247725053612917	0.0503311694030467	-0.0130161828698527	0.00242686460121929	CRYL1, SNORA16, SNORD37
chr11	68607069	68607737	669	5	1.61960718918292E-07	0.0502993256305908	0.0878957585017158	0.0543489194376945	0.0555049436491581	0.0270432839071225	CPT1A, SNORD43
chr4	6988209	6988367	159	4	1.6268614904536E-07	0.153224379833812	0.0174637075484548	0.0533801673141557	0.0171804358422227	0.000734348079507736	TBC1D14, SNORA3
chr11	71790932	71791580	649	10	1.64072032786654E-07	0.321141007419295	0.146601792069764	0.278822056087319	0.0189440400696414	0.00353969257266704	LRTOMT, NUMA1, SNORD43
chr8	145955671	145956024	354	4	1.66586844894308E-07	0.187315961434653	0.0147093977884997	0.0634237066892379	0.0627245340833926	0.0251688957044996	ZNF251
chr6	31627511	31628440	930	21	1.67611668627216E-07	0.31887527998638	0.32271051853228	0.599211327740313	0.0159496605565805	0.00553903772820117	SNORA38, C6orf47-AS1, C6orf47, SNORA20
chr5	64858845	64859509	665	12	1.69262509185388E-07	0.158628670050126	0.122372919770552	0.185439689835109	0.0163828511733278	0.00465787604645867	PPWD1, SNORA50, snoZ6, SNORA27, SNORA68, RPS23P5, SNORA57, CENPK, SNORA76, 7SK, SNORD45
chr7	1271925	1272710	786	10	1.70370565227741E-07	0.026689521628401	0.175419955486537	0.0826663247097935	-0.02021887072235	-0.00507159151113764	UNCX
chr12	125411780	125411922	143	2	1.7042004631163E-07	0.0570563097544959	0.0118183347173138	0.0240850517094691	-0.0589119896553539	-0.0319529113414829	NA
chr16	75528459	75529019	561	4	1.7146489599293E-07	0.0588275572218893	0.0190827180640869	0.0371845326980381	-0.0172099722875303	-0.00238298088976079	RP11-77K12,4, CHST6, SNORD33
chr11	637032	637491	460	8	1.72024636812285E-07	0.394540081624559	0.0933860765032364	0.116112285037316	-0.0285027495395204	-0.0102060563801116	DRD4
chr3	185826130	185826590	461	5	1.72054949459759E-07	0.469105247936805	0.018522185899263	0.121256670578753	-0.0227689060171772	-0.00473030051094232	SNORA81, SNORD2, ETV5, DGKG, U4
chr11	2482594	2482929	336	3	1.75899273503479E-07	0.447849547300307	0.0626280246716725	0.124804414088531	0.0119301710460488	0.00212678261744348	LSP1, KCNQ1
chr8	66557260	66557547	288	3	1.76056185549673E-07	0.0121762941637265	0.0241756675480702	0.0167091473222557	-0.0116313755854502	-0.00809002922978343	SNORA7, MTFR1, SNORA32
chr19	45409005	45409713	709	5	1.83955437592611E-07	0.352484184520218	0.0839590628784697	0.0541711393804763	-0.0295169507517455	-0.0032799996379667	APOE
chr2	235405968	235406363	396	4	1.84011170612664E-07	0.0226085880455977	0.0512990137791381	0.0242416653825999	0.0537583902355006	0.0145076385322787	SNORD39
chr9	115818372	115818495	124	2	1.85599730907835E-07	0.0154541466837047	0.013148349972157	0.0137373533472918	0.0357947387532204	0.0271134285594889	ZFP37
chr5	134783075	134783581	507	5	1.86969447183159E-07	0.74390817501688	0.0100411373889066	0.154967638087201	-0.0209928411949952	-0.0016913057726925	SNORA27, SNORA68, SNORA57, 7SK, TIFAB, SNORD45, SNORD95
chr1	185286441	185287148	708	9	1.89866883502822E-07	0.688161767242869	0.0681876766993066	0.198353841183202	0.0191714194175496	0.00470855772942255	snoU13, Y_RNA, SCARNA16, SNORD112, SNORA63, U3, SNORA51, SNORA25, SNORD59, SCARNA20, U6, GS1-279B7,2, SNORA70, SNORA77, SNORA26, SNORA72, U8, SNORA31, IVNS1ABP, snoU109, SNORD60, SNORD116
chr6	32939507	32940306	800	24	1.91294820516853E-07	0.892408682374058	0.28329313357583	0.809657083511884	0.0160970337458863	0.00303544277701201	SNORA38, BRD2, XXbac-BPG181M17,6, SNORA20
chr21	46962202	46962793	592	7	1.92773450843717E-07	0.525281587390012	0.0725348323966667	0.216375388939661	0.0164242584631787	0.00560395667581832	SLC19A1
chr2	1680739	1681153	415	4	1.92937039927293E-07	0.0066197370237199	0.0694949509674113	0.017013756225987	-0.0195791152326084	-0.00295317947772661	PXDN, SNORA48
chr18	21452730	21453131	402	7	1.94554643151453E-07	0.0317406603282665	0.08550090978838	0.054875443200005	0.0270126626411771	0.0173844050278693	LAMA3, SNORD23
chr19	3506439	3506558	120	3	1.96096611258167E-07	0.258293579674651	0.00858529446078911	0.0489462048823424	-0.0179829294621234	-0.00670034880727051	FZR1
chr7	155166435	155166856	422	4	1.96948641099855E-07	0.0789335632374463	0.0148646116831797	0.0449302552493514	-0.0380763816102312	-0.0123242315240947	NA
chr11	57508856	57509018	163	2	2.02418631988272E-07	0.105421774837335	0.0283314737819625	0.0540414413634115	0.0104580750196953	0.00399952133083616	TMX2-CTNND1, C11orf31, SNORD43
chr6	144382594	144382964	371	2	2.08345431573366E-07	0.00420968201546816	0.0173336717354208	0.00650409225627013	-0.0376495629847595	-0.00793031333337318	SNORD28, PLAGL1, SNORA20
chr11	46264818	46265393	576	5	2.09221181756407E-07	0.249667647241509	0.0132864118539015	0.0930771655396808	0.0208310768819781	0.00837889370397576	SNORD43
chr4	178363154	178363729	576	5	2.15936517777695E-07	0.582790049472935	0.0384982120376815	0.0796921978024327	0.0256411860278237	0.00777951054535067	AGA, SNORD65
chr11	20621341	20621701	361	4	2.16689499809564E-07	0.280623706523249	0.0473133885075913	0.0564559795794283	0.0261406269854056	0.0116698215823471	LSP1, SLC6A5
chr6	29817963	29818300	338	8	2.16870983697856E-07	0.0958357416708616	0.112629714742114	0.0613711493663052	0.0524349360070728	0.0266397049874705	SNORA20
chr17	40687519	40688138	620	10	2.23969211323553E-07	0.399733853579405	0.0732082775034101	0.2157427952253	0.0326060902653694	0.0102318372103247	SNORA69
chr3	181428647	181429421	775	7	2.27660556549152E-07	0.584631750031273	0.303867763631891	0.46036778519493	0.0322154062863089	0.00965849926108646	SOX2-OT, SNORA81, SNORD66, SNORD2, U4
chr1	159923525	159923861	337	3	2.28578454547788E-07	0.0172374493548494	0.0224735218477554	0.018590304192687	0.0308098588930183	0.0250367785045763	snoU13, Y_RNA, SCARNA16, SNORD112, SNORA63, U3, SNORA51, SNORA25, SNORD59, SCARNA20, SNORA67, U6, SNORA70, SNORA77, SNORA26, SNORA72, U8, SNORA31, SNORA40, SLAMF9, ACA64, SNORD78, snoU109, SNORD60, SNORD116
chr6	34725116	34725359	244	5	2.35750407101267E-07	0.473066508051163	0.0292657559255125	0.0662540876356773	0.0180172515722369	0.00583165770970206	SNORA38, SNRPC, SNORA20
chr2	177015992	177016167	176	3	2.36783254327342E-07	0.265984605840682	0.044807945805931	0.136269336052762	-0.0457352766616399	-0.0217218724338731	HOXD3, HOXD4, SNORA4, SNORD11, SNORD51, SNORA41, SCARNA6, SNORD39, SNORA75, ACA59, SNORA48, SNORA43, SNORA1, Vault
chr16	89882924	89883359	436	9	2.37769977539608E-07	0.267303912986474	0.119986677486843	0.130518770081526	-0.0250774989089242	-0.00464245376133054	FANCA
chr3	184080707	184081400	694	13	2.37972428813347E-07	0.344453235672602	0.130967494871053	0.217317270681897	0.013153454023363	0.00291843996159871	SNORA81, EIF2B5, POLR2H, SNORD2, U4
chr6	33263805	33264534	730	19	2.40196169121854E-07	0.738341328360242	0.141891326657875	0.596871797254092	0.031492179100319	0.0104347411279757	SNORA38, PFDN6, RGL2, SNORA20
chr11	82867879	82868555	677	11	2.40373538081467E-07	0.163520441357233	0.061130554226688	0.1609747183452	-0.0176520969223225	0.000437253290291558	PCF11
chr1	108023249	108023482	234	5	2.40910572710864E-07	0.00407478951684999	0.0868769151072424	0.0153296620236095	-0.0597906434361374	-0.0518640265901436	snoU13, Y_RNA, SCARNA16, U1, SNORD112, SNORA63, SNORD46, SNORA2, SNORD81, U3, SNORA51, NTNG1, SNORA25, SNORA58, CKS1B, SCARNA20, SNORA67, U6, SNORA70, SNORA77, SNORA26, SNORA72, U8, SCARNA11, SNORA31, SNORA42, SNORA40, SNORD64, ACA64, SNORD78, snoU109, SNORD60, SNORD116
chr14	24837564	24838126	563	4	2.40910572710864E-07	0.423105768854787	0.0258493511916396	0.157499032680895	-0.0336870079288267	-0.011964694135306	NFATC4, SNORA79
chr19	2867289	2867753	465	5	2.43920018399755E-07	0.00980530553505611	0.0607776043173828	0.0222839266454681	0.0520087927761123	0.0336402293327398	ZNF556
chr22	45898966	45899303	338	4	2.43951381051364E-07	0.00442349704764641	0.0766886430228831	0.0136065054003378	-0.0441161222787858	-0.0269080066550912	FBLN1
chr12	122255002	122255456	455	4	2.44641132940406E-07	0.0481152615913658	0.0508292058086745	0.0332250677888088	0.0250426537791186	-0.00192131998579875	SETD1B, SNORA9
chr1	3133763	3133857	95	3	0.0000002482916452952	0.207732733899993	0.00807158367705695	0.0433591260624557	0.0476125648694571	0.0217200284395253	PRDM16, snoU13, Y_RNA, SNORA51, SNORA70, snoU109, SNORD60
chr15	50647237	50647856	620	13	2.49355860964047E-07	0.285747355505038	0.190693877462437	0.235359030534585	0.0131925096709176	0.0036193815870676	GABPB1-AS1, GABPB1
chr5	134363053	134363637	585	5	2.50843775416627E-07	0.156103698619095	0.0604277602013558	0.0915412767055142	-0.0656645888545566	-0.0282870058955866	SNORA27, SNORA68, SNORA57, 7SK, PITX1, SNORD45, SNORD95
chr3	45730181	45730717	537	8	2.51182771174919E-07	0.384603201099218	0.0528045044453591	0.132188616746695	0.014801433102677	0.00538188658338068	U7, SACM1L, SNORD77, SNORA33, SNORA81, SNORD5, LIMD1-AS1, SNORD38, SNORD63, Metazoa_SRP, SNORA18
chr5	41925120	41925854	735	11	2.52945986626529E-07	0.755110985145777	0.0689815065908868	0.226128154365655	-0.0284216394587492	-0.00624885602021662	FBXO4, SNORA27, SNORA68, RPS23P5, SNORA57, SNORA76, 7SK, SNORD45
chr22	26895194	26895578	385	4	2.58275666969214E-07	0.235990484692962	0.0144922873504957	0.0479568448336269	-0.0135682119484906	-0.0072367160212175	TFIP11
chr4	113152573	113152877	305	7	2.61015639485971E-07	0.0526460713614951	0.104013262683747	0.0651081126498968	0.0206277423123543	0.00324578402527988	SNORA11, RP11-73K9,2, SNORD65
chr7	4184151	4184354	204	2	2.61463259513404E-07	0.00448154891893793	0.0215385765347903	0.0073109396807496	-0.0750991253660138	-0.0553867222545218	SDK1
chr7	89873797	89873891	95	3	2.61894192894035E-07	0.231579176348262	0.0333105618950081	0.0917558475901915	0.0396238640641914	0.0202129286117215	NA
chr1	217310174	217312060	1887	14	2.63753548166344E-07	0.0269794784172209	0.111674589938393	0.0625619731166522	-0.0594173549784289	-0.0314522344069582	snoU13, Y_RNA, SNORD112, U3, SNORA51, SNORA25, SNORA72, U8, ESRRG
chr21	47518747	47518998	252	2	2.65042824480976E-07	0.00432732153705444	0.0277032817492317	0.00765926385773514	-0.0272307477180396	-0.0190799857921792	COL6A2
chr5	1489818	1489889	72	3	2.66582063576775E-07	0.043711578033962	0.0121449111458509	0.020811278392224	0.0179390022953716	0.0111358930840825	LPCAT1
chr7	44162801	44163141	341	4	2.66906164853597E-07	0.0127877684903087	0.060728310637196	0.0219926639393236	0.0134130077323821	0.00114720617932507	SNORA22, SNORA15, POLD2
chr4	85422998	85423302	305	4	2.66906164853597E-07	0.137335307647114	0.0346493230651198	0.0816625108190048	-0.0279670789665259	-0.00279811738588106	SNORD74, SNORD50, SNORA11, snoU2_19, SNORD65
chr11	45868398	45869049	652	13	2.69514232993145E-07	0.649754493760289	0.112548214545128	0.304699000774604	0.0255756732478643	0.00553167999264443	CRY2, SNORD43
chr15	45405370	45405871	502	2	2.72680296337126E-07	0.0329317511726673	0.0154045538420202	0.0224176169606905	-0.0284620821395116	-0.0101885659228248	DUOX2
chr4	102269374	102269779	406	3	2.74439494748063E-07	0.279416020502734	0.0125211629453111	0.0610575764672921	0.0182183204543873	0.0104576197165241	SNORD74, SNORD50, AP001816,1, SNORA11, PPP3CA, snoU2_19, SNORD65
chr8	96281113	96281960	848	11	2.80716017795532E-07	0.356578490801976	0.101242293265574	0.199511482263335	0.0145717112848898	0.00502992250807377	KB-1047C11,2, SNORA32, C8orf37
chr2	185462269	185462493	225	5	2.84096428628556E-07	0.277238867260593	0.0227708890055121	0.0934074784413845	0.0489012466387971	0.0211359441907122	SNORA4, SNORD11, SNORD51, SNORA41, SCARNA6, SNORD39, SNORA75, SNORA48, SNORA1, Vault
chr5	3188066	3188374	309	5	2.84942689644788E-07	0.244045290108958	0.0256193823483066	0.0762190384456306	-0.0274933015359591	-0.00908476558147604	NA
chr3	161089712	161090335	624	10	2.84965795199462E-07	0.662322572624386	0.0980256446573955	0.421528054605543	-0.0142046526699308	-0.000299188818191723	SNORA81, SNORD66, SNORD2, SPTSSB, SNORA18, U4
chr22	18508249	18508298	50	2	2.86289467849875E-07	0.0126892505529086	0.0394983832040216	0.0194015352917503	-0.0279871771819304	-0.0262181153738901	NA
chr17	11900221	11901031	811	7	2.88805857831468E-07	0.349288414848689	0.0749460718131388	0.101141512529107	-0.0149470193435521	-0.00366981436997571	SNORA69, ZNF18
chr10	5683763	5683916	154	3	2.89541044235601E-07	0.00490329129412657	0.037244467474183	0.00892479694947492	-0.0136736991194515	-0.00359929827831	ASB13
chr2	108994116	108994528	413	5	2.97343256159373E-07	0.0381089712584507	0.105179469629379	0.0372092669721308	0.0399880853184799	0.0278827801304451	SNORA64, SNORA12, SNORA74, SNORA19, SULT1C4, snR65, 5S_rRNA, SNORA4, SNORD11, SNORD51, SNORA41, SCARNA6, SNORD39, SNORA75, ACA59, SNORA48, SNORD56, SNORA43, SNORA1, Vault
chr3	169780131	169780410	280	3	3.02873460498057E-07	0.0163648008912797	0.0373793705765729	0.0225964365118449	-0.0187928759250315	-0.0149520931382917	GPR160, RP11-379K17,9, SNORA81, SNORD66, SNORD2, SNORA18, U4
chr2	177042493	177042942	450	3	3.03958801916468E-07	0.0127377197577713	0.0438371564470853	0.0172517921300514	-0.024512755743468	-0.00783940900084247	AC009336,24, SNORA4, SNORD11, SNORD51, SNORA41, SCARNA6, SNORD39, SNORA75, ACA59, SNORA48, HOXD-AS1, SNORA43, SNORA1, Vault
chr15	68121563	68122139	577	3	3.06662026601398E-07	0.238778746824437	0.0165612453179662	0.0715810224208271	-0.0371502884000246	-0.017130042371713	SKOR1
chr14	105923632	105923665	34	2	3.07816310366418E-07	0.00813746784336507	0.0218443052603001	0.011391419627915	0.0520753930356803	0.0387937439971049	MTA1
chr2	162931397	162931638	242	2	3.11919584778392E-07	0.0898714510664689	0.0163483474065887	0.0352474653611791	-0.0306076100422794	-0.0101489072074612	AC008063,2, SNORA4, SNORD11, SNORD51, SNORA41, SCARNA6, SNORD39, SNORA75, ACA59, SNORA48, SNORA43, SNORA1, Vault
chr1	151300356	151300868	513	5	3.13591482344732E-07	0.64031575302604	0.0196572829934615	0.176692738488431	0.0298087076050305	0.00354729939269836	snoU13, Y_RNA, SCARNA16, SNORD112, SNORA63, U3, SNORA51, SNORA25, RP11-126K1,9, SNORA58, CKS1B, SCARNA20, SNORA67, U6, SNORA70, SNORA77, SNORA26, SNORA72, U8, SNORA31, SNORA42, SNORA40, SCARNA4, SNORD64, ACA64, SNORD78, snoU109, SNORD60, SNORD116
chr5	19988592	19988944	353	9	3.13800829322017E-07	0.288307753052842	0.0612197038741907	0.177291926966116	-0.0307999087640747	-0.00642018775563072	SNORA27, SNORA68, RPS23P5, CDH18, 7SK, SNORD45
chr11	68138269	68138505	237	2	3.14215060205804E-07	0.0454768433253012	0.0143130635491743	0.0248850420942434	0.054204718236915	0.0312788885606559	LRP5, SNORD43
chr11	66395305	66395510	206	2	3.17367964005472E-07	0.020094844296924	0.00936668401273978	0.0131642498025405	-0.0192096211972491	-0.0073246312089511	RBM4, RBM14-RBM4, SNORD43
chr7	73720808	73721031	224	3	3.19413229029024E-07	0.0525784061751696	0.0284154606458662	0.0139661802910866	0.053778955514073	0.0333883969403845	CLIP2
chr10	415359	415489	131	3	3.20091661255038E-07	0.00633642054663498	0.0357528720173287	0.0122364575377066	-0.0354340470893039	-0.029297725612208	DIP2C
chr11	47235900	47236131	232	3	3.2299047859191E-07	0.00547801955234425	0.0410352678188729	0.0113777213508339	0.0317196196656398	0.024648154358052	SNORD43
chr4	814948	815269	322	3	3.2383494246465E-07	0.174667781209841	0.00806933627248373	0.0408491961928595	0.0376063622711289	0.0131459520730595	CPLX1
chr5	66124167	66124603	437	6	3.24711235483955E-07	0.0785628702142043	0.0720174683080475	0.0462007147568287	0.0559302085604877	0.0314090102977506	MAST4, SNORA50, snoZ6, SNORA27, SNORA68, RPS23P5, SNORA57, SNORA76, 7SK, SNORD45
chr2	33952423	33952673	251	4	3.25159144596449E-07	0.103150330428136	0.0274834494969188	0.0504466857045617	-0.01159022220754	0.000660580061169619	SNORA73, SNORA64, AC009499,1, SNORA74, snR65, SCARNA6, SNORD39, SNORD18, SNORA36, MYADML, SNORA75, SNORA48, SNORD56, SNORA43, SNORA1, Vault
chr17	46608268	46608874	607	11	3.27315053238285E-07	0.223171092821788	0.158758856397996	0.188403932573792	0.0339432163295235	0.0128430869176389	SNORA69, HOXB1
chr12	57624371	57624530	160	2	3.27709102721349E-07	0.0398774661562438	0.0531820130275433	0.0474911475364608	0.0223349616125235	0.0223299304284273	SHMT2, snoMe28S-Am2634
chr7	14031414	14031941	528	3	3.28864052421949E-07	0.169190684643735	0.0588033639569833	0.126974662844108	-0.0269759335864864	-0.0117834853704654	NA
chr19	13983613	13983813	201	2	3.31137544590055E-07	0.00622870083203475	0.0215665576867016	0.00935490340728296	0.0479176468712742	0.00985958993427105	NANOS3
chr1	206808936	206809102	167	3	3.32371796735735E-07	0.189024420682267	0.017278549592119	0.0398051308711308	0.0213646483413434	0.00841181889870256	snoU13, Y_RNA, SNORD112, U3, SNORA51, SNORA25, SNORA70, DYRK3, SNORA26, SNORA72, U8, RP11-343H5,6, SNORD116
chr12	120875539	120875898	360	9	3.32688851644777E-07	0.270440114422953	0.06176912238622	0.154605519160119	0.0159356127479652	-0.00302176564722606	COX6A1, SNORA9
chr21	47421947	47422158	212	2	3.33562777916841E-07	0.0923712697998157	0.0197231051411484	0.0404541714314906	-0.0205049119591304	-0.0118171422096114	COL6A1
chr19	1095376	1095686	311	9	3.34165733131347E-07	0.200953589614066	0.0586040941397924	0.149940954093344	0.0156926635473148	0.00378402399259062	POLR2E
chr1	160001849	160002365	517	5	3.34873050084109E-07	0.168856623130597	0.0560513628151792	0.0463722312168785	0.0154476669974163	0.0094968832934342	snoU13, Y_RNA, SCARNA16, SNORD112, SNORA63, U3, SNORA51, SNORA25, SNORD59, SCARNA20, SNORA67, U6, SNORA70, SNORA77, SNORA26, SNORA72, U8, SNORA31, SNORA40, ACA64, SNORD78, snoU109, SNORD60, SNORD116
chr15	22963760	22963782	23	2	3.39131347789154E-07	0.203272897858454	0.0057303455360316	0.0187434415133499	-0.018552784077902	-0.00960999730247142	CYFIP1
chr6	105750523	105750581	59	2	3.48842368806522E-07	0.0346840994937676	0.00949390276976017	0.0171089018562917	-0.0320042105063554	-0.020868446470072	SNORA38, SNORA8, SNORD28, PREP, RPL35P3, SNORA20
chr16	46602737	46603321	585	7	3.5096177903364E-07	0.321244116932634	0.0465368680937123	0.110981343131448	-0.0307638825260282	-0.0123721471975306	SNORD111, ANKRD26P1
chr6	28890618	28891240	623	21	3.55966534243265E-07	0.983133015985441	0.187518182246426	0.695730460967047	0.0118861312494259	0.00323645001423584	TRIM27, SNORA20
chr3	57678514	57679038	525	9	3.57843204878203E-07	0.498922184271525	0.0331998548267212	0.235327923115421	0.0104430430240917	0.00356060683835957	U7, SNORD77, RP11-755B10,3, SNORA33, SNORA81, SNORD66, SNORD5, SNORD38, SNORD63, DENND6A, Metazoa_SRP, SNORA18
chr19	5719823	5720392	570	5	3.62531599721078E-07	0.0256763749434985	0.0423859011911924	0.0284061912328848	-0.0118803480935281	-0.00261697043190044	LONP1
chr11	197224	197507	284	2	3.67662118283864E-07	0.337381964491978	0.00735913436301248	0.0239973282717858	0.0264124047764362	0.0131612227428517	ODF3, BET1L
chr16	31214307	31214880	574	9	3.71682455333185E-07	0.186284846978753	0.0899830280929874	0.0947766064286963	0.0415759684231019	0.0144777563946836	C16orf98, PYCARD
chr11	279185	279423	239	2	3.73853482980894E-07	0.0125343005418177	0.0320947631758282	0.0178432573872721	0.0477315569697224	0.0185826743233598	NLRP6
chr14	24025569	24025797	229	3	3.74373134729918E-07	0.031775316927216	0.0308493252048504	0.0262453932285997	0.0344509447896955	0.0168198043494664	RP11-66N24,4, THTPA, SNORA79
chr4	175204418	175205038	621	13	3.78399089827043E-07	0.525934267796389	0.0931382819725602	0.410773797565736	0.0128750560752037	0.00457011482692571	CEP44, FBXO8, SNORD65
chr6	28864419	28864832	414	18	3.92809123720192E-07	0.800193910929128	0.1669294837404	0.54913514645724	0.0134559259830774	0.00347968617578556	HCG14, SNORA20
chr16	1204217	1204617	401	3	3.93508815404704E-07	0.00551818581179755	0.0455763837582641	0.0119384096446393	-0.0541240535190478	-0.00601572617856369	CACNA1H
chr17	79634844	79635073	230	3	3.94652219334387E-07	0.026406541558976	0.0511799000880416	0.0281699137482484	0.0604952591040591	0.0374865145620967	SNORA69, CCDC137
chr16	49317080	49317262	183	2	3.96428112787562E-07	0.0637917166401418	0.0111137589404165	0.0240518340345691	0.0219332202843673	0.016710472456623	SNORD111
chr1	212208183	212209103	921	11	3.97723389246093E-07	0.105697416632573	0.128650152104628	0.127203547651579	0.0162744068663443	0.00749246132039587	snoU13, Y_RNA, SNORD112, U3, SNORA51, SNORA25, SNORA70, DTL, SNORA72, U8, INTS7, SNORD116
chr8	72469987	72470415	429	3	3.98007593801335E-07	0.027422413023627	0.0515131052715329	0.0306268156280783	-0.0467550488578246	-0.0339232605685398	SNORA7, SNORA32, RP11-1102P16,1
chr17	26732120	26732374	255	5	3.98307284660913E-07	0.0201750881687321	0.0934589677754331	0.040222512031977	0.0448520078807498	0.03134947677387	SNORA69, CTD-2350C19,2, SLC46A1
chr16	87367613	87367721	109	2	4.0230559367702E-07	0.0597999376762154	0.00823480568619642	0.0191082597333228	0.0159573391713722	0.004905343539644	RP11-178L8,4, FBXO31
chr12	118405988	118406033	46	2	4.07576582809523E-07	0.193423447559911	0.0116926264871591	0.03312452275667	0.0170360592981633	0.0113221278206958	SNORA9, KSR2
chr7	55412004	55412268	265	2	4.10488481882064E-07	0.0519133290140101	0.0215735761270973	0.0339369231840468	0.0168268094040059	0.0107870793171178	RP11-775L16,1, SNORA22, SNORA15
chr15	90543224	90543813	590	5	4.10677322029069E-07	0.0166040349428711	0.0794449100682425	0.0325401048602603	0.0347735797652257	0.0253393505963451	NA
chr2	154729059	154729200	142	3	4.13811027706581E-07	0.0464121310658345	0.0377379134014533	0.045253284021108	-0.0186820463230579	-0.00874224480012387	GALNT13, 5S_rRNA, SNORA4, SNORD11, SNORD51, SNORA41, SCARNA6, SNORD39, SNORA75, ACA59, SNORA48, SNORA43, SNORA1, Vault
chr6	97345342	97346077	736	12	4.22474668694199E-07	0.359526390627585	0.177345187935234	0.217552838573574	-0.0172039061691787	0.00415811800885047	SNORA38, SNORA8, SNORD28, NDUFAF4, SNORA20
chr6	6007259	6008125	867	7	4.22985966983507E-07	0.32003608487295	0.112121881046565	0.188031645842812	0.0392900150750136	0.00264763236820455	SNORA20
chr3	136538369	136538801	433	2	4.23668609846167E-07	0.239921616078345	0.0774360221605634	0.140198229266648	0.0218935851524915	0.0132046626345591	SLC35G2, SNORA81, SNORD66, SNORD2, SNORD5, SNORD63, Metazoa_SRP, SNORA18, U4
chr17	37123638	37123949	312	7	4.25857002995062E-07	0.0166084344209821	0.118355726265643	0.0478168008489716	-0.0728840023030112	-0.0369404308490763	SNORA69, FBXO47
chr5	148650899	148652108	1210	8	4.26746971433587E-07	0.0401849139607657	0.0575631678418803	0.0353790664779179	0.0385133430466536	0.00656585790702292	AFAP1L1, SNORA68, SNORA57, SNORD45, RP11-331K21,1, AC012613,2, SNORD95
chr17	46692008	46692859	852	12	4.28696199327569E-07	0.329949141842082	0.194002725622164	0.305748459221906	-0.0309476069400439	-0.00727142976460058	SNORA69, HOXB7, HOXB8
chr10	45914276	45914840	565	6	4.30877218309709E-07	0.070569951337819	0.0883437792081971	0.0437798228673822	0.0408386534703928	0.020659101879377	ALOX5, SNORA71
chr4	107423468	107423690	223	2	4.31423544312509E-07	0.0697177990870355	0.00774592598883778	0.0191894249840762	-0.0410315519385319	-0.0138671379041764	SNORD74, SNORD50, SNORA11, snoU2_19, SNORD65
chr7	158497997	158498010	14	2	4.33852085890187E-07	0.054023932096339	0.0105055080725054	0.0218095109213418	0.0192367790411533	0.0116618622749189	NA
chr12	133000171	133000792	622	6	4.38975636096155E-07	0.0326152525078105	0.0745386641888217	0.041250618749457	0.0509166373312802	0.0256014324884853	NA
chr12	45269790	45270374	585	9	4.3951018313008E-07	0.139043038363896	0.123983302583261	0.205788815388965	0.0172182218141859	-0.00117025668731834	NELL2, snoMe28S-Am2634
chr12	53645202	53645975	774	10	4.4127900620035E-07	0.403823884777511	0.0307158683607129	0.314558526445926	0.0225173795368946	0.00688095264779293	MFSD5, snoMe28S-Am2634
chr21	38338892	38338958	67	2	4.41641995205436E-07	0.0066643020032473	0.0239392510733177	0.0101892789296146	0.0173286356888533	0.00384447162000373	AP000704,5, HLCS
chr1	3195414	3195570	157	2	4.42484002357137E-07	0.00844985779039973	0.02276699909694	0.0118810324631212	0.0168956209427081	0.0159489543419	PRDM16, snoU13, Y_RNA, SNORA51, SNORA70, snoU109, SNORD60
chr17	73726093	73726430	338	6	4.50058828337163E-07	0.135923917977446	0.0398273391414258	0.0768734589332835	-0.0249798334521643	-0.0038520418019237	SNORA69, ITGB4
chr6	31079110	31079306	197	3	0.0000004554293201005	0.0385482678753909	0.0170392140048952	0.0249105795357055	0.0485235873825123	0.0246318117219532	C6orf15, SNORA20
chr1	17633195	17633534	340	2	4.58143130026402E-07	0.0254645896139721	0.0335951331351142	0.0291431212718738	-0.0259501478007111	-0.00438092519345412	snoU13, Y_RNA, SCARNA16, SCARNA21, U1, SNORD112, SNORA62, SNORA63, SNORA2, U3, SNORA51, SCARNA20, SNORA67, U6, SNORA70, SNORA77, SNORA26, U8, SCARNA11, SNORA31, SNORA42, SNORA40, ACA64, snoU109, SNORD60
chr2	37310991	37311377	387	3	4.60836300837085E-07	0.122614628567734	0.0928418858109023	0.127942547913661	0.0101812464546864	0.00160413070643462	SNORA73, SNORA64, SNORA74, snR65, 5S_rRNA, SCARNA6, SNORD39, SNORD18, SNORA36, HEATR5B, SNORA75, SNORA48, SNORD56, SNORA43, SNORA1, Vault
chr17	77537585	77537803	219	2	4.61148482442588E-07	0.00740499188919353	0.0421463871152362	0.0131510812246106	-0.0167865741153617	-0.00320417759999447	SNORA69, RBFOX3
chr12	124383345	124383718	374	3	4.62652820704594E-07	0.159197940952796	0.0110892581219529	0.0391194189127827	-0.0170122430432537	-0.00861068164087175	DNAH10
chr11	66444738	66445392	655	8	4.64211574776891E-07	0.434351689391799	0.0979696428881351	0.24719161967286	0.0214391556454875	0.00369462122256662	RBM4B, SNORD43
chr9	22447679	22447694	16	2	4.65613717604207E-07	0.00355059737367945	0.0281090829510796	0.00656302929641832	-0.0466000802120792	-0.0441660776487602	SNORA30, DMRTA1
chr15	48010124	48010299	176	2	4.66954454950827E-07	0.00992236183750453	0.0467487556388746	0.0170285056477022	-0.0183091823316082	-0.00143164071942919	SEMA6D
chr11	68762243	68762338	96	2	4.80509085170045E-07	0.0237867269784744	0.00831669177359652	0.0133168934186932	0.0300444802837196	0.0190376833383558	SNORD43
chr6	80657193	80657555	363	8	4.85989206364481E-07	0.523146815566246	0.0620054911775642	0.152591920830663	0.0150624022047279	0.00661658245026	SNORA38, SNORA8, SCARNA15, SNORD28, ELOVL4, SNORA20
chr17	3375919	3375989	71	2	4.89921675131265E-07	0.0182299423152002	0.0556390236130824	0.0284539940096859	-0.0104986444678754	-0.00226371021826882	ASPA, SPATA22
chr5	38846034	38846100	67	2	4.90061771028945E-07	0.100102467421565	0.0111283482616732	0.0276837732469821	0.0333332727809242	0.0182094924769714	OSMR, SNORA27, SNORA68, RPS23P5, SNORA57, SNORA76, 7SK, SNORD45
chr1	86046570	86046961	392	4	4.90626510712381E-07	0.010237917452965	0.0777415058383441	0.0205918438780414	0.0122266609046847	0.00247210115747219	snoU13, Y_RNA, SCARNA16, U1, SNORD112, SNORA63, SNORD46, SNORA2, CYR61, SNORD81, U3, SNORA51, SNORA25, SNORA58, CKS1B, SCARNA20, SNORA67, U6, SNORA70, SNORA77, SNORA26, U8, SCARNA11, SNORA31, SNORA42, SNORA40, SNORD64, ACA64, SNORD78, snoU109, SNORD60, SNORD116
chr11	62446292	62446817	526	12	5.02800058645137E-07	0.5340429340763	0.116803320389983	0.26964359159355	0.0127397829235691	0.00182215156168212	UBXN1, SNORD43
chr16	1464982	1465405	424	4	5.0332897106216E-07	0.274397272855335	0.0211629538178759	0.0531152213069976	0.0319510562153164	0.0154446795366784	NA
chr6	28984234	28985069	836	23	5.0332897106216E-07	0.44482961091957	0.244785849830999	0.538052342054527	-0.0341056313687466	-0.0011388138848263	SNORA20
chr8	142367384	142368169	786	6	5.07231099053626E-07	0.311307085313882	0.187976341875908	0.248536379252935	0.0421631492029384	0.023452221385178	GPR20
chr6	167535764	167536184	421	6	5.07850936405486E-07	0.012723150449764	0.120629765928187	0.035771275496915	0.0247066504384938	0.0162393385829088	RP11-517H2,6, CCR6
chr6	27101633	27101941	309	4	5.13889598415186E-07	0.00946108719765335	0.0766424156002639	0.0242862273199596	0.0309159610079285	0.0235696027557516	HIST1H2AG, SNORA20
chr19	55667446	55667663	218	3	5.16114413483675E-07	0.00908656661997164	0.0475940083967142	0.0149404897753782	0.0270943494695096	0.0172420988999252	TNNI3, CTD-2587H24,4
chr19	19887246	19887762	517	8	5.16114413483675E-07	0.0307939144321838	0.137751406059821	0.0623196590917524	-0.0189704891204647	-0.000214443948473432	CTC-559E9,6, CTC-559E9,4
chr21	44496158	44496743	586	6	5.19657614617933E-07	0.0566154917657012	0.151900559194511	0.113443704875864	0.0249249751379561	0.011408526806823	CBS
chr12	40618284	40618356	73	2	5.21460699247686E-07	0.0039298847503442	0.0217132329358591	0.00662498598182681	-0.0285692401539399	-0.0218380236379871	LRRK2, snoMe28S-Am2634
chr16	4163819	4164087	269	3	5.23563258348649E-07	0.0429346873317884	0.0220744981048094	0.0251289407096163	-0.0118258128563319	-0.00484702558038019	ADCY9
chr2	45511	46558	1048	4	5.25295357395233E-07	0.0372666230960789	0.0312626706045045	0.0191771088999801	-0.0323063537859499	-0.0152302684929053	FAM110C
chr17	78326557	78326762	206	2	5.26133856132171E-07	0.204066085265721	0.0154650035811495	0.0416014402504919	-0.0134356068868761	-0.00764825288254384	SNORA69, RNF213, CTD-2047H16,4
chr18	61368902	61369206	305	2	5.32372003394188E-07	0.00890952059283755	0.01512162856005	0.0104507108256041	-0.0368296208144956	-0.026301323446997	SERPINB11
chr7	77428575	77428849	275	10	5.38916197611994E-07	0.254196125980625	0.136300040303276	0.181095616144976	-0.0179498100267988	0.000123530896655116	PHTF2
chr11	68700821	68700970	150	3	5.39318102561082E-07	0.230630157396368	0.0102531604310092	0.0490089239987158	0.00965654071914013	0.00473087527780521	IGHMBP2, SNORD43
chr18	12254365	12254976	612	9	5.45404578060989E-07	0.169412164563929	0.144672438101477	0.142445068293647	-0.0281224537757468	-0.0109576272662805	CIDEA
chr3	170136159	170136766	608	8	5.47300388295138E-07	0.138260104103364	0.0955182774661939	0.0925450030020344	0.0394663546658298	0.0179374277265927	RP11-469J4,3, CLDN11, SNORA81, SNORD66, SNORD2, SNORA18, U4
chr19	19496477	19496697	221	5	5.50290700360111E-07	0.509853042709066	0.0135896397377306	0.131632084736341	-0.0178365529183069	-0.00160781163841905	GATAD2A
chr16	11876381	11876426	46	3	5.52444148220008E-07	0.082217563691301	0.0285773399000816	0.022629140019477	0.0312666479263917	0.0207320808457103	ZC3H7A
chr17	80273242	80273322	81	3	5.64200453904328E-07	0.0109516897192562	0.0654658835510042	0.0217528939070383	-0.0368632342177972	-0.0366013851854486	SNORA69, CD7
chr19	52489783	52490310	528	11	5.6460109749427E-07	0.606723821497568	0.0556538691056441	0.324714749071321	0.0193730670154222	0.00136350734760729	ZNF350
chr1	1149501	1149661	161	2	5.67575494281856E-07	0.0258358034152334	0.0275531749949919	0.026786680147181	0.0354889922528839	0.0262151101137859	Y_RNA, TNFRSF4
chr14	105286678	105286870	193	2	5.69944956513314E-07	0.313173084322485	0.0178997390118397	0.0495535934112803	-0.0479060019948254	-0.0242931338233538	NA
chr18	61817088	61817320	233	3	5.84951674243122E-07	0.0678090075862833	0.0177593045085199	0.0411093707146181	0.0232849040014075	0.00663179369044605	RP11-146N18,1, AC100848,1
chr1	67389884	67390436	553	3	5.87872281221402E-07	0.332403020533979	0.033964568217999	0.128102378605082	-0.0511807868416823	-0.017369681407185	snoU13, Y_RNA, SCARNA16, U1, SCARNA18, SCARNA24, SNORD112, SNORA62, SNORA63, SNORD46, SNORA2, SNORD81, U3, SNORA51, SNORA25, SNORA58, CKS1B, SCARNA20, SNORA67, U6, SNORA70, SNORA77, SNORA26, U8, SCARNA11, WDR78, SNORA31, SNORA42, SNORA40, SNORD64, ACA64, SNORD78, snoU109, SNORD60, SNORD116
chr14	92980608	92981227	620	3	0.0000005941530828687	0.0125820267553616	0.0708477437335764	0.0258705602234478	0.0338978278742067	0.018213510058443	RIN3
chr6	127663627	127664193	567	2	5.94181790050429E-07	0.443675409865334	0.216498520685653	0.337750945130524	0.0216039840750321	0.00996918142621921	SNORA8, SNORD28, ECHDC1, SNORA20
chr19	4483511	4483577	67	2	5.99952656451098E-07	0.0911422954973821	0.0119663669337113	0.0284157147624727	-0.0182315970004288	-0.00490026090877399	HDGFRP2
chr2	131484863	131485418	556	5	6.04296633888334E-07	0.044241020952069	0.0828210790785771	0.0507470675221129	-0.0224654715129569	-0.0138062900214739	SNORA74, snosnR60_Z15, snR65, 5S_rRNA, SNORA4, SNORD11, SNORD51, SNORA41, SCARNA6, SNORD39, SNORA75, ACA59, SNORA48, SNORD56, SNORA43, SNORA1, Vault
chr6	32121355	32121843	489	16	6.06021655184069E-07	0.982219622889018	0.346363562268731	0.892215473867845	-0.0385964175671489	-0.00194560986901378	SNORA38, PPT2, PPT2-EGFL8, PRRT1, SNORA20
chr1	173793508	173794210	703	14	6.10588179338926E-07	0.62509325481981	0.1561686842776	0.397121400356242	0.0145789250886858	0.00163297384532395	snoU13, Y_RNA, SCARNA16, SNORD112, SNORA63, U3, SNORA51, SNORA25, SNORD59, SCARNA20, DARS2, SNORA67, U6, SNORA70, SNORA77, SNORA26, SNORA72, U8, SNORA31, CENPL, SNORD78, snoU109, SNORD60, SNORD116
chr5	128300967	128301488	522	10	6.13971434823087E-07	0.0372423865336937	0.179687863314445	0.118076575346821	-0.0188574684915467	-0.0106606688985063	SLC27A6, snoZ6, SNORA27, SNORA68, SNORA57, 7SK, SNORD45, SNORD95
chr6	167051518	167051781	264	5	6.21398373476512E-07	0.188039563983629	0.0220781918802901	0.0771556423347415	-0.00965411603501931	-0.00421581863478313	RPS6KA2
chr3	120025901	120026258	358	3	6.28065982097948E-07	0.00527231406722931	0.0443183445967273	0.0113175209895123	0.0152312574228569	0.00963780233732055	RP11-174O3,1, SNORA33, SNORA81, SNORD66, SNORD2, SNORD5, SNORD63, SNORD61, SNORA24, Metazoa_SRP, SNORA18, U4
chr11	10715767	10716164	398	2	6.33019044514718E-07	0.0182774922099067	0.00890138060179523	0.0121872276820883	-0.0258785536462693	-0.00578180211296828	LSP1
chr8	144372842	144372932	91	2	6.3320160071752E-07	0.0332828212350823	0.0172781817455555	0.0240717551743556	-0.0212193335667632	-0.0172822368826459	ZNF696
chr3	8810592	8811279	688	5	6.3320160071752E-07	0.118269135264076	0.0985311655699661	0.114558397954669	0.0217739375086994	0.00494435644066451	CAV3, OXTR, SNORD38
chr17	6796745	6797119	375	5	6.34386244105648E-07	0.0131137176354407	0.0955336512918187	0.0342301480442728	0.0498840302720358	0.0331900203560382	ALOX12P2, AC027763,2
chr3	25426810	25427224	415	2	6.37239687286834E-07	0.0233082951765887	0.00784177256345467	0.0127293004377321	0.024863480257394	0.00275966896304375	U7, RARB, SNORA81, SNORD38, Metazoa_SRP
chr1	152538857	152538888	32	2	6.44187052568257E-07	0.545107295610021	0.0111471167567019	0.0345594915926662	-0.043326359867262	-0.0208756707746268	snoU13, Y_RNA, SCARNA16, SNORD112, SNORA63, U3, SNORA51, SNORA25, SNORA58, CKS1B, SCARNA20, SNORA67, U6, SNORA70, SNORA77, SNORA26, SNORA72, U8, SNORA31, SNORA42, SNORA40, LCE3E, SCARNA4, SNORD64, ACA64, SNORD78, snoU109, SNORD60, SNORD116
chr5	169659618	169659950	333	10	6.45751660089898E-07	0.322828328944657	0.12200321029311	0.157246678501629	0.0229561900959462	0.00315129380875532	C5orf58, SNORA57, SNORD95
chr11	112045965	112046403	439	6	6.51400401596604E-07	0.149767461635488	0.0439656238012359	0.0761220769538157	-0.0338158061225614	0.00116036420938857	SDHD, AP002884,3, BCO2
chr8	48872801	48873358	558	7	6.57101686517644E-07	0.498301952732517	0.0590179633386968	0.133136046104526	0.0184627121336885	0.00717486959109025	MCM4, SNORA7, SNORA32
chr6	32164553	32165321	769	15	6.66859677802325E-07	0.649590722523767	0.363172849824442	0.783873454649223	0.0457614065204345	0.0126299308119016	SNORA38, NOTCH4, SNORA20
chr19	46916520	46916741	222	3	6.67188696158351E-07	0.012131867394727	0.0846265364491759	0.0273210838251564	-0.0511883186182366	-0.0311784320049779	CCDC8
chr15	98503857	98504173	317	6	6.69676519465009E-07	0.138843333792506	0.0654950951292775	0.125548756436174	-0.0111506873170511	-0.00426372578649612	ARRDC4
chr11	14993818	14994397	580	15	6.72169336918889E-07	0.789147971356668	0.22124922470666	0.646993175375457	-0.0422336850877336	-0.00330930401373721	LSP1, CALCB, CALCA
chr6	50810432	50810993	562	5	6.86196697464833E-07	0.00896818420130439	0.0952434937282679	0.0242058013226575	-0.0634755745657581	-0.0430659731804088	SNORA38, SNORA8, SCARNA15, TFAP2B, SNORA20
chr6	29894619	29894820	202	5	6.9184106798542E-07	0.130650633835457	0.171238455321729	0.168721649657561	-0.0366805041942963	-0.00966534032368309	HLA-K, HCG4B, SNORA20
chr10	15018005	15018110	106	3	6.93452121541217E-07	0.0167983911317827	0.0411787436630678	0.0187766621293123	-0.0722637623809674	-0.0452724349488487	MEIG1
chr8	35979033	35979179	147	3	6.93818665789718E-07	0.0517539811183494	0.00941152323770592	0.0252299437840851	-0.0334054997601385	-0.000105288980519943	SNORA7, RP11-89M20,1
chr4	55097420	55098130	711	5	6.94641675348325E-07	0.126438075928404	0.118787362494049	0.129365087024636	-0.0308218029664659	-0.0162331802600432	SNORD74, FIP1L1, PDGFRA, SNORA3, snoR442, SNORA11, SNORD42, snoU2_19, SNORD65
chr2	177502274	177502384	111	3	6.97738466372559E-07	0.174524002608937	0.0660781651137834	0.0522894894678145	0.0315041367937048	0.0152852994165301	SNORA4, SNORD11, SNORD51, SNORA41, SCARNA6, SNORD39, SNORA75, ACA59, SNORA48, LINC01116, SNORA43, SNORA1, Vault
chr18	44236847	44237151	305	8	7.17341050243139E-07	0.356894678589966	0.120362010727868	0.191359341455309	0.0249631883101787	0.000771149023048312	SNORD23, LOXHD1
chr6	28092239	28092420	182	7	7.17613069847622E-07	0.0815167452662867	0.1140642583456	0.0567863012559788	0.0183443777339941	0.0119600453278066	ZSCAN16, ZSCAN16-AS1, SNORA20
chr1	151118721	151119527	807	12	7.17657409743968E-07	0.116599272221395	0.181642542247204	0.203146366675834	0.0230000925930331	0.00611614637965082	snoU13, Y_RNA, SCARNA16, SNORD112, SNORA63, U3, SNORA51, SNORA25, SNORA58, CKS1B, SCARNA20, SNORA67, U6, SNORA70, SNORA77, SNORA26, SNORA72, U8, SNORA31, SNORA42, SNORA40, SEMA6C, SCARNA4, SNORD64, ACA64, SNORD78, snoU109, SNORD60, SNORD116
chr7	94287186	94287242	57	3	7.18021401439096E-07	0.131932396622009	0.0741888811942695	0.108952695032641	-0.0283759402107168	-0.0178852994519929	PEG10
chr1	145727720	145727762	43	2	7.20914052982677E-07	0.0174644230802385	0.0229066360721272	0.0193363928099562	-0.0291715528518949	-0.022487366853722	snoU13, Y_RNA, SCARNA16, SNORD112, SNORA63, SNORA2, U3, SNORA51, SNORA25, PDZK1, SNORA58, CKS1B, SCARNA20, SNORA67, U6, SNORA70, SNORA77, SNORA26, SNORA72, U8, SNORA31, SNORA42, SNORA40, SCARNA4, SNORD64, ACA64, SNORD78, snoU109, SNORD60, SNORD116
chr15	40545296	40545794	499	5	7.22818015920242E-07	0.139165922227162	0.0144582979646701	0.0412331560666813	-0.0188145465186617	-0.00796793595189783	PAK6, RP11-133K1,2
chr22	41487734	41487761	28	3	7.23664328871368E-07	0.237451607523936	0.016248395148488	0.0661610351394393	0.0146821191953544	0.00527793518799026	NA
chr7	73818356	73818414	59	2	7.28786644818343E-07	0.404923804317085	0.00948783584741451	0.0299402887559288	0.0225328645130703	0.0112120531501295	CLIP2
chr1	173836824	173837539	716	14	7.30918633238216E-07	0.582336287736956	0.143502832307226	0.277456141159715	0.0142593493579237	0.00506501100703184	snoU13, Y_RNA, SCARNA16, SNORD112, SNORA63, U3, SNORA51, SNORA25, SNORD59, SCARNA20, ZBTB37, SNORA67, U6, SNORA70, SNORA77, SNORA26, SNORA72, U8, SNORA31, GAS5, snoU109, SNORD60, SNORD116
chr12	130645520	130646256	737	6	7.31119746999425E-07	0.205227046475768	0.163452349742995	0.213019724183677	-0.0220218740552388	-0.00566558640675624	FZD10-AS1
chr8	26241120	26241565	446	3	7.32653911601009E-07	0.00952834150543283	0.0476295788301095	0.0158906247806012	0.0169572114557809	0.00329991577496272	BNIP3L, SNORA7
chr10	99185264	99185307	44	3	7.32722884644629E-07	0.018236857872506	0.0514002203763321	0.0226257042475804	0.0250390797012681	0.0198511794016894	SNORA17, AL355490,1
chr6	168778225	168778312	88	3	7.32722884644629E-07	0.0298613836181605	0.0350459179934453	0.0297945091212294	0.0539932710368125	0.0424704473660804	NA
chr7	29234786	29234993	208	4	7.34890407987294E-07	0.0800530214343328	0.0509586232665095	0.0414625428598473	0.0132987834519957	-0.000250520996515173	CHN2, SNORA15, CPVL
chr6	41472488	41472657	170	2	7.37216763598218E-07	0.0928632269427763	0.00493881103480505	0.0147139616142576	-0.0135463884409485	-0.00811581167067719	SNORA38, RP11-328M4,3, SNORA8, RP11-328M4,2, SNORA20
chr11	14996355	14996456	102	2	7.49885190644919E-07	0.072708195181804	0.0275564172989919	0.0457645666707927	0.0416326283628318	0.0256997288827992	LSP1, CALCB
chr2	99797349	99797764	416	12	7.54784146757843E-07	0.789251808227702	0.0420489486264014	0.402343394209541	0.016035158259031	0.00328972756669187	SNORA73, SNORA64, SNORA12, SNORA74, SNORA19, C2orf15, MRPL30, snR65, 5S_rRNA, SNORA4, SNORD11, SNORA41, SCARNA6, SNORD39, SNORA75, ACA59, MITD1, SNORA48, SNORD56, SNORA43, SNORA1, Vault
chr3	197518344	197518711	368	3	7.56048016227912E-07	0.640955177106632	0.0754763778986962	0.156192438787953	0.0139994689251257	0.000206530291933534	LRCH3
chr4	1803148	1803443	296	2	7.61381868564953E-07	0.059789085228748	0.0400503826148386	0.0518640755716621	0.0314229729367849	0.0225152340538249	FGFR3
chr19	5335045	5335260	216	3	7.61972104551978E-07	0.168031952036724	0.0155000593439754	0.0582932109530894	0.0293045626521892	0.0155026606818426	PTPRS
chr12	111618936	111619455	520	7	7.63876005091619E-07	0.0732155382378276	0.0811819306158299	0.0772201439398771	0.0489375554032505	0.0250831066444027	CUX2, SNORA9
chr7	187254	187339	86	3	7.67828921274686E-07	0.00561548702167297	0.0680416591747523	0.0144338128799799	-0.0268174025753861	-0.0173096941137116	AC093627,12
chr14	101528369	101528671	303	3	7.73845567727473E-07	0.238193981487512	0.0407995577823178	0.123285011058623	-0.0289103320310538	-0.0150148106833252	MIR377
chr19	51530970	51531484	515	5	7.80247739645385E-07	0.159963813608283	0.0437754314002052	0.0924695471671259	-0.0372684133405644	0.00283738211024035	KLK11
chr4	123844027	123844564	538	9	7.81701757615073E-07	0.694443005344905	0.0481259069135956	0.442545004466495	0.0122278139384555	0.00206873652447958	SPATA5, NUDT6, SNORD65
chr18	51795712	51796014	303	10	7.8328235668251E-07	0.0905247171774069	0.1498604925766	0.126814785542608	0.0188846782300945	0.00650680418823212	POLI
chr5	170740289	170740937	649	7	7.84543882540296E-07	0.142617597973434	0.0813190063651306	0.154947429061208	-0.0488642070177893	-0.0209341262396566	SNORA57, SNORD95
chr15	32933661	32933919	259	5	7.85044047996809E-07	0.0231649411938978	0.0843476486922559	0.0490692226613023	-0.0367853698158224	-0.0285830572612658	SCG5
chr15	66999709	67000045	337	2	7.97310591590541E-07	0.0497096828939472	0.0256473895919317	0.0368024903210044	0.0514079509702883	0.0392124162072732	SMAD6
chr20	56286391	56286732	342	7	8.00698653354283E-07	0.726273568739906	0.0470832561589124	0.192635326313196	0.020808514328197	0.00632559519191813	PMEPA1
chr8	22959713	22959776	64	2	8.04380043916577E-07	0.228208866093528	0.0197071723593851	0.0511786524316251	0.0158719737829147	0.00711142898560352	TNFRSF10C, SNORA7
chr18	3880510	3880558	49	2	8.07642388906748E-07	0.390986841919144	0.0111463259008641	0.0341961027818566	-0.0253517688373801	-0.0131260890409693	DLGAP1-AS3, DLGAP1
chr1	226924846	226925181	336	4	8.08341512777278E-07	0.0197947815389611	0.0437520288044615	0.0322282980498676	0.0327741900021132	0.0247025589587254	snoU13, Y_RNA, SNORD112, SNORA51, SNORA25, U8, ITPKB
chr9	86594803	86594889	87	2	8.09641155967098E-07	0.125007983821911	0.0302038875550802	0.0599048575686135	0.0143421543249255	0.00396723116827048	HNRNPK
chr6	28881365	28881373	9	2	8.19600840641853E-07	0.0187807314821022	0.0207906590414128	0.0193222213499443	-0.0215666515667579	-0.0075198588536855	TRIM27, SNORA20
chr3	45837458	45837556	99	2	8.22663180104913E-07	0.0381753197223071	0.0941739341846922	0.0584246435353309	0.041527387065246	0.0321106743706648	U7, SNORD77, SNORA33, SNORA81, SNORD5, SLC6A20, SNORD38, SNORD63, Metazoa_SRP, SNORA18
chr17	35078971	35079061	91	2	8.25795919566934E-07	0.0320013490319971	0.00815217737122297	0.0150063797207139	-0.0562225783976075	-0.0370735755164077	SNORA69, CTD-3194G12,2
chr2	176944442	176944601	160	3	8.25934836190257E-07	0.00887167540910806	0.0510711528275621	0.0180454793530621	-0.0422202504936842	-0.0291508446819962	SNORA4, SNORD11, SNORD51, SNORA41, SCARNA6, SNORD39, SNORA75, ACA59, SNORA48, EVX2, SNORA43, SNORA1, Vault
chr20	40627977	40628070	94	2	8.25934836190257E-07	0.12868895164196	0.0103511787962297	0.0278960332753452	-0.0305192336916151	-0.0136189239010798	RP5-1121H13,4, RP5-1121H13,1
chr19	33361032	33361127	96	2	8.33810857113458E-07	0.0117611090338115	0.0515217421579196	0.0199858940622569	0.0328074790303721	0.0303081128055805	NA
chr19	34174345	34174388	44	2	8.34533129076877E-07	0.0565142097021425	0.0623585676687946	0.0631928808852748	-0.0152277321634521	-0.000132157045068526	CHST8
chr10	131757191	131757695	505	4	8.47033271794871E-07	0.0272161677885967	0.0784041000598623	0.0344364406858347	-0.0326730078413118	-0.0207894554060021	EBF3
chr17	20059106	20059411	306	10	8.63000566479455E-07	0.286758892599792	0.0722273995071421	0.217879499676747	0.0291043380912376	0.00905069162714377	SNORA69, SPECC1
chr1	38022359	38022718	360	8	8.75784358160773E-07	0.214701409875006	0.0476636440064362	0.153081402123422	-0.0526359331828007	-0.0226031484631931	snoU13, Y_RNA, SCARNA16, SCARNA21, U1, SCARNA17, SCARNA18, SCARNA24, SNORD112, SNORA62, DNALI1, SNORA63, SNORD46, SNORA2, SNORD81, U3, SNORA51, SNORA25, SCARNA20, SNORA67, U6, SNORA70, SNORA77, SNORA26, U8, SCARNA11, SNORA31, SNORA42, SNORA40, SNORD64, ACA64, snoU109, SNORD60
chr14	104640199	104640280	82	2	8.86380004312801E-07	0.02052423253447	0.0642132889530574	0.0325980905040934	0.0238314907623776	0.0176664628954021	KIF26A
chr10	45374841	45374906	66	2	8.90003151056196E-07	0.0579699733351705	0.0122335853397476	0.0247938193310589	-0.0621714424779662	-0.0390730775818605	SNORA71, TMEM72-AS1
chr2	200820451	200820956	506	8	8.97967306510622E-07	0.348783631328457	0.100206801019449	0.192531486650379	0.0127822126950032	0.0000098861640219286	C2orf69, C2orf47, SNORD11, SNORD51, SNORA41, SCARNA6, SNORD39, SNORA75, SNORA48, TYW5, SNORA1, Vault
chr10	131812712	131812878	167	3	9.02786788336369E-07	0.0246285442514663	0.0391252501040253	0.0248955882135586	-0.0164131173899614	-0.0110248790273863	NA
chr2	237018205	237018300	96	3	9.03176621108346E-07	0.109199989006037	0.0161667395271992	0.0296251055483175	-0.013913231286922	-0.00220287493418222	AGAP1, SNORD39
chr22	39077883	39078365	483	6	9.0718525309312E-07	0.344691062950703	0.0907457979175768	0.263398749615615	0.0125482511767422	0.00548666986183996	TOMM22
chr11	70557772	70557881	110	2	9.12137763229809E-07	0.00595316135870967	0.0342288048610914	0.010448136675337	0.0374443066465104	0.0365291718864096	SHANK2, SNORD43
chr15	81426347	81426820	474	9	9.20280090629468E-07	0.338054253397874	0.117682643621535	0.144364009973906	-0.0407215131744992	-0.0199106793264644	C15orf26
chr6	32146466	32146779	314	6	9.28370304655128E-07	0.224715229630475	0.160394664881296	0.227018304934316	0.0139132790899466	0.00522730679600689	SNORA38, RNF5, SNORA20
chr14	96750514	96750614	101	3	9.32890828480711E-07	0.0512853208570973	0.0322883075990683	0.0309429051487115	0.0103917184719695	0.000589765711559627	ATG2B
chr6	31670396	31670806	411	12	9.34968317223789E-07	0.787677671193032	0.0813721996022666	0.374635089121718	0.0153331067031912	0.00247555572876248	SNORA38, ABHD16A, XXbac-BPG32J3,20, SNORA20
chr19	5789520	5789699	180	2	9.35709405066621E-07	0.00530810454073679	0.0295666022128346	0.00916013503952479	0.0268849903951801	0.00787475858203357	DUS3L
chr7	6704074	6704194	121	2	9.37786972992754E-07	0.0300083442598107	0.0107453801973955	0.0173227034255182	-0.048451613761028	-0.0154623736589533	AC073343,13
chr6	4021316	4021748	433	7	9.4831846313252E-07	0.599417088410793	0.0599552617835772	0.10742839869101	0.0158109530164466	0.00438354302498984	PRPF4B, RP3-406P24,3
chr14	95047591	95047720	130	3	9.57245023772444E-07	0.0129881522376534	0.0706387189475699	0.0256451133650542	-0.0736358197829943	-0.0552214098417475	SERPINA5
chr15	82337202	82337218	17	2	9.57245023772444E-07	0.131147814809855	0.0225931309299504	0.0497603835995632	0.0137512374517254	0.0098929536056542	MEX3B
chr2	178257176	178257407	232	6	9.62538033819146E-07	0.244832038396439	0.0318078463718023	0.15378213880433	0.0153344743357984	0.00526333562311785	AGPS, SNORA4, SNORD11, SNORD51, SNORA41, SCARNA6, SNORD39, SNORA75, ACA59, SNORA48, NFE2L2, AC074286,1, SNORA43, SNORA1, Vault
chr11	62211788	62212195	408	5	9.64307804052222E-07	0.0554874220136496	0.0483438167153881	0.0392892218490902	0.0436198880860272	0.024767662930708	AHNAK, SNORD43
chr12	49688176	49688316	141	2	9.65649971965393E-07	0.199405157866373	0.0108093317031031	0.0312726601115496	0.0346143370080604	0.0163446737104786	PRPH, RP11-161H23,9, snoMe28S-Am2634
chr4	5021111	5021328	218	7	9.70139560535852E-07	0.0297226891492972	0.135018810522026	0.0738088046237435	0.0552329096548995	0.0343097310634046	SNORA3, CYTL1
chr7	45019965	45020086	122	2	9.71076606548475E-07	0.00695335266018867	0.0301515837250821	0.0113427762519413	0.0403642758991086	0.0315701200951855	SNORA22, SNORA15
chr20	55904633	55905076	444	8	9.75871238619186E-07	0.134555284690803	0.0983260650273454	0.102851703131451	-0.0239585631105986	-0.0114955107874361	SPO11
chr19	49944817	49944964	148	5	9.78689526918201E-07	0.04644084456046	0.0567070083313326	0.0412555509803266	-0.0191373876256312	-0.00188052134360578	SLC17A7
chr12	7282490	7283049	560	10	9.78689526918201E-07	0.673735364474249	0.0958845362711105	0.203859442685678	-0.0165880667933453	0.000802637603103801	CLSTN3, RP11-273B20,1
chr3	62356774	62357176	403	3	9.82807382666504E-07	0.201464552119067	0.0283438593458053	0.0727888558924575	-0.0537604152192451	-0.0284986443696649	U7, SNORD77, SNORA33, SNORA81, SNORD66, SNORD2, SNORD5, SNORD38, SNORD63, FEZF2, Metazoa_SRP, SNORA18
chr1	3352257	3352544	288	3	9.89156886309549E-07	0.040173895912707	0.0291530405864295	0.0387640279538513	0.0374914866562946	0.0272132733122662	PRDM16, snoU13, Y_RNA, SNORA51, SNORA70, snoU109, SNORD60
chr1	120254330	120254845	516	4	9.9284707267801E-07	0.018128784069846	0.0684017269140658	0.0348299796714971	0.0210027422194793	0.0128249921892919	snoU13, Y_RNA, SCARNA16, U1, SNORD112, SNORA63, SNORD46, SNORA2, SNORD81, U3, SNORA51, SNORA25, PHGDH, SNORA58, CKS1B, SCARNA20, SNORA67, U6, SNORA70, SNORA77, SNORA26, SNORA72, U8, SNORA31, SNORA42, SNORA40, SNORD64, ACA64, SNORD78, snoU109, SNORD60, SNORD116
chr8	143867989	143868530	542	8	9.97218597248515E-07	0.200468386669823	0.143453375303103	0.140776308336447	0.0450194036871436	0.013404216895578	RP11-706C16,8, LY6D
chr4	54959708	54960259	552	6	9.99129134741442E-07	0.00794449675822135	0.141932276374004	0.0361245120635557	-0.030546814558013	-0.0232187901790468	SNORD74, FIP1L1, SNORA3, snoR442, SNORA11, SNORD42, snoU2_19, SNORD65
chr12	32551988	32552066	79	2	1.01225428868432E-06	0.0617329347019132	0.0168736489841763	0.0313746139420462	-0.0416622777937288	-0.0240279511744493	snoMe28S-Am2634
chr5	137610391	137610920	530	6	1.02685940127114E-06	0.847099055909117	0.0159596183343491	0.257463165238285	0.0305862369193467	0.00473359294728183	SNORA27, SNORA68, SNORA57, 7SK, SNORD45, SNORD95
chr17	78655265	78655493	229	3	1.03654065172106E-06	0.223791160634988	0.0123286950290765	0.0554295326527866	-0.011882539502007	-0.00530754537343074	SNORA69, RPTOR
chr1	166945157	166945234	78	2	1.05250236804374E-06	0.00590477281867577	0.0164796831647395	0.0081712389196217	-0.0243943745692384	-0.0234685176657987	snoU13, Y_RNA, SCARNA16, SNORD112, SNORA63, U3, SNORA51, SNORA25, SNORD59, SCARNA20, SNORA67, U6, SNORA70, SNORA77, SNORA26, SNORA72, U8, SNORA31, SNORA40, SNORD78, snoU109, SNORD60, SNORD116
chr13	23422746	23422850	105	3	1.05592733393716E-06	0.0104164155453476	0.0379733721951796	0.0140634212440361	-0.0233609575287381	-0.0190812587245592	SNORD36, SNORA16, SNORD37
chr9	110252200	110252451	252	2	1.06059310778462E-06	0.0133679585156178	0.0173108400792525	0.0143903646634774	0.0146024360659828	0.00508216014823742	KLF4
chr11	118175172	118175384	213	2	1.07167413969479E-06	0.0125959685186207	0.012481217531768	0.0118766632724014	0.0331955572628564	0.00290306291725539	CD3E
chr6	30069065	30069319	255	4	1.09032769939185E-06	0.107992966848196	0.15967364106685	0.145577532044076	-0.0395194712523156	-0.0191969482186683	SNORA20
chr1	55266578	55267046	469	5	1.10128012520696E-06	0.151281554307875	0.163202120717882	0.225472938026441	-0.0190184274354404	-0.0018008466099756	snoU13, Y_RNA, SCARNA16, U1, SCARNA18, SCARNA24, SNORD112, SNORA62, SNORA63, SNORD46, SNORA2, SNORD81, U3, SNORA51, SNORA25, SNORA58, SCARNA20, SNORA67, U6, SNORA70, SNORA77, SNORA26, U8, SCARNA11, TTC22, SNORA31, SNORA42, SNORA40, SNORD64, ACA64, snoU109, SNORD60, SNORD116
chr1	28241026	28241681	656	15	1.10516616098258E-06	0.609864220575298	0.180443525132132	0.333842647324328	-0.0439714588169765	-0.00259853905540106	snoU13, Y_RNA, SCARNA16, SCARNA21, U1, SCARNA17, SCARNA18, SNORD112, SNORA62, SNORA63, SNORD46, SNORA2, SNORD81, U3, SNORA51, SNORA25, SCARNA20, SNORA67, U6, SNORA70, SNORA77, SNORA26, U8, SCARNA11, RPA2, SNORA31, SNORA42, SNORA40, SNORD64, ACA64, snoU109, SNORD60
chr1	1962016	1962082	67	2	0.0000011092890108216	0.0177513119176726	0.0174867831535777	0.0171777982054791	0.0250005518681808	0.00286090958840918	GABRD, snoU13, Y_RNA
chr5	470501	470513	13	2	1.11474266308558E-06	0.0307616787134764	0.0145886329618232	0.0210069701594433	-0.0189868392461494	-0.013525060258264	EXOC3, CTD-2228K2,5
chr1	6269260	6269448	189	3	0.0000011171797124441	0.494214442368573	0.127612642910745	0.185554975538222	-0.0278546925793232	-0.0162815185028503	RNF207, snoU13, Y_RNA, SNORD112, SNORA62, U3, SNORA51, SNORA70, SNORA26, U8, RPL22, SNORA31, SNORA42, snoU109, SNORD60
chr2	50201413	50201511	99	4	1.13073063969589E-06	0.00496093139059456	0.0832487872257762	0.0158358741543433	0.066627665214534	0.0544021757542341	SNORA73, SNORA64, SNORD75, SNORA74, snR65, 5S_rRNA, SNORD11, SNORA41, SCARNA6, SNORD39, SNORD18, SNORA36, SNORA75, NRXN1, SNORA48, SNORD56, SNORA43, SNORA1, Vault
chr8	144120106	144120399	294	3	1.14037068580829E-06	0.0139542133452499	0.0649058727514816	0.0274779036916916	-0.0397264898355201	-0.0384172456514684	NA
chr16	3843012	3843232	221	2	1.14271180898945E-06	0.00429436471985652	0.0304689097349564	0.00781015775165459	0.0473671966454541	0.0395931476204763	CREBBP
chr16	68270129	68270282	154	4	0.0000011451994965893	0.362164182554946	0.0349218566401869	0.154583018642238	-0.012142104909472	-0.0080318416011436	SNORD111, ESRP2, SNORD33
chr15	85360655	85360691	37	3	1.14913656501694E-06	0.0289971448716217	0.0389701503236136	0.0302936622745158	-0.0571701396678614	-0.0340384315328013	ALPK3
chr21	38069950	38070148	199	3	1.15869167065308E-06	0.053493277555467	0.137996242523128	0.0909347978797982	0.0267003884510549	0.00891292938386231	NA
chr5	93447487	93447700	214	5	1.16277734604564E-06	0.129671402268659	0.0967056342692979	0.118028087571742	0.0313768845732184	0.000722367997772635	snoZ6, SNORA27, SNORA68, SNORA57, 7SK, SNORD45, SNORD95
chr18	44773985	44774054	70	3	1.16389964816424E-06	0.0459126988937165	0.0353453596129343	0.0291673893082543	-0.0528729128556873	-0.0359527437508932	SNORD23, SKOR2
chr17	76101307	76101391	85	2	1.16610336275537E-06	0.0698603005460859	0.0300596724543269	0.0474093376451012	0.0145522618740333	0.000650834897114677	SNORA69, TNRC6C
chr18	4455337	4455713	377	4	1.16767355876718E-06	0.063871093221652	0.035164505408513	0.0412831215707039	-0.0282793454361323	-0.012703788675212	NA
chr10	118898869	118899024	156	2	1.17476538822807E-06	0.127706220771796	0.043865115840039	0.0772100792287731	-0.0280462367912059	-0.0179105688416257	NA
chr20	25129400	25129562	163	7	1.18499305098271E-06	0.0894711150540202	0.134816430027354	0.100443863601168	-0.0345158188384506	-0.0231587615613083	RP4-738P15,1
chr10	112404346	112404438	93	3	1.18981339541025E-06	0.190574760626132	0.0765005205322033	0.143811908464819	-0.0162523587608922	-0.000980239805427978	RBM20, SNORA17
chr16	57562740	57562841	102	2	1.19360343236319E-06	0.0450157128753935	0.10474709064169	0.0682689663762097	0.0517482995436497	0.0505451357931674	SNORD111, CCDC102A, SNORD33
chr19	7069182	7069507	326	5	1.19387081100506E-06	0.428753249428409	0.123087420148624	0.30966279592573	0.0151177519621036	0.00427816122500293	ZNF557
chr11	67070738	67071064	327	8	1.21135750788315E-06	0.325301507205684	0.158954987760205	0.25516001980179	-0.0255126731832995	-0.0110157354920359	SSH3, SNORD43
chr17	75096202	75096382	181	3	1.23249790452633E-06	0.0251013052579443	0.0210377428824467	0.0242294799573214	0.0422169672539393	0.023887906306682	SNORA69, SEC14L1
chr18	46502722	46503012	291	3	1.23505296322621E-06	0.509598113511271	0.023288771151076	0.0995542301884466	-0.0325555079697506	-0.0121493958650604	SNORD23
chr17	21194718	21194806	89	4	1.23774429192674E-06	0.0310185354961374	0.044499437210501	0.0280869525999584	0.0164344320423025	0.00735003379932384	SNORA69, MAP2K3
chr2	42329446	42329652	207	4	1.24063501686209E-06	0.0197712027263636	0.0733675716365535	0.0346944970619454	0.0307921057622267	0.020110908432103	SNORA73, SNORA64, SNORA74, snR65, 5S_rRNA, SCARNA6, SNORD39, SNORD18, SNORA36, SNORA75, SNORA48, SNORD56, SNORA43, SNORA1, Vault
chr1	2461413	2461838	426	5	1.24322786189445E-06	0.0495572168978909	0.0960090707800567	0.07539069608915	0.0184590807367128	0.0106172949808569	snoU13, Y_RNA, HES5, SNORD60
chr3	197639792	197639960	169	3	1.24777384773407E-06	0.00675982091200543	0.0409291144988901	0.0134036758437647	0.0466993196840516	0.0330949171535787	IQCG
chr18	77202280	77202678	399	2	1.24940095063284E-06	0.00763201830767972	0.0237675498866337	0.0112212337693321	-0.00903321267895862	-0.0024870548591302	NFATC1
chr1	1370722	1370775	54	3	1.25046167906415E-06	0.0171820422023654	0.0947722447157559	0.0364810537918619	0.0307751144572275	0.0230009168331147	VWA1, snoU13, Y_RNA
chr16	86794611	86794685	75	2	1.25889653539317E-06	0.0264564564587289	0.0331305019657674	0.0296509843356213	0.0356634809921249	0.0325989474001312	NA
chr12	66134770	66135121	352	3	1.26142208853305E-06	0.0190101777888353	0.0373818135253536	0.0246435514044992	-0.0452834221280185	-0.0281882436414353	snoMe28S-Am2634
chr17	73073878	73073940	63	2	1.27000388105139E-06	0.020928407912393	0.0716050402846179	0.0342995773200969	-0.04366276349777	-0.0361622397313522	SNORA69, AC111186,1
chr5	172386259	172387101	843	13	1.27136524797171E-06	0.643609550978718	0.136284865047584	0.351229248610954	-0.0226177185142668	-0.00374841324775672	RPL26L1, CTC-308K20,1, SNORD95
chr19	35645556	35645712	157	7	1.27168977981327E-06	0.421387326013212	0.0914653016811522	0.134617911455446	0.0286941231713713	0.0104375283787576	FXYD5
chr5	159827333	159827503	171	2	1.27629512970693E-06	0.0367865973518507	0.0210276106491892	0.0282899078488071	0.0413098996825495	0.0172152690982711	SNORA57, SNORD45, SNORD95
chr19	58898534	58898769	236	6	1.28022313807381E-06	0.17249065164116	0.0283416244202783	0.119324639711554	0.019904472590596	0.00802778533924907	RPS5
chr6	33397511	33397959	449	5	1.28661324094107E-06	0.170584362897671	0.0841273861467483	0.107871433852294	0.0309942787357636	0.0166934688344228	SNORA38, SYNGAP1, SNORA20
chr2	54900910	54901055	146	3	1.28896447951035E-06	0.0142616489453323	0.0400988959189216	0.0203470044703803	0.0438505680714207	0.0290265525461052	SNORA73, SNORA64, SNORD75, SNORA74, snR65, 5S_rRNA, SNORA4, SNORD11, SNORA41, SCARNA6, SNORD39, SNORD18, SNORA36, SNORA75, SNORA48, SNORD56, SNORA43, SNORA1, Vault
chr1	40598394	40598648	255	3	1.29718705778238E-06	0.0445578113590383	0.0679413091068177	0.0536759326611852	-0.0732908614503271	-0.0409409909779549	snoU13, Y_RNA, SCARNA16, SCARNA21, U1, SCARNA17, SCARNA18, SCARNA24, SNORD112, SNORA62, SNORA63, RP11-115D7,3, SNORD46, SNORA2, SNORD81, U3, SNORA51, SNORA25, SCARNA20, SNORA67, U6, SNORA70, SNORA77, SNORA26, U8, SCARNA11, SNORA31, SNORA42, SNORA40, SNORD64, ACA64, snoU109, SNORD60, SNORD116
chr16	89122375	89122501	127	2	1.30203136403447E-06	0.0652385466860189	0.0181057221783825	0.0335670706421627	0.0436416027888836	0.0281165754186951	NA
chr16	4751267	4751307	41	2	1.30227325372803E-06	0.197716135837083	0.00718604893276507	0.0224915780529893	0.0381082292768545	0.018223866160742	ANKS3
chr6	100914733	100915102	370	3	1.32702090186071E-06	0.0291571502210756	0.110384364089393	0.0572313334178206	-0.0488533925739724	-0.0405774877030862	SNORA38, SNORA8, SNORD28, SNORA20
chr6	30309483	30309773	291	12	1.33150265086634E-06	0.480773594965613	0.1933653108619	0.433504975225398	-0.0178128331750537	-0.000257607792602828	TRIM39, TRIM39-RPP21, SNORA20
chr7	142493732	142493865	134	2	1.33492542950428E-06	0.111430631630305	0.0218861242572455	0.0462670431841485	0.0194285977308574	0.00755516821265567	NA
chr19	14550997	14550999	3	2	0.0000013365642224349	0.0234244655327247	0.00918010350932494	0.0140272302917433	0.0529253942054534	0.0350029281386593	PKN1
chr2	235860416	235860554	139	5	0.0000013378850620793	0.0395198132195276	0.103211396413854	0.062280207755783	-0.0134089672050457	-0.00889195515273254	SNORD39
chr6	33386967	33387205	239	6	1.33837555199991E-06	0.469999395289255	0.0988787981343028	0.178034110418324	0.0165135897498179	0.00142856103594737	SNORA38, SNORA20
chr1	161068387	161068781	395	3	1.36049935072715E-06	0.0238423186905669	0.098461286885562	0.0478888144777925	-0.0338049743317398	-0.0248423634799337	snoU13, Y_RNA, SCARNA16, SNORD112, SNORA63, U3, SNORA51, SNORA25, SNORD59, KLHDC9, SCARNA20, SNORA67, U6, SNORA70, SNORA77, SNORA26, SNORA72, U8, SNORA31, SNORA40, ACA64, SNORD78, snoU109, SNORD60, SNORD116
chr16	69345610	69345951	342	4	1.37009315816513E-06	0.299856555285405	0.363966647635861	0.465272901876696	0.00736743676201276	0.00258601576650661	RP11-343C2,11, VPS4A, SNORD111, SNORD33
chr3	45882686	45882924	239	2	1.37027742925063E-06	0.215680852177366	0.0459537032586443	0.0947402362691813	0.0291118183816557	0.0132593254114095	U7, SNORD77, SNORA33, SNORA81, SNORD5, LZTFL1, SNORD38, SNORD63, Metazoa_SRP, SNORA18
chr7	2847517	2847575	59	3	1.40580770727889E-06	0.12134251653697	0.0320349712319639	0.023055158836586	-0.030557631063357	-0.0196235586212922	GNA12
chr1	53686451	53686989	539	5	0.0000014149495368088	0.145287393785792	0.0780408679853995	0.0761134305309188	0.0296930198182842	0.00498841927732147	snoU13, Y_RNA, SCARNA16, U1, SCARNA18, SCARNA24, SNORD112, SNORA62, SNORA63, SNORD46, RP5-1024G6,7, SNORA2, SNORD81, U3, SNORA51, SNORA25, SCARNA20, SNORA67, U6, SNORA70, SNORA77, SNORA26, U8, SCARNA11, SNORA31, SNORA42, SNORA40, SNORD64, ACA64, snoU109, SNORD60, SNORD116
chr19	35773231	35773718	488	6	1.42125418400715E-06	0.324404974316487	0.0636412667327242	0.124871399745338	0.029049591718511	0.00710601549050515	HAMP
chr10	104535792	104536052	261	8	1.42704950992852E-06	0.118577125467031	0.114945979263554	0.0859517952307001	-0.0410946576949282	-0.0232003915129787	WBP1L, SNORA17
chr6	31704282	31704587	306	4	1.42757841456198E-06	0.0179464202524049	0.0448484138071489	0.027680855399244	0.0192816739372332	0.0107739664300579	SNORA38, CLIC1, SNORA20
chr17	79197669	79197747	79	2	0.0000014303100140798	0.0545117213135691	0.0164532552411214	0.0293394071553863	-0.0366811069700611	-0.0277328649383031	SNORA69
chr11	23425026	23425030	5	2	1.44307957283571E-06	0.0557960275578723	0.0112015898074396	0.0230436386249771	-0.0253154232741768	-0.0157186881751498	LSP1
chr1	53527412	53527435	24	3	1.46213958089641E-06	0.0415328883505731	0.0253514634147569	0.0311552872859504	0.0250257376342019	0.0209914241247445	snoU13, Y_RNA, SCARNA16, U1, SCARNA18, SCARNA24, SNORD112, SNORA62, SNORA63, SNORD46, SNORA2, SNORD81, U3, SNORA51, SNORA25, SCARNA20, SNORA67, U6, SNORA70, SNORA77, SNORA26, U8, SCARNA11, SNORA31, SNORA42, SNORA40, SNORD64, ACA64, snoU109, SNORD60, SNORD116
chr11	62677384	62677518	135	2	1.47302002744623E-06	0.00572229867145534	0.0365124468835184	0.0103078971832758	0.0347839096463132	0.0271616599434623	AP000438,2, CHRM1, SNORD43
chr12	3475454	3475512	59	3	1.47591053562434E-06	0.231666958585875	0.0117542495324797	0.0566322367814602	0.0186761310011669	0.00202703287346406	NA
chr10	103880114	103880419	306	8	1.49090207368362E-06	0.0502765583862892	0.172200883506336	0.103533086827107	-0.0229628966328598	0.00499573096010822	SNORA17, LDB1
chr16	20420652	20420716	65	3	1.50864579755928E-06	0.0896501616559297	0.0215031562200626	0.0461339764652681	-0.0272262418075887	-0.0168057923048811	NA
chr6	30095546	30095802	257	6	1.51149370763943E-06	0.431723220070202	0.188818281320268	0.307244108140829	-0.0214653434269201	-0.00179590282304682	SNORA20
chr16	3162397	3163017	621	3	1.52365489742251E-06	0.0155324949036809	0.0624006936833224	0.0265914362099394	-0.0530852295272048	-0.0362191805571006	ZNF205, ZNF205-AS1
chr6	30920836	30921007	172	3	1.52685806725629E-06	0.03448338207643	0.0303810366738983	0.0154551036735421	0.0292190256117261	0.0192192239758695	DPCR1, HCG21, SNORA20
chr6	30585293	30585647	355	13	0.0000015283950111742	0.776130443024478	0.143568939707785	0.413366387389204	0.0176883472337811	0.0060281476523959	MRPS18B, PPP1R10, SNORA20
chr8	67578787	67578921	135	2	1.53434697946696E-06	0.00930027735948992	0.0327074330046314	0.0144808643653602	0.010876342465427	0.0102012226536679	SNORA7, SNORA32, VCPIP1
chr2	27485922	27486363	442	5	1.53512478546184E-06	0.478473437282399	0.0440759696788666	0.221348969398005	-0.0184891037986139	-0.0025231553674764	SNORA73, SNORA64, SNORA74, snR65, SCARNA6, SNORD39, SNORD18, SLC30A3, SNORA75, SNORA48, SNORD56, SNORA43, SNORA1, Vault
chr6	31127357	31127527	171	3	1.54912485508173E-06	0.0387375250536813	0.0488031959603786	0.0309639733306927	0.0371808754151122	0.0216550577819302	TCF19, SNORA20
chr22	38239648	38239812	165	3	1.55725425233062E-06	0.328583855228765	0.0281082429942104	0.0865116331421736	0.0140894754147068	0.00821507960269462	ANKRD54
chr1	3289798	3289994	197	3	1.56498906865189E-06	0.0107338508997621	0.0402985056482904	0.0155839030233613	0.0510669607771579	0.0297553608936976	PRDM16, snoU13, Y_RNA, SNORA51, SNORA70, snoU109, SNORD60
chr19	58520874	58521273	400	3	0.000001588747277537	0.00537315212569993	0.0679834092878608	0.0139767977006407	-0.0265395385630272	-0.0201877405273259	CTD-2368P22,1
chr1	206679959	206680459	501	3	1.58888457106948E-06	0.710168465450902	0.178076783915143	0.431795187250202	0.0226139374085355	0.00982379231729511	snoU13, Y_RNA, SNORD112, U3, SNORA51, SNORA25, SNORA70, SNORA26, SNORA72, U8, SNORD116
chr6	33359974	33360064	91	2	1.59895817663811E-06	0.217291959648541	0.0261731327161578	0.0629458180695396	0.0189177560916797	0.0101953105072237	SNORA38, KIFC1, SNORA20
chr4	42659549	42659645	97	2	1.61260766837561E-06	0.20420355421685	0.0310927112139648	0.0705282727099967	0.0132424985601108	0.00548672111629166	SNORD74, RP11-109E24,2, SNORA3, snoR442, SNORA11, SNORD42, snoU2_19, SNORD65
chr1	2344089	2344586	498	11	1.64381266317456E-06	0.8418908778339	0.122701590995853	0.468622964632895	0.0172661332739966	0.00209694738961027	snoU13, Y_RNA, PEX10, SNORD60
chr1	17766173	17766512	340	10	1.65643056828799E-06	0.425363678486098	0.192984922460133	0.225832036319059	0.0171095803266015	0.00662398910683439	snoU13, Y_RNA, SCARNA16, SCARNA21, U1, SNORD112, SNORA62, SNORA63, SNORA2, U3, SNORA51, SCARNA20, SNORA67, U6, SNORA70, SNORA77, SNORA26, U8, SCARNA11, RCC2, SNORA31, SNORA42, SNORA40, ACA64, snoU109, SNORD60
chr4	56501978	56502116	139	2	1.67293432322951E-06	0.99949668982858	0.965194849369213	0.997681385965117	0.00121538714502264	0.000685972327452308	SNORD74, SNORA3, snoR442, SNORA11, NMU, SNORD42, snoU2_19, SNORD65
chr8	144510884	144510966	83	2	1.69500660102386E-06	0.089132743648687	0.0224869241095947	0.0436072370587175	-0.0342373844289297	-0.0142445298661011	MAFA
chr3	192289245	192289293	49	3	1.70999498578987E-06	0.0124661818674107	0.0404776381621516	0.0161468049533027	0.0575473398121853	0.04311198637671	FGF12, U4
chr11	44088124	44088257	134	2	1.73226762254803E-06	0.346352906868277	0.0199612839932355	0.0546360639501693	-0.00985841564237819	-0.00439667275171143	ACCS, SNORD43
chr6	31596847	31596913	67	2	1.73860158236736E-06	0.109381563160221	0.0179913096341143	0.0401175056281137	-0.0126063225676929	-0.00922159916446219	PRRC2A, SNORA38, SNORA20
chr5	143978290	143978420	131	3	1.74327643330426E-06	0.00596586055887941	0.0628321363784072	0.0143583589038256	-0.0753622253811243	-0.0581667597568062	SNORA68, SNORA57, 7SK, SNORD45, SNORD95
chr19	43918943	43919039	97	5	1.75821377859639E-06	0.0368560296088107	0.049763572924835	0.04622448803036	0.0164668356613148	0.000780592590639872	TEX101
chr15	74045624	74045705	82	2	1.75967119719352E-06	0.0443029577687	0.0313061625400973	0.0387733015054043	-0.0372707483696337	-0.0233436691272023	NA
chr17	42287595	42287715	121	2	1.76353283156604E-06	0.184185992447958	0.00915631791956096	0.0270805071814558	0.0664576490366379	0.0323328164573959	SNORA69, CTB-175E5,7, UBTF
chr17	40715222	40715281	60	5	1.76353283156604E-06	0.0253125947567423	0.08017753284367	0.042890456818783	0.0323309850540678	0.0216637025523714	SNORA69, COASY
chr16	29831676	29831705	30	2	1.77025092631799E-06	0.0616565443519162	0.0285490021760006	0.043415672757463	0.0117175836297396	0.00863407269989325	PAGR1, AC009133,20, AC009133,12
chr12	104680606	104680742	137	3	1.78195894849582E-06	0.247552075032059	0.063213510017212	0.071040589938701	0.0182491796396402	0.00966685894763606	TXNRD1, SNORA9
chr2	314573	314954	382	3	1.78285007766892E-06	0.101757033883099	0.0259733889566105	0.0454472699620357	-0.0192066174445858	-0.000836696985399898	NA
chr2	173600362	173600385	24	2	1.79231966203045E-06	0.21548700189372	0.0611512108901421	0.115498184197769	-0.0192498378667424	-0.00724911055940051	RAPGEF4, SNORA4, SNORD11, SNORD51, SNORA41, SCARNA6, SNORD39, SNORA75, ACA59, SNORA48, RAPGEF4-AS1, SNORA43, SNORA1, Vault
chr4	187524686	187524814	129	3	1.79294370245248E-06	0.0331423657652847	0.0217008486587547	0.0265922907255284	0.014085895063796	0.00122836428880868	FAT1
chr3	138739722	138739922	201	5	1.79469229057524E-06	0.0143462423766105	0.0880075128042195	0.0335240296645367	-0.0620178431751361	-0.0333183933057463	MRPS22, SNORA81, SNORD66, SNORD2, SNORD5, PRR23B, Metazoa_SRP, SNORA18, U4
chr10	118896755	118896776	22	2	0.0000018012263130522	0.0825529896293659	0.100393533891689	0.0993733307911042	-0.0177405870431507	-0.0133609883741405	VAX1
chr11	69468991	69469349	359	5	0.0000018078014443103	0.0526399038627871	0.0997085640050761	0.0677416449065356	-0.0337795393154906	-0.0217157566230981	CCND1, ORAOV1, SNORD43
chr6	69345066	69345357	292	3	1.80987265711504E-06	0.164150092799813	0.0203618737808459	0.0640182268707255	-0.0139239984493473	-0.00235863138352481	SNORA38, SNORA8, SCARNA15, BAI3, SNORD28, SNORA20
chr15	91642909	91643036	128	7	1.81333785982943E-06	0.0333539086082012	0.138486180144326	0.0832264454205396	-0.0197809768904177	-0.00848897130784346	NA
chr15	96903559	96903665	107	2	1.81564033181028E-06	0.0214749935095006	0.0304265474343818	0.0250388040111522	-0.0640258491459577	-0.0552385040016086	RP11-522B15,3
chr1	12040677	12040877	201	2	1.81564729481229E-06	0.0516998108379317	0.0261427326349868	0.0379276096131236	0.0199835605267978	0.0126962415423211	snoU13, Y_RNA, SCARNA16, MFN2, SCARNA21, SNORD112, SNORA62, SNORA2, U3, SNORA51, SCARNA20, SNORA67, SNORA70, SNORA77, SNORA26, U8, SCARNA11, SNORA31, SNORA42, SNORA40, snoU109, SNORD60
chr7	4901337	4901750	414	5	1.82057535395287E-06	0.156468423150147	0.0780532108190806	0.126024621550526	0.0511999866199769	0.0287841667514966	RADIL, PAPOLB
chr7	157391259	157391297	39	2	0.0000018313309715564	0.00402187692500685	0.0251068434368094	0.00703417672126387	0.0342866069470787	0.0246563917645232	PTPRN2
chr20	57415177	57415697	521	3	1.83367200393017E-06	0.0433057308552386	0.0747010291864153	0.0630162263284334	-0.0391439309151403	-0.0261733326988058	GNAS, GNAS-AS1
chr3	112738545	112738800	256	8	1.85350698418414E-06	0.129516942922283	0.116088472145256	0.1375071035562	-0.0269046241111702	-0.000188957901435459	RP11-572M11,4, SNORA33, SNORA81, SNORD66, SNORD2, SNORD5, SNORD63, SNORD61, C3orf17, SNORA24, Metazoa_SRP, SNORA18, U4
chr5	172198141	172198326	186	3	1.85448847805341E-06	0.0938791699425568	0.0670199755562195	0.0556363994010493	-0.0109341396506381	-0.00702663040456844	RP11-779O18,3, DUSP1, SNORD95
chr16	3988694	3988869	176	3	1.87624078621678E-06	0.0128228099602884	0.0925722339103692	0.0298832068105598	0.0540104696367808	0.050114149511026	RP11-462G12,2
chr15	67073907	67074303	397	2	1.87811141287831E-06	0.00816052390278176	0.020160782292511	0.0110722240825046	-0.0221670162228381	-0.0182945096753853	SMAD6
chr3	193852699	193853226	528	14	1.88548674487627E-06	0.239719775250944	0.269590580647514	0.383095346799421	0.0218662303514651	0.00217603290102024	U4
chr4	142558314	142558451	138	2	1.89763852298551E-06	0.151248595583931	0.0375417141003812	0.0739870873626882	0.0154788056902404	0.00936924192411685	IL15, SNORD65
chr16	1297276	1297491	216	3	1.91187291338759E-06	0.0914892226483583	0.02099306727412	0.0423087374509606	0.0568347201574212	0.0300524010495109	NA
chr5	32710456	32710815	360	5	1.92204621366463E-06	0.11900892029928	0.136470763352941	0.174505346821008	-0.0114650682920195	0.002978078974488	NPR3, SNORA27, SNORA68, RPS23P5, SNORA57, 7SK, SNORD45
chr17	75877811	75877899	89	2	1.92607186369515E-06	0.029107339934392	0.0117572339234009	0.0180237901700982	0.0443647080319715	0.0351704661566909	SNORA69, FLJ45079
chr2	239112214	239112427	214	4	0.0000019347083443923	0.114791647575982	0.105382824882592	0.0567561829000838	0.0132800119359887	0.00323043539413276	ILKAP
chr5	138677941	138678198	258	4	1.93471042297612E-06	0.0531383992217326	0.0597501763209568	0.0539780787883137	0.0147285046246582	0.00503818256849225	PAIP2, SNORA27, SNORA68, SNORA57, 7SK, SNORD45, SNORD95
chr14	21191754	21191859	106	2	1.94254252632897E-06	0.00703340622058911	0.0344337846628762	0.0119181061454852	-0.0565578835304785	-0.0455318252706668	SNORA79, SNORD41
chr15	90893396	90893535	140	2	1.94254252632897E-06	0.279842100570009	0.00774637505914632	0.0247529443368357	-0.0279553023764626	-0.0146357855616495	NA
chr8	102506389	102506635	247	3	1.94254252632897E-06	0.304845687270151	0.0198727222123787	0.0853396354978495	-0.0418411004817655	-0.010107312353405	GRHL2, SNORA32
chr10	3678924	3679085	162	3	1.95147905975797E-06	0.0307253057962108	0.0281246415146002	0.0319869207618372	0.056179118166078	0.0335659627797727	NA
chr19	56156430	56156542	113	2	1.96337793816564E-06	0.0209793139938343	0.0157628596373806	0.0179324397019468	0.0392833434496604	0.0267618613109139	ZNF581, CCDC106
chr16	3355951	3356081	131	3	1.96337793816564E-06	0.0890741241883672	0.094339390707097	0.0983184485688192	-0.0490764785744187	-0.0177300465675027	ZNF75A
chr17	62915023	62915080	58	5	1.97502060767188E-06	0.209040803045911	0.0523279619506909	0.0685456444802493	-0.0188350414429373	-0.00162643093109245	SNORA69, LRRC37A3
chr12	115104983	115105290	308	3	0.0000019764364857364	0.6035139021301	0.515384080489682	0.71450108914022	-0.0162265995328986	-0.0126996538731641	SNORA9
chr1	861265	861317	53	2	1.97821246045681E-06	0.03968857639108	0.00786546767952606	0.0159941274137906	-0.0206288004090451	-0.0139730735590682	SAMD11, Y_RNA, AL645608,1
chr14	95240143	95240444	302	3	1.98185133832574E-06	0.0538944435711707	0.033252955759815	0.0296321136405261	-0.0443136844594834	-0.0281507549610795	NA
chr5	54527190	54527320	131	2	1.98803189433243E-06	0.0491896410853867	0.0731513597246707	0.0625060063026341	0.0518281367630473	0.0423065608923048	snoZ6, SNORA27, SNORA68, RPS23P5, SNORA57, CCNO, SNORA76, 7SK, SNORD45
chr2	177503592	177504062	471	4	2.00491285944108E-06	0.0138936203287401	0.113477886356432	0.0376646997715445	0.0406408277352283	0.0330464444531018	LINC01117, SNORA4, SNORD11, SNORD51, SNORA41, SCARNA6, SNORD39, SNORA75, ACA59, SNORA48, SNORA43, SNORA1, Vault
chr7	99691200	99691486	287	5	2.02587734257527E-06	0.224049661249289	0.120954381174679	0.123152642991731	0.0561723475120406	0.0232052114039345	MCM7, MIR25, MIR93
chr15	90895810	90895937	128	2	0.0000020262407010894	0.0228406716771625	0.0763188459167101	0.0373842988610791	-0.00996409888483396	-0.00138167747619389	ZNF774
chr16	58073817	58073900	84	3	2.03011476598885E-06	0.0665792394059708	0.0160783687010244	0.0194780938884905	-0.0109271280278109	0.000123617401379154	MMP15, SNORD111, SNORD33
chr11	132582488	132582808	321	4	2.03691415626886E-06	0.0144400296519056	0.0678654240422254	0.023661950943555	-0.0308791382870804	-0.0104943186748117	OPCML
chr11	116706520	116706626	107	3	2.06540522243768E-06	0.182179043880195	0.0609869134507643	0.0468412710332592	0.0168157857558531	0.00959021504429602	APOA1
chr5	135265753	135265937	185	5	2.06735697085775E-06	0.068061559259439	0.0651821872757127	0.0943482367207649	0.0197595507350209	0.00725097078642361	SNORA27, SNORA68, SNORA57, 7SK, LECT2, SNORD45, SNORD95
chr4	148653443	148653539	97	3	2.07634782445826E-06	0.0216141126430766	0.0444208826199877	0.0221171124009591	0.0131480810545073	0.00230224067262013	ARHGAP10, SNORD65
chr12	54070891	54070931	41	2	2.08635349094587E-06	0.047894231944096	0.108813604724567	0.0723249617052457	-0.0281687550975814	-0.0225007464257608	ATP5G2, snoMe28S-Am2634
chr3	4509008	4509058	51	2	2.10373148233815E-06	0.531289605044603	0.0144071417866643	0.0428094328691201	0.00861592178698166	0.00465333386604414	SNORD38
chr15	25380111	25380133	23	2	2.10975532762875E-06	0.0137639110156981	0.0191374035861244	0.0153423567076483	-0.0265614534810242	-0.019888939455269	SNHG14
chr1	214724440	214724481	42	2	2.11834435881574E-06	0.018773138234943	0.0214745991614437	0.0196176164345751	-0.0118670032017347	-0.00979418572892028	snoU13, Y_RNA, SNORD112, U3, SNORA51, SNORA25, SNORA70, SNORA72, U8, PTPN14, SNORD116
chr1	1375448	1375480	33	2	2.11864682968064E-06	0.0360505315220437	0.0235432635091406	0.0297960069573145	-0.0133880681713991	-0.00239955273276499	VWA1, snoU13, Y_RNA
chr7	96655044	96655444	401	3	2.14510867910277E-06	0.721232929466382	0.575680528827736	0.792661096946243	0.0143355749335562	0.0111970468832392	NA
chr19	39108529	39108672	144	3	2.15695369511267E-06	0.147403208282309	0.020200428654675	0.0630160216815614	0.0528845510863337	0.0281291904229051	MAP4K1
chr14	45431795	45431885	91	2	2.17150365545871E-06	0.637670088409499	0.522611864829246	0.668740705959933	-0.00773326324131632	-0.00533528013881274	FAM179B, SNORA79, KLHL28
chr6	30131613	30131971	359	11	2.17480733828422E-06	0.590076854774261	0.15199708165195	0.4045130913244	0.0200554031814756	-0.0000693711350414728	TRIM15, SNORA20
chr7	808592	808649	58	2	0.0000021771795994893	0.710766098227978	0.269531823528121	0.43641302439478	0.0388443954120888	0.0199396788972306	HEATR2
chr1	52082692	52082824	133	5	0.0000021867884138265	0.0356118204947082	0.0604529217113979	0.0505234045302271	0.0191288766469886	0.00984985466992836	snoU13, Y_RNA, SCARNA16, U1, SCARNA18, SCARNA24, SNORD112, SNORA62, SNORA63, SNORD46, OSBPL9, SNORA2, SNORD81, U3, SNORA51, SNORA25, SCARNA20, SNORA67, U6, SNORA70, SNORA77, SNORA26, U8, SCARNA11, SNORA31, SNORA42, SNORA40, SNORD64, ACA64, snoU109, SNORD60, SNORD116
chr17	27050355	27050360	6	2	0.0000021893055434997	0.14215642365442	0.0191609430898368	0.0452151976238863	0.0289573532042929	0.0127494841978111	SNORA69, RPL23A
chr3	40547217	40547578	362	10	2.20057711349257E-06	0.0724673449563491	0.187909295215246	0.130863965217878	-0.0275999812371557	-0.00494617562365151	U7, ZNF620, SNORD77, SNORA33, SNORA81, SNORD5, SNORD38, SNORD63, Metazoa_SRP, SNORA18
chr5	154026397	154026448	52	2	2.20703216943755E-06	0.58463467797597	0.0446483691519533	0.108230903106418	-0.0224595823075542	-0.0112563566327359	SNORA68, SNORA57, SNORD45, SNORD95
chr1	149856997	149857337	341	6	2.20889124649111E-06	0.36346928063307	0.0352885689850678	0.177156351963938	0.0224365722646321	0.00157235433026005	snoU13, Y_RNA, SCARNA16, SNORD112, SNORA63, SNORA2, U3, SNORA51, SNORA25, SNORA58, CKS1B, SCARNA20, SNORA67, U6, SNORA70, SNORA77, SNORA26, SNORA72, U8, SNORA31, SNORA42, SNORA40, HIST2H2BE, SCARNA4, SNORD64, ACA64, SNORD78, snoU109, SNORD60, SNORD116
chr14	104175555	104175847	293	4	2.20970874550624E-06	0.0768762278044063	0.0282785250823977	0.051526791342836	0.0469056753543349	0.018261365562884	XRCC3
chr5	93953866	93953891	26	2	2.21616254873682E-06	0.316433925983417	0.190710095160527	0.277232468330897	0.00769562212264389	0.00565808745479823	snoZ6, SNORA27, SNORA68, SNORA57, 7SK, KIAA0825, SNORD45, SNORD95
chr7	119913576	119913683	108	2	2.21974918459619E-06	0.315644855693963	0.128746230160641	0.215042533350052	-0.0215591756056389	-0.0123680815327716	NA
chr16	1226067	1226302	236	4	2.27682975648439E-06	0.0113165492545183	0.0964409317938892	0.0304883547725866	-0.0315486182211135	0.00983296342472677	CACNA1H
chr10	133849654	133849797	144	2	2.28039407728857E-06	0.0319005958119018	0.0343716591311235	0.0337900925673691	0.0389921724151075	0.0249093706029758	NA
chr1	100436032	100436106	75	3	2.28622453521369E-06	0.0554753303176532	0.0815933873160831	0.0756407001806354	0.0134482978758739	0.0111114458503363	snoU13, Y_RNA, SCARNA16, U1, SNORD112, SNORA63, SNORD46, SNORA2, SNORD81, U3, SNORA51, SLC35A3, SNORA25, SNORA58, CKS1B, SCARNA20, SNORA67, U6, SNORA70, SNORA77, SNORA26, SNORA72, U8, SCARNA11, SNORA31, SNORA42, SNORA40, SNORD64, ACA64, SNORD78, snoU109, SNORD60, SNORD116
chr4	3309404	3309417	14	2	0.0000022988435858389	0.0895627274368752	0.0680364132302824	0.0853087601475113	0.0268403056412022	0.0201091724729637	RGS12, SNORA3
chr15	89921845	89921898	54	2	2.31005216369352E-06	0.213278157280784	0.027226716631034	0.064575819189949	-0.0211311932576723	-0.00882984184377188	LINC00925
chr1	1190541	1190798	258	5	2.31794102096929E-06	0.634068483930811	0.110770025792044	0.458631149223486	-0.00769646878273356	-0.00156798969261158	snoU13, Y_RNA, UBE2J2
chr4	24975717	24975754	38	2	2.33964024098868E-06	0.0119658264608188	0.0172151544846067	0.0133856105376328	-0.0332232371900423	-0.0289829538310545	SNORD74, SNORA3, snoR442, CCDC149, snoU2_19, SNORD65
chr11	3177622	3177865	244	3	2.36331633347804E-06	0.0295441135592349	0.0807179859762721	0.0509780787892569	-0.0280227070950528	-0.0235476570220225	LSP1, OSBPL5
chr6	107781299	107781506	208	2	2.39654116739605E-06	0.469467992984478	0.0304605586793189	0.0786588851847911	0.0198216269368019	0.0100705946012799	SNORA38, SNORA8, SNORD28, SNORA20
chr7	128000780	128000861	82	2	2.39704697138071E-06	0.0298772374529965	0.0228745809296326	0.0265115269212836	0.0271972856049819	0.0208133060885328	PRRT4
chr11	68518800	68519071	272	7	2.40467845889706E-06	0.274007298519522	0.089402410881893	0.133746263617602	0.0360915178717435	0.0121134610277071	MTL5, SNORD43
chr8	143202655	143202817	163	3	2.40783237827562E-06	0.0499811834879647	0.0339913358288477	0.0469806951965999	0.0372327830983527	0.0131900921046395	NA
chr4	184826215	184826479	265	9	2.40849806545585E-06	0.18658930523319	0.128183886002267	0.131554286361437	0.0234451613838224	0.00822612797642735	STOX2
chr17	27224025	27224035	11	2	2.42153325260781E-06	0.67177971849897	0.156993344087343	0.29059106440617	-0.0138858427067534	-0.00695875092569756	SNORA69, FLOT2
chr10	126211704	126211892	189	3	2.42811833986634E-06	0.0121103205086848	0.0433927974650173	0.0174870234337223	-0.035962060688787	-0.0267892781706947	LHPP
chr1	2043439	2043450	12	2	2.54762621609526E-06	0.0101931544648146	0.0214101655466108	0.0132143293340772	-0.0137171283698404	-0.0119177683767797	PRKCZ, snoU13, Y_RNA
chr7	42267269	42267547	279	5	2.54904964211254E-06	0.0545025338561362	0.11338091371092	0.102633202145672	-0.0494006489470989	-0.0297105206535575	SNORA22, SNORA15, GLI3
chr6	33169106	33169259	154	5	0.0000025889376835616	0.638051018355043	0.123408986286368	0.308220828687806	-0.0342272999131239	-0.0123948609727245	SNORA38, SLC39A7, SNORA20
chr13	52585283	52585315	33	2	2.60618887797806E-06	0.0259914104015428	0.0309016992108073	0.0283934536382985	0.0199019186439432	0.0137470890665869	SNORD36, ATP7B, SNORD37
chr5	14492774	14492820	47	2	2.62468513860921E-06	0.443433205940973	0.0135163442730711	0.0403627280827515	0.0302855080314489	0.014891252836048	TRIO, SNORA27, RPS23P5, 7SK, SNORD45
chr19	8117671	8117924	254	4	2.67930050487645E-06	0.24135336775991	0.0282859364401594	0.0713818360436469	-0.0403254447778399	-0.0166018943543819	CCL25
chr22	18275680	18275800	121	2	2.68595098958365E-06	0.0128031795568635	0.019139176661521	0.014652092407682	-0.00742337596468012	-0.00459811810629662	MICAL3, XXbac-B461K10,4
chr18	43684032	43684114	83	3	2.72655109831486E-06	0.304647828745847	0.251003592174612	0.359955384037559	0.0132586012548571	0.00564611428304423	SNORD23, ATP5A1
chr1	8877670	8877774	105	5	2.74492182020605E-06	0.649911864365315	0.189458010925879	0.392281199325143	0.0119970260226913	0.00365363501442894	snoU13, Y_RNA, SCARNA21, SNORD112, SNORA62, U3, SNORA51, SCARNA20, SNORA67, SNORA70, SNORA77, SNORA26, U8, RERE, SCARNA11, SNORA31, SNORA42, SNORA40, snoU109, SNORD60
chr1	1182418	1182658	241	3	2.75361582204515E-06	0.0636324269658216	0.140258029943547	0.101115729024685	-0.0245061138082232	-0.0192584029227596	Y_RNA
chr19	52511285	52511513	229	6	0.0000027604521728252	0.348136657989594	0.261188311425347	0.394131340116019	-0.0177567036877304	-0.00184414955631456	ZNF615
chr17	47022446	47022611	166	4	2.79775696060258E-06	0.939288955484247	0.281482433222898	0.701130350765601	-0.017205329338348	-0.00251388504250821	SNORA69, SNF8
chr17	80882768	80882894	127	2	2.81943663065391E-06	0.0221471662996933	0.0201537340197796	0.0209769920703615	-0.00924906317694274	-0.0090358426935484	SNORA69, TBCD
chr14	93813495	93813538	44	3	2.87087695091225E-06	0.222617538500624	0.0431492314047106	0.0999392172031478	0.00833312721017077	0.00424870853559489	UNC79, COX8C
chr13	46742767	46742802	36	2	2.94885952358642E-06	0.00424309055557009	0.0265484690104472	0.00745278720301879	0.0427971609667343	0.0402241751481607	SNORD36, LCP1, SNORD37
chr2	162165232	162165266	35	2	2.95800964500473E-06	0.404631337673708	0.0638781745496402	0.138149355477704	0.0141743235715343	0.00804145654655974	PSMD14, 5S_rRNA, SNORA4, SNORD11, SNORD51, SNORA41, SCARNA6, SNORD39, SNORA75, ACA59, SNORA48, SNORA43, SNORA1, Vault
chr11	22454152	22454233	82	2	0.0000030238623459186	0.0279653745967335	0.0346150632624415	0.0313100328869282	-0.0335273729933315	-0.00298332670663438	LSP1
chr5	150020288	150020338	51	2	3.05036558816206E-06	0.0150347997478194	0.0624668283050979	0.0255827877921406	0.0404716925317952	0.0345715348675567	SYNPO, SNORA68, SNORA57, SNORD45, SNORD95
chr1	55504848	55504971	124	3	3.15604734425707E-06	0.559223626168363	0.311220091902391	0.451398416729149	-0.0258240133493577	-0.0148467255706251	snoU13, Y_RNA, SCARNA16, U1, SCARNA18, SCARNA24, SNORD112, SNORA62, SNORA63, SNORD46, SNORA2, SNORD81, U3, SNORA51, SNORA25, SNORA58, SCARNA20, SNORA67, U6, SNORA70, SNORA77, SNORA26, U8, SCARNA11, SNORA31, SNORA42, SNORA40, SNORD64, ACA64, snoU109, SNORD60, SNORD116
chr14	60337760	60337864	105	3	3.23354569837323E-06	0.256723234675088	0.299668129191878	0.356240322743893	0.021216297878382	0.00891045132979287	SNORA46, SNORA79
chr4	146267367	146267385	19	2	3.26114716799836E-06	0.941875239891306	0.734156615414398	0.892933792898542	-0.00992600013992351	-0.00532589486776869	SNORD65

## Sheet: Stouffer<0.05, maxdiff>0.05
Table S11. Differentially methylated regions associated with breast cancer risk in the main analysis of normal breast tissue
seqnames	start	end	width	no.cpgs	min_smoothed_fdr	Stouffer	HMFDR	Fisher	maxdiff	meandiff	overlapping.genes
chr19	58545001	58546307	1307	11	2.88420340484434E-26	0.0000001958696870758	0.0133645877735048	2.89941446006273E-06	-0.0557631379495284	-0.027052053745315	ZSCAN1
chr9	126775263	126778017	2755	9	5.96310703564681E-24	0.0000024684118146473	0.000474426928630912	4.01316993678643E-07	-0.104210304506336	-0.0411654281175404	LHX2
chr4	24796689	24797176	488	8	1.27676321389085E-29	6.27736972791873E-06	0.00408622940954994	3.69547113888835E-06	0.0685976770660326	0.0453613667823291	SOD3, SNORD74, SNORA3, snoR442, snoU2_19, SNORD65
chr8	145104971	145107199	2229	10	1.40166173070567E-16	8.80927564971257E-06	0.0450869492172389	0.000123790061317716	-0.0992877637843282	-0.0482681943446846	CTD-3065J16,6, OPLAH
chr5	115298079	115299828	1750	10	5.56046985533046E-18	9.97033233907632E-06	0.0389732779580026	0.0000891841407238188	-0.0567845143457552	-0.0332273861207316	AQPEP, snoZ6, SNORA27, SNORA68, SNORA57, 7SK, SNORD45, SNORD95
chr17	42091713	42093050	1338	15	1.79842044924436E-25	0.000011324220745923	0.0447461392037197	0.0000643725439900703	0.0958509917451465	0.040371616544435	SNORA69, TMEM101
chr11	75139390	75139736	347	4	4.69514145218071E-17	0.0000150541164623854	0.0171836441765794	0.0000927148437934477	-0.0960685501520654	-0.0828410748920152	KLHL35
chr13	95357042	95359203	2162	14	3.74740105530693E-14	0.0000216749638171908	0.0606194158028206	0.000303405558469169	0.0908011816560472	0.0508677945095063	SNORD36
chr19	58220080	58220837	758	11	1.68833328581917E-19	0.0000255417073805731	0.047731361638786	0.000125694266608815	-0.069727959305938	-0.0442950631196755	ZNF551, AC003006,7, ZNF154
chr17	37365885	37366501	617	5	1.27676321389085E-29	0.0000378269359365173	0.000560895027953726	4.18263543399348E-06	-0.0704946665194839	-0.0405619676334229	SNORA69
chr14	24422368	24423864	1497	10	7.96316209284786E-19	0.0000451977036668165	0.0375954104991282	0.000108552651256063	0.0805048951960383	0.0263206715656725	DHRS4-AS1, DHRS4, SNORA79
chr1	203320190	203320541	352	6	3.46710455497933E-17	0.0000548590737910553	0.0150549643322247	0.000159729818427096	-0.0881737941919476	-0.0601151228599266	snoU13, Y_RNA, SNORD112, U3, SNORA51, SNORA25, SCARNA20, SNORA70, SNORA77, SNORA26, SNORA72, U8, FMOD, SNORD60, SNORD116
chr15	34806349	34807143	795	5	8.03186695655153E-14	0.000130011854703719	0.010013678230145	0.000353639044061142	-0.0723369659939269	-0.030189667560812	GOLGA8A
chr19	18811575	18812017	443	4	2.31870961667336E-12	0.000151509266572342	0.0147201327967807	0.000567078688608243	0.0619597442819559	0.0461971088868344	CRTC1
chr16	50913892	50914024	133	3	4.38189574463499E-10	0.000317824264606351	0.0236320722956586	0.00105634887459363	-0.0786950817716473	-0.0681377992057683	SNORD111, SNORD33
chr6	50813341	50814305	965	6	1.43619636763382E-26	0.000373956558956971	0.00103479684874366	0.000195221781400478	-0.0862389068620537	-0.0461195796075053	SNORA38, SNORA8, SCARNA15, TFAP2B, SNORA20
chr5	102898223	102898729	507	5	2.53186040231386E-11	0.000392313842787081	0.0339712093710254	0.00158893852872466	-0.0693015431410795	-0.0377263095457561	snoZ6, SNORA27, SNORA68, SNORA57, 7SK, NUDT12, SNORD45, SNORD95
chr9	126784855	126785097	243	2	3.65064478043147E-10	0.00054606965405231	0.00796942664652944	0.00104412624383444	-0.0625002737137089	-0.0499465025597527	LHX2
chr4	6107021	6107791	771	8	2.7673697308041E-22	0.000656705253698647	0.00392271402437771	0.000610754110766869	-0.099546723992077	-0.0430542797248271	SNORA3, JAKMIP1
chr8	144267518	144267725	208	2	1.10450167880328E-14	0.00069806414058572	0.00133552522064889	0.000678453850738011	-0.0628352169186557	-0.0454446659621636	NA
chr10	29228804	29228916	113	3	3.79432070385551E-09	0.000914320771054949	0.0222324932448481	0.0024021768432158	-0.0631338464014299	-0.0545328203725197	SNORD115
chr10	94448532	94449250	719	4	5.57256011109532E-13	0.000933353788170685	0.0137404216041413	0.00163109056919785	0.05636384475835	0.0256350597644808	HHEX, SNORA17
chr5	145236139	145236262	124	3	1.28750538407813E-10	0.00123485737072418	0.00710999699507456	0.00182569459448949	0.0735505399066401	0.0686887723577588	SNORA68, SNORA57, SNORD45, SNORD95
chr17	78865087	78865755	669	7	1.4398507969807E-09	0.00183908949292032	0.106645478917389	0.0114727418738084	0.0618976648757159	0.0447710720840658	SNORA69, RPTOR
chr1	145562715	145562817	103	2	1.04489122734778E-07	0.00188425305807822	0.0196946469943472	0.0035870847932601	0.0567252837257296	0.0512720968103583	snoU13, Y_RNA, SCARNA16, SNORD112, SNORA63, SNORA2, U3, SNORA51, SNORA25, ANKRD35, SNORA58, CKS1B, SCARNA20, SNORA67, U6, SNORA70, SNORA77, SNORA26, SNORA72, U8, SNORA31, SNORA42, SNORA40, SCARNA4, SNORD64, ACA64, SNORD78, snoU109, SNORD60, SNORD116
chr8	1914262	1915076	815	3	3.32030666117704E-09	0.00189322325744612	0.0128248034789517	0.00347593195880589	0.0552940682039444	0.0430431655267586	NA
chr11	75945585	75946229	645	3	1.41845574837443E-10	0.00197499417186157	0.0226761806187144	0.00387042060847874	0.0558000307537349	0.0276859836286899	NA
chr17	14201063	14201938	876	5	6.70280135320914E-13	0.00199665630395629	0.0161990536966599	0.0030018511543191	0.0599668241266603	0.0391953028827484	SNORA69
chr13	20751257	20751945	689	5	1.53386038148145E-13	0.00234486349231233	0.016285701523248	0.00119057264352234	0.0819104692148674	0.0435653585420326	SNORA16, SNORD37
chr6	292385	292596	212	2	2.22150033143784E-08	0.00292784578997854	0.0256701318225627	0.00548594029805032	0.0638431262582851	0.0556109058387724	DUSP22
chr19	36246395	36247526	1132	9	1.27676321389085E-29	0.00297791962772172	0.00454780918720124	0.0000894876131605689	0.057933796712278	0.0256998434676072	HSPB6
chr5	95996644	95997198	555	2	2.8156706921507E-08	0.00298532205790191	0.0253426514017811	0.00555565070576338	-0.0707103212705832	-0.0561621621927937	CAST, snoZ6, SNORA27, SNORA68, SNORA57, 7SK, SNORD45, SNORD95
chr2	162094836	162096032	1197	7	1.73378503709198E-14	0.00313137759597072	0.00985882456626251	0.00652381938719869	-0.066431556790172	-0.0271423319093984	5S_rRNA, SNORA4, SNORD11, SNORD51, SNORA41, SCARNA6, SNORD39, SNORA75, ACA59, SNORA48, AC009299,2, SNORA43, SNORA1, Vault
chr6	100676745	100677145	401	6	1.75747291717881E-09	0.00320327047659779	0.0552838012732558	0.00808250041943423	-0.0562936608036199	-0.0383357460464335	SNORA38, SNORA8, SNORD28, SNORA20
chr6	3749715	3750475	761	4	1.53205661113598E-11	0.00332143511535926	0.008204706019196	0.00354569863365341	0.0569732604668692	0.0361460281916807	PXDC1
chr19	29218262	29218774	513	5	1.49849210005682E-08	0.00357689095358998	0.0488755268509482	0.00916593115980005	0.136724445760459	0.0809984364375358	AC005307,3
chr6	100894513	100896055	1543	10	1.9968196774709E-11	0.0039407266574294	0.0605077444026664	0.0147157085240947	-0.0563906734339871	-0.0349985142649132	SNORA38, SNORA8, SNORD28, SIM1, SNORA20
chr1	108023249	108023482	234	5	2.40910572710864E-07	0.00407478951684999	0.0868769151072424	0.0153296620236095	-0.0597906434361374	-0.0518640265901436	snoU13, Y_RNA, SCARNA16, U1, SNORD112, SNORA63, SNORD46, SNORA2, SNORD81, U3, SNORA51, NTNG1, SNORA25, SNORA58, CKS1B, SCARNA20, SNORA67, U6, SNORA70, SNORA77, SNORA26, SNORA72, U8, SCARNA11, SNORA31, SNORA42, SNORA40, SNORD64, ACA64, SNORD78, snoU109, SNORD60, SNORD116
chr7	4184151	4184354	204	2	2.61463259513404E-07	0.00448154891893793	0.0215385765347903	0.0073109396807496	-0.0750991253660138	-0.0553867222545218	SDK1
chr8	599525	600940	1416	7	2.14637372526505E-12	0.00451405255247837	0.0249943591861319	0.00473713862511971	-0.0639831297110933	-0.029419055782436	ERICH1
chr2	50201413	50201511	99	4	1.13073063969589E-06	0.00496093139059456	0.0832487872257762	0.0158358741543433	0.066627665214534	0.0544021757542341	SNORA73, SNORA64, SNORD75, SNORA74, snR65, 5S_rRNA, SNORD11, SNORA41, SCARNA6, SNORD39, SNORD18, SNORA36, SNORA75, NRXN1, SNORA48, SNORD56, SNORA43, SNORA1, Vault
chr6	33083989	33085470	1482	14	2.70698832352538E-15	0.00521778095559617	0.0940921221681418	0.00442885453427005	-0.11816636861314	-0.0440616059139401	SNORA38, HLA-DPB2, SNORA20
chr17	75143118	75143600	483	3	1.92656942176251E-10	0.00551524359608954	0.0083901447989618	0.00402111145419537	0.0582182418813239	0.0294449872124935	SNORA69, SEC14L1
chr5	143978290	143978420	131	3	1.74327643330426E-06	0.00596586055887941	0.0628321363784072	0.0143583589038256	-0.0753622253811243	-0.0581667597568062	SNORA68, SNORA57, 7SK, SNORD45, SNORD95
chr19	11784246	11785248	1003	13	1.19335863091631E-09	0.00621918579811549	0.096900484862136	0.0391952693069611	-0.0572580386656464	-0.0390260294542882	ZNF833P
chr13	95362971	95363371	401	3	1.00740441102598E-08	0.00631273633377002	0.0259775484107377	0.0101720839292202	-0.0553965431067835	-0.0414824301939557	SNORD36, SOX21
chr14	24803679	24804930	1252	11	3.54699743575197E-15	0.00649836324903702	0.0464067995199807	0.00647707285029128	0.0568285765768367	0.0340535409358353	SNORA79, ADCY4, RP11-934B9,3
chr6	101850261	101851354	1094	5	1.12850116974333E-10	0.00662470726186861	0.0215566991339439	0.0044834294570434	-0.085958701924836	-0.0367162334318308	SNORA38, SNORA8, GRIK2, SNORD28, SNORA20
chr12	132896199	132897506	1308	11	6.05838886154616E-10	0.00702309496478928	0.0954136893658339	0.0304577027955902	0.0591447699288038	0.0231570993316392	GALNT9
chr14	21191754	21191859	106	2	1.94254252632897E-06	0.00703340622058911	0.0344337846628762	0.0119181061454852	-0.0565578835304785	-0.0455318252706668	SNORA79, SNORD41
chr19	43857717	43858174	458	4	1.62028930973331E-10	0.00706869763716915	0.0191025209211493	0.0055617946201104	0.0727729441691261	0.0261427216890478	CD177
chr20	259898	259925	28	2	4.31936000197436E-08	0.00722867385529253	0.0123266784357049	0.00834434821485121	0.071182184557247	0.0584471382793486	C20orf96
chr4	55092363	55092884	522	4	4.92849347625797E-16	0.00734930696288387	0.0125894935231354	0.000760802615029939	-0.0731812150213195	-0.0413620300782594	SNORD74, FIP1L1, SNORA3, snoR442, SNORA11, SNORD42, snoU2_19, SNORD65
chr10	43393209	43394116	908	5	8.97063353109714E-18	0.00765304813641569	0.00305034600921505	0.00309953647941493	-0.062535826004512	-0.0299498664296572	SNORA71
chr16	3114948	3115809	862	8	3.24794413389018E-14	0.00774273133774872	0.0367928595490591	0.00377088712869689	0.0831941604364401	0.0379281370586998	IL32
chr9	126794772	126794830	59	2	5.06406119826652E-10	0.00816816260615748	0.00238777490829184	0.00376826462199107	-0.0960921114598637	-0.0397018011356724	LHX2, RP11-85O21,5
chr6	50810432	50810993	562	5	6.86196697464833E-07	0.00896818420130439	0.0952434937282679	0.0242058013226575	-0.0634755745657581	-0.0430659731804088	SNORA38, SNORA8, SCARNA15, TFAP2B, SNORA20
chr20	32254706	32255491	786	3	4.22687490405367E-08	0.00985780754271916	0.0511340012602307	0.0183887150408576	0.0972854207465929	0.064778212687079	ACTL10, NECAB3
chr1	156611963	156612140	178	2	1.11730343952055E-07	0.009876147108767	0.0301438674585812	0.0147105180286945	0.0598976188740575	0.0492538079649868	snoU13, Y_RNA, SCARNA16, SNORD112, SNORA63, U3, SNORA51, SNORA25, SNORD59, BCAN, SCARNA20, SNORA67, U6, SNORA70, SNORA77, SNORA26, SNORA72, U8, SNORA31, SNORA40, RP11-284F21,10, SNORD64, ACA64, SNORD78, snoU109, SNORD60, SNORD116
chr5	145713607	145714097	491	7	4.13530159653978E-08	0.0101192609898353	0.0974141514767255	0.0283856785379253	0.0585510203526401	0.0263389513773193	RBM27, SNORA68, SNORA57, SNORD45, CTC-359M8,1, SNORD95
chr16	2765620	2766247	628	5	9.99308605796527E-09	0.0109758973501687	0.0580254443259577	0.0118948776638556	-0.0632962013026395	-0.046621452912937	PRSS27
chr20	61668397	61668469	73	3	3.54610421001321E-16	0.0116342651416416	0.000624883736362327	0.00131429689573518	0.0620916086843423	0.0136494101743344	RP11-305P22,9
chr3	192289245	192289293	49	3	1.70999498578987E-06	0.0124661818674107	0.0404776381621516	0.0161468049533027	0.0575473398121853	0.04311198637671	FGF12, U4
chr14	95047591	95047720	130	3	9.57245023772444E-07	0.0129881522376534	0.0706387189475699	0.0256451133650542	-0.0736358197829943	-0.0552214098417475	SERPINA5
chr1	152161237	152162507	1271	8	4.66689005001756E-11	0.0131753365672512	0.0547126361821824	0.00770624781262856	-0.13410468549416	-0.0611734042360403	snoU13, Y_RNA, SCARNA16, SNORD112, SNORA63, U3, SNORA51, SNORA25, FLG-AS1, SNORA58, CKS1B, SCARNA20, SNORA67, U6, SNORA70, SNORA77, SNORA26, SNORA72, U8, SNORA31, SNORA42, SNORA40, SCARNA4, SNORD64, ACA64, SNORD78, snoU109, SNORD60, SNORD116
chr3	137489672	137490228	557	3	4.72921135902374E-08	0.0137572255416933	0.0375248887615546	0.0217728770595597	-0.0711840678627039	-0.0468778930196963	SNORA81, SNORD66, SNORD2, SNORD5, SNORD63, Metazoa_SRP, SNORA18, U4
chr12	117538129	117538458	330	2	1.36648090336288E-08	0.0138857649719216	0.0136329891487643	0.0131422739661608	0.0564780774705289	0.0395395544529369	RP11-103B5,2, SNORA9
chr3	138739722	138739922	201	5	1.79469229057524E-06	0.0143462423766105	0.0880075128042195	0.0335240296645367	-0.0620178431751361	-0.0333183933057463	MRPS22, SNORA81, SNORD66, SNORD2, SNORD5, PRR23B, Metazoa_SRP, SNORA18, U4
chr4	122685352	122686038	687	6	4.0347048447913E-09	0.0149853435192974	0.0524004863793449	0.0185011118979726	-0.0555300181172339	-0.0190660241605483	AC079341,1, TMEM155, SNORD65
chr1	2390701	2391837	1137	6	1.6807791999338E-10	0.0152443198914566	0.0508505429470931	0.00927616464603506	0.0639326850819274	0.0297719068835205	PLCH2, snoU13, Y_RNA, SNORD60
chr2	119592325	119592754	430	4	1.30626900428968E-08	0.0156087658298497	0.0422549938626844	0.0147341136832643	-0.061733704455142	-0.0330306301930028	SNORA12, SNORA74, SNORA19, snR65, 5S_rRNA, SNORA4, SNORD11, SNORD51, SNORA41, SCARNA6, SNORD39, SNORA75, ACA59, RP11-19E11,1, SNORA48, SNORD56, SNORA43, SNORA1, Vault
chr4	3371236	3371928	693	7	4.74324159895821E-08	0.0162802276221765	0.121936609847284	0.0319131817443261	0.0551507379537696	0.0329637575832984	RGS12, SNORA3
chr17	37123638	37123949	312	7	4.25857002995062E-07	0.0166084344209821	0.118355726265643	0.0478168008489716	-0.0728840023030112	-0.0369404308490763	SNORA69, FBXO47
chr10	15018005	15018110	106	3	6.93452121541217E-07	0.0167983911317827	0.0411787436630678	0.0187766621293123	-0.0722637623809674	-0.0452724349488487	MEIG1
chr17	34079665	34080240	576	4	1.89074497571585E-13	0.0174067257664881	0.00418615704967716	0.00342383826300743	0.0626459784369925	0.0339290517741488	SNORA69, GAS2L2
chr7	63641030	63642083	1054	3	8.60020093586198E-11	0.017459163135847	0.00641416635311975	0.0102420591991898	-0.0659967736960448	-0.0175238644070784	SNORA22, SNORA15, VN1R38P
chr1	1565025	1566687	1663	8	3.32466934736759E-08	0.0177399810930182	0.0635511192516194	0.0221113019161955	-0.0566527233104593	-0.0221553033144637	MIB2, snoU13, Y_RNA
chr5	140762582	140763700	1119	5	2.11556628627519E-11	0.0202855303850643	0.0216470320705143	0.00465785580953932	-0.0558956056480646	-0.0293720027260038	PCDHGA1, PCDHGA2, PCDHGA3, PCDHGB1, PCDHGA4, PCDHGB2, PCDHGA5, PCDHGB3, PCDHGA6, PCDHGA7, SNORA68, SNORA57, 7SK, SNORD45, SNORD95
chr15	96903559	96903665	107	2	1.81564033181028E-06	0.0214749935095006	0.0304265474343818	0.0250388040111522	-0.0640258491459577	-0.0552385040016086	RP11-522B15,3
chr10	23492470	23492866	397	3	1.83279427690197E-09	0.022439578968501	0.00713825972863463	0.0130653260643523	0.0767535575627663	0.0389302920340713	C10orf115
chr2	183730940	183732062	1123	11	1.54108377644929E-13	0.0260558516455885	0.0210986910826192	0.0217424962106459	-0.0698091517495664	-0.0162453637000092	SNORA4, SNORD11, SNORD51, SNORA41, SCARNA6, SNORD39, SNORA75, SNORA48, FRZB, SNORA1, Vault
chr17	79634844	79635073	230	3	3.94652219334387E-07	0.026406541558976	0.0511799000880416	0.0281699137482484	0.0604952591040591	0.0374865145620967	SNORA69, CCDC137
chr1	217310174	217312060	1887	14	2.63753548166344E-07	0.0269794784172209	0.111674589938393	0.0625619731166522	-0.0594173549784289	-0.0314522344069582	snoU13, Y_RNA, SNORD112, U3, SNORA51, SNORA25, SNORA72, U8, ESRRG
chr15	85360655	85360691	37	3	1.14913656501694E-06	0.0289971448716217	0.0389701503236136	0.0302936622745158	-0.0571701396678614	-0.0340384315328013	ALPK3
chr13	53312966	53313529	564	3	7.62666137446223E-08	0.0291497954689176	0.0619683346931039	0.0326288308339288	-0.0651673410925069	-0.0519953461588269	SNORD36, LECT1, SNORD37
chr12	14132940	14133667	728	8	9.31241264788693E-08	0.0295290911510184	0.106605220605145	0.0501519173429868	-0.0584398209930279	-0.0204015310302218	GRIN2B, snoMe28S-Am2634
chr4	5021111	5021328	218	7	9.70139560535852E-07	0.0297226891492972	0.135018810522026	0.0738088046237435	0.0552329096548995	0.0343097310634046	SNORA3, CYTL1
chr10	3678924	3679085	162	3	1.95147905975797E-06	0.0307253057962108	0.0281246415146002	0.0319869207618372	0.056179118166078	0.0335659627797727	NA
chr11	7694814	7695528	715	8	9.34045196060511E-08	0.0315477689510985	0.141449022608854	0.0704083225843263	0.0576908020513358	0.0303930625149254	LSP1, CYB5R2
chr17	35078971	35079061	91	2	8.25795919566934E-07	0.0320013490319971	0.00815217737122297	0.0150063797207139	-0.0562225783976075	-0.0370735755164077	SNORA69, CTD-3194G12,2
chr6	168665146	168665533	388	4	6.216234015169E-09	0.0323091290473867	0.0258557540100861	0.0109818863271467	0.0582827534786934	0.0289340445197908	NA
chr3	126113327	126114064	738	12	8.45613971458016E-11	0.0343811441416688	0.119882152400988	0.0349992356163158	-0.0572818400474888	-0.0305365835322355	CCDC37, SNORA33, SNORA81, SNORD66, SNORD2, SNORD5, SNORD63, SNORD61, RP11-71E19,5, SNORA24, Metazoa_SRP, SNORA18, U4
chr1	40598394	40598648	255	3	1.29718705778238E-06	0.0445578113590383	0.0679413091068177	0.0536759326611852	-0.0732908614503271	-0.0409409909779549	snoU13, Y_RNA, SCARNA16, SCARNA21, U1, SCARNA17, SCARNA18, SCARNA24, SNORD112, SNORA62, SNORA63, RP11-115D7,3, SNORD46, SNORA2, SNORD81, U3, SNORA51, SNORA25, SCARNA20, SNORA67, U6, SNORA70, SNORA77, SNORA26, U8, SCARNA11, SNORA31, SNORA42, SNORA40, SNORD64, ACA64, snoU109, SNORD60, SNORD116
chr12	30976349	30976950	602	3	4.95351933358424E-09	0.0460756667491726	0.0158213060138843	0.0173658644827304	-0.0851306066207743	-0.0323201410459428	snoMe28S-Am2634
chr17	75451809	75452100	292	4	8.73217940796071E-14	0.0462383881939292	0.00151845250614447	0.00575767285349374	0.0833275349818057	0.0378215442683727	SNORA69, SEPT9
chr20	3229129	3229991	863	5	1.5845951427789E-09	0.0467536897037982	0.0373536882211052	0.0173425990960319	-0.0744187673591301	-0.0375525739963402	C20orf194
