# Supplementary material for: DNA Methylation and Breast Cancer Risk: An Epigenome-Wide Study of Normal Breast Tissue and Blood
Source: Cancers (Basel). 2020 Oct 23;12(11):3088. doi: 10.3390/cancers12113088 (PMC7690691; doi:10.3390/cancers12113088)
Supplement: Supplementary file 1 [file cancers-12-03088-s001.zip › Supplementary files/Table S12.xlsx]

## Sheet: GO-KEGG_DMRsCBC
Table S12. . Functional annotation analyses of differentially methylated regions associated with breast cancer risk in the main analysis of normal breast tissue
GENE ONTOLOGY
		ONTOLOGY TERM	N	DE	P.DE	FDR
GO:0045541	BP	negative regulation of cholesterol biosynthetic process	8	2	0.0003483855	1
GO:0090206	BP	negative regulation of cholesterol metabolic process	8	2	0.0003483855	1
GO:0106119	BP	negative reguation of sterol biosynthetic process	8	2	0.0003483855	1
GO:0044666	CC	MLL3/4 complex	11	2	0.0011991486	1
GO:0007156	BP	homophilic cell adhesion via plasma membrane adhesion molecules	160	5	0.0012712601	1
GO:0032933	BP	SREBP signaling pathway	9	2	0.0013338163	1
GO:0048188	CC	Set1C/COMPASS complex	11	2	0.0013376859	1
GO:0060923	BP	cardiac muscle cell fate commitment	9	2	0.0014332027	1
GO:0005796	CC	Golgi lumen	90	4	0.0015289273	1
GO:0071501	BP	cellular response to sterol depletion	10	2	0.0015746909	1
GO:0098926	BP	postsynaptic signal transduction	9	2	0.0016235379	1
GO:0099527	BP	postsynapse to nucleus signaling pathway	9	2	0.0016235379	1
GO:0000210	MF	NAD+ diphosphatase activity	1	1	0.0017697842	1
GO:0018455	MF	alcohol dehydrogenase [NAD(P)+] activity	1	1	0.0018311582	1
GO:2000049	BP	positive regulation of cell-cell adhesion mediated by cadherin	10	2	0.0020527057	1
GO:1902931	BP	negative regulation of alcohol biosynthetic process	16	2	0.0020785780	1
GO:0006991	BP	response to sterol depletion	12	2	0.0023191593	1
GO:0071437	CC	invadopodium	13	2	0.0027496804	1
GO:1903434	BP	negative regulation of constitutive secretory pathway	1	1	0.0032844214	1
GO:0060911	BP	cardiac cell fate commitment	13	2	0.0032926496	1
KEGG
		Description	N	DE	P.DE	FDR
path:hsa04146		Peroxisome	81	2	0.03813642	1
path:hsa04550		Signaling pathways regulating pluripotency of stem cells	136	3	0.05344024	1
path:hsa05217		Basal cell carcinoma	63	2	0.06471304	1
path:hsa04916		Melanogenesis	101	2	0.12553670	1
path:hsa05205		Proteoglycans in cancer	199	3	0.12712564	1
path:hsa04950		Maturity onset diabetes of the young	26	1	0.13492030	1
path:hsa00830		Retinol metabolism	59	1	0.13495157	1
path:hsa00760		Nicotinate and nicotinamide metabolism	36	1	0.13522640	1
path:hsa05010		Alzheimer disease	159	2	0.16304765	1
path:hsa00480		Glutathione metabolism	53	1	0.16884416	1
path:hsa04392		Hippo signaling pathway - multiple species	28	1	0.18169236	1
path:hsa02010		ABC transporters	43	1	0.18640158	1
path:hsa04150		mTOR signaling pathway	149	2	0.21180785	1
path:hsa05168		Herpes simplex virus 1 infection	448	3	0.22739268	1
path:hsa05226		Gastric cancer	147	2	0.23517555	1
path:hsa05224		Breast cancer	145	2	0.23892713	1
path:hsa04934		Cushing syndrome	154	2	0.24530008	1
path:hsa05225		Hepatocellular carcinoma	165	2	0.25430283	1
path:hsa04310		Wnt signaling pathway	154	2	0.25614541	1
path:hsa04390		Hippo signaling pathway	152	2	0.26307694	1
