# Supplementary material for: DNA Methylation and Breast Cancer Risk: An Epigenome-Wide Study of Normal Breast Tissue and Blood
Source: Cancers (Basel). 2020 Oct 23;12(11):3088. doi: 10.3390/cancers12113088 (PMC7690691; doi:10.3390/cancers12113088)
Supplement: Supplementary file 1 [file cancers-12-03088-s001.zip › Supplementary files/Table S5.xlsx]

## Sheet: FDR<0.05
Table S5. Differentially methylated CpG sites in the main analysis of normal breast tissue (FDR<0.05)
CpG	Chromosome	Gene	Gene region	Relation_to_Island	logFC	AveExpr	t	P.Value	adj.P.Val	B
cg03835987	chr4	ELOVL6;ELOVL6	TSS1500;TSS1500	S_Shore	-0.54551863949032	-1.57811214444407	-11.5557634130749	1.61375266184719e-11	6.61220629417928e-06	14.9995878648652
cg19462193	chr12	VPS33A	TSS200	Island	0.28831807722076	-3.46640498348876	10.5913247488646	9.97812627269911e-11	2.044223718551e-05	13.5298390644285
cg11051893	chr13	MPHOSPH8	TSS200	Island	0.337311271032235	-3.18812198818868	10.1369129807064	2.44556000377546e-10	3.34015400502321e-05	12.3338642109186
cg08716396	chr1	SDHC;SDHC;LOC642502;SDHC;SDHC	TSS1500;TSS1500;TSS1500;TSS1500;TSS1500	Island	0.299184951870686	-3.52486324483894	9.89126204219338	4.01271407824721e-10	3.66506766839391e-05	12.3960644210711
cg09155575	chr17	ORMDL3	TSS200	Island	0.246798075161826	-3.53766030668393	9.83795155103805	4.47241997797866e-10	3.66506766839391e-05	12.3059964908503
cg27160524	chr2	PXDN	Body	OpenSea	-0.313650781215758	2.29479536613074	-9.46895947526284	9.56898024084866e-10	6.53467255477595e-05	11.6651934733948
cg00982919	chr9	LHX2	Body	Island	-0.61833360297502	-0.104749664828485	-9.39042980496983	1.12756502580568e-09	6.60013744626635e-05	11.5342262254806
cg15295166	chr21	CLIC6	TSS1500	N_Shore	-0.291354983049131	2.90029961509407	-9.289410589334	1.39424197465182e-09	7.14097626169765e-05	11.3456106609077
cg13401911	chr1	CAMK2N1;CAMK2N1	1stExon;5'UTR	Island	0.334452062791114	-1.60413856362387	9.21143832570544	1.64396807476926e-09	7.48445692137813e-05	11.2156781036557
cg14291745	chr10			N_Shore	-0.37875237095361	1.4988332611001	-8.90784721489827	3.14616595310921e-09	0.000128911318379292	10.6602074646527
cg24410535	chr4	FAT1	TSS200	Island	-0.458749409169259	-2.79995092461092	-8.80144576067917	3.96114099821626e-09	0.000134870375679365	10.4662892923267
cg19066273	chr17			Island	-0.51634159855967	-1.28316522770564	-8.78768889002752	4.08133129981427e-09	0.000134870375679365	10.4354813742743
cg11031869	chr7			OpenSea	-0.297935691444822	2.15232390607626	-8.76593644650959	4.27908089215321e-09	0.000134870375679365	10.3921321231159
cg14910241	chr3	TGFBR2;TGFBR2	Body;Body	Island	-0.221351288612583	-3.75979472313136	-8.61311720955243	5.97693724534694e-09	0.000174928303131836	9.74819087746437
cg13492692	chr9	LHX2	Body	Island	-0.378039339018344	-1.96978729769371	-8.52264792400701	7.29504697402296e-09	0.000190921323005413	9.93891551875948
cg13322131	chr6	TFAP2B	3'UTR	S_Shore	-0.537453946097529	0.717087808429029	-8.48612211712757	7.90869739761977e-09	0.000190921323005413	9.86584663878294
cg13170891	chr6	PPP1R10	3'UTR	OpenSea	0.322498688567442	1.6524936263914	8.48540548390074	7.9212538923174e-09	0.000190921323005413	9.86304580715874
cg00705992	chr7	HOXA11AS;HOXA11	Body;TSS1500	N_Shore	-0.30805206401613	2.59888140270272	-8.32518404287791	1.13129412652984e-08	0.000249497540510588	9.55163372810394
cg05992226	chr14	SMEK1	Body	Island	-0.253914616682827	-3.67313095176855	-8.29351809930986	1.21434399538044e-08	0.000249497540510588	9.49046312874834
cg23695222	chr8			OpenSea	-0.329015082075939	2.13845039281557	-8.29223782802207	1.21783048565112e-08	0.000249497540510588	9.48891132563637
cg06562570	chr14	VRK1	TSS200	Island	0.231864935331757	-3.45240539921103	8.10409555697211	1.86033396518594e-08	0.000362978618680596	9.12386056137203
cg05508048	chr13	INTS6;INTS6;INTS6	TSS200;TSS200;TSS200	Island	0.305527943706867	-3.47920115082152	8.04021047658604	2.15047947422474e-08	0.000400518004658327	8.99865624348334
cg11170179	chr19	KLK10;KLK10;KLK10	5'UTR;5'UTR;5'UTR	Island	0.36220754721191	-2.76489265332432	8.01930967703772	2.25517062954446e-08	0.000401754725617469	8.96021849368451
cg00954771	chr11	TOLLIP	Body	Island	0.306608648286304	3.64121414695282	7.88913296369536	3.0361505388788e-08	0.000508263959638666	8.69630502933992
cg01868405	chr1			Island	-0.427401451384223	-2.67869722767545	-7.87990010455202	3.10112949179278e-08	0.000508263959638666	8.67997745761074
cg14011789	chr17	SEPT9;SEPT9;SEPT9;SEPT9;SEPT9;SEPT9	Body;5'UTR;Body;Body;Body;Body	OpenSea	0.48608444952319	-0.0582024150627428	7.83554455590554	3.43375622426202e-08	0.000529424804224584	8.5880499140929
cg10332787	chr14	C14orf106	TSS200	Island	0.204506059692318	-3.87874643264691	7.82187156539581	3.54350073649361e-08	0.000529424804224584	8.55716119586268
cg16724588	chr4	JAKMIP1;JAKMIP1	Body;Body	Island	-0.58545707244211	0.271812703480264	-7.81285051860665	3.6178694634631e-08	0.000529424804224584	8.5468885942201
cg07557790	chr3	CAND2;CAND2	TSS1500;TSS1500	N_Shore	-0.390649581924111	-2.78794085403099	-7.79424723653652	3.77632607533814e-08	0.000533557111184526	8.50465944692798
cg05559558	chr6	KIAA1244;KIAA1244	1stExon;5'UTR	Island	0.203800047776506	-2.40994126495499	7.7609955734633	4.07750297941518e-08	0.000549451361493453	8.43382171264361
cg20430816	chr4	STBD1	Body	Island	-0.259409867125709	-2.81935936241438	-7.75263666681427	4.15701435938728e-08	0.000549451361493453	8.41508478654143
cg10092770	chr20	NCRNA00029	TSS200	S_Shore	0.365132608675928	-0.213811729498583	7.72801894066173	4.40053906496631e-08	0.000550550589362916	8.37254553130251
cg05335186	chr13			N_Shore	0.285234500070403	-1.86810415404387	7.72054358166912	4.47734405858219e-08	0.000550550589362916	8.35626666609941
cg14255751	chr15	PTPLAD1	TSS200	N_Shore	0.251662899028439	-3.68441831486784	7.68801068001458	4.82793289585014e-08	0.000550550589362916	8.29026566278101
cg03171770	chr10			Island	-0.475956590023377	-1.5428503149324	-7.68530951275277	4.85827801310035e-08	0.000550550589362916	8.28287928619951
cg24354933	chr19	PODNL1;PODNL1;PODNL1	Body;TSS200;Body	OpenSea	0.413820891664552	-1.85600499241291	7.67880043826926	4.93220672327344e-08	0.000550550589362916	8.27210442017623
cg02457207	chr16	SPG7;SPG7	Body;Body	N_Shelf	-0.314956364862983	2.90562019256703	-7.67537933550658	4.97152391545583e-08	0.000550550589362916	8.26425111986836
cg14047370	chr7	HECW1	Body	OpenSea	-0.460664018281699	1.72952085331163	-7.65393816735958	5.22535852278131e-08	0.000563432533284983	8.22230481410884
cg01764116	chr1	VPS45;VPS45	5'UTR;1stExon	Island	0.276352629658167	-3.44249286160594	7.63943839473162	5.40450678556104e-08	0.000567807183287837	8.10029886593409
cg22606205	chr1	PKP1;PKP1;PKP1;PKP1	5'UTR;5'UTR;1stExon;1stExon	Island	-0.315969429100422	-3.11161743347808	-7.60979746412277	5.79056288064044e-08	0.000593157756319124	8.12845983679263
cg23535449	chr17	MIR1250;AATK	TSS200;Body	N_Shelf	0.250006489740883	3.36025584214518	7.58260864261244	6.16950696262117e-08	0.00060992270378689	8.07228899991799
cg21352943	chr12	C12orf41	TSS200	Island	-0.26094740334079	-3.58978940258682	-7.57692103845824	6.25193806796229e-08	0.00060992270378689	8.06364710803947
cg06380356	chr2			Island	-0.371045936877104	-0.664404301799755	-7.52739520776786	7.01915680661775e-08	0.000666130763780302	7.9534850406808
cg24014538	chr13	FARP1;FARP1	Body;Body	OpenSea	-0.405292908780315	3.05335658751561	-7.51931207309507	7.15323914529746e-08	0.000666130763780302	7.94123300250986
cg10938586	chr10			Island	0.335983111945712	-2.28682458980089	7.49345254996095	7.60007463817942e-08	0.000692013818293838	7.88864107654013
cg14319655	chr19	AKAP8	TSS200	Island	0.216585838511221	-2.80249251545891	7.47794464157737	7.88164855853865e-08	0.000702050991744388	7.85551326083467
cg09103187	chr6	TRERF1	Body	OpenSea	-0.249934830086465	2.05408280071914	-7.43635335409157	8.6907332467175e-08	0.000753283216271806	7.76627740852799
cg17939432	chr22	ZC3H7B	Body	S_Shore	0.310856585851935	0.00623132872412382	7.42986082466001	8.82449995998611e-08	0.000753283216271806	7.75494815826612
cg12241297	chr5	HNRNPA0	TSS1500	Island	0.238694399140062	-2.26334464136267	7.3458042631235	1.07593809475284e-07	0.000899706022208418	7.58113136823827
cg05295557	chr14	NKX2-1;NKX2-1	Body;1stExon	Island	-0.249134400070447	-2.89951609729157	-7.32241982954895	1.13712851762428e-07	0.00093185635187978	7.52587839968408
cg20877313	chr12	GLS2	1stExon	Island	-0.325788141351703	-3.26222020658395	-7.29751808155109	1.20621287447412e-07	0.000955585843404769	7.48076088912147
cg00253204	chr17	NCOR1;NCOR1	1stExon;5'UTR	Island	-0.211811781760439	-3.43099311793542	-7.29524517654811	1.21272862264328e-07	0.000955585843404769	7.47367204631715
cg18302637	chr5	TERT;TERT	Body;Body	S_Shore	-0.341959219584803	1.98143028072978	-7.27880187721471	1.2609517251544e-07	0.000974837020408467	7.43837150751609
cg01143423	chr1	SLC30A1	Body	N_Shore	-0.246875938121076	-2.79018445464658	-7.27006800191913	1.28735850629881e-07	0.000976821410609968	7.4201946519903
cg04706404	chr1	NFIA;NFIA;NFIA;NFIA	TSS200;Body;Body;TSS200	N_Shore	0.360373575370518	-2.25938199122564	7.22103745958564	1.44646591048619e-07	0.00103748224579799	7.25742769975985
cg23766360	chr12	VWF	Body	OpenSea	0.406161905337694	0.613042242971619	7.22039952177923	1.44866360154757e-07	0.00103748224579799	7.31911748260064
cg20241658	chr10	AIFM2	TSS200	Island	-0.229466735732591	-2.8708162453342	-7.21272753042251	1.47536252955888e-07	0.00103748224579799	7.29958001208231
cg25271672	chr1	MEF2D	5'UTR	OpenSea	0.351420818502277	-2.3877963607299	7.20310499806321	1.50956206441468e-07	0.00103748224579799	7.28184544404681
cg25449441	chr7	PTPRN2;PTPRN2;PTPRN2	Body;Body;Body	N_Shelf	-0.386987626325076	-1.03660522595605	-7.20240885670727	1.5120674476767e-07	0.00103748224579799	7.27859285159491
cg03983220	chr16			OpenSea	-0.238290873428708	2.68604824497814	-7.19233044346413	1.54881923546035e-07	0.00103748224579799	7.25356229947674
cg16185666	chr13	WDFY2	TSS1500	N_Shore	0.357903599554171	0.286211789614113	7.18981401237029	1.55813726396451e-07	0.00103748224579799	7.25252262063437
cg21058822	chr8	MBOAT4	TSS200	OpenSea	-0.337040637667144	1.94028541998081	-7.18666797983151	1.5698672878593e-07	0.00103748224579799	7.24729308537377
cg05364412	chr19	AP3D1;AP3D1	Body;Body	Island	0.279503581948386	2.83985001722303	7.16319307547048	1.66029279002771e-07	0.00105447745468132	7.02394819346301
cg11797226	chr17	SUPT6H	3'UTR	OpenSea	-0.241159045488725	2.40056482220674	-7.15897890410848	1.67708113295266e-07	0.00105447745468132	7.1841579631793
cg15073906	chr1	RALGPS2	3'UTR	OpenSea	-0.215203759820462	2.46299143585129	-7.15598546930493	1.68911164169144e-07	0.00105447745468132	7.17845245802418
cg24726783	chr10	SVIL;SVIL	Body;Body	OpenSea	-0.31026300705777	2.4241356705124	-7.14804103320256	1.72146957492033e-07	0.00105447745468132	7.04622336372167
cg03765822	chr12			OpenSea	-0.202651914268442	2.86685442528443	-7.14400851812988	1.73813585228589e-07	0.00105447745468132	7.15119470218768
cg10010393	chr21			Island	-0.261268240465454	-3.04099636020876	-7.14002562258556	1.75475895884454e-07	0.00105447745468132	7.14255194945153
cg20671578	chr11	SHANK2;SHANK2	Body;Body	Island	-0.236898749477859	4.47615545881744	-7.13064520683422	1.79455427069823e-07	0.00105447745468132	7.12511919409335
cg23193613	chr8			Island	-0.371396620939658	-0.132754637560491	-7.1290378366249	1.80146536050072e-07	0.00105447745468132	7.12143237848286
cg24343312	chr7	LOC401397;LOC401397	TSS200;TSS200	OpenSea	0.208742392462173	-2.67479391719217	7.09846448835705	1.9382258417713e-07	0.00110785205565482	7.05537870345207
cg10290527	chr8	MTDH	1stExon	Island	0.279392964827934	-3.71002409195494	7.09663764614361	1.94672605394986e-07	0.00110785205565482	7.05550260801333
cg05368740	chr19	HSPB6	Body	Island	0.334347172559419	-0.411483394279619	7.09055066381927	1.97532440822844e-07	0.00110872794294785	7.04095916990466
cg08764761	chr15	SNORD115-42;SNORD115-10	TSS200;TSS200	OpenSea	0.312688442893273	2.51138938377952	7.07502426956112	2.05023179925999e-07	0.00112046782792855	7.00716358240631
cg14425564	chr9	LHX2	Body	OpenSea	-0.640054927637244	-1.04313383152364	-7.0738403269349	2.05606151814654e-07	0.00112046782792855	7.00686189134235
cg10252462	chr9	C9orf25;DNAI1;DNAI1	TSS1500;1stExon;5'UTR	Island	0.256211117960115	-3.62205832837035	7.06935974295348	2.07827761738683e-07	0.00112046782792855	6.99685123494288
cg09770131	chr11			OpenSea	-0.413133013123659	1.55404802114433	-7.05865509914372	2.13235281373016e-07	0.00113469139513066	6.89808061116177
cg09974990	chr16			Island	-0.383493811333804	-2.34591780128214	-7.04611647193129	2.19752424620593e-07	0.00115437920790341	6.946694504957
cg01928807	chr6	NRN1	Body	N_Shore	0.373437683210063	-1.32748042350588	7.01379649512484	2.37505865440251e-07	0.00122002524250469	6.87597458000752
cg07314549	chr16	ERI2;ERI2;LOC81691;LOC81691	Body;Body;TSS1500;TSS1500	Island	0.181009560841985	-2.65745428006954	7.01038783924437	2.39461725825171e-07	0.00122002524250469	6.86610283773734
cg25654697	chr7	RPA3	5'UTR	Island	0.215980486566205	-3.1838600010524	7.00741364287696	2.41181733443516e-07	0.00122002524250469	6.86194560261246
cg08270099	chr6	FYN;FYN	5'UTR;5'UTR	OpenSea	-0.25226171516194	3.04266577540085	-7.00088828003371	2.4499976699232e-07	0.00122422499423415	6.84791579386336
cg01581098	chr7	SYPL1	TSS1500	S_Shore	0.238699460321475	3.38487757436305	6.99503270412781	2.48478443336756e-07	0.00122664826326802	6.83511001911195
cg03001711	chr16			S_Shelf	0.286474660560154	-2.81924914419027	6.97406706646766	2.61352761208021e-07	0.0012630032643832	6.7904787220844
cg09631652	chr12	TENC1;TENC1;TENC1	Body;Body;Body	S_Shelf	0.288469622283477	2.32315346588283	6.97302895975074	2.6200765232811e-07	0.0012630032643832	6.78776671155096
cg22321572	chr6	C6orf124	Body	N_Shore	0.421865643519666	-1.07802723996087	6.96595919846814	2.66512416548435e-07	0.00126977981475549	6.77479938661341
cg07603881	chr1			OpenSea	-0.295593660307939	2.67545510351746	-6.95475794118561	2.73812264622422e-07	0.00128956449561673	6.74911778306718
cg25283029	chr18			Island	-0.379100926458072	1.22590417451333	-6.94931477745469	2.77432965795858e-07	0.00129176887316092	6.7351426716164
cg00164196	chr2			Island	-0.561727471275318	-1.6998494157336	-6.93735727285067	2.85559544091288e-07	0.00131466801298324	6.71038565300983
cg01461847	chr6			S_Shore	-0.422404763695749	-1.46957682754662	-6.9323552007146	2.89030783528626e-07	0.00131586402526447	6.70170295563528
cg20517149	chr3	FHIT;FHIT	Body;Body	OpenSea	-0.209225497586373	2.72564740964942	-6.92343324588161	2.95329596743218e-07	0.00132976532196882	6.67683912357583
cg05694245	chr10	MKX	TSS200	Island	-0.303170542665508	-3.03329178079157	-6.91870479876867	2.98724477517341e-07	0.00133043115372209	6.67112635456897
cg23510240	chr2			N_Shelf	0.313516996189092	1.19312409557214	6.90269800660055	3.10515475485624e-07	0.00136073303394929	6.63775139318168
cg07567630	chr7			Island	-0.295534542197992	-3.16724408256338	-6.90050150939409	3.12170139652203e-07	0.00136073303394929	6.63284717756233
cg14646111	chr20	SEC23B;SEC23B;SEC23B	5'UTR;5'UTR;5'UTR	S_Shore	0.277611658081169	2.52073797355259	6.89381585964886	3.17262177938069e-07	0.00136372394501208	6.61618558171724
cg03063309	chr4	SOD3	TSS200	OpenSea	0.335779333627485	-1.00311756614093	6.88927676639338	3.20767570901697e-07	0.00136372394501208	6.60650445494944
cg21667061	chr15	NARG2;NARG2	TSS1500;TSS1500	S_Shore	0.358955360209533	-0.105888090679511	6.88661558920869	3.22841069519944e-07	0.00136372394501208	6.60398028869969
cg11896271	chr22	PANX2;PANX2;PANX2	1stExon;Body;1stExon	Island	-0.28022205570524	-2.64795654848543	-6.87206147647097	3.34425628782324e-07	0.00139824379145815	6.57076997480312
cg11694634	chr20	C20orf12;POLR3F;C20orf12	5'UTR;TSS1500;1stExon	Island	0.197684505191953	-3.29032206231605	6.86123959026734	3.43313829257568e-07	0.00142090658296793	6.54739346085783
cg11279488	chr3	TEX264;TEX264;TEX264	TSS200;TSS200;TSS200	Island	-0.144343808537746	-3.83679554570391	-6.85343431595879	3.49873787066448e-07	0.00142872524498958	6.52754335610477
cg11248450	chr6			N_Shore	-0.276114549168562	-3.58163023590764	-6.84945564029499	3.53266756613665e-07	0.00142872524498958	6.5218204305561
cg19431051	chr11	C11orf64	Body	Island	0.396356764452533	1.67930525937015	6.84329942606285	3.58583017326317e-07	0.00142872524498958	6.50851213627479
cg06333135	chr3	SCAP	Body	Island	0.328442135086311	3.49081449588562	6.83304673192264	3.67618728936648e-07	0.00142872524498958	6.48748520676848
cg12174498	chr8	MRPS28	Body	Island	0.23786654801757	-2.87740267404082	6.83189035673019	3.68652319994665e-07	0.00142872524498958	6.48331201909718
cg00083018	chr6			N_Shore	-0.378719789898692	0.154746246341939	-6.83176180419744	3.68767405802661e-07	0.00142872524498958	6.47967413383427
cg22648407	chr4	STOX2	Body	OpenSea	0.239459769142964	2.64536586797827	6.83082048621932	3.6961123238557e-07	0.00142872524498958	6.48109565103989
cg01357233	chr10	LRRC18;WDFY4	TSS1500;Body	OpenSea	0.314633612180995	2.67096886390599	6.81335616130972	3.85629218148437e-07	0.00146799899819319	6.44252058075209
cg05820241	chr1			OpenSea	0.271217137091802	-0.247637809354396	6.81196328795734	3.86936849875566e-07	0.00146799899819319	6.43813876201189
cg20248866	chr17	PCYT2	TSS1500	Island	0.348245837339753	-0.968816328935702	6.80159095582603	3.96817790501273e-07	0.00147999185144174	6.41582667831701
cg18813881	chr20	TCEA2	5'UTR	N_Shelf	0.312481542778214	1.75346989616581	6.80106878600247	3.97321975732454e-07	0.00147999185144174	6.41672779009672
cg01435230	chr12	BBS10	TSS1500	S_Shore	0.259918156170495	-3.07173607867491	6.79681644392572	4.01452269406267e-07	0.001481904993863	6.40199317392728
cg08381325	chr2	ORC4L;ORC4L;ORC4L	TSS1500;TSS1500;TSS1500	S_Shore	0.330592043817214	-1.90133090038882	6.7890862312584	4.09073163901685e-07	0.00148393399488247	6.38994927616835
cg13352717	chr19	ABHD8	Body	Island	0.470473528837307	4.1882226342908	6.78891341825272	4.09245209587811e-07	0.00148393399488247	6.39011266933313
cg17574857	chr5	FBXO38;FBXO38	TSS200;TSS200	Island	0.310864967791927	-3.01305544587499	6.78358947691479	4.14581837881644e-07	0.00149009804241634	6.37823360270324
cg19568591	chr2	FRZB	TSS200	N_Shore	-0.237670890487952	-2.98410643580303	-6.76366197486248	4.3519502880389e-07	0.00154120094296905	6.33495098047869
cg26776722	chr19	CCDC106	TSS1500	N_Shore	0.254912358667613	2.83065919756493	6.76259974105226	4.36322724317092e-07	0.00154120094296905	6.33265772043504
cg11825756	chr10	CNNM2;CNNM2	Body;Body	OpenSea	-0.266708041893313	3.37724560041912	-6.75704396707598	4.42269633309388e-07	0.00154885471642583	6.3203661260662
cg27658031	chr3	FAM116A	TSS200	Island	0.166669005659437	-3.23330640271403	6.75023251889707	4.49673586570822e-07	0.00154889993148946	6.29917518432737
cg26860459	chr7	DNAJB6	Body	N_Shelf	-0.215369037843359	3.71234223620555	-6.74633258226607	4.53969559834677e-07	0.00154889993148946	6.29707747558808
cg21163552	chr12	YARS2	1stExon	N_Shore	0.17852784716622	-3.29085184694145	6.74434037704652	4.5618020330041e-07	0.00154889993148946	6.28930586269594
cg22097425	chr11	DDX25;PUS3;DDX25	5'UTR;TSS1500;1stExon	Island	-0.41320497659435	-2.59143610993774	-6.74324235044299	4.57403315045906e-07	0.00154889993148946	6.22068218956708
cg13236315	chr12	MFSD5;MFSD5	1stExon;TSS200	Island	0.193265494766318	-3.17595533571303	6.73759376293053	4.63748447585323e-07	0.00155751436608244	6.2758984265482
cg04933208	chr1	PTPRU;PTPRU;PTPRU	Body;Body;Body	Island	-0.411919965728264	-2.98613018923948	-6.72632724294469	4.76673734367499e-07	0.00157433089857813	6.25303934418446
cg21376908	chr17	MSI2;MSI2	Body;Body	OpenSea	-0.34218607415965	2.87778555074524	-6.72510322272086	4.78099916814187e-07	0.00157433089857813	6.25128417373148
cg16659497	chr16			Island	-0.308293327907603	1.90528865538484	-6.72085280872153	4.83086221281315e-07	0.00157433089857813	6.2404079685554
cg18150852	chr20			S_Shelf	0.204557492434986	2.44924167755693	6.71997331583512	4.84124588998525e-07	0.00157433089857813	6.23833214118653
cg00042186	chr2	KCNK12	Body	Island	0.26525016504724	-2.10270934011492	6.71133386359519	4.94446504318061e-07	0.0015827878885684	6.21646681302103
cg04812615	chr15	PAK6;PAK6;PAK6;C15orf56	5'UTR;5'UTR;5'UTR;TSS1500	Island	-0.223730006309245	-3.25431752846961	-6.71032447470782	4.95667017031761e-07	0.0015827878885684	6.21774838382476
cg24922045	chr17	GAS2L2	TSS200	OpenSea	0.365900014358887	-0.159276669282073	6.70814412556257	4.98313904699124e-07	0.0015827878885684	6.21302615064721
cg04145287	chr1			Island	-0.273563772844343	-2.72905573963313	-6.70244718423697	5.05298086154954e-07	0.00158630426305456	6.16340689717705
cg23517954	chr2	PSMD14	5'UTR	S_Shelf	-0.315145838497274	0.976849043478239	-6.70093881315297	5.07163936389445e-07	0.00158630426305456	6.19725012373573
cg12027493	chr17	NXN	Body	OpenSea	-0.278002189587657	3.61792235117243	-6.69177367922321	5.18653207697377e-07	0.00160677623494064	6.17769143811157
cg01288977	chr18	RNF138;RNF138	5'UTR;TSS200	Island	-0.225033035875025	-3.11037745333703	-6.68907199198599	5.2209039335579e-07	0.00160677623494064	6.1715801385734
cg13026072	chr11	MAP3K11	Body	N_Shore	0.332712955802589	-0.526590067270984	6.68643050555771	5.25473446596864e-07	0.00160677623494064	6.16578143402306
cg04093208	chr13			OpenSea	0.290952028943111	-0.405651764328436	6.66143380189271	5.58615643555035e-07	0.00169546468448803	6.10999689528957
cg07586868	chr11	IFITM5	1stExon	Island	0.33373141333472	0.98034116455632	6.6494146592998	5.75302575200326e-07	0.00173327244459674	6.08342393292011
cg03229780	chr12			Island	-0.661732216539781	-2.23460471994629	-6.64008967141126	5.88598497272126e-07	0.00176038640051663	6.06432978422384
cg05062333	chr6	EYA4;EYA4;EYA4	TSS1500;TSS1500;TSS1500	Island	-0.457212662701318	-2.97322518736192	-6.635994817172	5.94535675329074e-07	0.00176046813779793	6.05479487666729
cg11854579	chr3	CHMP2B;CHMP2B	1stExon;5'UTR	Island	0.22150972470674	-3.42612567910154	6.63415785859546	5.97218904512636e-07	0.00176046813779793	6.05053521800945
cg20669012	chr3			OpenSea	0.334982005597139	-2.14888573290856	6.62796422876681	6.06357202494971e-07	0.00176930480547562	6.03618621584085
cg11883836	chr3			Island	-0.48328539175035	2.34100228690333	-6.62628929490634	6.08852854784027e-07	0.00176930480547562	5.6956645630969
cg11397854	chr3	IQSEC1;IQSEC1	Body;Body	Island	-0.233913301598164	-2.22183482010006	-6.61076177230331	6.32493239302961e-07	0.00182505924200869	5.99563760385563
cg12499130	chr10	SYT15;SYT15;SYT15;SYT15	1stExon;5'UTR;5'UTR;1stExon	Island	-0.290950453305495	-3.11920575564815	-6.60529355157504	6.41039504976613e-07	0.00183678439027009	5.98793244395732
cg00805867	chr1	PDE4B;PDE4B;PDE4B;PDE4B;PDE4B	Body;1stExon;5'UTR;Body;Body	OpenSea	0.326570348617427	-3.00368788587079	6.59351138971665	6.59856047733819e-07	0.00186193746482666	5.96038302668861
cg15304464	chr11	OPCML	Body	OpenSea	0.366480453353777	1.53699743890431	6.59221388889635	6.61962322122039e-07	0.00186193746482666	5.95701113676913
cg20624886	chr19	DMPK;DMPK;DMPK;DMPK	Body;Body;Body;Body	S_Shore	0.307881235743701	2.11098107076975	6.59129968211158	6.63450496447006e-07	0.00186193746482666	5.9552214090429
cg27360560	chr8	TMEM67;TMEM67;TMEM67	1stExon;5'UTR;Body	S_Shore	0.198744887513157	-3.07681653762552	6.58782502020652	6.69137832854982e-07	0.00186512384198526	5.94571239431005
cg27461883	chr16	GTF3C1;KIAA0556	TSS1500;TSS200	Island	0.16324506648465	-3.35085635585025	6.5697539265162	6.99527925773331e-07	0.00193665724212358	5.90308974822742
cg02731554	chr5	SPRY4;SPRY4	Body;Body	OpenSea	0.276465640848613	2.07623951287456	6.56367894862652	7.10057087471071e-07	0.00194164988188879	5.89529455144709
cg01693026	chr14	DIO3;MIR1247	TSS1500;TSS200	Island	-0.204009435942024	-3.13935463050253	-6.56324878846071	7.10808735965693e-07	0.00194164988188879	5.89207784668489
cg14139935	chr9	LRSAM1;LRSAM1;LRSAM1	Body;Body;Body	OpenSea	-0.367448345428694	2.59126345880122	-6.55938799357375	7.17591367011539e-07	0.00194719605503758	5.8847213617106
cg08870822	chr19	GATAD2A	TSS200	Island	-0.2739364497592	-3.02067313696205	-6.55290749252035	7.29124885239485e-07	0.00196547605001916	5.86958411252578
cg27365208	chr19	ZNF101	TSS1500	N_Shore	-0.253103208469268	0.863123338434153	-6.54900170698478	7.36167157656178e-07	0.0019714893290536	5.86077451336838
cg23914149	chr10			OpenSea	0.336013461213449	1.41274115402411	6.5411594193466	7.50517082403054e-07	0.00199686766143448	5.84508312596155
cg07219542	chr1	GSTM2;GSTM2	1stExon;1stExon	Island	-0.20690038167418	-3.01214527006995	-6.53690622794644	7.58418492305931e-07	0.0020038094799789	5.83404483549362
cg17921080	chr14			OpenSea	0.396090159585635	0.324372055802237	6.53432307436669	7.632586856387e-07	0.0020038094799789	5.82996580869299
cg08930147	chr17	LOC283999	TSS1500	N_Shore	-0.232087712251017	3.43919154608529	-6.5319159147374	7.67797433883079e-07	0.0020038094799789	5.82233747137589
cg09170207	chr15			OpenSea	-0.37038016256641	1.27652058214251	-6.52305814154719	7.84737009727732e-07	0.00201340877835661	5.80462415550959
cg00980051	chr2	DNER	TSS1500	Island	0.266030148381686	-2.74922453846511	6.51998240801386	7.90707677022852e-07	0.00201340877835661	5.79785628688863
cg13545717	chr9	DENND1A;DENND1A	Body;Body	OpenSea	-0.28082131261577	2.79917227933645	-6.51868016294372	7.93249542280841e-07	0.00201340877835661	5.79535092831533
ch.9.76081330F	chr9			OpenSea	0.272486275119634	-2.60829195003704	6.5175833519831	7.95396875277933e-07	0.00201340877835661	5.79166580318527
cg22098115	chr2	ARHGEF4;ARHGEF4	Body;Body	Island	-0.427012498416007	-2.99904829732809	-6.51725296147892	7.9604487247742e-07	0.00201340877835661	5.7921695930593
cg25736986	chr2	MRPL30;MITD1;MITD1	TSS200;5'UTR;1stExon	Island	0.234115968882584	-3.42073530120765	6.50830440971762	8.13801759704166e-07	0.0020404782436394	5.77015594478217
cg11251858	chr6	ESR1;ESR1;ESR1;ESR1;ESR1	5'UTR;5'UTR;1stExon;5'UTR;5'UTR	Island	-0.367930324136427	-2.33620680975854	-6.5068591652936	8.16707217380884e-07	0.0020404782436394	5.76768856049457
cg24633027	chr5	PCDHGA4;PCDHGA1;PCDHGA6;PCDHGA5;PCDHGB1;PCDHGA3;PCDHGA6;PCDHGA2;PCDHGB2;PCDHGB3	Body;Body;1stExon;Body;Body;Body;1stExon;Body;Body;Body	N_Shore	-0.421366713594969	2.16930444737356	-6.50236147223154	8.25816971339296e-07	0.00205073376759718	5.65307703725115
cg06254274	chr1	PTPRV	TSS200	OpenSea	0.319037617163488	0.549820726978064	6.49501449278571	8.40920944108128e-07	0.00207566137686632	5.74031208919737
cg03275758	chr11			N_Shore	-0.265488028239311	1.63863977572524	-6.48241557218476	8.67479983697067e-07	0.00212839590419174	5.71395176955183
cg06582202	chr11	KCNQ1DN	TSS1500	N_Shore	-0.390546583254146	-2.04115923777759	-6.47313535066747	8.87588189279039e-07	0.00214392593186724	5.69379546021054
cg25783515	chr2			OpenSea	-0.313716630907388	2.45854084392977	-6.47282841608238	8.88261299654003e-07	0.00214392593186724	5.69336108999031
cg13620499	chr9			OpenSea	0.325115944933989	0.523610555048493	6.47122635449108	8.91783082391201e-07	0.00214392593186724	5.6886072140999
cg15716185	chr18	ZCCHC2	TSS200	Island	0.231172342996346	-3.25032566218189	6.46988658031549	8.94739199517008e-07	0.00214392593186724	5.68562548321339
cg05303559	chr7			OpenSea	-0.247211459145867	2.37890057971688	-6.46146551192196	9.13549559603826e-07	0.00216637689419558	5.66766854313855
cg07927984	chr15	PCSK6;PCSK6;PCSK6;PCSK6;PCSK6;PCSK6;PCSK6;PCSK6	Body;Body;Body;Body;Body;Body;Body;Body	Island	-0.364134980057015	1.66090890850663	-6.46096366338485	9.1468318448931e-07	0.00216637689419558	5.66642159045923
cg27388792	chr11	DPP3;DPP3	TSS1500;TSS1500	Island	0.299657834938931	-2.9465563548776	6.45510681395269	9.28019605713655e-07	0.00217377015275258	5.65306140712558
ch.3.1432250F	chr3	MAGI1;MAGI1	Body;Body	S_Shore	0.247694319737291	-2.47386831327085	6.45493439094037	9.2841521041756e-07	0.00217377015275258	5.6522250046282
cg08123074	chr1	PHACTR4;PHACTR4	TSS200;Body	OpenSea	-0.297466497515322	-1.9655411046189	-6.44559930947951	9.50091804819879e-07	0.00221188389885626	5.63199080562018
cg23558473	chr9	RC3H2;RC3H2	TSS200;TSS200	Island	0.285871986240812	-3.14342458740721	6.44027893194465	9.62675863693244e-07	0.00222784516453401	5.62144858657735
cg15264052	chr11	BDNFOS;LIN7C	TSS1500;Body	Island	0.2449883949167	-2.80711098103466	6.43812349479121	9.67822207899754e-07	0.00222784516453401	5.42009888714533
cg19799865	chr13			OpenSea	0.242251617639859	2.45329921135608	6.42402076561745	1.00219237243941e-06	0.0022940743289145	5.58284424297466
cg12338273	chr2	KYNU	Body	OpenSea	0.233965111175938	2.79351738005369	6.41961442310388	1.01318401527149e-06	0.00230635017556309	5.57404884039035
cg07498624	chr16			Island	0.327877107573488	-2.53743030571845	6.41505955520123	1.02467519227877e-06	0.00231095633173959	5.56374229043839
cg21859434	chr2	CXCR4	TSS1500	N_Shore	0.315849916839424	-2.74693537715392	6.41434590747556	1.02648759186072e-06	0.00231095633173959	5.56296287633342
cg19548763	chr18	C18orf1;C18orf1;C18orf1;C18orf1;C18orf1;C18orf1	Body;Body;Body;Body;Body;Body	N_Shelf	-0.232067148886645	2.49052970605441	-6.40977268548596	1.03817959087705e-06	0.00232450679642379	5.5517724776331
cg13744194	chr5	OCLN	TSS200	N_Shore	-0.310650229081223	-2.60784155230149	-6.40588953351103	1.04821372326309e-06	0.00233042541195581	5.54312579917612
cg08957069	chr6			OpenSea	-0.2882983978618	-1.34324163775454	-6.40435808788317	1.05219809882786e-06	0.00233042541195581	5.54054491513581
cg16029875	chr1	PLEKHA6	5'UTR	OpenSea	0.265299613138345	-0.047198992739705	6.39778378768145	1.06947842036074e-06	0.00234377335390992	5.5255136553029
cg03133408	chr13			OpenSea	0.230713061070222	2.78867496697872	6.39771338536759	1.06966502542132e-06	0.00234377335390992	5.52411399740058
cg08770761	chr16	ATP6V0C	TSS1500	Island	0.264503414259267	-0.954203313461331	6.3862019159589	1.10062689099043e-06	0.00239878703692187	5.4992907976453
cg00165535	chr1	CCDC76;SASS6	Body;TSS1500	S_Shore	-0.225986955210608	-2.14468098175146	-6.38148428623238	1.11357778402529e-06	0.00241417182436141	5.48806714161439
cg04720358	chr17	RCVRN	1stExon	Island	-0.217623914463965	3.47525199283078	-6.36885669881771	1.14901170833954e-06	0.00247788003361448	5.4604175933124
cg16312101	chr8	XKR4	Body	N_Shelf	0.258406163945242	1.75984328341101	6.36254931135561	1.16713830177042e-06	0.00250379274819745	5.44538992505327
cg16259229	chr5			OpenSea	-0.372433771636607	-1.46955175988186	-6.3577159227677	1.18122556201151e-06	0.00251158918848637	5.4348122820632
cg19759002	chr22	DRG1	TSS200	Island	0.227397202323113	-3.6583580017176	6.35710037571107	1.18303199674397e-06	0.00251158918848637	5.43501419721588
cg03490200	chr12	A2ML1;A2ML1	1stExon;5'UTR	OpenSea	0.29059121873075	2.10403596843456	6.34564735365337	1.21716051588044e-06	0.00253991315913691	5.40840897775928
cg22618350	chr1	ZNF644;ZNF644;ZNF644;ZNF644;ZNF644	5'UTR;1stExon;1stExon;5'UTR;TSS1500	Island	0.168101055778116	-3.44601566404454	6.34291986057516	1.22543475436514e-06	0.00253991315913691	5.40245607831614
cg05998109	chr7	FSCN1	Body	Island	-0.318696814196163	1.73047955934752	-6.34102690933655	1.23121091486874e-06	0.00253991315913691	5.39750089755571
cg05635712	chr3	SUMF1;SUMF1;SUMF1	TSS200;TSS200;TSS200	S_Shore	0.157229569028217	-3.46860732773074	6.33999060080371	1.23438483813068e-06	0.00253991315913691	5.39220877036807
cg00222690	chr6	KLHL31	Body	Island	0.189541941104959	-3.40375026246348	6.33955026314425	1.23573598827351e-06	0.00253991315913691	5.39256946579116
cg23751110	chr4			OpenSea	0.305248890720249	2.25758407330251	6.33934993381062	1.23635118495149e-06	0.00253991315913691	5.39357136567087
cg27605748	chr5			Island	0.41402838028224	-2.34637223384439	6.33824005299753	1.23976519759404e-06	0.00253991315913691	5.39238125664403
cg05270688	chr1	PGM1	Body	Island	0.203150820258932	-3.56922123914315	6.33535604727715	1.24868136428112e-06	0.0025454524919498	5.38413752921394
cg16909495	chr19	SLC17A7	Body	S_Shore	-0.341678142011135	0.720986604253561	-6.32964378938288	1.26653440503475e-06	0.00256666157968798	5.37255580325232
cg04539111	chr16	SLC12A4;SLC12A4;SLC12A4;SLC12A4;SLC12A4	Body;Body;1stExon;Body;Body	OpenSea	0.248174158234462	1.55601299997535	6.32803355747564	1.2716137771828e-06	0.00256666157968798	5.36964701590015
cg03955927	chr2	LOC100132215;EHBP1;EHBP1;EHBP1;EHBP1	Body;Body;Body;Body;Body	Island	0.24272100527427	3.68352061581296	6.32350178521452	1.28602048494762e-06	0.0025830162721712	5.35748877362394
cg27061366	chr19	FARSA	1stExon	Island	0.31071318542916	-1.95386963044828	6.30628585828871	1.34228123959564e-06	0.00266324046503309	5.32075039501791
cg06146897	chr12			Island	-0.223335686052735	-2.99431923256582	-6.30353287371045	1.35150733860736e-06	0.00266324046503309	5.31244766344584
cg27088038	chr14	SLC24A4;SLC24A4;SLC24A4	Body;Body;Body	OpenSea	-0.259636393687113	3.55431208137731	-6.30342832459288	1.35185898355606e-06	0.00266324046503309	5.3137707868171
cg04313601	chr11	SBF2	TSS200	Island	-0.150556177065175	-4.15315729260419	-6.30139703615052	1.35870960632506e-06	0.00266324046503309	5.30871077689873
cg01646019	chr11			Island	0.214189246405777	-2.41302253352342	6.301103642587	1.35970200545134e-06	0.00266324046503309	5.30884397646907
cg08201736	chr15	RASGRF1;RASGRF1;RASGRF1	TSS1500;Body;Body	OpenSea	-0.209596322316668	2.56809686833343	-6.29902562912924	1.36675199046102e-06	0.00266324046503309	5.30269045900507
cg13402624	chr9	VAV2;VAV2	Body;Body	OpenSea	-0.270200790569412	2.76086787182881	-6.29342248104436	1.38594741831547e-06	0.00266324046503309	5.29058760612851
cg02379427	chr5	C5orf20	TSS1500	OpenSea	-0.227705742596399	2.38743327155835	-6.2926771635552	1.3885213312495e-06	0.00266324046503309	5.28909125656927
cg23695485	chr14	KLHL28;FAM179B	TSS1500;1stExon	Island	0.201058928123677	-2.58378341700607	6.29201573601542	1.39080960669847e-06	0.00266324046503309	5.2877665960528
cg15116481	chr19	KLK15;KLK15;KLK15	Body;Body;Body	Island	0.342926698174373	1.80166486558015	6.29197222022947	1.39096028837017e-06	0.00266324046503309	5.28670228997969
cg09399801	chr15	GOLGA8B	Body	N_Shore	0.229037141008895	2.448257965234	6.28401161582781	1.41880665950243e-06	0.00270392213707527	5.27011096559254
cg07975680	chr10	CDH23;CDH23	Body;Body	OpenSea	0.366888238616884	2.01047508515544	6.27455326470157	1.4526304308933e-06	0.00275556595085486	5.24940239763701
cg24295405	chr19	SBNO2	TSS200	S_Shore	-0.346371626719166	-1.67178434891947	-6.27043064220466	1.46762878662697e-06	0.00277012316904312	5.23964558810135
cg05508092	chr16			S_Shore	-0.302501547686278	1.71487700375927	-6.26432638367192	1.49012623346574e-06	0.00277012316904312	5.22605212816995
cg07531343	chr2	MGAT5	Body	OpenSea	-0.32948410550184	0.154454825111908	-6.26365925513243	1.49260612306463e-06	0.00277012316904312	5.22265647345752
cg03721195	chr5	GFRA3	TSS200	S_Shore	0.299148179456758	-2.18160071660171	6.26330909498674	1.49390943820272e-06	0.00277012316904312	5.22240680719779
cg13022121	chr6	COL11A2;COL11A2;COL11A2	Body;Body;Body	OpenSea	0.18189463948972	3.53452041466087	6.26196837650147	1.49891037350627e-06	0.00277012316904312	5.21708470322208
cg21599100	chr11	SLC22A18AS;SLC22A18	Body;TSS1500	N_Shelf	0.303928463424938	1.46855564309923	6.25823064145316	1.51294235828856e-06	0.00277012316904312	5.2102647098388
cg05053327	chr17	CNTNAP1	Body	Island	0.290345536455371	4.25845696078993	6.25762838497346	1.51521577834427e-06	0.00277012316904312	5.21169933421763
cg25887789	chr12	PDZRN4	TSS1500	N_Shore	0.214399751848006	2.59315590567642	6.25612804414788	1.5208944391252e-06	0.00277012316904312	5.20599200384937
cg25841139	chr20	C20orf72;SNX5;SNX5	TSS1500;TSS200;TSS1500	Island	0.202595864985974	-3.19699031572173	6.25606053441393	1.52115046586673e-06	0.00277012316904312	5.20808832310151
cg19063564	chr19	ZNF43	TSS200	S_Shore	-0.212194611244038	-1.92091101799205	-6.25347409043167	1.53099248072683e-06	0.00277054012727838	5.20042750923784
cg00302627	chr4	CPLX1	Body	N_Shelf	0.395165923536811	2.27736537569311	6.25245116311761	1.53490280175084e-06	0.00277054012727838	5.19944962197341
cg20356136	chr4	AFAP1;AFAP1	Body;Body	Island	0.20668883074542	4.20383399673471	6.24773907317735	1.55304716514816e-06	0.00279099604603059	5.18625672620647
cg21415530	chr8	KCNK9	TSS1500	Island	0.432910646467924	-1.11930328151028	6.24309169656013	1.57115599988996e-06	0.002811209740397	5.17853615850135
cg24211742	chr12	DDX51;NOC4L	Body;TSS1500	Island	0.340769195244869	-2.20849851843805	6.24002597331528	1.58321920241735e-06	0.00282047747485951	5.17081814073748
cg04897683	chr5	NEUROG1;NEUROG1	5'UTR;1stExon	Island	-0.228566464564666	-2.29451518561017	-6.23238996772495	1.61367691516089e-06	0.00286229260993479	5.15096616337404
cg07017562	chr14	RTN1;RTN1	Body;Body	S_Shelf	0.394385077801038	1.31207841531453	6.22987740443895	1.62382849883046e-06	0.00286788410749695	5.14844079074441
cg05983315	chr19	ZSCAN1	5'UTR	Island	-0.380509521997661	-1.14901826153067	-6.22488697140856	1.64418447893162e-06	0.0028814179783693	5.13614677867696
cg02026141	chr10			S_Shelf	0.457136366458923	-0.22455031844737	6.22051957796063	1.66221188088785e-06	0.0028814179783693	5.12669896991721
cg23934351	chr17	FADS6	Body	N_Shore	0.318765344194103	-1.19642477623196	6.22044640802578	1.66251561182061e-06	0.0028814179783693	5.12687393996942
cg14116463	chr7			N_Shore	-0.397235831036581	0.488613209706585	-6.21958721457132	1.66608637769315e-06	0.0028814179783693	5.10762932989694
cg22086973	chr5	AP3B1	TSS200	Island	0.210042231147332	-2.97867580272026	6.21945105022489	1.66665298535788e-06	0.0028814179783693	4.81339200313526
cg20704159	chr12	RPH3A;RPH3A;RPH3A;RPH3A	5'UTR;5'UTR;1stExon;1stExon	OpenSea	-0.334263209181215	-0.879059600002468	-6.21738142304539	1.67528928452511e-06	0.00288417944004456	4.98558750427859
cg05571413	chr17	FAM117A	TSS1500	S_Shore	0.212333968275538	-2.63288482190512	6.21450675645079	1.68736045507317e-06	0.0028928065281261	5.10913098328165
cg01532589	chr14			OpenSea	0.291140580479661	1.84226665236612	6.21165606941126	1.69941825865382e-06	0.00290133890299615	5.10685206701597
cg06386205	chr3	IQSEC1;IQSEC1	Body;Body	Island	0.232072878065261	1.84781530943582	6.20970136875349	1.70773681936547e-06	0.00290344312076194	5.10072576811799
cg27565938	chr12			N_Shelf	0.236857896112905	2.27882922585009	6.20607877632498	1.72326298450216e-06	0.00291005524410647	5.09345749239279
cg18774545	chr21	TMEM50B	Body	OpenSea	-0.224286766786281	3.33252770795066	-6.20333314557725	1.73512609078725e-06	0.00291005524410647	5.08780299216206
cg08754456	chr14	SMOC1;SMOC1	TSS200;TSS200	Island	0.218549621405909	-3.00631187687464	6.20126083444701	1.74413491953971e-06	0.00291005524410647	4.86518384832115
cg09874213	chr1	SRRM1	TSS1500	N_Shore	0.378488975368988	-3.09513563358655	6.20060197237637	1.7470090995902e-06	0.00291005524410647	5.08223008558967
cg11783050	chr7			Island	-0.203029354072012	-3.459180689388	-6.19867873902725	1.75542646559552e-06	0.00291005524410647	5.07281250821535
cg00458932	chr2			OpenSea	0.370414271970554	-1.79246367433069	6.19606444012527	1.76693455075238e-06	0.00291005524410647	5.0723030358716
cg27140872	chr5	JAKMIP2	TSS1500	OpenSea	-0.371731040963355	-0.572323096790767	-6.19427614249483	1.77485073997952e-06	0.00291005524410647	5.06706067755375
cg03120091	chr8	ADCY8;ADCY8	5'UTR;1stExon	Island	-0.274338556368812	-2.51758045990076	-6.19224818867836	1.7838714382765e-06	0.00291005524410647	5.06317398138743
cg00643929	chr19	FZR1	5'UTR	Island	-0.193361978554642	-2.37208311475636	-6.19025106343937	1.79280055243617e-06	0.00291005524410647	5.05753251037804
cg13761724	chr15			N_Shore	-0.428337315749405	0.350773420952287	-6.1900695172671	1.79361449157624e-06	0.00291005524410647	5.05776819098452
cg11569933	chr6	BAT4	Body	N_Shore	0.268410054794216	1.09905275695519	6.18967824607797	1.79536998343179e-06	0.00291005524410647	5.04011355062278
cg04800142	chr10			OpenSea	0.284877088420986	3.14361750609344	6.18934820826709	1.79685210110518e-06	0.00291005524410647	5.05566369949117
cg25160075	chr15	CYFIP1;CYFIP1	Body;Body	OpenSea	-0.266255472244926	2.97615479339818	-6.18549374121006	1.81425390750715e-06	0.00292667011935388	5.04786566514853
cg23450974	chr17	SNF8	TSS200	Island	0.194605312490471	-2.9557846504203	6.18312893363006	1.82501502011372e-06	0.00292795406544905	5.04327698249027
cg00224508	chr1	CDC42SE1;CDC42SE1;MLLT11	5'UTR;5'UTR;TSS1500	N_Shore	-0.255449983131383	-3.15681866814721	-6.18218214680013	1.8293415615107e-06	0.00292795406544905	5.04112944310847
cg08951903	chr10	ZNF239;ZNF239;ZNF239	TSS200;TSS200;TSS200	Island	0.381054240686915	-1.51171303366258	6.17857467626388	1.8459224113885e-06	0.00294299647768379	5.03317400964296
cg04580443	chr11			OpenSea	-0.252006737163558	1.71987601986653	-6.17530655163094	1.86107538801721e-06	0.00294939544486788	5.02366961149082
cg22381282	chr5	MGAT1;MGAT1;MGAT1;MGAT1;MGAT1	Body;Body;Body;Body;Body	Island	0.210131629452349	2.77588223389736	6.17460762676872	1.86433239588125e-06	0.00294939544486788	5.02100863004867
cg14324200	chr1	SAMD11	5'UTR	Island	-0.275943192673606	-2.83141783896529	-6.17064912875107	1.88288872511873e-06	0.00295664891137324	5.01349734383684
cg23091549	chr1			OpenSea	0.497917795090053	2.06242615460807	6.17055141326273	1.88334915438879e-06	0.00295664891137324	4.82715062620734
cg09884257	chr4	TBC1D14;TBC1D14;TBC1D14	Body;TSS1500;Body	Island	0.257763573458732	-3.09077744778237	6.16869959289215	1.89209648050517e-06	0.0029590439084682	5.00986794711465
cg08261702	chr7	LOC728743	Body	N_Shore	0.235993350724718	-1.74166329989274	6.16372695270663	1.91579028394951e-06	0.00297132910620606	4.99251310574937
cg11372436	chr4	SOD3	TSS200	OpenSea	0.284248894786834	0.0313470537569949	6.16334701991718	1.91761295303973e-06	0.00297132910620606	4.99681283811307
cg12485652	chr10			OpenSea	0.37459875867659	-0.2908456788766	6.16249492473978	1.9217071592655e-06	0.00297132910620606	4.99556864336576
cg01368068	chr7	MAGI2	Body	OpenSea	0.213232807237361	2.79579003173778	6.15977762809847	1.93482284521109e-06	0.00297809565324315	4.98698943125713
cg12709970	chr17	P2RX1	Body	OpenSea	-0.251614171151418	-2.60091607461358	-6.15709213803051	1.94787439096738e-06	0.00297809565324315	4.9822740685291
cg18124517	chr1	TNFRSF1B	Body	S_Shelf	0.380944265981218	1.18336565256453	6.15613750787847	1.95253544062039e-06	0.00297809565324315	4.98131130181993
cg21589115	chr19	DKKL1;DKKL1;TEAD2	5'UTR;1stExon;TSS1500	Island	-0.152429557717927	-2.95855755879405	-6.15560172941672	1.95515638103682e-06	0.00297809565324315	4.97500510463872
cg25081912	chr22	C22orf34	Body	Island	-0.206925557841513	1.49373108294974	-6.15289646665531	1.9684447842492e-06	0.00298408987000629	4.97033608135241
cg08074851	chr2	KCNK12	TSS200	Island	-0.211914073937016	-2.549487322222	-6.14847950826515	1.99033869409206e-06	0.00298408987000629	4.96206325934921
cg13391872	chr9	BNC2	Body	OpenSea	-0.222739426293905	3.28253061324735	-6.1476943159425	1.99425654989613e-06	0.00298408987000629	4.96131152570119
cg01918604	chr1	ADORA3	TSS1500	OpenSea	-0.363586258093532	1.00907434606693	-6.14752052572119	1.99512476555829e-06	0.00298408987000629	4.96204471364234
cg03146965	chr6	EHMT2;EHMT2	Body;Body	N_Shore	0.224956517396684	2.86610771156059	6.14744423831199	1.99550600106341e-06	0.00298408987000629	4.96029487043887
cg24985151	chr10			S_Shore	-0.270203868702391	-0.861479368747314	-6.141074534529	2.02760022652286e-06	0.00302105797969347	4.94618811649975
cg11668813	chr5			OpenSea	0.429591554653965	-0.176717402384291	6.13411330830458	2.06327513606369e-06	0.00306307397654302	4.92872053541027
cg24868134	chr17	HOXB8	3'UTR	N_Shore	-0.283560859199752	-2.60799739924767	-6.13135671969155	2.07757779156664e-06	0.00307317257001555	4.92181091275113
cg04393339	chr12			OpenSea	-0.301805386701977	2.22179477234165	-6.12221936034201	2.12571169904683e-06	0.00310739570307771	4.73593685221777
cg16688437	chr2	FZD5	Body	Island	-0.45937151984649	-1.73023918561643	-6.12155078253842	2.12927781600253e-06	0.00310739570307771	4.90307139263548
cg02079908	chr2	EML4;EML4	Body;Body	OpenSea	-0.276398512457258	3.01039820117143	-6.11992660184459	2.13796634685075e-06	0.00310739570307771	4.86140047057715
cg16829154	chr9	NOTCH1	TSS1500	Island	0.176247660579882	-3.16476707589356	6.11897482135832	2.14307461167129e-06	0.00310739570307771	4.89552924457058
cg23169762	chr6	C6orf145	Body	N_Shore	0.339910373273838	-0.472966543865837	6.1178008048279	2.14939271517407e-06	0.00310739570307771	4.89490276648597
cg14128890	chr1	FAM176B	Body	Island	-0.276658454366554	-1.48360545487813	-6.11703261916976	2.15353703218407e-06	0.00310739570307771	4.89271352030887
cg25838977	chr17	CARD14	Body	N_Shore	-0.188363332743045	2.76361480562818	-6.11698382980524	2.1538005219738e-06	0.00310739570307771	4.89118670184843
cg10061532	chr1	LMOD1	Body	OpenSea	0.260686380047218	-1.0353689139994	6.11287115359045	2.17612941792927e-06	0.00312859453976055	4.88210929314922
cg14221171	chr7	TAC1;TAC1;TAC1;TAC1	5'UTR;5'UTR;5'UTR;5'UTR	Island	-0.333900355962114	-1.39101689405188	-6.11147327537006	2.18377233106871e-06	0.00312860510036513	4.87954444234541
cg21016177	chr17	EXOC7;EXOC7;EXOC7;EXOC7;EXOC7;EXOC7	TSS1500;TSS1500;TSS1500;TSS1500;TSS1500;TSS1500	S_Shore	0.293248683087783	-3.25333465463331	6.104763015127	2.22084213425372e-06	0.00315430523302831	4.86483945562083
cg03385272	chr8	ZFAT;ZFAT	Body;Body	OpenSea	-0.282253959236037	2.86983202708383	-6.10421680141437	2.22388759968902e-06	0.00315430523302831	4.86346391350874
cg11066209	chr7	FTSJ2;NUDT1;NUDT1;NUDT1;NUDT1;NUDT1;NUDT1;NUDT1	TSS1500;5'UTR;5'UTR;5'UTR;TSS1500;5'UTR;TSS1500;5'UTR	S_Shore	0.326331059397803	-1.4723504494934	6.10405224257881	2.22480594410904e-06	0.00315430523302831	4.86303573729913
cg01638735	chr7	CDK6;CDK6	5'UTR;5'UTR	Island	0.219920708861157	-2.81305014658212	6.10059979466012	2.24416190173155e-06	0.00316772413710099	4.85389600357279
cg20159885	chr7			Island	-0.413167693731964	-2.42681311735142	-6.09961175779485	2.24973269430295e-06	0.00316772413710099	4.85355917101448
cg19350839	chr7	VKORC1L1	TSS1500	Island	0.204140703196165	-2.00461003055885	6.09719779856156	2.26340234203651e-06	0.00316947793635533	4.84628595515838
cg08313842	chr11	HCCA2	Body	OpenSea	-0.271227936379372	1.80161360010773	-6.09625864884131	2.26874328147689e-06	0.00316947793635533	4.74489422484785
cg01760580	chr11	IGHMBP2	Body	OpenSea	0.212282190087133	3.731008586992	6.09530422299129	2.27418421219372e-06	0.00316947793635533	4.84297248478048
cg14871704	chr11	C11orf61	TSS1500	S_Shore	0.290920318173443	-2.65005964552269	6.09258555922301	2.28975535843928e-06	0.00317863158565047	4.83732216492324
cg00760338	chr3	ETV5	5'UTR	Island	-0.252598854715695	-2.49446666363909	-6.09145412504509	2.29626751863382e-06	0.00317863158565047	4.834653920611
cg26980692	chr11	SLC15A3;SLC15A3	TSS1500;TSS1500	S_Shore	0.360843563461049	-0.739519173357737	6.08963336854875	2.30678670919222e-06	0.00318244139060986	4.82890242127981
cg13593297	chr4	SPATA5;SPATA5;NUDT6;NUDT6	1stExon;5'UTR;TSS1500;TSS200	Island	0.199038423893807	-3.15473028986685	6.08522959574001	2.33243176410783e-06	0.00319775470159211	4.81916553348054
cg23087707	chr12	GALNT9	Body	N_Shore	0.23964358586177	1.95045899756383	6.08276669410759	2.34690036380578e-06	0.00319775470159211	4.81356542844615
cg21710255	chr6	CRISP2;CRISP2;CRISP2;CRISP2;CRISP2	TSS1500;TSS1500;TSS1500;TSS1500;TSS1500	OpenSea	0.284059272930972	0.296388081042604	6.08208871343523	2.35089921666611e-06	0.00319775470159211	4.8119152078503
cg11920943	chr8			OpenSea	0.249980561746172	3.11896919686729	6.08160829734476	2.35373698633476e-06	0.00319775470159211	4.81159116519145
cg03478122	chr2			Island	-0.296740954006607	-1.52738062107304	-6.0810721280458	2.35690819293363e-06	0.00319775470159211	4.81073361452563
cg03934493	chr12	DNAH10	Body	OpenSea	-0.323926931869003	3.35788989065082	-6.07174051326676	2.41280088601063e-06	0.00326278365622073	4.7878277761768
cg12930176	chr2			OpenSea	-0.268849717678541	0.907259607357564	-6.07030830396751	2.42149763889927e-06	0.00326377257914548	4.78514427315379
cg03620964	chr16			N_Shore	0.318232813728687	2.39954775858347	6.06852638505859	2.43236237923632e-06	0.00326766752010056	4.77521390915283
cg04119909	chr10	DLG5	Body	OpenSea	0.338792964865549	0.773298120486844	6.06360577098545	2.46262222773716e-06	0.00329122328221561	4.7701894646714
cg24108149	chr6	DDAH2	5'UTR	Island	0.274876366977023	-3.42511797630097	6.06306652463087	2.46596154068105e-06	0.00329122328221561	4.72254410241793
cg13270350	chr2	HDAC4	Body	OpenSea	-0.415135610760799	2.07652360149349	-6.06039110470181	2.48259735443644e-06	0.00330266857988358	4.76372193913805
cg11500467	chr10	GAD2;GAD2	TSS1500;TSS1500	Island	-0.251650544202119	-1.50843001487706	-6.0587081097334	2.49312059991706e-06	0.00330268405408312	4.75831491513242
cg14349763	chr9	ADAMTS13;ADAMTS13;ADAMTS13;ADAMTS13	Body;TSS200;TSS200;TSS200	S_Shelf	0.261288373910178	-0.665213793492486	6.05781396487242	2.49872982387842e-06	0.00330268405408312	4.75726951996514
cg22438525	chr16	C16orf74	5'UTR	Island	-0.245909573550242	-2.96323677090604	-6.05171984457622	2.53730282691976e-06	0.0033428842366718	4.68039130660039
cg26784596	chr3	SPSB4	TSS1500	N_Shore	0.284873478503341	-3.08012948334975	6.04769833593988	2.56308777120037e-06	0.00336603252070324	4.73345662650897
cg02796390	chr20	HSPA12B	Body	OpenSea	0.32183897858878	2.50990690270184	6.04604472539961	2.57376737204757e-06	0.00336925883958512	4.73096644941676
cg03766851	chr2	MCFD2;MCFD2;MCFD2;MCFD2;MCFD2;MCFD2;MCFD2	5'UTR;5'UTR;5'UTR;5'UTR;5'UTR;Body;5'UTR	N_Shore	0.269772854191344	1.63519134743517	6.04324660627722	2.59194163320228e-06	0.00337105242305558	4.72332156629289
cg06622404	chr1	SLC45A1	Body	N_Shore	-0.228904991557444	2.66685790219137	-6.04071230477233	2.60851479425186e-06	0.00337105242305558	4.7191184487839
cg03869498	chr6	FOXC1	TSS1500	Island	0.209804466472568	-2.86335511667463	6.0395697272715	2.61602187333107e-06	0.00337105242305558	4.71665941629491
cg00591844	chr2	CXCR4	TSS200	N_Shore	0.280394738411264	-2.4609641899008	6.03924546387663	2.61815637507767e-06	0.00337105242305558	4.71513320321612
cg23075327	chr3	TMIE	Body	S_Shelf	-0.235301477303299	-3.28551793100174	-6.03902974059598	2.61957737823521e-06	0.00337105242305558	4.613649839772
cg06772654	chr5			OpenSea	0.323728269541375	0.893739562187531	6.03774272466911	2.62807144133596e-06	0.00337105242305558	4.71177714254557
cg18606619	chr4			OpenSea	0.205062742617464	2.91342183103964	6.03703889311027	2.63272841960601e-06	0.00337105242305558	4.70916320031555
cg12500731	chr2			N_Shelf	0.399812308228385	2.75794919372689	6.03206898487443	2.66585170263066e-06	0.00340283097348159	4.69856031082949
cg02226934	chr4	MTNR1A	Body	N_Shelf	-0.333248669177563	2.04145313126936	-6.02858812756428	2.68930246691401e-06	0.00342210398166402	4.69071215889967
cg10605520	chr20	HRH3	TSS1500	S_Shore	-0.2805139668549	-2.20524992101728	-6.02386110169891	2.72148447405748e-06	0.0034451820470895	4.67759661641412
cg20716311	chr2	LOC100130691;AGPS	Body;TSS200	Island	0.274949759655975	-3.41142714268684	6.02345680630061	2.72425503734553e-06	0.0034451820470895	4.67856797978881
cg23738708	chr1	C1orf186	Body	OpenSea	-0.407261234042636	1.95264508434015	-6.02213675424525	2.73332106867904e-06	0.00344601140923575	4.67607122119404
cg24517136	chr17	ITGA3;ITGA3	TSS1500;TSS1500	Island	0.199734333526894	-3.26531355112505	6.01538888652097	2.78014571282076e-06	0.00349429351078801	4.66161609694781
cg25149122	chr18			N_Shore	0.214648869934939	1.56064548731959	6.010914444657	2.81164287461979e-06	0.00351715581230529	4.5981525890238
cg17994390	chr8	KIAA1429;KIAA1429	TSS1500;TSS1500	Island	0.146865005316864	-3.683047875123	6.00853467848215	2.82854219732302e-06	0.00351715581230529	4.64533661937521
cg07201456	chr16	CHST6	5'UTR	Island	-0.220386385413769	-2.7635226074122	-6.00824653579943	2.83059535721389e-06	0.00351715581230529	4.59190085369111
cg11016414	chr6	FAM120B	TSS1500	N_Shore	0.22900705798313	1.11891471030542	6.00795546372677	2.83267092641631e-06	0.00351715581230529	4.64212363443757
cg11514338	chr1	PBX1	Body	N_Shelf	-0.233033309927125	2.18119684127551	-6.00030882930118	2.88775426276487e-06	0.00356302408681085	4.62484830578732
cg05491001	chr4			Island	-0.3634629880509	-2.88126159272933	-5.99917946798886	2.89598138909375e-06	0.00356302408681085	4.62361902794508
cg24349919	chr22	EP300;MIR1281	TSS1500;TSS1500	Island	0.21585365063597	-2.94480739514688	5.99891673641232	2.89789873424e-06	0.00356302408681085	4.62214628591761
cg16506378	chr8			OpenSea	0.389499370878386	-0.174198134376225	5.99802775928002	2.90439581344026e-06	0.00356302408681085	4.1992775723978
cg10797856	chr6	WDR27	Body	OpenSea	0.282302386971197	2.93081492212389	5.99077062209878	2.95799057761529e-06	0.00361794035003781	4.60368314895645
cg05406774	chr16	FBXO31;FBXO31	Body;Body	Island	0.329904676616166	3.54334625350285	5.98743248678367	2.98297906710246e-06	0.00363764531527866	4.59660202272688
cg00142266	chr15			OpenSea	0.389768800199705	-1.01085221075929	5.98490528346854	3.00203952603181e-06	0.00364662975330617	4.59111647270513
cg10167296	chr1	RASSF5;RASSF5	TSS1500;TSS1500	Island	-0.278947896317708	-3.28240715238928	-5.98223341978381	3.02232547899856e-06	0.00364662975330617	4.58473284521047
ch.2.51292200F	chr2			OpenSea	0.284756065856024	-2.68531732715129	5.98211013237596	3.02326488139283e-06	0.00364662975330617	4.58398173762688
cg10504892	chr17	ABI3;ABI3	Body;Body	S_Shore	-0.297770863234597	3.11542960266371	-5.98175848303303	3.02594594176345e-06	0.00364662975330617	4.57082891594869
cg24431033	chr18	TXNL1;TXNL1	TSS1500;TSS1500	S_Shore	0.35486355245859	0.765337964220077	5.97852410134564	3.05071910147342e-06	0.00366570291893496	4.57561799366003
cg09232069	chr17	SEC14L1;SEC14L1;SEC14L1;SEC14L1	Body;Body;Body;Body	OpenSea	0.372504205070711	0.844799912967094	5.97490262474053	3.07870150373537e-06	0.00368102962997072	4.5676783394392
cg11869007	chr12	FIGNL2	1stExon	Island	-0.377174419015644	-0.272316927273087	-5.97454973631652	3.08144208922211e-06	0.00368102962997072	4.56763702972352
cg18943693	chr1			Island	0.349645125238325	-1.51054972067022	5.97158192237209	3.10458877196869e-06	0.00368389138963166	4.55933944337754
cg09713872	chr9	TOMM5;TOMM5;TOMM5	TSS200;TSS200;TSS200	Island	-0.196440132485035	-3.39571329596775	-5.96976675324133	3.11883258574597e-06	0.00368389138963166	4.55406057138532
cg26246933	chr20	SRXN1	3'UTR	OpenSea	0.270733262215847	3.17857390299012	5.96976433698044	3.1188515905173e-06	0.00368389138963166	4.55711637369074
cg20530585	chr3	WWTR1;WWTR1;WWTR1	5'UTR;TSS200;TSS1500	Island	0.248022938758119	-1.20064420860232	5.96964366986647	3.11980083077404e-06	0.00368389138963166	4.55653223879346
cg25566141	chr5			S_Shore	-0.416073852858758	1.20202958629116	-5.96803834284769	3.13245723106889e-06	0.00368820735148103	4.55278816262782
cg21994357	chr6			Island	0.172407298640816	-3.19013522382386	5.96201776461771	3.18038939472956e-06	0.00373391384236643	4.53909534721226
cg09754991	chr13	ARGLU1	1stExon	Island	-0.217786447713751	-3.23554301212421	-5.95785498034127	3.21396552344662e-06	0.0037625527072644	4.52943151023753
cg06493386	chr8	TRPA1;TRPA1	1stExon;5'UTR	Island	0.301395083062627	-1.97449806118982	5.95515805989563	3.23591008490679e-06	0.00377745023960055	4.5233608851771
cg00735667	chr3			Island	-0.494918341477196	-2.44481868422841	-5.95328913501446	3.25120645895413e-06	0.00378452439118842	4.51908773232935
cg00365963	chr22	TFIP11;TFIP11	Body;Body	Island	-0.199579385505432	3.40239236535368	-5.95012018482375	3.27731086374459e-06	0.00380410376946621	4.49655909507451
cg10000184	chr2			OpenSea	0.200985652626335	-1.58195913829379	5.94813690070123	3.29375637292976e-06	0.00381239274011472	4.50514614975366
cg00450319	chr8	LOC728024;ERLIN2	TSS1500;Body	OpenSea	-0.274032821172629	0.191236098464064	-5.94508463782059	3.3192296627683e-06	0.00383105487676717	4.49892278465055
cg04276026	chr4	IRF2	5'UTR	Island	0.172340270519512	-3.87174481268089	5.94276351820658	3.33873476809813e-06	0.0038427430410542	4.49537474055301
cg26320696	chr11	PARVA	TSS200	Island	-0.280220638932854	-3.088564863585	-5.93886218813835	3.37178125205899e-06	0.00386857402787733	4.48465480166696
cg17001448	chr8			N_Shore	0.302687919509331	-1.23878347163453	5.93691048648564	3.3884376105873e-06	0.00386857402787733	4.48061411262848
cg26397172	chr17	RPL23A;SNORD42B	Body;TSS1500	Island	0.198531121616999	-3.51950313364982	5.93678605909348	3.38950233442092e-06	0.00386857402787733	4.48017852788615
cg01603290	chr17			Island	-0.344842430617422	-2.31248481017995	-5.93355498460555	3.41726976510955e-06	0.00388314619720803	4.47390823540859
cg21749091	chr17	MBTD1;UTP18	TSS1500;Body	Island	0.288409153954082	-1.80879698582191	5.9330970199055	3.42122408348713e-06	0.00388314619720803	4.47262945847539
cg11953913	chr5	C5orf32	5'UTR	OpenSea	-0.220244443426118	2.50813904613177	-5.92512028479248	3.49084902790409e-06	0.003951226440725	4.45407505095667
cg02886593	chr17	SDK2	Body	Island	-0.286387973445795	-2.71067022888801	-5.92076257226951	3.52949069887192e-06	0.00396088615313522	4.44487162254345
cg27021999	chr6	LHFPL5	TSS200	Island	-0.240676009434927	-2.86542217130202	-5.91995645409037	3.53668630510879e-06	0.00396088615313522	4.44152315332119
cg03586905	chr10			N_Shore	0.1782387145154	-3.13454234022631	5.91894958386737	3.54569477751531e-06	0.00396088615313522	4.44008974824335
cg00985205	chr4	RUFY3	TSS200	Island	0.186707786546471	-2.19282468481657	5.91821631946964	3.55226994190513e-06	0.00396088615313522	4.43877286394728
cg19223106	chr19	RPS5	TSS200	Island	0.243442046229983	-2.61017523749629	5.91648574152085	3.56783707695507e-06	0.00396088615313522	4.43352111357578
cg22838354	chr17	RPTOR;RPTOR	Body;Body	OpenSea	-0.226207285075397	3.53410854768153	-5.91618130134752	3.57058276842963e-06	0.00396088615313522	4.43203469368256
cg09861604	chr1	NECAP2;NECAP2;NECAP2	Body;Body;Body	Island	0.176706622203171	-3.12421149203369	5.91598224103281	3.57237921656988e-06	0.00396088615313522	4.4321343005165
cg01458961	chr4	PPP3CA;PPP3CA;PPP3CA	TSS1500;TSS1500;TSS1500	Island	0.19103467807393	-2.4127633587901	5.91550192481765	3.57671767448225e-06	0.00396088615313522	4.43144177173888
cg15716680	chr11	TEAD1	Body	OpenSea	0.453334945108488	-1.63510604109241	5.9053323692076	3.66983926179338e-06	0.00404783695493639	4.40826688506008
cg25008548	chr3			Island	0.245645485871249	-3.35678470357803	5.90477720141868	3.67499309865582e-06	0.00404783695493639	4.36999342033185
cg06389019	chr17	SLC9A3R1	Body	OpenSea	-0.26728350809641	0.46172691370718	-5.90338794324846	3.68792231228824e-06	0.00405118760364422	4.40271173178501
cg13371951	chr6	GRM1;GRM1	5'UTR;5'UTR	N_Shore	0.288722414617729	-2.16026281299526	5.89869264048599	3.73196186631294e-06	0.00408860370872976	4.39266772299972
cg07412079	chr18	MOCOS	TSS1500	Island	-0.282861846881596	-2.02863826974817	-5.89687550215939	3.74914852039537e-06	0.00409647963705418	4.38937059584131
cg27391649	chr1	LIN28	TSS200	N_Shore	-0.242444223365915	-2.0088237458456	-5.8932069698335	3.78409084015259e-06	0.00411155370759898	4.38093332144458
cg01786329	chr16			Island	-0.363164652447983	-0.822859491683255	-5.89165175294232	3.79900360580202e-06	0.00411155370759898	4.37711162367627
cg07685180	chr8			Island	-0.369978000153822	2.78375336123855	-5.89099128544772	3.80535475690184e-06	0.00411155370759898	4.37496318064686
cg17241776	chr13	DLEU7	1stExon	Island	-0.446647965571557	-1.8987609697507	-5.88879885436822	3.82651479406042e-06	0.00411155370759898	4.10620287423211
cg10227312	chr16	SPG7	Body	Island	0.194695133554502	2.99437508872439	5.88856146238083	3.82881310787176e-06	0.00411155370759898	4.36999507440234
cg21863949	chr21			Island	-0.226309744455239	-2.25894162073011	-5.88824486117638	3.8318804654633e-06	0.00411155370759898	4.290926573333
cg01334229	chr3			OpenSea	-0.270352520161527	2.89106260619608	-5.88758257685609	3.8383049989622e-06	0.00411155370759898	4.36859533398856
cg08697251	chr5	LPCAT1	Body	Island	0.263981064200071	2.93466246487016	5.88665138142113	3.84735660402122e-06	0.00411155370759898	4.36440643600621
cg21127286	chr7	CHRM2;CHRM2;CHRM2;CHRM2;CHRM2;CHRM2;CHRM2;CHRM2	5'UTR;5'UTR;5'UTR;5'UTR;5'UTR;5'UTR;5'UTR;5'UTR	Island	-0.224786331956632	-1.84911697479942	-5.886045754486	3.85325516293953e-06	0.00411155370759898	4.36281019248711
cg13873511	chr17	JUP;JUP	5'UTR;5'UTR	Island	-0.198464721952902	-3.164170842371	-5.88013393400269	3.91131779157966e-06	0.00415585443178009	4.35018972716536
cg00996246	chr3	CMTM6	Body	N_Shore	0.199506918067548	-2.98662197767567	5.87975616240705	3.91505807489881e-06	0.00415585443178009	4.34849302987313
cg27405086	chr16	C16orf53;PRRT2	TSS1500;3'UTR	Island	-0.217495579630975	-3.53670647671574	-5.87840528210465	3.92846272113528e-06	0.00415930812356768	4.34677122412746
cg00022688	chr10	ACSL5;ACSL5;ACSL5;ACSL5	5'UTR;5'UTR;1stExon;5'UTR	OpenSea	0.273062400797202	-2.56186154591574	5.87579073518343	3.95453895572496e-06	0.00417612563468479	4.3397538628915
cg05651995	chr16	ANKS3	Body	OpenSea	0.314357519344342	1.74191120800107	5.87397100333579	3.97279161397148e-06	0.00418461596066912	4.3362005093061
cg18406556	chr19	AP1M2	Body	N_Shelf	0.278013430841014	0.670672077977548	5.86947941793283	4.01821058017189e-06	0.00422160415725695	4.32710648323393
ch.20.1295406F	chr20	PMEPA1;PMEPA1;PMEPA1;PMEPA1	Body;Body;Body;Body	S_Shore	-0.31361891696163	-0.689826378179871	-5.86493135992144	4.06473717661287e-06	0.00425956387591441	4.31524548570041
cg06496829	chr3	WWTR1;WWTR1;WWTR1	5'UTR;TSS1500;TSS1500	S_Shore	0.135586759828473	-3.37073246677151	5.86360159894578	4.07844354925126e-06	0.00426302433243307	4.31073089064306
cg03017520	chr18	DSC3;DSC3	TSS1500;TSS1500	Island	-0.22195471359571	-1.67350428719079	-5.86082672893754	4.10719634880496e-06	0.00428215455255901	4.20235100313945
cg13536703	chr11	SHANK2;SHANK2	Body;Body	Island	0.280536184099646	3.45682392618328	5.85610886502072	4.15655477042474e-06	0.00432134273708391	4.29567155134449
cg06275808	chr1			Island	-0.267941880755197	-3.17644332309897	-5.8552242434304	4.16587644670205e-06	0.00432134273708391	4.29382834760051
cg17449254	chr21	C21orf121	Body	OpenSea	-0.225853080253994	2.22941586088858	-5.84990275929567	4.22240040438875e-06	0.00436891556589558	4.28055755393602
cg18561362	chr11			OpenSea	-0.204755724963083	2.6562645829558	-5.84785484832523	4.24435962227898e-06	0.00438057470023227	4.27625128071047
cg25341687	chr1			OpenSea	-0.236569339393256	2.65681804220033	-5.84521412283125	4.27284643205864e-06	0.00438220226546807	4.26956973892428
cg27034836	chr3	GLB1;TMPPE;TMPPE;GLB1;GLB1	TSS1500;TSS1500;TSS1500;TSS1500;TSS1500	S_Shore	-0.259772373135214	-1.99832538412691	-5.84461605137902	4.27932499840136e-06	0.00438220226546807	4.26828743755356
cg16378215	chr1	SV2A	Body	OpenSea	0.323630606782097	1.40797642725821	5.8444018562827	4.28164767255681e-06	0.00438220226546807	4.2676175624367
cg13529755	chr1			Island	0.286167211140985	-0.932505046448369	5.84375067166889	4.28871679537243e-06	0.00438220226546807	4.26717955946551
cg12797788	chr16	CENPT;NUTF2	5'UTR;5'UTR	Island	-0.19005569615973	-2.95841306171783	-5.83771396498827	4.35481589877162e-06	0.00443164003627073	4.25269684799631
cg09329930	chr2	PAX3;PAX3;PAX3;PAX3;PAX3;PAX3	Body;Body;Body;Body;Body;Body	OpenSea	-0.251770396898585	2.01189096398995	-5.83735929537276	4.35873133178545e-06	0.00443164003627073	4.25178651545137
cg05373256	chr11	C11orf9;DKFZP434K028;C11orf9	Body;Body;TSS1500	S_Shelf	0.222315709446889	3.44765602018573	5.83096203662395	4.42997081676822e-06	0.00448660434268078	4.23637242548988
cg26660115	chr8	KHDRBS3	Body	OpenSea	-0.333217157230863	1.66679972621364	-5.83054185070225	4.43469108238061e-06	0.00448660434268078	4.23650978281741
cg25189523	chr7			OpenSea	-0.327136533504264	1.93327855265432	-5.82716274428446	4.47283696664933e-06	0.00451212022562318	4.22840116966974
cg04281209	chr4	CPZ;CPZ;CPZ	Body;Body;Body	OpenSea	-0.259280029592207	0.956274588107484	-5.82636103397476	4.48193598353261e-06	0.00451212022562318	4.22588349938449
cg02655824	chr6	RPS6KA2	Body	OpenSea	-0.204631992260522	3.59798685113054	-5.82348076533023	4.51478067679158e-06	0.00453404595414034	4.21968780415182
cg16225091	chr11	ODF3	5'UTR	OpenSea	0.256238253802764	2.1298369986531	5.82134259527539	4.53932065117862e-06	0.00454754470155153	4.21413810988599
cg17665260	chr19	BRSK1	Body	Island	-0.234804334715681	3.311326595909	-5.8203643106467	4.55059355004209e-06	0.0045477189067995	4.21280721714804
cg07409897	chr20	TASP1	5'UTR	Island	0.240687799697791	-2.61428425214658	5.81671146177992	4.59293715632624e-06	0.00456742352314364	4.20451995344138
cg05616010	chr19	ZSCAN18;ZSCAN18	TSS1500;TSS1500	Island	-0.357061906007832	0.308923897176953	-5.81551318206073	4.60691435379501e-06	0.00456742352314364	4.20180938591
cg08856268	chr1	RPRD2	Body	OpenSea	-0.229082768473564	0.919720781660559	-5.81543492256211	4.60782870109379e-06	0.00456742352314364	4.20125653779653
cg06180729	chr11	LDLRAD3	Body	OpenSea	0.29707710042538	2.19444109606461	5.81483030102274	4.61489901811502e-06	0.00456742352314364	4.19958067571483
cg22395624	chr4			OpenSea	-0.342425292563263	2.34476931834277	-5.81293746508969	4.63710461491446e-06	0.00457355031771888	4.19516128698983
cg20575856	chr10			OpenSea	0.263131392336871	1.7080317244338	5.81163310315363	4.65246958683781e-06	0.00457355031771888	4.19234703999699
cg09784932	chr22	RTN4R	Body	Island	-0.288017716584213	2.51441741552235	-5.81124836891355	4.65701148136573e-06	0.00457355031771888	4.19135075094963
cg11390905	chr9			Island	-0.315521834004068	-2.67668280917162	-5.81051025506423	4.66573770456579e-06	0.00457355031771888	4.19046275515142
cg02130329	chr8	ANGPT1	Body	OpenSea	0.259737412968949	1.12890382303877	5.80920015016565	4.68126702302878e-06	0.00457782107704734	4.1861176419663
cg08082142	chr11	FANCF	TSS200	S_Shore	-0.231073065160264	-3.35006528347858	-5.80388119889763	4.74485511381873e-06	0.00462008968196328	4.17512873027794
cg09657311	chr11	RBM14	3'UTR	S_Shore	-0.275421014311831	2.9079535528078	-5.80288937837439	4.75680881613393e-06	0.00462008968196328	4.17257001751966
cg14995562	chr22	CSNK1E;CSNK1E	TSS200;TSS1500	S_Shore	-0.223274677734603	-2.53937891751234	-5.80209217629951	4.76643904179146e-06	0.00462008968196328	4.17075786143739
cg06869407	chr7	DOCK4;ZNF277	TSS200;TSS200	Island	0.201438034100076	-2.6480338552149	5.80095538176223	4.78020574023042e-06	0.00462008968196328	4.16746606964416
cg21017348	chr12	ERGIC2	3'UTR	OpenSea	-0.283871930097221	1.81253887905656	-5.80090070041544	4.78086895173398e-06	0.00462008968196328	4.16754720789893
cg13969672	chr6	SNRPC;SNRPC;SNRPC	5'UTR;Body;1stExon	Island	0.153939635970401	-2.87759867438139	5.79806856914242	4.81534670046712e-06	0.00464245875857906	4.16079461816649
cg10652277	chr4	SLC30A9	TSS200	N_Shore	0.215311235667053	-2.79914959396467	5.79624074023106	4.83773196716659e-06	0.00465112425628043	4.15661600184405
cg11195034	chr6	E2F3	3'UTR	OpenSea	-0.178002534373903	2.8321744111146	-5.79548342123763	4.84703765898883e-06	0.00465112425628043	4.15384872434961
cg25545401	chr16	PLEKHG4;PLEKHG4;PLEKHG4;PLEKHG4;PLEKHG4;PLEKHG4;PLEKHG4	1stExon;5'UTR;1stExon;5'UTR;5'UTR;5'UTR;5'UTR	Island	0.289030822626629	0.0266212566518312	5.79300611149889	4.87760494810888e-06	0.00465921190168195	4.14934464273113
cg24368848	chr19	ZSCAN1	TSS1500	Island	-0.382927411595859	-1.74838828146555	-5.79295737976666	4.87820819937853e-06	0.00465921190168195	4.14976667709276
cg12483699	chr22			Island	-0.331106653000567	-3.76106910981563	-5.7915819330146	4.89526610377018e-06	0.00466075204458056	3.42899921944146
cg27654641	chr19	ZNF350	TSS200	OpenSea	0.245456072361849	-2.74106261205781	5.79099443648021	4.90257048041133e-06	0.00466075204458056	4.1447617950544
cg18632602	chr18	OSBPL1A	TSS1500	Island	-0.15803153930994	-3.83197018358082	-5.78682796353389	4.95469034603431e-06	0.00469599365425527	4.13526126961657
cg19084893	chr1			OpenSea	-0.336823651384137	-1.42182568861496	-5.78620253821384	4.96256233155221e-06	0.00469599365425527	4.13380707345636
cg16289210	chr1	FMOD	TSS200	OpenSea	-0.446763746548161	-1.01980467262273	-5.78413425935844	4.98868531809357e-06	0.00469950491413654	4.1292026171576
cg25606978	chr11	PDE3B;PSMA1;PSMA1	TSS1500;5'UTR;1stExon	Island	-0.329881344563327	-1.63573600650468	-5.78287739711239	5.00462788527699e-06	0.00469950491413654	4.12684994888472
cg14334099	chr7	PTPN12;PTPN12;PTPN12	TSS1500;TSS1500;TSS1500	Island	0.232453756319702	-3.46976880724025	5.78270114992522	5.00686760167654e-06	0.00469950491413654	4.12585064698172
cg04022097	chr1	PRDM16;PRDM16	Body;Body	OpenSea	0.287660091751164	0.486759732683852	5.78228572851752	5.01215071832613e-06	0.00469950491413654	4.12515283050467
cg03089717	chr6			S_Shelf	0.352969667967222	-0.0345437308717348	5.77981262240526	5.04371952805637e-06	0.00471830749576563	4.11997114047522
cg03230822	chr7	ETV1;ETV1;ETV1;ETV1	TSS200;5'UTR;5'UTR;TSS200	N_Shore	-0.179431413657642	-2.99797410603514	-5.7722699325743	5.14125053388258e-06	0.00479349454367927	4.1017720446401
cg15139737	chr9	C8G;FBXW5	TSS1500;TSS1500	Island	0.195515221550487	-3.32013870509069	5.7717923592672	5.14748975381736e-06	0.00479349454367927	4.10074010060283
ch.22.16108507R	chr22			OpenSea	-0.205613189395882	-2.45987066366406	-5.76667899600508	5.21477560655986e-06	0.00483466074106179	4.08745226751616
cg15180357	chr11	PCF11	TSS200	N_Shore	-0.187264042093572	-2.82750491270082	-5.76507323969589	5.23608878617214e-06	0.00483466074106179	4.08500049737002
cg00552168	chr17			Island	-0.202712476978355	-2.43789028783464	-5.76388094664238	5.25197114480105e-06	0.00483466074106179	4.08106351270604
cg09805943	chr6	BAI3	TSS1500	Island	-0.187174448829224	-2.84254734021084	-5.7636070114603	5.25562708402376e-06	0.00483466074106179	4.08120696878292
cg08327706	chr11	OPCML	Body	S_Shore	-0.310402700304317	-1.19698342459362	-5.76248078015029	5.27068487714125e-06	0.00483466074106179	4.07909201243378
cg02982089	chr15	APBA2;APBA2	3'UTR;3'UTR	S_Shore	0.226841606625449	3.38614932746169	5.76245210496306	5.27106883647049e-06	0.00483466074106179	4.07901654383943
cg02243495	chr17	PPP1R9B	1stExon	Island	-0.188612106095746	-2.98858200280888	-5.76221153282706	5.27429120164841e-06	0.00483466074106179	4.07854776652771
cg22061831	chr2	ARHGEF4;ARHGEF4	Body;Body	Island	-0.467929631547339	-2.89204801715043	-5.75860818234546	5.32279610463422e-06	0.00486823169354672	4.06972477646428
cg06839631	chr10			Island	-0.249569807007477	-3.00298165833283	-5.75632123838204	5.35381495151293e-06	0.0048827263705634	3.97136272651416
cg01905478	chr1			OpenSea	0.311643851002962	1.19661232429974	5.75537457378514	5.36670851656268e-06	0.0048827263705634	4.06255289619453
cg24166893	chr2	ZNF804A	TSS1500	N_Shore	0.396173005523887	-1.62941591279017	5.75458576585694	5.37747609654976e-06	0.0048827263705634	4.04864399332485
cg07074976	chr8			OpenSea	0.322186265910729	0.317070245632305	5.75316458256297	5.39693114620854e-06	0.0048827263705634	4.0577820891575
cg21918548	chr8	ZNF251	Body	S_Shore	0.365105385359813	-0.0131372781560594	5.75307008464952	5.3982272847121e-06	0.0048827263705634	4.05735724799541
cg25510753	chr7	CPA5;CPA5;CPA5	3'UTR;3'UTR;3'UTR	OpenSea	-0.295631051765775	1.8929355102188	-5.75110231896062	5.4252890277739e-06	0.00489639504742094	4.05307734902361
cg03857502	chr15	GABARAPL3	TSS1500	N_Shelf	-0.256668641155505	2.0162626720542	-5.74804046346447	5.46767080996736e-06	0.00492204031822103	4.04339424300327
cg10537807	chr17			OpenSea	0.308628021517937	-0.833620046801335	5.74731730342364	5.47772955381275e-06	0.00492204031822103	4.0439072592551
cg11871739	chr3			N_Shore	-0.399756528118336	0.550512938247666	-5.74458802009415	5.51586148806613e-06	0.00493678077534493	4.01641852869316
cg13426307	chr9	KIF12	5'UTR	N_Shore	-0.284779745272773	-2.805983950638	-5.74441903549947	5.51823126098676e-06	0.00493678077534493	4.03730227257811
cg01480384	chr12	ATF7;ATF7	TSS1500;TSS1500	S_Shore	0.288481174950158	-0.000789717329108821	5.73952514486185	5.58731047017417e-06	0.00498769102257001	4.02573845190484
cg00865724	chr19	NR2F6	Body	Island	-0.31207580067398	-2.17150403666853	-5.73544213165361	5.64561365570116e-06	0.00502878127152315	4.01568601321888
cg11342366	chr12	CKAP4	TSS1500	Island	0.207420176457392	-1.4753196417395	5.7310865453797	5.70848853848131e-06	0.0050737566209238	4.00559933237177
cg17466795	chr20	C20orf103	Body	S_Shore	0.305526784261473	-1.51117586595035	5.72740739401645	5.76215104554544e-06	0.00511020017150283	3.99695817386701
cg17432944	chr17	DNAH17	Body	S_Shore	-0.194752775532144	3.45495255787483	-5.72657009125936	5.77443477564074e-06	0.00511020017150283	3.99541096095033
cg12733707	chr11	SLC22A18AS;SLC22A18;SLC22A18;SLC22A18	5'UTR;1stExon;5'UTR;5'UTR	Island	-0.176575297516867	-3.13470099162728	-5.72469196248782	5.80208459024138e-06	0.00511993855355315	3.99073029682521
cg05516755	chr16			OpenSea	0.372171198407491	0.241582395077707	5.7239740696171	5.81268879640956e-06	0.00511993855355315	3.98994406830733
cg04860674	chr3	SLC9A9	Body	OpenSea	-0.263286800839598	2.51378885917103	-5.72328230528071	5.8229256187586e-06	0.00511993855355315	3.98846584020911
cg20505375	chr8	TSNARE1	Body	OpenSea	0.274602669129071	2.29835383231011	5.71972577737541	5.87584454460831e-06	0.00515540560931982	3.9795124896298
cg00526032	chr2	SNTG2	Body	OpenSea	0.227665773795392	2.90453208362772	5.71803804247806	5.90112712746137e-06	0.00515872761584141	3.97641854037486
cg12002589	chr9	LHX2	Body	Island	-0.424051925639341	-1.20961664129088	-5.71779272322793	5.90481121447359e-06	0.00515872761584141	3.97601207311844
cg10519417	chr17			N_Shore	0.337541172413097	0.406976843193695	5.71643838127695	5.92519203617264e-06	0.0051612118685325	3.97304095109667
cg27480539	chr19	TMEM38A;C19orf42	TSS1500;Body	Island	0.203436032341624	-3.43727078820815	5.71593089296569	5.93284731105456e-06	0.0051612118685325	3.91038330287773
cg11307540	chr8	MTFR1;MTFR1	5'UTR;5'UTR	Island	-0.173117162288199	-3.06702137840895	-5.71317503786992	5.97459358380524e-06	0.00518651684241937	3.96448185096441
cg27314273	chr3	PTPRG	Body	OpenSea	-0.227594669395733	2.23241562802562	-5.71015353478133	6.02070589565931e-06	0.00520954202569826	3.95654901458881
cg20063141	chr18	ONECUT2	TSS1500	N_Shore	-0.242199500101975	-2.06086952899176	-5.70977254580378	6.02654584281528e-06	0.00520954202569826	3.95584615668036
cg13320436	chr8			OpenSea	0.274251985088379	1.40989369424598	5.70763039262874	6.05948855471114e-06	0.00522699136820189	3.9519024597539
cg26885578	chr19	UQCR;UQCR	1stExon;5'UTR	Island	-0.205469615341962	-3.26249890130336	-5.70495301876967	6.10091855695019e-06	0.00525167325723388	3.94450420612923
cg03954144	chr13			Island	0.488806967197295	0.197207785045174	5.70395378015593	6.11645429079454e-06	0.00525381391469676	3.94367306447056
cg06630988	chr12	TMEM132B	Body	OpenSea	0.311742435595141	1.05837989547272	5.70314552861834	6.12904993941307e-06	0.00525381391469676	3.94107284095124
cg23542075	chr8	NECAB1	Body	OpenSea	0.311381731814616	0.0522454517091023	5.70053494036132	6.16991257465271e-06	0.00527091520584322	3.93479585930063
cg24536703	chr11	PAK1;PAK1	5'UTR;5'UTR	N_Shore	-0.251156671799412	0.601057962683725	-5.70022843991703	6.17472817903198e-06	0.00527091520584322	3.92371398319282
cg01997456	chr5			OpenSea	-0.222945264218966	3.95266215468734	-5.69553899356674	6.24888309938377e-06	0.00530924406005343	3.9239131276512
cg19997196	chr10	ADAM12;ADAM12	Body;Body	OpenSea	0.222323318927746	1.79546924867946	5.69508176356638	6.25616141786898e-06	0.00530924406005343	3.92198508429543
cg26373812	chr8	PLEC1;PLEC1;PLEC1;MIR661;PLEC1;PLEC1	Body;Body;TSS1500;TSS200;Body;Body	S_Shore	0.231924925597265	1.71844175334243	5.69493483869689	6.25850203178546e-06	0.00530924406005343	3.85448986628952
cg05170697	chr20	VAPB	Body	Island	-0.208962699789231	-3.2256274082086	-5.69277400934516	6.29302810679058e-06	0.00532750336674479	3.91830445072766
cg18181571	chr5	ITGA1;PELO	TSS1500;TSS1500	N_Shore	-0.272008150913316	-1.61971999306215	-5.69017385275393	6.33482956607988e-06	0.00534247578166102	3.91176556387729
cg05274179	chr16	HBQ1	TSS1500	N_Shore	-0.293513650176806	2.50638307684066	-5.69002645117158	6.33720767241728e-06	0.00534247578166102	3.91139375204282
cg00056578	chr12	KSR2	TSS200	N_Shore	0.194972182702774	-2.46743379356904	5.68924501900619	6.34983002840555e-06	0.00534247578166102	3.90792713022465
cg15894661	chr11	ACCS;ACCS;ACCS	5'UTR;1stExon;5'UTR	Island	-0.194593673610247	-3.54618430120213	-5.68738583662052	6.37996353557455e-06	0.00534255457837182	3.90466601498751
cg21596498	chr19	POU2F2	Body	OpenSea	0.233933427220339	2.3859562992691	5.68685125575622	6.38865475591966e-06	0.00534255457837182	3.90335113663605
cg01604480	chr17	FLJ45079	Body	OpenSea	0.439792382066053	-2.16195222645113	5.68591155643173	6.40396145953146e-06	0.00534255457837182	3.90179068014049
cg17661135	chr8	NRG1;NRG1;NRG1;NRG1;NRG1;NRG1;NRG1;NRG1;NRG1;NRG1;NRG1;NRG1	Body;Body;Body;Body;Body;Body;Body;Body;Body;Body;Body;Body	OpenSea	0.245199428075854	-0.258910718873312	5.68531507922214	6.41369669697509e-06	0.00534255457837182	3.89853287851284
cg00880290	chr19	PKN1;PKN1	TSS200;Body	N_Shore	0.368659677736035	1.13184168921882	5.68522807455883	6.41511797100835e-06	0.00534255457837182	3.89999477446576
cg14420550	chr6			OpenSea	0.231882776960083	3.81648240527887	5.68250459769435	6.45976919064889e-06	0.00535151554050344	3.89426439364865
cg07614018	chr19	CRTC1;CRTC1	Body;Body	Island	0.295642176871662	-1.62602568975683	5.68206853346456	6.46694759879729e-06	0.00535151554050344	3.89229602097646
cg07451762	chr16			S_Shelf	0.233079754189166	0.658414958853822	5.68179054038863	6.47152808349241e-06	0.00535151554050344	3.89009681801503
cg22763897	chr20			N_Shore	0.247135200402457	-2.92558282492167	5.68079253247039	6.48799931121213e-06	0.00535151554050344	3.89015012756562
cg04498418	chr6	GRIK2;GRIK2;GRIK2	Body;Body;Body	Island	-0.547498245140371	-0.587651238271193	-5.6806000125337	6.4911815601324e-06	0.00535151554050344	3.88964232031891
cg07302677	chr7	KCP;KCP	TSS200;TSS200	Island	-0.350074638589996	1.96549094842626	-5.67770615936213	6.53920618983975e-06	0.00537202437513483	3.88248981665929
cg01839464	chr18	DCC	Body	Island	-0.213583052028784	-2.05741909842005	-5.67752169917294	6.54227954535251e-06	0.00537202437513483	3.88090727549916
cg01964039	chr11	NTM	TSS1500	OpenSea	0.184736431579665	2.02690221459326	5.67541339119455	6.57751083647422e-06	0.00539015173529556	3.87539691373373
cg16644760	chr16	MMP15	Body	Island	-0.227333941825401	3.58017446194427	-5.67445673921116	6.59356044007127e-06	0.00539251905843362	3.87512041792773
cg06551025	chr12	BTG1	TSS1500	Island	0.247733962087563	-3.80841722062242	5.66850662331357	6.69427857506198e-06	0.00545569581211398	3.70076246924981
cg01437235	chr4	TMEM175	5'UTR	N_Shore	0.314760258528849	2.67398644489086	5.66832143615294	6.69743812187048e-06	0.00545569581211398	3.86132477289733
cg26754262	chr8	MIR2052	TSS200	OpenSea	0.259242609198013	1.12242833905286	5.66414370482843	6.76911846179568e-06	0.0055031455707433	3.8503191273767
cg14635303	chr2	SNTG2	Body	N_Shelf	0.221507662614119	2.24008221319376	5.66207262295696	6.80494090137751e-06	0.00551831733260102	3.84658055904401
cg02783318	chr19	PHLDB3;PHLDB3	1stExon;5'UTR	Island	0.210418204466513	-3.61625943507329	5.66150938676856	6.81471605305818e-06	0.00551831733260102	3.84343410627511
cg03086563	chr1	HIST2H2BE;HIST2H2AC;HIST2H2BE	1stExon;TSS1500;3'UTR	N_Shore	0.245370297647903	-2.46207383674899	5.65815459749529	6.87323468802869e-06	0.00555472594537981	3.83693301026661
cg12751432	chr8	XKR4	1stExon	Island	-0.318655506948837	-2.10185279015788	-5.65596519050928	6.91169921230222e-06	0.00557481603729906	3.83109419980533
cg22243918	chr12			S_Shore	-0.242724000487979	3.08741027459958	-5.65422975240391	6.94234293222452e-06	0.00558545664727692	3.82740128616962
cg11165619	chr22	KIAA1644	5'UTR	OpenSea	-0.250761346245461	1.33403868095848	-5.65367571343733	6.95215487371591e-06	0.00558545664727692	3.82630112250764
cg04746587	chr1	DPH2;DPH2	1stExon;1stExon	Island	-0.223750102808904	-3.22146022136742	-5.65250135860141	6.97299893844879e-06	0.00559123983960655	3.8238261902207
cg22838050	chr19	MED16	Body	S_Shore	-0.297205032197289	1.4166270089001	-5.65132557395144	6.99393174759952e-06	0.0055970714613148	3.82070813406892
cg02973883	chr14	DCAF4;DCAF4;DCAF4;DCAF4;DCAF4	TSS1500;TSS1500;TSS1500;TSS1500;TSS1500	N_Shore	0.248902946754373	3.06099350640763	5.64739050740346	7.06445250500638e-06	0.005642487005563	3.81230971773733
cg06226256	chr2			S_Shore	-0.228804866893799	-2.27498832998381	-5.64482350003433	7.11084353902385e-06	0.00566344201568324	3.8065235890687
cg18941614	chr17	UBTF;UBTF;UBTF	Body;Body;Body	Island	0.387177709008543	-0.0557096773459056	5.64441069951232	7.11833240529229e-06	0.00566344201568324	3.80554615276379
cg10084993	chr16	SLC9A3R2;SLC9A3R2	Body;Body	S_Shore	-0.314855973133647	-0.790343460768108	-5.64265437555392	7.15028427520691e-06	0.00567783842869681	3.80106458386359
cg18472159	chr5			Island	-0.220343384917114	2.98274056356319	-5.64023910430625	7.19446120385332e-06	0.00569668747194361	3.79517587533524
cg06723863	chr16	ESRP2;ESRP2	1stExon;5'UTR	Island	-0.216399041179495	-3.32370192546199	-5.63983781503687	7.20182776550745e-06	0.00569668747194361	3.79449718860386
cg00171113	chr1	PRKCZ;PRKCZ;PRKCZ	5'UTR;Body;5'UTR	OpenSea	0.269717229999278	2.55408690488799	5.63665205225543	7.26058104786116e-06	0.00573209583647723	3.78741316981954
cg17682704	chr4	MTHFD2L	TSS200	Island	0.199616568387901	-2.90443176760279	5.63412849587594	7.30746572679626e-06	0.00575801598916005	3.78077466354686
cg17411135	chr4			N_Shore	-0.442893067026785	-0.456540033588007	-5.63076388333222	7.37045313316258e-06	0.00576720560288519	3.77384745984868
cg09726982	chr2	ACCN4;ACCN4;ACCN4;ACCN4	5'UTR;1stExon;5'UTR;1stExon	S_Shore	-0.305702110826118	-1.47442679092312	-5.6302598817229	7.37993551828018e-06	0.00576720560288519	3.77221667682117
cg10482024	chr1	AK3L1;AK3L1;AK3L1	TSS1500;TSS200;TSS1500	Island	-0.215907376753895	-3.10887531618503	-5.62996997422626	7.38539548613836e-06	0.00576720560288519	3.77192970522261
cg18089146	chr5			OpenSea	-0.431285363629225	2.78630478965422	-5.62981329892112	7.38834792897781e-06	0.00576720560288519	3.77173100020212
cg04964062	chr14			S_Shore	0.248136806948402	-2.31810197134925	5.62975194403505	7.3895044467474e-06	0.00576720560288519	3.77136819633578
cg10392164	chr11	DKFZp761E198	TSS1500	Island	0.239323912288215	-3.03225562283558	5.62625815043795	7.45566431645575e-06	0.00580777823705114	3.76330158967465
cg10037494	chr11	INS-IGF2;IGF2AS;IGF2;IGF2;IGF2AS;IGF2	Body;TSS1500;Body;5'UTR;TSS1500;TSS1500	Island	-0.239282636537736	-1.64033830102257	-5.61954599253268	7.58445506885944e-06	0.00589689222840519	3.74665909027614
cg16189644	chr5	LNPEP;LNPEP	5'UTR;1stExon	Island	0.274258223956841	-3.16109148096758	5.61592877525403	7.65479212009473e-06	0.00594030715545404	3.73874586294517
cg19270089	chr3	CADPS;CADPS;CADPS	Body;Body;Body	OpenSea	0.286126330071902	1.92499735239153	5.61487305487566	7.67544482741575e-06	0.00594175575750421	3.73656212307894
cg11951909	chr7	NCAPG2	TSS1500	Island	0.191546845104873	-2.2061313379878	5.61390733411074	7.69438626930292e-06	0.00594175575750421	3.73291649619587
cg21160363	chr7	SRRM3	Body	N_Shelf	-0.300599982339509	-0.34426186797731	-5.6136133111193	7.70016255936002e-06	0.00594175575750421	3.73327269421286
cg07867665	chr10	EPC1	Body	Island	0.149429599621004	-2.87935808976709	5.61257961053652	7.72050518684007e-06	0.00594625472887413	3.73078097389465
cg09721427	chr10	HHEX	TSS1500	Island	0.33199528669964	-0.330290652768325	5.61083818509622	7.75489845730041e-06	0.00595125803061706	3.7156091486858
cg02015280	chr7	AGBL3	TSS200	Island	0.388860660697255	-3.32642596650528	5.61078000162378	7.75605025699041e-06	0.00595125803061706	3.72740597335798
cg13909534	chr5	ADAMTS2;ADAMTS2	TSS200;TSS200	Island	-0.150709885711131	-3.52965648598411	-5.60789021541261	7.81347474241115e-06	0.00598411393351455	3.72023239647401
cg07028241	chr6	EGFL8	Body	N_Shore	-0.224208197913418	3.22172970242547	-5.60644249309031	7.84240472940397e-06	0.00599506484371401	3.71712507700236
cg14480116	chr2	SPRED2;SPRED2	TSS1500;Body	OpenSea	-0.303208287489745	-1.41219772421683	-5.604323245984	7.8849494010625e-06	0.00600208596532827	3.71203887918777
cg07107916	chr1	PPP2R5A	TSS1500	N_Shore	0.272647724548661	2.20510685144126	5.60403370166687	7.89078021190241e-06	0.00600208596532827	3.709657841178
cg08198193	chr5			OpenSea	0.192165213313443	-0.87592625809907	5.60379775887854	7.89553482641947e-06	0.00600208596532827	3.71016560953721
cg19049724	chr8	DLGAP2	Body	Island	-0.226171397554162	3.22358717404979	-5.59865286304795	7.99993618447576e-06	0.00607018861511719	3.69804607430335
cg21387418	chr6	B3GALT4	TSS200	Island	-0.151799181142859	-3.74664746548913	-5.59727825800764	8.02806562311758e-06	0.00607921575456672	3.6955414568779
cg08553539	chr22	FOXRED2;FOXRED2	Body;Body	Island	-0.325021089338614	2.77795435958273	-5.59652158745169	8.0435925396517e-06	0.00607921575456672	3.69372504669251
cg11397548	chr1	DNALI1;DNALI1	5'UTR;1stExon	Island	-0.224190567663576	-2.48798319658445	-5.5959013114933	8.05634328692937e-06	0.00607921575456672	3.69194764432885
cg18827787	chr18	C18orf20	TSS1500	OpenSea	0.294857118040609	2.73192446820874	5.59302662580282	8.11570444788171e-06	0.00609594263258027	3.68579281372781
cg08951273	chr6	C6orf15	3'UTR	OpenSea	0.399769513197514	1.71812308926202	5.59050451319973	8.16814938035057e-06	0.00609594263258027	3.67992109297385
cg17528648	chr5	OSMR;OSMR;OSMR;OSMR	5'UTR;1stExon;1stExon;5'UTR	Island	0.284534200797794	-1.88669209568035	5.59020075901208	8.17448874554761e-06	0.00609594263258027	3.6791591492236
cg00415065	chr6	TBCC	1stExon	N_Shore	0.224722964594349	-2.46523010391802	5.59018486639588	8.17482056221241e-06	0.00609594263258027	3.67871326586388
cg01025604	chr6	MDGA1	Body	N_Shore	0.176123746195237	3.19401512946609	5.59008816335534	8.17683988660704e-06	0.00609594263258027	3.67820594857768
cg05000348	chr11	CDK2AP2	TSS1500	Island	-0.15982483518028	-3.07405100788351	-5.58986919246143	8.18141423715319e-06	0.00609594263258027	3.67761087556616
cg06255943	chr7	AGR3	TSS1500	OpenSea	-0.231137470385934	0.650545544431329	-5.5898099121518	8.18265306112678e-06	0.00609594263258027	3.67718824313914
cg13042487	chr14	ZFYVE21;XRCC3;XRCC3;XRCC3	TSS1500;5'UTR;5'UTR;5'UTR	Island	0.319192788061459	-2.45128546879569	5.58814291958749	8.21756721667215e-06	0.00611084248444004	3.6743206950323
cg10447035	chr11	B3GAT1;B3GAT1	5'UTR;5'UTR	S_Shelf	0.223024792624571	2.05445100006907	5.58733940577341	8.23445011094255e-06	0.00611133984542636	3.67129779828045
cg03752689	chr1	C1orf74	TSS1500	S_Shore	0.160097622288593	-3.05900695848341	5.58669257830221	8.24806630169003e-06	0.00611133984542636	3.6692490680051
cg08895307	chr4			S_Shelf	0.250859808330212	0.619497575913603	5.58492158165417	8.28546372424027e-06	0.00612796785529591	3.66658304605611
cg15219228	chr6	TULP1	Body	Island	-0.268402351629321	-1.24766346481056	-5.58349636340007	8.3156839943768e-06	0.00613923725322512	3.66223201493598
cg21719626	chr13	FARP1	Body	OpenSea	0.274504108847757	1.27860295789911	5.58214766485719	8.34438440572451e-06	0.00614137126616359	3.66006516589419
cg26841910	chr10			OpenSea	0.266761614982773	1.95889036958041	5.58195223876641	8.34855139039813e-06	0.00614137126616359	3.65975011138374
cg27195956	chr3	TRIM71	Body	N_Shore	-0.250941062148267	1.05528197394946	-5.58048128730941	8.37998345481021e-06	0.00615014229273378	3.65608875127984
cg06742440	chr1	KCNN3;KCNN3	5'UTR;1stExon	OpenSea	0.202306205352932	-2.32971048340445	5.57972260206403	8.39624219934333e-06	0.00615014229273378	3.65414431156852
cg20379170	chr19	PTPRS;PTPRS;PTPRS;PTPRS	5'UTR;5'UTR;5'UTR;5'UTR	Island	0.272850155785511	2.05084460702044	5.57929107280804	8.4055041695386e-06	0.00615014229273378	3.65410122167106
cg11828741	chr11	MRVI1;MRVI1;MRVI1	TSS1500;TSS1500;TSS1500	OpenSea	-0.246089971345162	2.0679104720709	-5.5784016300135	8.42462701070224e-06	0.00615314633866693	3.60895944984228
cg21482635	chr2	MXD1	Body	OpenSea	-0.213691906748833	3.20261899620566	-5.5765630767851	8.46429512990453e-06	0.006171118773705	3.64748149310483
cg16810343	chr7	SRRM3	Body	S_Shelf	0.227363869318997	-1.55655439094202	5.5734667188184	8.53152873889009e-06	0.00618972066616333	3.64023371497133
cg18721605	chr18	HDHD2	5'UTR	N_Shore	0.175720846939408	-3.12685025094682	5.5730303811473	8.54104659626295e-06	0.00618972066616333	3.63855130223458
cg07877257	chr12			N_Shore	-0.417895841104558	-1.42695226301988	-5.57295439206884	8.54270524772356e-06	0.00618972066616333	3.63907995793301
cg19652810	chr4			N_Shelf	0.267567493748482	1.5088398529161	5.57239558959788	8.55491251726639e-06	0.00618972066616333	3.63834136426855
cg11455291	chr19	SNRNP70	Body	Island	0.245944077511921	3.13741808670512	5.57191882579441	8.5653415638528e-06	0.00618972066616333	3.63663492672026
cg22855020	chr8	SLC20A2	5'UTR	OpenSea	-0.430523156522532	0.290997352540822	-5.56736670274581	8.66556746021421e-06	0.00625112372661202	3.62544179113301
cg01598675	chr6	DDR1;DDR1;DDR1	Body;Body;Body	OpenSea	0.245069298531775	2.53154518777471	5.56577485636258	8.70089496609795e-06	0.00626557716046387	3.62184068251656
cg07067452	chr11			N_Shore	-0.262513490579832	2.3880703825608	-5.56190646235375	8.78735364041416e-06	0.00631673520697708	3.61240794565652
cg09904091	chr16			N_Shore	-0.229317443253639	2.64677674803505	-5.56012177656851	8.82753375150769e-06	0.00633450526598338	3.60884006918249
cg15760123	chr7	CLIP2;CLIP2	3'UTR;3'UTR	OpenSea	0.22101026919653	2.19391421225392	5.55659666061636	8.9074443377349e-06	0.00638067333983888	3.60078807493754
cg13912117	chr8			Island	-0.258545711358783	-2.6176983469702	-5.55527720342341	8.9375428011887e-06	0.00639106060192296	3.5971910282054
cg23949969	chr5	MGAT1;MGAT1;MGAT1;MGAT1;MGAT1	Body;Body;Body;Body;Body	Island	0.304861612996442	3.63022352177104	5.55372629976964	8.97305235401789e-06	0.0064052742937067	3.59369956810197
cg08646025	chr19	POLR2E	TSS1500	Island	0.188803849021385	-2.65564035280752	5.54810257663395	9.10301410632639e-06	0.00647398181548579	3.57969211767465
cg22975125	chr19	FKRP;STRN4;STRN4;FKRP	TSS1500;Body;Body;TSS1500	Island	0.219031661977946	-2.54277474995	5.54755347115585	9.11580524180946e-06	0.00647398181548579	3.57909619508629
cg02630790	chr17			Island	-0.305380835001434	-2.0178440215112	-5.5475149081987	9.11670422909912e-06	0.00647398181548579	3.57986392440991
cg23252387	chr3	B3GALNT1;B3GALNT1;B3GALNT1;B3GALNT1;B3GALNT1;B3GALNT1	5'UTR;5'UTR;5'UTR;1stExon;5'UTR;5'UTR	Island	-0.211870868550468	-2.67651764095422	-5.5466422635469	9.13707147609106e-06	0.00647721938353811	3.57724026372429
cg25650110	chr22	ZDHHC8;ZDHHC8	1stExon;5'UTR	Island	-0.187932392795009	-3.0102916840822	-5.54489662143205	9.17795237267453e-06	0.00647847855131754	3.57403306762547
cg09154615	chr12	CDK2AP1	TSS200	S_Shore	-0.215382407303792	-2.99201244878566	-5.54470105408806	9.18254383555141e-06	0.00647847855131754	3.57272446432654
cg02470043	chr11	STARD10	Body	S_Shore	-0.26879124412661	2.17211727832579	-5.54440543165909	9.18948876617387e-06	0.00647847855131754	3.57257027427958
cg23694959	chr6	ABT1	TSS200	Island	0.242770712922174	-2.70115549171892	5.54383017995082	9.20301813213021e-06	0.00647847855131754	3.57095121114817
cg05672616	chr4	SCD5;MIR575;SCD5	Body;TSS200;Body	OpenSea	-0.330984151230355	2.84562836516695	-5.54313301050299	9.21944188199444e-06	0.00647847855131754	3.56969996160709
cg10246881	chr20	SS18L1	Body	Island	-0.171165352981149	4.19316451218794	-5.54164230695922	9.25465900877083e-06	0.00647847855131754	3.56504198593375
cg04533699	chr4	KIAA1712;FBXO8;KIAA1712;FBXO8	TSS200;1stExon;TSS1500;5'UTR	Island	0.212536456914621	-3.21132496524992	5.54124290189449	9.26411783471829e-06	0.00647847855131754	3.56454102988301
cg06368760	chr2	AGAP1;AGAP1	Body;Body	OpenSea	-0.187949718864373	2.88329045581381	-5.54096151939896	9.27078748395975e-06	0.00647847855131754	3.56464631823011
cg27614319	chr17			S_Shore	-0.343635392688065	-0.629703700980406	-5.54049744542157	9.28179810274138e-06	0.00647847855131754	3.45459731179282
cg08672557	chr10	DNAJC1	TSS200	Island	0.180568602102055	-3.34785762467719	5.53985934472119	9.29695926981853e-06	0.00647847855131754	3.561488208646
cg17953716	chr8			OpenSea	0.327971153429572	-0.265708503042666	5.53822869159054	9.33581716002727e-06	0.00649451113576695	3.55770515581697
cg01149053	chr16	ANKRD11	Body	N_Shelf	0.240347351727789	1.90079498031416	5.53716033525863	9.3613647032854e-06	0.00650090368926652	3.55516571828159
cg10143146	chr6	COL11A2;RXRB;COL11A2;COL11A2;COL11A2	TSS1500;3'UTR;TSS1500;TSS1500;TSS1500	S_Shore	0.415716191302136	-1.17896598993207	5.53607004506929	9.38750962189416e-06	0.00650090368926652	3.54202011046096
cg23731805	chr12	ERBB3;ERBB3	3'UTR;Body	OpenSea	-0.279675796531698	2.0698456088015	-5.53585795482203	9.39260406951166e-06	0.00650090368926652	3.55256917758046
cg07779423	chr5			N_Shore	-0.272627058438867	0.288266395490476	-5.5331981520072	9.45673085110626e-06	0.00653425017818403	3.5462115906069
cg10329022	chr2	ESPNL	Body	Island	-0.374184873970092	2.24474578048309	-5.53125164395267	9.50394070113402e-06	0.00654499533896061	3.54146614324775
cg18579862	chr19	ZIK1	TSS200	Island	-0.264525354098757	-2.25052174137411	-5.53096851512002	9.51082741788868e-06	0.00654499533896061	3.54089715925207
cg15058210	chr2	HDAC4	Body	Island	-0.317225721802353	-0.0819157062804512	-5.53058342382734	9.52020232786205e-06	0.00654499533896061	3.53917319811456
cg00286125	chr19	HSPB6	Body	Island	0.362414349535707	-0.788129340505171	5.5283360192385	9.57510123683245e-06	0.00656664394761281	3.5345459435802
cg07836413	chr16	SRCAP	TSS1500	Island	-0.218653281873533	-2.92420911117397	-5.52719286999544	9.60314841417519e-06	0.00656664394761281	3.53204732312725
cg03267342	chr9	KLF4	TSS200	Island	0.21376238355733	-2.96226031250128	5.52687980069834	9.61084404863841e-06	0.00656664394761281	3.53026162855924
cg12104022	chr14	FERMT2;FERMT2;FERMT2	Body;Body;Body	OpenSea	-0.187876884808959	2.2076935678915	-5.52667843270462	9.61579721962822e-06	0.00656664394761281	3.52970212606682
cg10766546	chr14	RTN1	TSS200	S_Shore	-0.255539310023635	-3.17077523681638	-5.52410058114022	9.67943463773785e-06	0.00659910354060124	3.40939524447903
cg26093898	chr17	CCDC57	Body	OpenSea	0.243328166781869	3.48389647823662	5.52268666789908	9.71451942940631e-06	0.00660540877246032	3.52132666743132
cg21253742	chr15	ZNF592	5'UTR	OpenSea	-0.2710063878809	1.25099813511429	-5.52242908540885	9.72092490083631e-06	0.00660540877246032	3.52114637088407
cg14309307	chr6	PREP	Body	OpenSea	-0.256532911924304	1.6534393505875	-5.51880726950824	9.81144432495395e-06	0.00665587915422344	3.51243663296593
cg06075311	chr10	CALHM2;CALHM2	5'UTR;Body	N_Shore	-0.396179079946026	-2.18217885806717	-5.51509442290361	9.90512339874779e-06	0.0067083225892997	3.5035630683944
cg06512849	chr5	MCC;MCC	TSS1500;Body	S_Shore	-0.261825931252823	-2.17045103909647	-5.51443114666166	9.92195349952866e-06	0.00670863225882899	3.50190669884272
cg18734428	chr15	ADAMTSL3	TSS1500	N_Shore	-0.254486733731107	-1.35114996880385	-5.50892189680815	1.00628681080056e-05	0.00678083943677241	3.48868557434332
cg13411784	chr9	WDR85	TSS1500	Island	-0.218064832807599	-1.45725743747743	-5.50650531181137	1.01253156745947e-05	0.00678083943677241	3.4833916882987
cg13816130	chr12	COX6A1	TSS1500	N_Shore	0.202097143149252	-2.69925887202695	5.50622550082808	1.01325715941138e-05	0.00678083943677241	3.48318196991086
cg15227994	chr10			N_Shelf	-0.310288906870145	1.00916275962126	-5.50594810837353	1.01397699847225e-05	0.00678083943677241	3.48238019092459
cg02114946	chr22	SLC7A4	5'UTR	Island	0.234256111119554	-2.11785679519789	5.50548044686804	1.01519175997385e-05	0.00678083943677241	3.48065045109746
cg04614290	chr19	LSM7;SPPL2B;SPPL2B	Body;TSS1500;TSS1500	N_Shore	0.272765805170563	0.362867576112754	5.50546700709988	1.01522669181353e-05	0.00678083943677241	3.48128522791547
cg22709100	chr7			OpenSea	0.502035872415791	2.09142454469431	5.50466110377327	1.01732356934844e-05	0.00678083943677241	3.48009093083021
cg27357316	chr17			Island	-0.220828449525244	-0.574942324873862	-5.5045427422908	1.0176319021654e-05	0.00678083943677241	3.47755214031625
cg21264055	chr6	GNL1;PRR3;PRR3	Body;TSS1500;TSS1500	N_Shore	0.409513469079737	-2.52772177868189	5.50397643603109	1.01910844295561e-05	0.00678083943677241	3.46905595778413
cg15607292	chr3			OpenSea	0.207678042939713	1.79568006066288	5.50385560954779	1.01942375623914e-05	0.00678083943677241	3.47715434582103
cg08747034	chr5			OpenSea	-0.212975352257799	3.36691620291045	-5.49955835227495	1.03070238235433e-05	0.00684380658799324	3.46736541354434
cg03583524	chr22	ANKRD54	Body	Island	0.210423571989427	-3.03128341331356	5.49897970135582	1.03223071925431e-05	0.00684380658799324	3.46638604304913
cg07674022	chr4	TRPC3;TRPC3	Body;TSS200	S_Shore	-0.291140191140367	3.00965553978108	-5.49696328972338	1.0375743979597e-05	0.00686812231654934	3.46123215867945
cg14531072	chr3	ZBBX	Body	OpenSea	0.283644472199309	2.53458269050982	5.49617666846783	1.03966658996626e-05	0.00687087142321557	3.4600240718871
cg26681875	chr18	PMAIP1	Body	Island	-0.172895988022366	-2.70895999955258	-5.49237249880224	1.0498449372071e-05	0.00692204121642384	3.45077872814457
cg19795150	chr2	OTOS	TSS1500	OpenSea	0.23594153534562	2.43585350556291	5.49202188218003	1.05078809214007e-05	0.00692204121642384	3.4492648579759
cg27111463	chr2	FOXI3	Body	Island	-0.246748649975413	-2.67770601111667	-5.49006837790465	1.0560586945976e-05	0.00694559463215274	3.44486647432927
cg09260603	chr1	DYRK3;DYRK3;DYRK3	5'UTR;1stExon;1stExon	Island	0.205498603466506	-2.08849311129263	5.48573736560652	1.06783934126009e-05	0.00701181986421875	3.43516933707268
cg27256565	chr2	MYADML	Body	Island	-0.257616558806028	3.78263947177806	-5.48442055158538	1.07144742331183e-05	0.00702425501880338	3.43188675579527
cg03502001	chr13			OpenSea	-0.281360239157131	3.50641596330061	-5.48357431019291	1.0737726316713e-05	0.0070282535443072	3.372944825014
cg14493094	chr4			Island	-0.295049778580971	1.87102882938591	-5.48147607519133	1.07955994777274e-05	0.00705486399617787	3.42550760238844
cg14319545	chr11			OpenSea	0.346531709858776	1.96541774829155	5.47989983664756	1.08392822478701e-05	0.00707213112663142	3.42204375672128
cg00573887	chr8			OpenSea	0.205092383244982	1.34007936093981	5.47741198810618	1.09085924356155e-05	0.00707791462737128	3.4145886868936
cg04442631	chr22	APOL4;APOL4	Body;Body	OpenSea	0.372912860815036	0.757298748581915	5.47739775171273	1.09089903401113e-05	0.00707791462737128	3.41524447454595
cg15861540	chr19	TBXA2R;TBXA2R	5'UTR;5'UTR	Island	-0.241426333456828	-2.89941010273831	-5.47690419683496	1.09227941760007e-05	0.00707791462737128	3.414907377347
cg05998816	chr21	PCNT	Body	S_Shelf	-0.180421006559374	1.95962404748394	-5.47682877698902	1.09249050863572e-05	0.00707791462737128	3.41380533337983
cg27087622	chr5	LOC645323;LOC645323;LOC645323	Body;Body;TSS1500	Island	-0.21622124902583	-1.60242183698443	-5.47648554041674	1.09345170708472e-05	0.00707791462737128	3.41305951961002
cg02939879	chr11			OpenSea	0.22797963814821	1.53854532188311	5.4757757010894	1.09544225017926e-05	0.00707961518975868	3.41165554250368
cg14287235	chr14	ADCY4	TSS1500	Island	0.462085155770493	-1.81077478764565	5.4743657547497	1.09940690994103e-05	0.00709404860923067	3.40877904799503
cg00470955	chr16	A2BP1;A2BP1;A2BP1	Body;Body;Body	Island	-0.241939119194491	-2.31872482174166	-5.47354543374546	1.10172025687762e-05	0.00709779810964298	3.40616544021518
cg19301827	chr13	RASA3	Body	S_Shore	-0.208116682888544	3.36680258334979	-5.47134213054262	1.10795805767154e-05	0.00711887951958111	3.40187013222512
cg01287505	chr17	SEPT4;SEPT4;SEPT4	Body;Body;TSS1500	N_Shore	-0.244808137670322	1.27078154296561	-5.4703929792861	1.11065619740075e-05	0.00711887951958111	3.39854238962972
cg13007481	chr2	TMEM198	Body	Island	0.257889210880372	3.10799330356265	5.46981392021055	1.11230554033435e-05	0.00711887951958111	3.3257620524484
cg17648101	chr19	ANO8	Body	Island	0.322602114426717	0.962182711125255	5.46941344241465	1.11344767472201e-05	0.00711887951958111	3.39689364323483
cg13814720	chr9			OpenSea	-0.220717678850832	3.10817223175428	-5.46911010180509	1.11431356926289e-05	0.00711887951958111	3.38161007570094
cg07320695	chr4			OpenSea	-0.255398706422287	0.697653965819837	-5.46840200776238	1.11633749267086e-05	0.00711887951958111	3.39410408027808
cg25575845	chr7			OpenSea	-0.236971182886543	2.17148716946051	-5.46811657692789	1.11715438071627e-05	0.00711887951958111	3.39387963469812
cg01944444	chr6	TUBB	Body	Island	0.192482880691772	-3.03353646022627	5.46516709998754	1.12563107355894e-05	0.00714221652837554	3.38698735334906
cg17132421	chr15	ARRDC4;ARRDC4	1stExon;5'UTR	Island	-0.174406716566197	-3.55659407995277	-5.46502437027634	1.12604291810614e-05	0.00714221652837554	3.38681112411733
cg02803604	chr6	ZBTB24;ZBTB24	Body;Body	N_Shore	0.202344892081984	3.64551592622571	5.46466619383401	1.12707710158758e-05	0.00714221652837554	3.38566752408597
cg06770322	chr5			OpenSea	0.200934579934486	2.27425450639443	5.46441981552877	1.1277890408475e-05	0.00714221652837554	3.38512946435596
cg10706966	chr11	CSTF3;CSTF3;CSTF3	TSS200;TSS200;TSS200	Island	0.315244259122163	-2.7177775788939	5.46361496937639	1.13011790671151e-05	0.00714592038910309	3.38377188001594
cg22739314	chr4			S_Shore	-0.268361447762263	3.204149313473	-5.4612839384529	1.13689031920264e-05	0.00717766681479829	3.37766657859705
cg10046101	chr7	COBL	Body	OpenSea	-0.251850346251778	1.86992185779508	-5.46045726867188	1.1393019029326e-05	0.007181826169377	3.37590415417398
cg04645063	chr16	ZNF205;ZNF205	Body;Body	Island	-0.228191423595619	4.40924162133109	-5.45909474244993	1.14328798514457e-05	0.00719223118137116	3.37279290430357
cg27521744	chr8	RBPMS;RBPMS;RBPMS	Body;Body;Body	OpenSea	-0.162819125410153	2.76872722682932	-5.45869396447288	1.14446314385282e-05	0.00719223118137116	3.36983772985308
cg02443010	chr7			S_Shelf	0.213457811516534	2.86348979723975	5.45802710076597	1.14642122248748e-05	0.00719350349346466	3.3696544530561
cg24465469	chr1	PTPN14	5'UTR	Island	-0.204324155847099	-3.3185085683327	-5.4563464363197	1.15137109927505e-05	0.00721005563235652	3.36687058404378
cg07466622	chr6	PHACTR1	Body	N_Shore	-0.30344880360407	-2.33323442751575	-5.45548568327366	1.15391453508861e-05	0.00721005563235652	3.36411543903156
cg02781618	chr4	BEND4;BEND4	Body;Body	Island	0.227537067460502	-2.1824198079719	5.45501822775445	1.15529819491986e-05	0.00721005563235652	3.34553754127774
cg07180460	chr5	ZSWIM6	TSS1500	Island	-0.284278933179582	-2.92489196255441	-5.45426558580132	1.15752952392413e-05	0.00721005563235652	3.36135684004302
cg13563661	chr8	ZNF696	TSS1500	N_Shore	-0.286240795595317	-2.84260864544917	-5.45415510495766	1.15785742849522e-05	0.00721005563235652	3.36115893655897
cg15957748	chr4			OpenSea	-0.223243455579151	2.59572652962377	-5.45341186744997	1.16006578028025e-05	0.00721284541544475	3.35931498801834
cg11597902	chr17			OpenSea	0.481644371212389	2.43034005866319	5.45237556493961	1.16315200806158e-05	0.00722107677174487	3.10000396424183
cg04574442	chr11	ALG8;ALG8	TSS1500;TSS1500	S_Shore	-0.145247856982438	-3.37720971734175	-5.45165067876799	1.16531573071671e-05	0.0072235647930347	3.35511253493325
cg16634544	chr3			OpenSea	0.47929581610661	0.0206958641617395	5.45097717722173	1.16732971821278e-05	0.00722511852069821	3.35387085663489
cg02069944	chr17	AZI1;AZI1	Body;Body	OpenSea	0.262775486376486	2.51280439868468	5.45015449242863	1.16979458289441e-05	0.00722945403001112	3.3518958730785
cg25318278	chr11	LOC441601	TSS200	S_Shore	-0.373968449898041	0.341629121646195	-5.44927593779907	1.17243264573103e-05	0.00723147816885718	3.3501923748405
cg14601550	chr17	GHDC;GHDC;GHDC;GHDC;GHDC;GHDC;GHDC	TSS200;5'UTR;1stExon;1stExon;5'UTR;1stExon;5'UTR	OpenSea	0.245671631500353	-3.0467686889314	5.44828506625666	1.17541517754904e-05	0.00723147816885718	3.34694922824074
cg07821960	chr15	DUOX2;DUOXA2	Body;TSS1500	Island	-0.280464794342679	-2.40584875944567	-5.4482845352197	1.1754167780278e-05	0.00723147816885718	3.3475857472055
cg00735907	chr6			N_Shore	-0.279397955284357	1.14077889304204	-5.44755097101472	1.1776297515468e-05	0.00723423076504552	3.33858609611556
cg11935055	chr19	HDGF2;HDGF2	Body;Body	Island	-0.208160782059466	2.5801526712673	-5.44563055840127	1.18344309025584e-05	0.0072590592102473	3.340546053046
cg18057128	chr17	RNF213;LOC100294362	Body;Body	N_Shore	-0.316204084014145	3.80462865172959	-5.4449146127019	1.18561776095972e-05	0.00726026233505591	3.25728592075751
cg27035480	chr16	CREBBP;CREBBP	Body;Body	OpenSea	0.274019267410827	1.63612001809936	5.44440010317195	1.18718306551882e-05	0.00726026233505591	3.33897394482467
cg09796457	chr15	FEM1B	Body	S_Shore	0.299850940288722	-2.36801876791501	5.44258491052754	1.19272216058785e-05	0.00728326633087074	3.3343006761967
cg21164765	chr8	FZD6;FZD6;FZD6	TSS1500;TSS1500;5'UTR	Island	-0.163000645060688	-3.0750629989334	-5.44034769196694	1.1995850022877e-05	0.00731427319080903	3.32922847938848
cg25006249	chr20	C20orf96	Body	Island	0.419809418881279	-0.0236624896593026	5.43673925087135	1.21073832226386e-05	0.00736304673407739	3.31976060413957
cg27177839	chr14	JAG2;JAG2	TSS1500;TSS1500	OpenSea	-0.278547535797085	-1.75560853130047	-5.43659763928927	1.2111781585851e-05	0.00736304673407739	3.31988758254805
cg27114428	chr6	BAT5	Body	Island	0.185903122748971	-2.60743866643129	5.4354628377443	1.2147086110657e-05	0.00737356920009881	3.31687598567094
cg15736524	chr11			Island	-0.311875614110372	-0.398605980897005	-5.43457285029458	1.21748469907959e-05	0.00737948813736052	3.3155622247127
cg26705829	chr16			S_Shelf	0.21287220935599	3.48406904588657	5.43305216879986	1.22224291160173e-05	0.00738967109653084	3.3115466274885
cg04824304	chr5	PTGER4;PTGER4	1stExon;5'UTR	Island	0.180574930721639	-3.0554520836463	5.43288354115308	1.22277170296551e-05	0.00738967109653084	3.31073826835671
cg18081940	chr1	TDRD10;TDRD10;TDRD10;TDRD10;SHE	5'UTR;1stExon;1stExon;5'UTR;TSS1500	Island	-0.44076459095108	-2.2371770250396	-5.42841683015891	1.23686307945674e-05	0.00745583512359751	3.30136869829644
cg05378199	chr15	C15orf29	TSS200	Island	0.168998572963171	-3.24732745660195	5.42803605307715	1.23807189752822e-05	0.00745583512359751	3.29999598213607
cg05492839	chr6	ELOVL4	TSS200	Island	0.26469920446149	-3.26756775843804	5.42768769989703	1.23917882739826e-05	0.00745583512359751	3.29788082755376
cg25219188	chr4	TRIM61	TSS200	OpenSea	-0.476862158175102	0.666056498905842	-5.42586391571307	1.24499043333009e-05	0.00747981855048539	3.29535924622061
cg04248042	chr19	DOT1L	Body	Island	0.197497822550272	-3.25993699341882	5.42495090943955	1.24791011735856e-05	0.0074863827144453	3.29317141829429
cg02886589	chr2	TMEM178;TMEM178	TSS1500;TSS200	N_Shore	-0.255163480543033	-0.993923832484217	-5.42333892352737	1.25308194576162e-05	0.00750641885289932	3.28911191285059
cg08281341	chr12	ITFG2	TSS200	N_Shore	0.223395610171959	-3.61715271533571	5.42198550501925	1.25744090942703e-05	0.00751773521344159	3.28208992768995
cg01962727	chr16	ANKRD26P1	TSS200	OpenSea	-0.398703655049614	2.73921669061096	-5.42161386032926	1.25864054522758e-05	0.00751773521344159	3.2284655706422
cg14618638	chr7	GALNT11	TSS1500	N_Shore	-0.196289675730561	-3.52198705580014	-5.41984417391281	1.26436880813079e-05	0.00753807529048734	3.22531976986138
cg16431914	chr1	MCL1;MCL1;MCL1;MCL1	1stExon;1stExon;5'UTR;5'UTR	Island	0.150641415977777	-2.92487719703068	5.41870372325065	1.26807425216619e-05	0.00753807529048734	3.27708245117111
cg06580689	chr17			OpenSea	0.217684391929626	2.56955661602657	5.41829705945276	1.26939819615196e-05	0.00753807529048734	3.27635808609134
cg02611770	chr18			Island	-0.324309440862771	-2.24079720539187	-5.41829502991969	1.26940480704549e-05	0.00753807529048734	3.27671399470694
cg02181963	chr13	CARS2	TSS1500	Island	0.192343248916836	-2.22403072044551	5.41519048050404	1.2795582125525e-05	0.0075873728157666	3.26962728070852
cg23389585	chr17	ZNF18;ZNF18	5'UTR;1stExon	Island	0.148311684870842	-3.86728717664058	5.41171281603095	1.29102930581005e-05	0.00764433004034559	3.26217141568632
cg20638675	chr10			OpenSea	-0.373595575526918	0.12120200273415	-5.40927184524493	1.29914282768987e-05	0.00767065649526307	3.25578524763869
cg02702692	chr11	NUMA1	Body	OpenSea	0.314988541251742	-0.416187121478965	5.40905453812303	1.29986762394634e-05	0.00767065649526307	3.25558369142721
cg00300999	chr1	CYCSP52;ETV3	TSS1500;Body	OpenSea	-0.343487585905349	2.66776226869991	-5.4086878065574	1.30109172970433e-05	0.00767065649526307	3.25496609421791
cg23211468	chr10			OpenSea	0.27806363749376	1.57409377381063	5.40806085857335	1.30318710281406e-05	0.00767197107319159	3.2531963302187
cg26182406	chr14			S_Shelf	-0.281193765551895	0.732592075089581	-5.40690105691765	1.30707235460809e-05	0.00768380392610437	3.25072980625837
cg09456329	chr19	TMEM146;LONP1	TSS1500;TSS1500	Island	-0.202353674782297	-3.26608961464705	-5.40623362529451	1.30931350181322e-05	0.00768595162673998	3.24928111482038
cg04276417	chr10	ITGB1;ITGB1	5'UTR;5'UTR	OpenSea	0.282058211691222	-0.537492371488758	5.40536314536332	1.31224228935484e-05	0.00769212400404209	3.24688906571519
cg25573915	chr7			S_Shore	-0.295792366853892	0.736937308152668	-5.40334317526754	1.31906412239966e-05	0.00771156053553914	3.24265237258854
cg16273546	chr10			OpenSea	-0.231256035818462	1.52177937538726	-5.4032669676247	1.319322190216e-05	0.00771156053553914	3.24166594339445
cg25989668	chr14	TRIP11;TRIP11	5'UTR;1stExon	Island	0.155808803827917	-3.26379946215613	5.40136185965535	1.32579019600434e-05	0.00773832764531362	3.23722915186264
cg13676088	chr8			N_Shelf	-0.193719866618033	1.91729806570393	-5.40074715284968	1.32788400255711e-05	0.00773952374241469	3.23571331852824
cg02955020	chr1	PBX1	Body	OpenSea	-0.228127470701646	3.01436844795393	-5.39998339597856	1.33049015301067e-05	0.00774369837762422	3.23418362811749
cg12177793	chr14	NFATC4;NFATC4	Body;Body	Island	-0.301569762306199	-1.8960667744321	-5.39800056585587	1.33728025135746e-05	0.00776820104355508	3.10576500862201
cg19570940	chr5			OpenSea	0.242704061507344	-2.72573690011433	5.39758283522239	1.33871520375772e-05	0.00776820104355508	3.22869557587302
cg01773685	chr19	KLK15;KLK15;KLK15	Body;Body;Body	Island	0.302286092964544	2.50741486282391	5.39709651083709	1.34038774196223e-05	0.00776820104355508	3.22716215394507
cg17287984	chr10	ALDH18A1;ALDH18A1	TSS200;TSS200	Island	0.185465139018604	-3.53353667205313	5.39424680250332	1.35023077625072e-05	0.00781249605252804	3.22109087067405
cg18139256	chr15			Island	-0.373839557000143	-2.54757207267094	-5.39378171015548	1.35184414087006e-05	0.00781249605252804	3.22029140863417
cg27579771	chr5	ARHGAP26;ARHGAP26	Body;Body	OpenSea	-0.284462646898534	-1.02010429959721	-5.3925348492002	1.35617900114212e-05	0.00782650901559117	3.21701180865045
cg04818710	chr14	DIO3	TSS1500	Island	0.187310224832725	-2.14977482148332	5.39059167838304	1.36296265815179e-05	0.00785130773074376	3.21257614108678
cg23463533	chr7	DPP6;DPP6;DPP6	Body;Body;Body	OpenSea	-0.238619744185511	2.26822949641613	-5.39020733733532	1.36430845443574e-05	0.00785130773074376	3.21117946249651
cg14101398	chr19	CD177;CD177	1stExon;5'UTR	OpenSea	0.330133961272828	0.030533699711214	5.38953481901519	1.36666655106733e-05	0.00785384739552423	3.21012055354367
cg03914707	chr7	ETV1;ETV1;ETV1;ETV1	TSS1500;TSS1500;TSS200;TSS1500	Island	-0.193877405557712	-3.02798358044375	-5.38671580236695	1.37659591400494e-05	0.00787466274267009	3.19391241641398
cg23546855	chr10	STK32C	Body	N_Shelf	-0.224856621560408	3.56705640234576	-5.38665247923092	1.37681979006977e-05	0.00787466274267009	3.20286749052347
cg16584604	chr1			OpenSea	-0.286307230454114	1.97527621548718	-5.38664789803818	1.37683598809371e-05	0.00787466274267009	3.20303064369387
cg05640128	chr7	DPP6;DPP6;DPP6	TSS200;Body;Body	Island	-0.337840083201673	-1.70433414760441	-5.3863255741524	1.37797613284842e-05	0.00787466274267009	3.20227620716585
cg23976464	chr17	ACCN1	TSS200	N_Shore	0.264858968875489	-2.81114216407747	5.38446282322712	1.38458386928128e-05	0.00789345705932448	3.1975796628951
cg21038682	chr11	AHNAK;AHNAK	TSS1500;TSS1500	Island	-0.302497201455022	-2.44906780101849	-5.38431269086756	1.38511782459024e-05	0.00789345705932448	3.19682693054083
cg26304930	chr1			OpenSea	-0.285828011973242	1.40554582546762	-5.38347940374106	1.38808524409795e-05	0.0078993810555825	3.19506507005955
cg19828460	chr10			S_Shelf	-0.22341091856203	3.11112924818446	-5.38232558659884	1.39220470084649e-05	0.00790212245820362	3.19256577276148
cg05394663	chr1	WNT3A	3'UTR	S_Shore	-0.30847926691901	-0.979989415230271	-5.38155001278486	1.39498065405958e-05	0.00790212245820362	3.19110799098565
cg18499667	chr14	KCNK13	TSS1500	N_Shore	0.241251173098175	-2.35023466235782	5.38035221382143	1.39927882760628e-05	0.00790212245820362	3.18849619313892
cg25840237	chr15			Island	-0.300621686859764	-1.16963636862962	-5.38027711488523	1.39954875701818e-05	0.00790212245820362	3.18790224906785
cg08623947	chr20	HCK;HCK	1stExon;5'UTR	Island	-0.252273526561961	-3.06618340628054	-5.37966770205911	1.40174112479545e-05	0.00790212245820362	3.18681734298643
cg15149600	chr5			Island	0.215963174837255	-2.13955185243697	5.37945020017111	1.40252442877429e-05	0.00790212245820362	3.18570284149218
cg15190742	chr4	BEND4;BEND4	Body;Body	Island	-0.304785189924325	-2.64780824996406	-5.37906944013372	1.40389674903178e-05	0.00790212245820362	3.18521150953718
cg01510332	chr19	MGC2752	Body	Island	0.188444611756958	-3.52814011343044	5.37803107286929	1.40764608310837e-05	0.00790212245820362	3.18252283051767
cg07946458	chr21	HLCS	5'UTR	Island	-0.177854530452906	-3.45766120780653	-5.37749854483091	1.4095728532414e-05	0.00790212245820362	3.18065633320803
cg18726691	chr15	RHCG	1stExon	Island	-0.330284308023683	-1.83026354371627	-5.37748730083565	1.40961356446707e-05	0.00790212245820362	3.16501021471883
cg22691796	chr8	MCM4;MCM4;PRKDC;PRKDC	TSS1500;TSS1500;TSS200;TSS200	Island	0.259582426644823	-2.94400646382002	5.37694299412351	1.41158576019474e-05	0.00790212245820362	3.18048251674786
cg07441272	chr3	RPL39L	TSS1500	Island	0.228010922044763	-2.50766195268451	5.3764433682166	1.41339851466181e-05	0.00790212245820362	3.17912700044021
cg01653445	chr1	BAI2	TSS1500	Island	0.21650436476249	-2.49170429492371	5.37508643882074	1.41833362309404e-05	0.00790212245820362	3.17540236545621
cg06428425	chr21	SIK1	Body	Island	0.220748853722744	3.18346676608861	5.37487396960904	1.41910794010242e-05	0.00790212245820362	3.17522526680952
cg25432738	chr13	CRYL1	Body	Island	-0.284264680040952	3.73392994807133	-5.37477231479671	1.41947855901921e-05	0.00790212245820362	3.17511022543833
cg07446753	chr7			OpenSea	0.339895806110552	0.650004186398689	5.37466532818495	1.41986872242925e-05	0.00790212245820362	3.17493648898461
cg13321746	chr19	AP2S1;AP2S1;AP2S1;AP2S1	1stExon;1stExon;5'UTR;5'UTR	Island	0.158907558955442	-2.98400045069899	5.37417107372862	1.4216725965426e-05	0.00790212245820362	3.17316016619372
cg03468541	chr14	ZC3H14;ZC3H14;ZC3H14;ZC3H14;ZC3H14	TSS200;TSS1500;TSS200;TSS200;TSS200	Island	0.27859170435211	-0.398760548096443	5.37153173309559	1.43134459320433e-05	0.00790212245820362	3.16748480283807
cg14290576	chr9	NFIL3	5'UTR	N_Shore	-0.261428931683497	1.12647974989479	-5.3713012702804	1.43219228204667e-05	0.00790212245820362	3.16649915218827
cg13456138	chr10	FAS;FAS;FAS;FAS;FAS;FAS;FAS	Body;Body;Body;Body;Body;Body;Body	S_Shelf	0.234109518481778	-1.08825543510421	5.37114309772788	1.43277436587742e-05	0.00790212245820362	3.16605261540488
cg11659317	chr2	PLEKHH2	TSS1500	N_Shore	0.263966577409043	-2.09168400090567	5.37112709328245	1.43283327643125e-05	0.00790212245820362	3.16575738858484
cg10884142	chr11			OpenSea	0.205879998469378	1.75681935314204	5.37102800885932	1.4331980494105e-05	0.00790212245820362	3.15996557597483
cg24537688	chr2			OpenSea	-0.246853783275142	1.03984154799134	-5.37085757003553	1.43382572834697e-05	0.00790212245820362	3.16593599531255
cg15726807	chr19	TGFB1	Body	N_Shore	0.435065383372915	-2.37395128834046	5.37057891616312	1.43485253096553e-05	0.00790212245820362	3.16558698381548
cg15798385	chr7	EVX1	TSS1500	N_Shore	-0.32388637526923	1.40438420116156	-5.36818816022761	1.44369270446075e-05	0.00794013546870404	2.93625102188401
cg10935626	chr4	FAT1	Body	OpenSea	0.216350566411918	3.05424019774909	5.36721490702718	1.44730717672556e-05	0.0079493443686154	3.15716871822529
cg09583036	chr11	RAB38	3'UTR	OpenSea	0.191451630921963	2.5477138084152	5.36565944325102	1.45310283740345e-05	0.0079546049758959	3.15271092137154
cg11207081	chr8	PLEC1;PLEC1;PLEC1;PLEC1;PLEC1;PLEC1;PLEC1;PLEC1	Body;Body;Body;Body;Body;Body;Body;Body	Island	-0.165650547710292	4.39329549636465	-5.3656056565413	1.45330366520974e-05	0.0079546049758959	3.15250983098233
cg07133729	chr7	ARPC1B	5'UTR	OpenSea	0.258542461581363	-1.07749217801634	5.36539537549914	1.45408907747724e-05	0.0079546049758959	3.14217772086125
cg19548470	chr18	DLGAP1	TSS1500	S_Shore	-0.223156433253119	1.88856204900204	-5.36485507580061	1.4561090941077e-05	0.00795503461771711	3.15101147185685
cg00080312	chr3	SACM1L	TSS1500	N_Shore	0.238608506125021	-3.26485796003558	5.36322273499576	1.46222914041822e-05	0.00796032003042621	3.148477457956
cg17087499	chr1	RYR2	Body	OpenSea	0.304864582005732	0.101651796419502	5.36301924982879	1.46299387376847e-05	0.00796032003042621	3.14750039113405
cg09683430	chr16			OpenSea	-0.328691719000167	1.81803110289514	-5.36279458857147	1.4638386594485e-05	0.00796032003042621	3.1467249734163
cg10667877	chr8	SLCO5A1;SLCO5A1;SLCO5A1;SLCO5A1;SLCO5A1	5'UTR;1stExon;5'UTR;5'UTR;1stExon	Island	-0.154079111433834	-3.83486852886998	-5.36252643719052	1.46484762397255e-05	0.00796032003042621	3.14521811054533
cg24542929	chr5	GABRP	TSS1500	OpenSea	0.28148374704484	1.45632852557299	5.36140616737739	1.46907042332714e-05	0.00797269383211241	3.14349251605901
cg23651728	chr20	BFSP1;BFSP1	Body;Body	N_Shore	-0.329135334388741	-1.87396004794375	-5.35922655121002	1.4773216103472e-05	0.00800686817387925	3.13876590199726
cg19339902	chr4	HTRA3	Body	OpenSea	0.217828435813367	2.13791768183932	5.35691359560354	1.48612872433714e-05	0.00804396128981009	3.1327933622964
cg02101625	chr16	SYNGR3	1stExon	Island	0.158338147662314	-2.10317695364709	5.35177817909091	1.50587290061691e-05	0.00814007741651286	3.12004959450417
cg22596806	chr1	RGS7	Body	N_Shelf	0.195813030096677	1.47108534392758	5.35040253175304	1.51120667020239e-05	0.00815814667003158	3.11732633078422
cg25962880	chr2			S_Shelf	0.2207900755128	3.25216939484265	5.3493083729933	1.51546263803321e-05	0.00817035758908375	3.11571401966749
cg16488065	chr1			S_Shore	0.26868462272778	2.06322406185387	5.34579671172692	1.52920387822107e-05	0.00821483164146666	3.10743514765766
cg14818546	chr7	AUTS2;AUTS2;AUTS2	Body;Body;Body	OpenSea	0.262485177895796	1.82625751721429	5.34577330229073	1.52929590065805e-05	0.00821483164146666	3.10696524419039
cg13676204	chr14	SLC38A6;TRMT5	TSS200;TSS200	Island	0.18124881422297	-4.01276462276259	5.34466752275649	1.53364908890796e-05	0.00821483164146666	3.1048336371625
cg12433230	chr5			N_Shelf	-0.229244657799524	2.61647920977374	-5.34430295169834	1.53508705645353e-05	0.00821483164146666	3.10351935812632
cg11390504	chr15			S_Shelf	0.259556484077444	2.19495082439588	5.34373295150771	1.53733801911711e-05	0.00821483164146666	3.10246286754419
cg04081153	chr1	ARID1A;ARID1A	TSS1500;TSS1500	Island	0.187172730923748	-3.04218828435073	5.34363337172757	1.53773160683673e-05	0.00821483164146666	3.10224996147477
cg21433429	chr18			S_Shore	-0.275377728042973	-2.84977344852623	-5.34362972874552	1.53774600760113e-05	0.00821483164146666	3.10165340324573
cg14751552	chr8	RDH10	Body	S_Shore	-0.355072965349176	2.40644218356802	-5.34204770758606	1.54401263971699e-05	0.00822845027531186	3.09833615243413
cg01213445	chr15	PRC1;PRC1;PRC1	Body;Body;Body	Island	0.176259727753885	-2.06267401186159	5.34197236776828	1.54431171440369e-05	0.00822845027531186	3.09815033191271
cg21555177	chr6	HSD17B8	Body	S_Shore	0.27711836880752	-1.69819406637636	5.34118370813482	1.54744594840568e-05	0.00823444221228171	3.09641353615993
cg14649073	chr13	ATP11A;ATP11A	Body;Body	N_Shelf	-0.198715641574371	2.25588279050747	-5.34053961329299	1.5500104241221e-05	0.00823739067691586	3.0942270691671
cg23084986	chr1	RAB42	TSS1500	N_Shore	0.212439407075801	2.30316365382338	5.33891165652909	1.55651129654467e-05	0.0082612240305377	3.09036920703411
cg24960158	chr3	MINA;MINA;MINA;MINA;MINA	5'UTR;1stExon;5'UTR;5'UTR;1stExon	Island	0.252317296033398	-3.67232108650396	5.33691194369662	1.5645343539196e-05	0.00829306430413156	3.08341074057629
cg05279864	chr7			OpenSea	0.29884962654092	2.58461026708076	5.33572890132742	1.56930047424723e-05	0.00829347299779191	3.08333824993023
cg16918050	chr17			OpenSea	0.261881561281196	2.32409693378655	5.33554998545226	1.57002254636863e-05	0.00829347299779191	3.05269414691878
cg06916894	chr14			S_Shore	0.220724353146852	-2.74899287614775	5.33538624002267	1.57068368708197e-05	0.00829347299779191	3.08294544973066
cg09502069	chr1	DEGS1;DEGS1	Body;Body	S_Shore	0.323464260629642	2.00975565721918	5.33464825398922	1.5736668766599e-05	0.00829853075559208	3.00536357806666
cg00145911	chr1	SAMD11	Body	N_Shore	0.288593783703615	3.06385529539433	5.3337899745282	1.57714352378784e-05	0.00830321997396298	2.79946752431476
cg17127329	chr4			OpenSea	-0.254365569693276	0.30965080092007	-5.333428760885	1.57860901391786e-05	0.00830321997396298	3.07784606101374
cg09948111	chr8	C8orf37	TSS200	Island	0.150361407448229	-3.09283306104274	5.33146708328361	1.5865918153335e-05	0.00833419677932427	3.07330223024395
cg00374224	chr2	OTX1	TSS1500	Island	-0.157750931264689	-2.42452718801359	-5.33098339899646	1.58856635890776e-05	0.00833419677932427	3.06464641004141
cg07552315	chr7			OpenSea	-0.393195635190532	1.50908124336316	-5.32940298519826	1.59503538007415e-05	0.00835743467604809	3.06858955073137
cg04639555	chr6	ARG1	TSS1500	OpenSea	-0.277768415206426	1.60530960040808	-5.32820683308628	1.59994918766669e-05	0.00836484695222502	2.9928717492631
cg25820524	chr14	CDH24;CDH24	Body;Body	Island	0.174530067415452	3.16987830187962	5.32802440038594	1.600699964479e-05	0.00836484695222502	3.06442421105876
cg02773433	chr11	GPR83	Body	N_Shore	0.276339991033946	0.168005604748219	5.3275692754858	1.60257451841447e-05	0.00836484695222502	3.0640942089834
cg12187437	chr12	LLPH	TSS200	Island	0.211541767540419	-2.96673070124825	5.32691546978172	1.60527126897956e-05	0.0083682627865516	3.06242846619099
cg10022722	chr16	SYNGR3	Body	Island	-0.402168216546046	-1.25564944591066	-5.32605989994887	1.60880715183273e-05	0.0083760387700012	3.06071756393069
cg17936721	chr5			Island	0.2487915109539	-2.33004585588534	5.32467072998089	1.61456503048085e-05	0.00839009272349091	3.05690289448758
cg01635193	chr17	TMEM101	TSS200	S_Shore	0.76966723013377	-1.77570041028507	5.32438217717955	1.61576363895486e-05	0.00839009272349091	3.05717463263093
cg11403046	chr20			S_Shore	-0.228330608631241	1.41863898842238	-5.32392861135857	1.61764950335891e-05	0.00839009272349091	3.0556725228908
cg00291292	chr20			N_Shore	0.294189782116162	0.840648943307917	5.32327724240038	1.62036169083148e-05	0.00839353501343846	3.04026394488814
cg04723137	chr6	C6orf27	Body	OpenSea	0.325485357273197	2.86118798223753	5.32233265436084	1.62430294329967e-05	0.00840332717538574	3.05203965676514
cg10961733	chr10			OpenSea	0.332683838716882	3.30776588127797	5.3217424994043	1.62677024601402e-05	0.00840547878148841	2.98419654778211
cg18847009	chr2			OpenSea	-0.311331229228912	0.122541503740313	-5.32027409482555	1.63292572814501e-05	0.00842099056164953	3.03378092585645
cg05484458	chr12	GNB3	TSS200	OpenSea	0.208411333332988	2.91657778555004	5.3200462979825	1.63388274459021e-05	0.00842099056164953	3.04563076284943
cg27227797	chr19	THEG;THEG	1stExon;1stExon	Island	0.193617793210145	2.40163964964961	5.318813673343	1.63907104971695e-05	0.00842161240609877	3.04211253713593
cg02878414	chr2			S_Shore	-0.27057802156046	0.470529228184033	-5.31870380848826	1.63953429351714e-05	0.00842161240609877	3.04356149703483
cg20125569	chr15	MEX3B	Body	Island	0.273875119627294	-3.45961550750975	5.31841510054618	1.64075225659816e-05	0.00842161240609877	3.04306371513737
cg15965055	chr1	ILDR2	TSS1500	Island	-0.239316870085386	-2.34507412079997	-5.31806633532225	1.6422247987077e-05	0.00842161240609877	3.04213082597867
cg01328190	chr16	PARN;PARN	3'UTR;3'UTR	OpenSea	-0.154293458860686	2.68940404537987	-5.31397362742419	1.65960479531648e-05	0.00848491481264144	3.03188415799992
cg27223728	chr2			S_Shelf	-0.288773861913542	1.17317921605919	-5.31366640744925	1.66091689055588e-05	0.00848491481264144	3.03146181769875
cg09947844	chr16	ADCY9	Body	N_Shore	-0.189894257660078	3.1849794344418	-5.31366617304462	1.66091789206591e-05	0.00848491481264144	3.03102479422136
cg05864868	chr6			OpenSea	-0.275440527151931	-1.85058971664526	-5.31321374820184	1.66285204423064e-05	0.00848491481264144	3.03011978616805
cg20032056	chr11	APLP2;APLP2;APLP2;APLP2;APLP2;APLP2	Body;Body;Body;Body;Body;Body	OpenSea	-0.338745252756235	1.09038969391214	-5.3109473707013	1.67257523742887e-05	0.00849345487554902	3.02544123309824
cg14206848	chr20	VAPB	TSS200	Island	0.176205020832599	-2.54453957018495	5.31043544037317	1.67477944427723e-05	0.00849345487554902	3.0237239055906
cg07525299	chr11	ASCL2	TSS1500	S_Shore	-0.246490902992575	0.547088721416888	-5.31024936055635	1.67558136977715e-05	0.00849345487554902	3.02263406905143
cg21930074	chr4	LOC641518;LOC641518	Body;Body	Island	-0.284897632548648	-2.24555945971556	-5.31020835681787	1.67575813065713e-05	0.00849345487554902	3.02318428861016
cg23279460	chr19			Island	0.262205480499682	-3.44429173028645	5.3093706190329	1.67937361111801e-05	0.00849345487554902	2.99484207308564
cg15748742	chr19	QPCTL;QPCTL	3'UTR;3'UTR	OpenSea	-0.284931470139844	2.54458355023899	-5.30935807903097	1.6794277905597e-05	0.00849345487554902	2.85055752127573
cg16401207	chr10	PRKG1;PRKG1	Body;Body	OpenSea	-0.252243816200713	1.88674991293215	-5.30816430498066	1.68459360662541e-05	0.00849345487554902	3.0183582765941
cg26338427	chr14	DHRS4;C14orf167;C14orf167;C14orf167;C14orf167	TSS200;Body;Body;Body;Body	Island	0.270518923798632	-2.64838371923917	5.30811478126621	1.68480825637818e-05	0.00849345487554902	3.01897632386348
cg19836199	chr21	RUNX1	TSS1500	OpenSea	-0.313904732004148	1.61524200669043	-5.30803423729028	1.68515741561449e-05	0.00849345487554902	3.01846092541689
cg20774676	chr1			OpenSea	-0.308751749461053	1.86947932997226	-5.30799603187226	1.68532306214243e-05	0.00849345487554902	3.01819133791585
cg07208703	chr7			Island	0.162404208241719	-3.28470831075405	5.30753403682827	1.68732742603179e-05	0.00849345487554902	3.0166182759818
cg14914887	chr3			N_Shelf	0.224116731626941	2.70794189764183	5.3036839885124	1.70412462795367e-05	0.00856748133966093	2.9831415964053
cg08409167	chr15	CSNK1G1	Body	OpenSea	-0.307417328709552	1.64190754228922	-5.30277710506163	1.70810570882558e-05	0.00857697231911645	3.00610789849349
cg18147233	chr1	AGRN	Body	S_Shore	-0.314327328901914	1.63854620641687	-5.30132898403639	1.71448219732828e-05	0.00859845348856164	3.00285930090732
cg21735741	chr3			Island	-0.418915561467705	2.29683612415906	-5.30031339067893	1.71896846066363e-05	0.00861041388802904	3.00025984084826
cg08034535	chr4	RAB33B	1stExon	Island	0.207306986699466	-3.00278755868222	5.29950393669638	1.72255260480405e-05	0.0086178318296095	2.99857591949783
cg07798560	chr2			OpenSea	0.336533634702499	-0.403913414583282	5.29902822862992	1.72466248588568e-05	0.00861786501986932	2.99735939927543
cg08400563	chr2	CLK1;CLK1;CLK1;CLK1	TSS1500;TSS200;TSS200;TSS200	Island	0.170423426680037	-2.6225500114316	5.2972235813282	1.73269026110668e-05	0.00862848358487646	2.99279002955897
cg19099833	chr1	CSRP1;CSRP1;CSRP1;CSRP1	5'UTR;1stExon;1stExon;5'UTR	Island	-0.155623531064819	-3.80929195564974	-5.29710716031505	1.73320943927793e-05	0.00862848358487646	2.99236467733424
cg18303477	chr10			N_Shore	-0.309612231026142	0.126338311374639	-5.29634783337787	1.73659949970674e-05	0.00862848358487646	2.99055043447219
cg20943338	chr1	NEXN;NEXN	5'UTR;1stExon	Island	0.440792426824439	-2.63479386793358	5.29621846079621	1.73717775767264e-05	0.00862848358487646	2.99069852481774
cg18956706	chr6	TTBK1	Body	S_Shore	0.167853781877775	-3.4397100270605	5.29618737443729	1.73731673362516e-05	0.00862848358487646	2.9903734391102
cg01206378	chr1	RWDD3;RWDD3	TSS1500;TSS1500	N_Shore	-0.406732468269969	-0.281359112251413	-5.29354447146441	1.74917329584291e-05	0.00867685248682773	2.98382417643771
cg03811519	chr9	NUP214	Body	Island	0.280034211473441	-3.43719157050066	5.29161550027136	1.75787850892474e-05	0.00870949090840791	2.98018384825965
cg09829094	chr14			OpenSea	-0.225311035591855	2.57309034501763	-5.28935272052783	1.76814586093083e-05	0.00874978083579297	2.97432121939025
cg26114043	chr4			Island	-0.282785357032319	-2.53651215509718	-5.28878758220696	1.77071959748648e-05	0.00875194714829565	2.97320406388314
cg03327619	chr2			OpenSea	0.252135371899208	-3.14378629051104	5.28491736061507	1.78844706422954e-05	0.00882891672945152	2.9642267793378
cg23333420	chr10	OBFC1	5'UTR	Island	0.159758293803657	-3.62472428327873	5.28316693434653	1.79652352392911e-05	0.00885811486423871	2.95888112540504
cg23331136	chr6	PRPF4B	TSS200	Island	0.203724220910632	-2.69977044416231	5.28205709717202	1.80166334905289e-05	0.00886449624979539	2.94617375276075
cg15528579	chr12	BEST3	TSS1500	OpenSea	-0.303374884378743	1.94796174694104	-5.2814919580588	1.80428628922513e-05	0.00886449624979539	2.9558931931353
cg01177488	chr12	CLSTN3;RBP5	TSS1500;TSS1500	OpenSea	0.15217513068887	-3.24196099117416	5.28148727162128	1.80430805614507e-05	0.00886449624979539	2.95556521168051
cg06114334	chr7			OpenSea	0.303331785352059	0.774214773372048	5.27998175056491	1.8113144162873e-05	0.00887565380787826	2.95196374011673
cg02058870	chr14	SIPA1L1	5'UTR	OpenSea	0.367413111061029	-0.517673017558387	5.27975779971784	1.81235897498787e-05	0.00887565380787826	2.95163299788706
cg16347359	chr16	NUP93	5'UTR	Island	0.150805652992738	-3.604048893646	5.27960380652482	1.81307758735252e-05	0.00887565380787826	2.95086666329211
cg16427107	chr15	SNUPN;SNUPN;SNUPN	Body;Body;Body	OpenSea	0.335278118824331	0.187331714632861	5.2790735555653	1.81555421275178e-05	0.00887717182204207	2.95026752650653
cg22821834	chr14	GPR135	1stExon	Island	0.206434305621767	-2.76052558208846	5.27811460825852	1.82004180155707e-05	0.00888689116104918	2.92582501754618
cg09943050	chr7	SEMA3A	Body	OpenSea	0.368666902074113	-0.065068696181652	5.27704544488816	1.82505835622644e-05	0.00888689116104918	2.94581034823389
cg24610231	chr15			Island	-0.319117387997714	-0.76656839336065	-5.27694645316561	1.82552353367614e-05	0.00888689116104918	2.94489304282788
cg12043818	chr10			Island	-0.307437144079822	-3.14583066897756	-5.27679879494631	1.82621762469546e-05	0.00888689116104918	2.94462496447031
cg02312593	chr5	PCDHGA1;PCDHGA1	1stExon;1stExon	N_Shore	-0.471978132244558	0.28408167722083	-5.27541311142406	1.83274423017393e-05	0.00889425204783885	2.94182114433623
cg08797471	chr9	DAPK1	5'UTR	Island	-0.357221929486099	-2.45137842938332	-5.27538178554887	1.83289204738332e-05	0.00889425204783885	2.94134805743249
cg00523450	chr10			Island	-0.22279992419771	-1.53800458053153	-5.2750376630062	1.83451664776089e-05	0.00889425204783885	2.93988619730432
cg05700616	chr4			OpenSea	-0.198459059256472	1.89955247690515	-5.27463635397142	1.83641305909628e-05	0.00889425204783885	2.93928690678529
cg11202720	chr6	ZNF311	Body	OpenSea	0.252780859245656	3.13275601365153	5.2740833641562	1.83902948634013e-05	0.00889640827346507	2.93834518615068
cg06750167	chr12	TESC;TESC;TESC	TSS1500;TSS1500;TSS1500	S_Shore	0.339215067865871	-0.328390857618809	5.27320521697657	1.84319209503912e-05	0.00890603033270549	2.93650601981306
cg23916516	chr1			OpenSea	0.246568046265235	2.6069920691771	5.27042416906584	1.85643765145614e-05	0.00895946548581026	2.93000726148176
cg27396760	chr16	CMIP;CMIP	Body;Body	OpenSea	0.263366791768776	3.15898278837476	5.26891978193164	1.86364269035384e-05	0.00898365670103848	2.92636220075793
cg20984590	chr12	SNORA34;MIR1291;C12orf41	TSS200;TSS200;Body	OpenSea	-0.17038354212213	3.05079345190936	-5.26573356040655	1.87899584965995e-05	0.00903469071319798	2.9183284944524
cg15996043	chr14	SMOC1;SMOC1;SMOC1;SMOC1	5'UTR;1stExon;5'UTR;1stExon	Island	0.258460129314479	-3.03345340798129	5.2655857277931	1.87971128477589e-05	0.00903469071319798	2.91848494746029
cg26884837	chr11	KCNQ1;KCNQ1	Body;Body	OpenSea	-0.209415850084344	2.78205454237082	-5.26535167817462	1.88084452821609e-05	0.00903469071319798	2.91745790832024
cg09491901	chr6	LOC285768;LOC285768	Body;Body	OpenSea	0.250267043566078	2.26332172726957	5.26464284385439	1.88428083231832e-05	0.00904059850720069	2.91578169436581
cg26088333	chr12			OpenSea	0.208996927636517	2.98611719275802	5.26242576693945	1.89506974216068e-05	0.0090817283183937	2.91087272102785
cg09922085	chr14	XRCC3;XRCC3;XRCC3	Body;Body;Body	OpenSea	0.323908797850874	1.22423900793833	5.26153418019998	1.8994259877769e-05	0.00908567831498627	2.90894931561914
cg02763797	chr2			Island	-0.252830495405236	-3.36796513374183	-5.26134965639708	1.90032882136355e-05	0.00908567831498627	2.90835894451159
cg08358671	chr1	IVNS1ABP	TSS1500	S_Shore	0.218047929987674	-3.21408688156801	5.25970599195545	1.90839001634696e-05	0.00910439169151391	2.90459318566021
cg24337108	chr10	ECHDC3	Body	OpenSea	-0.242853380223597	3.96154409121294	-5.25964560785416	1.90868681996931e-05	0.00910439169151391	2.90464293972598
cg22091110	chr18			Island	-0.220424605054097	-2.86638742635259	-5.25898688125935	1.91192765735379e-05	0.00910924593316045	2.90259289661479
cg25511807	chr11	MMP7;MMP7	1stExon;5'UTR	OpenSea	0.343472150608682	0.00388459387247234	5.2581246648969	1.91617801797261e-05	0.00911889311570403	2.90094508167916
cg13469504	chr9	SEMA4D;SEMA4D	3'UTR;Body	N_Shelf	-0.27089225398371	4.20164689260784	-5.25759684312678	1.91878465407726e-05	0.00912070467455072	2.89967086575217
cg13354523	chr12	CLEC1A;CLEC1A	5'UTR;1stExon	OpenSea	0.279582456551669	-0.00240489653521466	5.25653660349314	1.9240314302236e-05	0.00913504707127748	2.89719033929355
cg23561148	chr18	SLC39A6	3'UTR	OpenSea	0.188053585387027	1.86897188656315	5.25536384367025	1.92985187942641e-05	0.00915207683944512	2.89411357144847
cg09882283	chr7	VIPR2	Body	N_Shore	-0.225268145864056	2.99001952883073	-5.2548556642697	1.93237950075819e-05	0.00915346946844118	2.8931475594994
cg08791424	chr2	PLEKHM3	Body	Island	-0.452824565057547	2.11448568724377	-5.25357011168227	1.9387885888161e-05	0.00915552262747127	2.79102045521769
cg08692175	chr6			Island	-0.163926615471442	-2.42616609221378	-5.25355930726754	1.93884254463621e-05	0.00915552262747127	2.8896058736429
cg01640660	chr16			OpenSea	0.337543786703834	-0.385758348585404	5.25301068899698	1.94158426242016e-05	0.00915552262747127	2.88897190709685
cg16740427	chr22	FAM109B	TSS1500	N_Shore	-0.304474869671227	-0.189523728992807	-5.25297738908517	1.94175080435508e-05	0.00915552262747127	2.85495706642069
cg04839664	chr20			Island	-0.154685089402494	-3.59148929423444	-5.24934869550804	1.95998543751242e-05	0.0092210984925794	2.8690666932323
cg26012061	chr7			Island	0.349782618747278	2.14360270652219	5.24931423817326	1.96015941461476e-05	0.0092210984925794	2.88001431998336
cg03674157	chr3	C3orf57	TSS200	Island	-0.274276016032114	-3.44054665225869	-5.2464054403769	1.97490236535789e-05	0.00926929713360831	2.87330892722695
cg09434832	chr19	ZNF616	5'UTR	N_Shore	0.147949610362578	-3.35747460185999	5.24640008218324	1.97492962570015e-05	0.00926929713360831	2.87266551786225
cg10855265	chr8	FAM164A	TSS200	Island	-0.177989469304143	-2.39651096223678	-5.24531425972533	1.98046168840278e-05	0.00928462646073048	2.87069424717631
cg25865467	chr3	PDZRN3	Body	Island	-0.303000628837525	-3.30438051772614	-5.24339705041411	1.99026767514914e-05	0.00931993448552327	2.86624466206806
cg04285295	chr8	DECR1	TSS200	Island	0.212867992961116	-3.11489831663308	5.2426763194479	1.99396665470484e-05	0.00932123419208518	2.86459566439975
cg18559568	chr21	C21orf121	TSS1500	OpenSea	0.320759755606351	2.78194971870688	5.24157080741536	1.99965390077278e-05	0.00932123419208518	2.86177244473083
cg25378939	chr19			Island	-0.51320850564245	-2.69349373270055	-5.24083734707439	2.00343616611874e-05	0.00932123419208518	2.86025557276904
cg21611682	chr11	LRP5	Body	OpenSea	0.326206552912307	0.511872616474476	5.2402368123028	2.00653833664196e-05	0.00932123419208518	2.85881513357461
cg03713453	chr5	TCERG1;TCERG1	TSS1500;TSS1500	N_Shore	0.18433273307244	3.38192204445642	5.24008971534586	2.00729893031579e-05	0.00932123419208518	2.85817304281413
cg11654922	chr19	TNFAIP8L1;TNFAIP8L1	TSS200;5'UTR	S_Shore	-0.273129713095333	-1.72840331687671	-5.24003632596349	2.0075750624566e-05	0.00932123419208518	2.85784844938683
cg19153763	chr7	HOXA7	TSS200	Island	0.296431110835614	-2.92845776416109	5.23949034962033	2.01040107366209e-05	0.00932123419208518	2.85658587680908
cg08559317	chr6	SMOC2;SMOC2	Body;Body	N_Shelf	-0.249374114152148	3.68834070557153	-5.23926827821137	2.01155167729275e-05	0.00932123419208518	2.85655506406774
cg13641567	chr3			OpenSea	0.285885152685122	2.21159524742631	5.23925326137275	2.01162950697972e-05	0.00932123419208518	2.85635372304738
cg14443380	chr15	SEMA7A;SEMA7A;SEMA7A	Body;Body;5'UTR	Island	-0.257043921729464	-2.75542037104315	-5.23893218531845	2.01329431518823e-05	0.00932123419208518	2.8556331903624
cg07599979	chr21	DSCR9	Body	N_Shore	0.218276556073253	0.890681317108882	5.23651319404803	2.02588172337187e-05	0.00935963395134384	2.84909775870414
cg18313051	chr2	ANKRD53;ANKRD53	Body;Body	S_Shelf	-0.238892463516866	2.86024702567182	-5.23646049188947	2.02615684416302e-05	0.00935963395134384	2.84986146392279
cg23441441	chr12	LIN7A	1stExon	Island	-0.153943548677166	-2.50086422432413	-5.23586793331338	2.0292527673993e-05	0.00936132637376525	2.84726535635346
cg06985993	chr16	FAM57B	Body	N_Shelf	0.306401942362714	-0.381443102229357	5.23551622071907	2.03109260393207e-05	0.00936132637376525	2.84710845220659
cg24366489	chr5	DND1	Body	Island	0.267154676546724	1.68118730241352	5.23232636171824	2.04785596334031e-05	0.00942058676489121	2.83978069980516
cg05863502	chr9	CACNA1B	TSS1500	Island	-0.273112803604847	-1.53814950337157	-5.23219516120561	2.04854842632738e-05	0.00942058676489121	2.83969112174451
cg12008118	chr10	LDB3;LDB3;LDB3;LDB3;LDB3;LDB3;LDB3;LDB3;LDB3;LDB3;LDB3	5'UTR;1stExon;5'UTR;5'UTR;5'UTR;1stExon;5'UTR;1stExon;1stExon;5'UTR;1stExon	OpenSea	0.194016841062024	2.82452480957577	5.23019180474503	2.05915129590319e-05	0.00943616944556046	2.83310928480543
cg24930797	chr15	DENND4A;DENND4A	5'UTR;5'UTR	N_Shore	-0.228944026491052	-3.1001378090825	-5.22990504915729	2.06067348284376e-05	0.00943616944556046	2.77130039182872
cg00032805	chr4	MARCH1	TSS200	Island	-0.21424884989832	-2.48767065709748	-5.22973953435722	2.06155260245099e-05	0.00943616944556046	2.83351555871686
cg16651768	chr1			OpenSea	0.264373251555143	1.60442060564351	5.22965709692488	2.06199060375946e-05	0.00943616944556046	2.83374005174371
cg25519930	chr12	CACNA1C;CACNA1C;CACNA1C;CACNA1C;CACNA1C;CACNA1C;CACNA1C;CACNA1C;CACNA1C;CACNA1C;CACNA1C;CACNA1C;CACNA1C;CACNA1C;CACNA1C;CACNA1C;CACNA1C;CACNA1C;CACNA1C;CACNA1C;CACNA1C;CACNA1C;CACNA1C	TSS1500;TSS1500;TSS1500;TSS1500;TSS1500;TSS1500;TSS1500;TSS1500;TSS1500;TSS1500;TSS1500;TSS1500;TSS1500;TSS1500;TSS1500;TSS1500;TSS1500;TSS1500;TSS1500;TSS1500;TSS1500;TSS1500;TSS1500	N_Shore	0.343062468118897	-3.03136819683928	5.22885020287477	2.06628269596154e-05	0.00943616944556046	2.83182117340053
cg15679651	chr19	MAP4K1;MAP4K1;EIF3K	1stExon;1stExon;TSS1500	N_Shore	0.312082845987776	-0.332900273288854	5.22852051213058	2.06803900181206e-05	0.00943616944556046	2.83082192203982
cg25537993	chr19	ZSCAN1	TSS1500	Island	-0.436436482430934	-1.80745085760198	-5.22850033505609	2.06814653657236e-05	0.00943616944556046	2.83117020537105
cg23110514	chr1	LCE3E	5'UTR	OpenSea	-0.258454760217473	0.483316181489856	-5.22808513356988	2.07036062575111e-05	0.00943616944556046	2.82967210194202
cg13107060	chr4	C4orf33;C4orf33	5'UTR;TSS200	S_Shelf	-0.182790348371022	-1.81507316348025	-5.22609858612762	2.08098711958978e-05	0.00947406381519816	2.82465218256661
cg02976323	chr7	MKRN1;MKRN1	Body;3'UTR	OpenSea	-0.178748289882271	1.32346023678472	-5.2248394134028	2.08775116327083e-05	0.00948567234380905	2.82195170361052
cg18256471	chr19	RLN3	TSS200	N_Shelf	0.312674314171066	1.94053274728792	5.22463911854689	2.088829150797e-05	0.00948567234380905	2.8220235457379
cg06391926	chr16	NUBP2;SPSB3	TSS200;TSS200	Island	0.204752083694301	-3.53855230998927	5.22383511524697	2.09316194637304e-05	0.00948567234380905	2.81950804873405
cg19729671	chr10	TRUB1	TSS200	Island	0.207088255941243	-2.95417264869777	5.22353699679174	2.09477081537494e-05	0.00948567234380905	2.63893083751584
cg21010031	chr14	NRXN3	Body	OpenSea	0.299742385486235	3.24304934234311	5.2234737783608	2.09511214917404e-05	0.00948567234380905	2.81890970408479
cg12672540	chr11	TSSC4	TSS200	S_Shore	0.311930639030743	1.6239844190331	5.22227571517806	2.10159142937522e-05	0.00950450523028291	2.81639652779657
cg27209964	chr13			OpenSea	0.275751897074445	0.0467759195146015	5.22173751747507	2.10450864066482e-05	0.00950720479531031	2.815028669215
cg00160962	chr12			OpenSea	-0.212404599932488	1.50528704452526	-5.21916961546219	2.11848380540691e-05	0.00955979815981536	2.80843358082798
cg26585320	chr13	FGF9	3'UTR	OpenSea	-0.220129689616867	2.77272068936206	-5.21736460222479	2.12836306949618e-05	0.00958696840952315	2.80452190521451
cg17179881	chr22	BIK	5'UTR	S_Shore	-0.292928982885161	-0.386833730894711	-5.21721492835073	2.12918435125264e-05	0.00958696840952315	2.80381003611208
cg16373144	chr17	RPH3AL	Body	S_Shelf	0.261976680812348	3.39227338664567	5.21605093528708	2.13558225340676e-05	0.00959986947091974	2.71845490664662
cg26482939	chr19	GNA15	Body	OpenSea	-0.351533686632192	1.20678101938636	-5.21581875175833	2.13686076847008e-05	0.00959986947091974	2.80082452026139
cg23741509	chr4	RAB33B	Body	S_Shore	0.214439897630816	-2.9894940335906	5.21541637032039	2.13907830237875e-05	0.00959986947091974	2.80011558432021
cg01664666	chr1	PLD5	5'UTR	Island	-0.338982695730102	-3.23779001319958	-5.21494195985684	2.14169576859297e-05	0.00960110028357824	2.79925728706009
cg17813801	chr11	C11orf31;C11orf31	5'UTR;1stExon	Island	0.187911673927119	-3.29479419547598	5.21439929447902	2.14469377497645e-05	0.00960403248144948	2.7979256398835
cg05062178	chr3	ITGB5	Body	Island	-0.20628113298174	-1.95308043768968	-5.21208421932807	2.15753119817336e-05	0.00965097151387281	2.79189072892201
cg01060165	chr19	MED25	TSS200	Island	0.310283295956665	-3.3202840309904	5.21144476787031	2.16109067402632e-05	0.00965635173245601	2.79101172426232
cg02539984	chr15	ADAM10	Body	OpenSea	-0.207632798801077	1.59335882612846	-5.20997596754377	2.1692890999998e-05	0.00967523277576139	2.78700691599654
cg09737668	chr1	SLAMF9;SLAMF9;SLAMF9	Body;Body;Body	OpenSea	0.274967784781716	1.81241702869658	5.20984192267733	2.17003885891935e-05	0.00967523277576139	2.78694773066481
cg23973538	chr7	SNX8	Body	Island	-0.185640826316503	2.29691288936601	-5.20900859551935	2.17470580377711e-05	0.00967739688828817	2.78460967489517
cg24626660	chr12			N_Shore	-0.314095128450531	-1.53096025065596	-5.20891191435345	2.1752479088286e-05	0.00967739688828817	2.78453687561408
cg18232347	chr1	NKAIN1	Body	S_Shore	0.216437648242651	-1.09124098776591	5.20848059672516	2.17766802714019e-05	0.00967765591223914	2.78379868719305
cg25005633	chr6	VARS2;VARS2;VARS2;VARS2;VARS2	TSS200;1stExon;1stExon;5'UTR;5'UTR	Island	0.190492086875021	-2.23599260900749	5.20746695770858	2.18336622825012e-05	0.00968566649497761	2.78096594972124
cg09782097	chr5	PCDHB5	TSS200	N_Shore	-0.232629269241418	-0.843612759787437	-5.20731917053661	2.18419827192283e-05	0.00968566649497761	2.78047567518355
cg25854298	chr10	ASCC1	Body	OpenSea	-0.335352403510628	3.10786768637655	-5.20661923230286	2.1881432744289e-05	0.00968597430223402	2.77946999195922
cg03306027	chr1	TRIM62	3'UTR	N_Shore	0.237859116383765	2.45665543306449	5.20646818741933	2.18899553714876e-05	0.00968597430223402	2.77401287126741
cg04769618	chr10	LOC387647	Body	Island	-0.256843715130141	-3.31551531156521	-5.20549915100101	2.19447123436283e-05	0.00969107982023372	2.77600172795561
cg08190400	chr17	NTN1	TSS200	Island	-0.137333777190769	-3.38764028574252	-5.20542696053574	2.19487971015273e-05	0.00969107982023372	2.77634839921134
cg15870857	chr14			OpenSea	0.310159657222161	1.02323580575046	5.20360760771264	2.20519949589249e-05	0.00972616411890727	2.77237066056138
cg09191626	chr11	SPON1;SPON1	1stExon;5'UTR	N_Shore	-0.26098275000655	0.750222834675821	-5.20255721892038	2.21117978478787e-05	0.00974205393762115	2.76912724964782
cg15927403	chr12	BAZ2A	Body	S_Shore	0.171022835612779	-2.28217305917272	5.19942096152177	2.22913316611723e-05	0.00981060421716475	2.76210532924242
cg15708618	chr11			S_Shelf	-0.256492142132117	2.57990137671152	-5.19864391292244	2.23360400347788e-05	0.00981846326611841	2.7607055908391
cg10778841	chr10	SORCS3	1stExon	Island	-0.232477714966195	-2.83566438332944	-5.19803585243933	2.23710884759328e-05	0.00981846326611841	2.75893765663249
cg26326168	chr12	GOLGA3	TSS1500	Island	0.154635874341353	-2.79834908243027	5.19786274343289	2.2381076559472e-05	0.00981846326611841	2.75821060230641
cg22301073	chr17			Island	-0.394667604398799	-1.55002863677106	-5.19729114169104	2.2414088886331e-05	0.00982242908489212	2.75715515432691
cg17271561	chr19	ZNF610;ZNF610;ZNF610	TSS200;TSS200;TSS200	N_Shore	0.173880799965298	-2.31698770451073	5.19652591436598	2.24583606818377e-05	0.00983026922122884	2.75500400906374
cg08641963	chr20	TNNC2	3'UTR	N_Shore	-0.248818573117173	-1.37421542658111	-5.19598050910306	2.24899685513908e-05	0.00983026922122884	2.75217989567559
cg11103393	chr3	C3orf21	Body	OpenSea	-0.305242398229003	2.83856393897679	-5.19573943510887	2.25039537891318e-05	0.00983026922122884	2.7539266000218
cg01727408	chr16			OpenSea	-0.283218194429972	1.34945579349636	-5.1950555220661	2.25436768013397e-05	0.00983713384053007	2.75208577715231
cg08682607	chr14			Island	-0.3134899914225	0.288019608769316	-5.19307255426907	2.26592512051279e-05	0.0098770470723833	2.74726698574506
cg15958938	chr17	ITGB4;ITGB4;ITGB4	Body;Body;Body	Island	-0.232357746987784	2.01270014414598	-5.19209657521544	2.27163537129327e-05	0.00988243745370847	2.74475570111207
cg15767406	chr3	ZNF660	TSS1500	N_Shore	0.250376314926649	-3.00099011881497	5.19203681378309	2.27198549361508e-05	0.00988243745370847	2.74492885118904
cg08074534	chr6	SIM1	Body	Island	-0.363975236588138	-0.768819487647874	-5.19073935197513	2.27960030527803e-05	0.00990504463080513	2.74147518667391
cg16148410	chr15			OpenSea	-0.208196878474534	2.98476271526078	-5.1896603067889	2.28595280551135e-05	0.00991978170681427	2.64638384776732
cg00228240	chr7	WDR86	Body	N_Shore	0.187205884480787	2.79475537194473	5.18934135203317	2.28783395192072e-05	0.00991978170681427	2.73785406834637
cg11821200	chr5	PTGER4	Body	S_Shelf	-0.237679037237845	0.505729219962908	-5.18867303154331	2.29178066215596e-05	0.00992639006651633	2.73669557487151
cg06784108	chr13	EFNB2	1stExon	Island	-0.289374228868105	-3.05893628531128	-5.18788158107716	2.2964633765045e-05	0.00992936764376532	2.73531333945769
cg13165758	chr11	GAB2	Body	OpenSea	0.249823932187067	-2.34556094763878	5.18773785659164	2.29731477354952e-05	0.00992936764376532	2.73478139227979
cg18285280	chr6	PSORS1C3	Body	OpenSea	-0.236727423672355	3.37656357980408	-5.18722855846029	2.30033432095732e-05	0.00993194188623153	2.73324902975248
cg03347927	chr21	U2AF1;U2AF1;U2AF1	5'UTR;Body;Body	N_Shore	-0.210345070020427	-0.607957976624264	-5.18516050772241	2.31263659285666e-05	0.00996425630555898	2.72832006485057
cg19519509	chr2			S_Shore	-0.228689661226556	2.37431875780433	-5.18461494983774	2.31589300090045e-05	0.00996425630555898	2.72702961498333
cg01646323	chr13			Island	0.273013329454423	-2.25089300920399	5.1845665437213	2.31618215759013e-05	0.00996425630555898	2.72733744604858
cg01985465	chr13	GPC5	Body	OpenSea	-0.227152291554763	2.76339030999369	-5.1842272423997	2.31821001435391e-05	0.00996425630555898	2.72651803514905
cg00732815	chr20	MMP9	TSS1500	N_Shelf	0.329030374016841	-0.478076167497236	5.18393168868293	2.31997786784902e-05	0.00996425630555898	2.72563943007794
cg01414403	chr22	MICAL3	Body	Island	-0.181202902086621	3.79307195309038	-5.18147990071918	2.33469568083084e-05	0.0100169690362231	2.71946209885171
cg21463446	chr8			N_Shelf	-0.170150317503738	2.66206881363496	-5.18030452320788	2.34178465380001e-05	0.0100237643365556	2.71664433665683
cg26558485	chr1	CYP4X1;CYP4X1	1stExon;5'UTR	Island	-0.225552410097574	-2.06243323408114	-5.18011633810273	2.3429216532051e-05	0.0100237643365556	2.71668580686015
cg00566208	chr5	CDH18;CDH18	TSS1500;TSS1500	OpenSea	-0.298568849769794	-2.10896396607681	-5.18000103385424	2.34361858696598e-05	0.0100237643365556	2.71631001187966
cg13556767	chr9			OpenSea	0.230426455798416	1.91706921280904	5.17739137110155	2.35944813931984e-05	0.0100244590448931	2.70992757205262
cg21303386	chr1	RGS7;RGS7	5'UTR;1stExon	Island	0.327056602287812	-2.74084327812294	5.17671565104986	2.36356440747404e-05	0.0100244590448931	2.70877444764919
cg23944405	chr11	MPPED2;MPPED2;MPPED2	1stExon;5'UTR;5'UTR	N_Shelf	-0.285085140409318	2.94845813430366	-5.1766431335187	2.36400659034373e-05	0.0100244590448931	2.70890212283967
cg07608474	chr5	PCDHGA4;PCDHGA12;PCDHGA11;PCDHGA11;PCDHGA9;PCDHGA1;PCDHGB1;PCDHGB6;PCDHGB3;PCDHGB7;PCDHGA6;PCDHGA8;PCDHGA10;PCDHGA5;PCDHGB4;PCDHGA3;PCDHGA2;PCDHGB2;PCDHGA7;PCDHGB5	Body;Body;Body;Body;Body;Body;Body;Body;Body;Body;Body;Body;Body;Body;Body;Body;Body;Body;Body;Body	S_Shore	-0.203777060863457	3.34098568415628	-5.17654057672468	2.36463208284272e-05	0.0100244590448931	2.70857687012535
cg07195508	chr1	MIER1;WDR78;MIER1;MIER1;MIER1;MIER1;MIER1;MIER1;WDR78;MIER1	5'UTR;TSS1500;5'UTR;5'UTR;5'UTR;Body;5'UTR;Body;TSS1500;5'UTR	Island	0.193590393783698	-1.6089254449038	5.17635609001465	2.36575768441286e-05	0.0100244590448931	2.70779852366586
cg01753263	chr5	SH3PXD2B	Body	N_Shore	0.351078013721838	-1.66566047424692	5.17630494561348	2.36606982527544e-05	0.0100244590448931	2.69206174545571
cg00594118	chr9	COBRA1	1stExon	Island	0.22927576161739	-3.22861629789919	5.17620620216604	2.36667258659093e-05	0.0100244590448931	2.70726094933213
cg03455713	chr2	FAM176A;FAM176A	5'UTR;5'UTR	OpenSea	0.248430197198862	1.17666582473974	5.17599292498486	2.36797502592974e-05	0.0100244590448931	2.70711427366402
cg17583413	chr10	NEUROG3	5'UTR	Island	-0.191057292501721	-2.42463588820606	-5.17575959946022	2.36940072317491e-05	0.0100244590448931	2.70620647676228
cg25491122	chr13	PCDH9;PCDH9	Body;Body	N_Shelf	-0.25340082388947	2.29697720655079	-5.17561205266014	2.37030272977478e-05	0.0100244590448931	2.68189492875605
cg17300307	chr2	GLS	TSS1500	N_Shore	-0.283778260058268	-2.93786571289107	-5.17554824685897	2.3706929046645e-05	0.0100244590448931	2.70577327887189
cg18749563	chr17	TBC1D16	Body	Island	-0.328638504664432	4.04033845596864	-5.17419287850143	2.37899633087004e-05	0.0100491993361549	2.70292663183315
cg15412721	chr19	DLL3;DLL3	Body;Body	S_Shore	-0.253345198919006	1.48946416830457	-5.17321979614534	2.38497580592197e-05	0.0100640820977783	2.70014650260826
cg14432910	chr15	LBXCOR1	Body	Island	-0.233343290570666	-0.806815232784321	-5.17194742277	2.39281722897433e-05	0.010082601077753	2.69721508943942
cg11687809	chr1	GABRD	3'UTR	S_Shore	0.258513123705725	2.27232316120859	5.17170958421845	2.39428586562089e-05	0.010082601077753	2.69664960694694
cg07524505	chr11	TSPAN18	TSS200	OpenSea	-0.257745062924591	3.01335744761555	-5.17010741797422	2.40420281375405e-05	0.0101061637584651	2.67744803531034
cg19838087	chr11			OpenSea	-0.24455912278881	-0.726620091572408	-5.17000886471202	2.40481417883578e-05	0.0101061637584651	2.69299344648365
cg19365742	chr19	INSR;INSR	Body;Body	S_Shelf	0.232843853756628	1.87821871820137	5.16838699564079	2.41489779566027e-05	0.0101381417796274	2.68906743420848
cg11201751	chr16			Island	0.264088489141877	-0.567955215251099	5.16659267320153	2.42610322241993e-05	0.0101747590630252	2.68453629072547
cg11342821	chr1			OpenSea	-0.310835829103215	-1.63503051896023	-5.1652773903393	2.43435032209522e-05	0.0101792578180293	2.68193621952374
cg07186154	chr2	SLC5A7	5'UTR	Island	-0.305012869128426	-2.72973154810805	-5.16521535958455	2.43473996429195e-05	0.0101792578180293	2.68163404051444
cg19084589	chr1	LIN28	Body	Island	-0.354410325051315	-1.95745392645648	-5.1651200173411	2.43533897291117e-05	0.0101792578180293	2.63333195694665
cg22416253	chr18	OSBPL1A	TSS200	Island	0.196123637765816	-1.99159380568455	5.16470811328921	2.43792855668709e-05	0.0101792578180293	2.68056461812557
cg10369780	chr11	WDR74	5'UTR	Island	0.203773458338412	-3.25834442447873	5.1642972709439	2.44051422776243e-05	0.0101792578180293	2.67952719894753
cg01999333	chr19	CASP14	TSS1500	OpenSea	-0.264665347194176	1.91633503781959	-5.16404840785744	2.44208181146695e-05	0.0101792578180293	2.67880465840152
cg01992382	chr6	TNXB	Body	Island	-0.334602729530075	1.16901427996696	-5.16256573337243	2.45144218620172e-05	0.0101987706289075	2.67538274179946
cg23159270	chr12			OpenSea	-0.218689944933368	3.54208634914527	-5.16244054609066	2.45223416671531e-05	0.0101987706289075	2.67487387693925
cg12560992	chr17	TRIM37;TRIM37;TRIM37;TRIM37	1stExon;5'UTR;1stExon;5'UTR	Island	-0.186345494190589	-3.04509371265257	-5.16204560756016	2.45473438114842e-05	0.0101987706289075	2.67407640548821
cg14396117	chr13	MYO16	TSS1500	OpenSea	0.270606775068366	-0.130154168654237	5.16151810082533	2.45807784174062e-05	0.0101987706289075	2.67246557618701
cg13961425	chr6	BAT2	Body	N_Shelf	-0.181816222839597	3.00109682514951	-5.16133988186491	2.45920847104893e-05	0.0101987706289075	2.67220570942288
cg03176453	chr6	PRR3;PRR3;PRR3;GNL1;PRR3;GNL1	5'UTR;5'UTR;1stExon;5'UTR;1stExon;1stExon	Island	0.130101100080597	-3.36680542305313	5.16036465207175	2.4654046531395e-05	0.0102141290999194	2.66930021690542
cg20684973	chr10	TAF5	TSS200	Island	0.180733171309412	-3.28334061587324	5.15964799378026	2.46996800378544e-05	0.0102192859030055	2.66827333747593
cg27511824	chr1			N_Shelf	0.238892851527949	0.132645830780717	5.15938613364513	2.47163752953169e-05	0.0102192859030055	2.66776293760936
cg02314353	chr11			OpenSea	0.263027462887174	2.83927303399181	5.15899164590981	2.47415478654364e-05	0.0102193816168667	2.66656258694025
cg17385753	chr8	AZIN1;AZIN1	5'UTR;5'UTR	Island	-0.185070360416272	-3.69788039049289	-5.15788684143248	2.48121837697924e-05	0.0102339009850209	2.66408204490974
cg24361620	chr11	CRY2;CRY2;CRY2	TSS200;5'UTR;1stExon	Island	0.22016659912797	-3.02505895120455	5.15766092324755	2.4826652883433e-05	0.0102339009850209	2.65695834353444
cg00051818	chr7			N_Shore	0.215508177315902	2.60907303632648	5.15524741267897	2.49817593231584e-05	0.0102874884892766	2.65804625851302
cg21411366	chr4	SOD3;SOD3	5'UTR;1stExon	N_Shelf	0.412075007710315	0.407601073364343	5.15473047793651	2.50151072662884e-05	0.0102908785807191	2.65702102045207
cg05767299	chr12	FBRSL1	Body	N_Shore	0.194986524429028	-1.94028367278948	5.15365763068891	2.50844607542023e-05	0.0103033222710962	2.65387570870189
cg16712481	chr16			OpenSea	-0.219340120230712	3.26443125235844	-5.15348486260464	2.50956473151431e-05	0.0103033222710962	2.65359283589492
cg01616745	chr2	OSBPL6	5'UTR	OpenSea	-0.272207664419374	1.6592638053626	-5.15308344815062	2.51216578966561e-05	0.0103036769051389	2.65298107252668
cg02107304	chr1	MAP3K6	TSS200	S_Shore	-0.199255974219178	-2.60389374326742	-5.1520791994201	2.5186849483589e-05	0.0103163937367151	2.64998546868403
cg22752895	chr6	BPHL;BPHL;BPHL;BPHL	TSS1500;TSS1500;TSS1500;TSS1500	Island	0.147320315671498	-3.22734200577879	5.15153072398112	2.52225260820441e-05	0.0103163937367151	2.64914013851965
cg08460548	chr19	SLC17A7	TSS200	N_Shore	-0.19405273835007	-3.10133488821535	-5.15119935613764	2.52441051668907e-05	0.0103163937367151	2.64865354203281
cg20674891	chr5	AFAP1L1;AFAP1L1	Body;Body	S_Shore	-0.263466897767584	-3.09161948871514	-5.1510571041776	2.52533744924848e-05	0.0103163937367151	2.64805930192105
cg21163392	chr12	C12orf51	Body	OpenSea	-0.186301954846153	3.38287889216945	-5.14972150873848	2.53405709542244e-05	0.0103417040670865	2.6447741832511
cg23081357	chr2			N_Shelf	0.268048180788403	2.28645389858722	5.14914086933602	2.53785733921207e-05	0.0103469075027472	2.64372957432486
cg10547843	chr7			OpenSea	-0.272318817551432	1.93841179292	-5.14618987862169	2.55726023214014e-05	0.0103856726189027	2.63640745192037
cg17188367	chr6	RNF5P1;RNF5;AGPAT1;AGPAT1	TSS1500;TSS1500;TSS1500;5'UTR	OpenSea	-0.214508110794501	-1.64732581727911	-5.1458644558529	2.55940902329622e-05	0.0103856726189027	2.63578605876894
cg26486113	chr19	TIMM50	1stExon	Island	0.173956426356789	-3.0409033089302	5.14565603850777	2.5607861735897e-05	0.0103856726189027	2.63539682047697
cg03688640	chr17	ACLY;ACLY	5'UTR;5'UTR	Island	0.250764203009542	-2.83133675271053	5.14557668562082	2.56131070630303e-05	0.0103856726189027	2.54658953345796
cg10219995	chr6			OpenSea	0.302464093766865	1.59297934930963	5.14545389857418	2.56212255754245e-05	0.0103856726189027	2.40711868927395
cg10115075	chr16			Island	-0.249017126768301	1.98180677526913	-5.14538568642602	2.56257367891197e-05	0.0103856726189027	2.63473414386156
cg04198215	chr2	ITM2C;ITM2C;ITM2C	Body;Body;Body	Island	0.291779033419973	-2.98996354573398	5.14433143930051	2.56955612475768e-05	0.0103863492020379	2.63254076177516
cg19388032	chr6	SLC39A7;HSD17B8;SLC39A7	Body;TSS1500;Body	N_Shore	0.214589782206924	2.24091015017239	5.14432089953408	2.56962602791683e-05	0.0103863492020379	2.63244470721686
cg15427040	chr19	SYCN	TSS1500	S_Shore	-0.302876061601702	2.65258406536782	-5.14419404463982	2.57046752103932e-05	0.0103863492020379	2.63214583174419
cg08475468	chr19			N_Shore	0.194835651765669	-2.6410851739562	5.14372665325698	2.57357036096722e-05	0.0103863492020379	2.63079657704407
cg04113450	chr6	SCAND3	Body	OpenSea	-0.199993332788205	2.60093178978758	-5.14326773715463	2.57662060533481e-05	0.0103863492020379	2.62900107822519
cg20826277	chr7	MESTIT1;MEST;MEST;MEST	Body;TSS1500;5'UTR;TSS1500	N_Shore	0.190146886582637	1.229513313939	5.14293161451467	2.57885699611112e-05	0.0103863492020379	2.62804560514866
cg00973823	chr1	BAI2	5'UTR	Island	0.288533811939357	-1.95201987955824	5.1426239900327	2.58090548708634e-05	0.0103863492020379	2.6280837180998
cg13832290	chr9	SIT1	Body	S_Shelf	0.238699704716471	0.969151505962476	5.14230678704346	2.58301947739588e-05	0.0103863492020379	2.6273536659531
cg07661480	chr18	SMAD7	3'UTR	Island	0.251154854185362	3.04896364660748	5.14169863826856	2.58707734359886e-05	0.0103924672337602	2.54990858107009
cg12876855	chr16	LITAF;LITAF;LITAF;LITAF	TSS1500;TSS1500;Body;TSS1500	Island	-0.211957791082333	-2.5397800489675	-5.14105650228143	2.59136895491707e-05	0.0103970773310933	2.62442286839986
cg25698102	chr12	TMEM194A;TMEM194A	TSS200;TSS200	S_Shore	-0.256929012176806	-2.73512131512102	-5.1407679288639	2.59329992174993e-05	0.0103970773310933	2.62390044523807
cg13318537	chr1	FAM36A	TSS1500	Island	0.16630365452608	-3.30906311219457	5.14018680195151	2.59719288448765e-05	0.0104025064485127	2.62217376519206
cg22762076	chr19	ZNF557;ZNF557;ZNF557;ZNF557;ZNF557;ZNF557	5'UTR;1stExon;5'UTR;5'UTR;1stExon;1stExon	Island	0.169381684398735	-3.10004392381361	5.13809007832479	2.61128778295144e-05	0.0104427970984492	2.61743101379162
cg16221634	chr6	KCNQ5;KCNQ5;KCNQ5;KCNQ5;KCNQ5	Body;Body;Body;Body;Body	Island	0.276307615239517	-3.83380166909224	5.13763022213328	2.61438937644917e-05	0.0104427970984492	2.6163837077991
cg10738239	chr13	SOX21;SOX21	1stExon;3'UTR	Island	-0.328262178438646	-1.72881685549612	-5.13755484172411	2.61489814858872e-05	0.0104427970984492	2.61625881015177
cg05071623	chr10	ATRNL1	TSS1500	Island	-0.146794330052434	-2.72554868392407	-5.13498364815753	2.63231195830031e-05	0.0104782426925412	2.60976757318145
cg21975377	chr8	FZD6;FZD6;FZD6	5'UTR;5'UTR;5'UTR	Island	-0.29697656007224	-2.48236530750718	-5.13483404410684	2.6333287613562e-05	0.0104782426925412	2.58714717620837
cg00350942	chr9	GRIN1;GRIN1;GRIN1	1stExon;1stExon;1stExon	Island	0.290196073763065	-0.740574787945705	5.13457797197025	2.6350701059981e-05	0.0104782426925412	2.57597276134068
cg13378565	chr5			S_Shore	0.295928581349149	-1.60123301614245	5.13440931394377	2.63621764930396e-05	0.0104782426925412	2.6090384149972
cg21649668	chr12			OpenSea	0.357119649120318	1.70340513170698	5.13400779651757	2.63895158453708e-05	0.0104782426925412	2.60794315519114
cg18021876	chr10	PPRC1	Body	Island	0.175517415612622	-2.26917550438303	5.13398344211615	2.63911750562002e-05	0.0104782426925412	2.6078031030827
cg15443378	chr14			OpenSea	-0.219449935314968	2.05841009388335	-5.13330443196715	2.643747679809e-05	0.010486464840974	2.60586246069031
cg24006715	chr3			OpenSea	0.319874755250003	0.259899808455085	5.13256899444361	2.64877185765296e-05	0.0104962323958083	2.60448883883854
cg03570498	chr10			OpenSea	-0.227547799978574	4.3897334445033	-5.13095358206649	2.65984139383781e-05	0.0105154461362801	2.60089014762257
cg04570419	chr13	ANKRD10	TSS200	Island	-0.2071399095964	-1.63832027716536	-5.13052412084819	2.6627920837217e-05	0.0105154461362801	2.5991915286879
cg04918175	chr1	PODN	TSS1500	N_Shore	0.22331186350472	-1.92348926195866	5.13015602933133	2.66532374423914e-05	0.0105154461362801	2.5986014424895
cg03275461	chr3			OpenSea	0.245472539841658	1.38466894043053	5.1293491681081	2.67088165515459e-05	0.0105154461362801	2.59687116895394
cg02722596	chr5	PCDHGA4;PCDHGA7;PCDHGA6;PCDHGA1;PCDHGA5;PCDHGB1;PCDHGA3;PCDHGA2;PCDHGB2;PCDHGA7;PCDHGB3	Body;1stExon;Body;Body;Body;Body;Body;Body;Body;1stExon;Body	N_Shore	-0.323983301970026	0.0807950774232598	-5.12927863325759	2.67136807525761e-05	0.0105154461362801	2.50557764380751
cg21207593	chr17	LIG3;LIG3	Body;Body	S_Shelf	0.263731229940983	2.6062227847287	5.1292521906979	2.67155045054182e-05	0.0105154461362801	2.59679921556135
cg12850892	chr11			N_Shore	0.421753345637518	-1.35367137060174	5.12924716979936	2.67158508127515e-05	0.0105154461362801	2.5967265891949
cg26990835	chr16	MVP;MVP;C16orf53	TSS200;TSS200;3'UTR	S_Shelf	0.181456378827455	-3.06011778055949	5.1285798428935	2.67619187040828e-05	0.0105234696081858	2.59519445688309
cg04428453	chr16	ACSM5	TSS1500	OpenSea	-0.234719963903766	1.51633725077325	-5.12819834816964	2.67882905203427e-05	0.0105237401208972	2.59398641612778
cg12978105	chr14			Island	-0.276196418727971	0.801018040330794	-5.12756731177078	2.68319699856511e-05	0.0105308028868685	2.59237605916105
cg03339458	chr1			Island	0.190967003796613	-0.909676725667569	5.12714521657274	2.68612268357287e-05	0.0105321970764577	2.59146271300165
cg02455615	chr11	CSTF3;CSTF3;CSTF3	TSS200;TSS200;TSS200	Island	0.201115791642569	-3.41311551915117	5.12645961883648	2.69088163897394e-05	0.0105336173111523	2.59033285819843
cg11750116	chr1	EFNA3	Body	Island	0.168884958395394	-2.06353069683755	5.12635242152782	2.69162649692768e-05	0.0105336173111523	2.58995570495605
cg26987645	chr1	FMOD	TSS200	OpenSea	-0.56588957797449	-0.710954653138781	-5.12544473827098	2.69794183639014e-05	0.0105482574998505	2.56192698622453
cg18838436	chr5			Island	-0.15773453172534	-2.91585338590867	-5.12446339343732	2.70478646702637e-05	0.0105649371952893	2.58508208518168
cg22359217	chr5	FBXO4;FBXO4	Body;Body	S_Shore	-0.127874760355847	-3.6524246887805	-5.12336370820073	2.7124772603074e-05	0.0105754731332302	2.58227172453539
cg04857395	chr4	LRPAP1	Body	Island	0.227274874970923	1.35747768106606	5.12333963612025	2.71264585751119e-05	0.0105754731332302	2.58199289695053
cg15335117	chr5	FBXO4;FBXO4	TSS200;TSS200	N_Shore	-0.256206032868042	-2.0012632179277	-5.12276333246675	2.71668535136333e-05	0.010581153731492	2.58103965644015
cg10256336	chr19	F2RL3;F2RL3	1stExon;5'UTR	N_Shore	0.323392351673038	-2.00933573551474	5.12180426002126	2.72342121820403e-05	0.010597315606535	2.57908444413213
cg06758827	chr5	TRIO	Body	OpenSea	0.224632308032958	1.38290169622289	5.12102741713219	2.72888954970365e-05	0.0106085192882839	2.57724006638154
cg01098771	chr19	KDM4B	TSS200	Island	-0.121054799503786	-3.65640477027809	-5.11870919303713	2.74527371174596e-05	0.010635840242897	2.57134469256649
cg16419906	chr5			S_Shore	0.215549247761857	2.17500489378727	5.11867339180287	2.74552751347885e-05	0.010635840242897	2.57170704512429
cg24614398	chr4	GSTCD;INTS12;INTS12;GSTCD	1stExon;TSS200;TSS200;5'UTR	Island	0.264145572111921	-3.14020279788765	5.11863094908831	2.74582842851638e-05	0.010635840242897	2.57152435086527
cg25066490	chr10	NEURL;NEURL	5'UTR;1stExon	Island	0.248530398660348	-2.71581194857144	5.11836115572779	2.74774201549107e-05	0.010635840242897	2.57077549279168
cg24012440	chr10	MIR2110;C10orf118	TSS1500;TSS200	S_Shore	0.162262633991478	-3.23326795116147	5.11819851931233	2.74889620936835e-05	0.010635840242897	2.5704528933613
cg24430201	chr19	DOT1L	Body	N_Shore	0.219741951378134	1.7048229727088	5.11635787531079	2.76199290340415e-05	0.0106764314550351	2.56571888731916
cg05562844	chr12			N_Shore	0.232435678335385	2.60593031715113	5.1155884698201	2.76748603167459e-05	0.0106810103437156	2.56455263257323
cg13566278	chr9	BICD2;BICD2	3'UTR;3'UTR	N_Shore	0.155016703455476	3.39209439551459	5.11501664239482	2.77157568319916e-05	0.0106810103437156	2.56212019947322
cg01920232	chr12	RFX4	TSS1500	N_Shore	-0.214819794421013	-2.43137004027125	-5.114761982114	2.77339894451104e-05	0.0106810103437156	2.5623669316486
cg20065463	chr2	DES;DES	1stExon;5'UTR	N_Shore	-0.266107224498648	-1.97189557119934	-5.11454131908526	2.77497977577236e-05	0.0106810103437156	2.56178033956293
cg11198912	chr10	DIP2C	Body	OpenSea	0.256162376156862	3.19003149023203	5.11436949982608	2.77621131789524e-05	0.0106810103437156	2.56152325826621
cg02240013	chr3	CELSR3	Body	S_Shelf	0.304794402978258	3.03028584573201	5.11387534463673	2.77975632121457e-05	0.0106846166492568	2.56052849410828
cg13656062	chr19	CYP4F2	5'UTR	OpenSea	0.272367520975294	2.52236051663627	5.11301228567347	2.78595872071147e-05	0.0106902112096132	2.55842868160984
cg16532176	chr3	TIPARP;LOC100287227	5'UTR;TSS200	Island	0.184858904951456	-2.19179215421697	5.11294680608244	2.78642985980581e-05	0.0106902112096132	2.55783257559074
cg13289202	chr11	ABTB2	Body	OpenSea	-0.204514655878143	1.50346999177309	-5.11257692997474	2.78909270038397e-05	0.0106904175130779	2.55726907131073
cg20193057	chr13	MTUS2;MTUS2	3'UTR;3'UTR	S_Shore	0.18117454183674	2.65995797652306	5.11216028910459	2.79209528062253e-05	0.0106919244147435	2.55613053491582
cg06669374	chr4			OpenSea	-0.433553000463097	0.237254049764317	-5.11109230881175	2.79980669316926e-05	0.0107065370445875	2.55352537382438
cg04961397	chr16	SETD1A	Body	N_Shore	-0.203366468899786	3.45729493540112	-5.11052414046196	2.80391791565599e-05	0.0107065370445875	2.55223340891007
cg19126300	chr11	WT1;WIT1;WT1;WT1;WT1	TSS200;TSS200;TSS200;TSS200;TSS200	Island	-0.23411446459172	-2.74007553396975	-5.11043622030191	2.80455464172607e-05	0.0107065370445875	2.5520098105507
cg24401262	chr1			OpenSea	0.256658286287105	-0.995564501837305	5.10986208509179	2.80871616194339e-05	0.0107065370445875	2.5505005737624
cg10816846	chr12	EP400	Body	OpenSea	-0.216726388854375	2.94214412801766	-5.1098262328312	2.80897623692322e-05	0.0107065370445875	2.55085480429
cg01241390	chr5	RNU5E;RNU5D;ZCCHC9;ZCCHC9;ZCCHC9	Body;Body;TSS1500;TSS1500;TSS1500	N_Shore	0.25984769814875	0.829979216835758	5.10904617726114	2.81464082192445e-05	0.0107181574815627	2.5486654586482
cg00156194	chr11	HRASLS2	TSS200	OpenSea	0.262701517013166	3.06775163086565	5.10826346715641	2.82033623772947e-05	0.0107209344412472	2.52193844541147
cg20998090	chr9	KIF27	TSS200	Island	0.21931015160565	-2.96619762524312	5.10822683248536	2.82060309504407e-05	0.0107209344412472	2.54707119079698
cg10784928	chr19			Island	-0.269123781147515	-0.719117517424419	-5.10765498666459	2.82477187719695e-05	0.0107268290429523	2.54551973182792
cg25471234	chr6			OpenSea	-0.213757737952752	1.00855348052983	-5.1072184280059	2.82795858270174e-05	0.0107289868299518	2.54435494203947
cg03067403	chr11	C11orf16	TSS200	OpenSea	0.311370100447486	1.86478618637662	5.10660520843971	2.83244095362647e-05	0.0107360517000913	2.5431894806252
cg09930328	chr10			N_Shore	0.257349120607563	2.58597036475945	5.10364714456482	2.85416375463294e-05	0.0108083910442427	2.53612366098388
cg06151184	chr7	NOD1	TSS200	Island	0.178205989448344	-2.58348498331744	5.10280249109451	2.8603972544591e-05	0.0108143971282512	2.5341827706806
cg02890435	chr6	COL11A2;COL11A2;COL11A2	3'UTR;3'UTR;3'UTR	S_Shore	-0.331551196588988	2.66768159884307	-5.10271706906274	2.86102842698784e-05	0.0108143971282512	2.53383566315834
cg20508274	chr19	PDCD5	Body	S_Shore	0.240772326817551	-1.48408074191565	5.09922505460442	2.88695079579402e-05	0.0109023235577828	2.5254944130975
cg12337114	chr7	TAS2R3	TSS1500	OpenSea	-0.340671574730831	2.18240471574267	-5.09814589739276	2.89500943727372e-05	0.0109169588798058	2.52330327064805
cg19137606	chr10	ZNF248;ZNF248	5'UTR;1stExon	N_Shore	-0.210278462381231	-1.95855625243445	-5.09799274211612	2.89615496187809e-05	0.0109169588798058	2.52254591203508
cg00689492	chr4	MAEA;MAEA	Body;Body	Island	-0.310098458865292	-1.05364684900625	-5.09761092431899	2.89901275353044e-05	0.0109176873588632	2.52128910423795
cg09848508	chr16	BAIAP3	Body	Island	0.280378918718771	-0.314038593045376	5.0963180261716	2.90871079547141e-05	0.0109329531658325	2.51863000949391
cg24141233	chr1	ATF3;ATF3;ATF3	TSS200;TSS200;5'UTR	Island	0.20523048285393	-2.04494680250455	5.09585383892909	2.9122006266594e-05	0.0109329531658325	2.51709984431553
cg01614101	chr11	HTR3B	Body	OpenSea	0.301975467460059	1.3441650727883	5.09560812780744	2.91404962560492e-05	0.0109329531658325	2.51699025769685
cg00004089	chr17	MXRA7;MXRA7;MXRA7	Body;3'UTR;Body	OpenSea	0.180003883783169	2.18574442231293	5.09558057796448	2.91425701435359e-05	0.0109329531658325	2.51666143397734
cg11684647	chr12	LRRK2	TSS1500	Island	-0.19900741917233	-2.77120374444443	-5.09529500233574	2.91640763561737e-05	0.0109329531658325	2.51594783636277
cg25424237	chr12	C12orf65;C12orf65	TSS200;5'UTR	Island	0.247542365996184	-2.73837735801547	5.09462805687945	2.9214365094153e-05	0.0109345093822368	2.51494344252807
cg16353568	chr21	C21orf45	3'UTR	OpenSea	-0.221301300548558	1.28272203887209	-5.09453219485173	2.92216004098914e-05	0.0109345093822368	2.51461972913774
cg19628686	chr6	COL11A2;COL11A2;COL11A2;COL11A2	Body;Body;Body;Body	N_Shore	0.230410251543839	3.84792285058285	5.09305501544406	2.93333207317846e-05	0.0109510459704264	2.51100155417392
cg10631097	chr2			OpenSea	0.292728704894405	2.48377466299647	5.0926090995838	2.93671300931632e-05	0.0109510459704264	2.51012404695282
cg13473120	chr9	LHX2	Body	Island	-0.506259469298964	-0.658791662379832	-5.09237090333341	2.938520620633e-05	0.0109510459704264	2.50963896406473
cg13465462	chr3	ABCF3	TSS200	Island	-0.210105250862278	-3.2534210476196	-5.09227371507749	2.93925847932702e-05	0.0109510459704264	2.50917946798502
cg01011533	chr10			N_Shelf	0.247789159238025	1.95808746719242	5.09218361540987	2.93994268756826e-05	0.0109510459704264	2.5091939886164
cg01530154	chr6			OpenSea	0.337733234048492	-0.635573410494298	5.09180553904404	2.94281551069882e-05	0.0109517908280585	2.50807476845709
cg21117584	chr1	SNIP1	TSS200	S_Shore	0.155237908865997	-2.41329591962774	5.09142138289137	2.94573742412739e-05	0.010952716859341	2.50631018785876
cg24850535	chr19	SLC8A2	Body	N_Shelf	-0.202778149449205	-2.09045052702824	-5.09004696374965	2.95621525713109e-05	0.0109817098429025	2.50376531247533
cg00771247	chr17			Island	0.361549203989684	-1.78938171768553	5.08959644294871	2.9596579389823e-05	0.0109845398874687	2.50275143618321
cg00242627	chr1	NTRK1;INSRR	Body;Body	Island	-0.23974746984963	-0.611845758842418	-5.08919393138134	2.96273716696149e-05	0.0109860170998006	2.50163742144633
cg17570006	chr8			Island	-0.351182704100065	-2.23689538396625	-5.08742841423242	2.97628155517373e-05	0.0110262620316315	2.40072943522016
cg17815891	chr5	NCRNA00219;SNORA13	Body;TSS1500	N_Shore	-0.192477095815672	-3.61017591289436	-5.08703590093178	2.97930122487891e-05	0.0110274784388718	2.49656097335588
cg17212685	chr7			Island	0.241175059498572	2.95365543842159	5.08602536110081	2.98708966490782e-05	0.011042773133017	2.49418957988764
cg06707979	chr2	DNAJC27	Body	Island	0.251106067046873	-2.12418102442214	5.08542199469395	2.99174969767415e-05	0.011042773133017	2.49272624152317
cg14797438	chr18	PPP4R1;PPP4R1	TSS1500;TSS1500	OpenSea	0.220153950779653	-3.10402574567055	5.08536170593519	2.99221573285892e-05	0.011042773133017	2.49266561251553
cg00848392	chr6	C6orf27	Body	OpenSea	0.475141280490843	-0.674659074623949	5.08510335192044	2.994213649789e-05	0.011042773133017	2.49231404640755
cg02577909	chr9	BRD3	Body	Island	0.282318048547886	0.286349747027058	5.08444521600388	2.99930924726059e-05	0.011050531004368	2.49083029997405
cg03033688	chr16	HS3ST2	TSS1500	N_Shore	-0.422086728006713	-0.58241057996089	-5.08408455582456	3.00210534716455e-05	0.011050531004368	2.48987382383026
cg07085895	chr11	E2F8;E2F8	1stExon;5'UTR	Island	0.154012090919561	-2.46487633366087	5.08378779259192	3.00440803797178e-05	0.011050531004368	2.48855503610924
cg18861810	chr1	NFASC;NFASC;NFASC;NFASC	3'UTR;3'UTR;3'UTR;3'UTR	OpenSea	-0.228765190977029	2.66442782606636	-5.08261329666483	3.01353881179542e-05	0.0110741740473889	2.48626717699266
cg21243154	chr6	TRIM27	Body	OpenSea	-0.256109949335377	2.66837132560868	-5.08147206010053	3.0224377612631e-05	0.011088423147602	2.48375968044361
cg03688699	chr11			Island	-0.265771662076771	-0.597773348041684	-5.08142199860153	3.02282872738424e-05	0.011088423147602	2.48326411732199
cg00115954	chr8			N_Shore	-0.191802619106538	1.80317170584756	-5.0796155662503	3.03697054365185e-05	0.0110910698664234	2.47899895192633
cg13665998	chr5	NUDT12;NUDT12	5'UTR;1stExon	OpenSea	-0.384763531860049	-2.75073473917149	-5.07947666888124	3.03806066555666e-05	0.0110910698664234	2.47892534539755
cg26884027	chr1	PTPRU;PTPRU;PTPRU	Body;Body;Body	Island	-0.417311252426303	-2.47235335832814	-5.07944457387542	3.03831261593372e-05	0.0110910698664234	2.4789416610296
cg02861781	chr13	GJB2	TSS1500	Island	-0.233884080527357	-2.68097229794336	-5.07934127498093	3.03912366970123e-05	0.0110910698664234	2.47813928604217
cg14556188	chr8	ZC3H3	Body	S_Shore	0.221435816049254	3.19290183378452	5.07929346379714	3.03949913409299e-05	0.0110910698664234	2.47863566871415
cg11341307	chr4	CPEB2;CPEB2	TSS200;TSS200	Island	-0.20128391309274	-3.03625736797269	-5.07925625796513	3.03979134623908e-05	0.0110910698664234	2.47862309834659
cg20490386	chr18	CTDP1;CTDP1	Body;Body	Island	-0.185620531235799	3.26936113425095	-5.07856860006026	3.0451972568367e-05	0.0110915271908794	2.45877901900309
cg18399075	chr19			Island	-0.217880093202125	-2.99286031320537	-5.07855165257298	3.04533060878441e-05	0.0110915271908794	2.47651984516561
cg06616488	chr2	CD8A;CD8A	5'UTR;1stExon	N_Shore	-0.25014771786597	-3.19144819664823	-5.07627200267943	3.06332176431079e-05	0.011143118183024	2.47133053067442
cg11611856	chr9	UAP1L1	Body	Island	-0.325979616437142	2.77817654674288	-5.07606828350216	3.06493472517224e-05	0.011143118183024	2.4709860871528
cg24701772	chr1	EPS15;EPS15	TSS1500;Body	OpenSea	-0.301382164091313	1.46298853704879	-5.07494176924826	3.07386941661184e-05	0.0111583879742004	2.46835896290824
cg04254198	chr17			OpenSea	0.278176036746541	2.64069309235499	5.07485215879585	3.07458126545116e-05	0.0111583879742004	2.46762709150285
cg11582717	chr17			OpenSea	-0.265873801199117	2.47722382848635	-5.07187746447193	3.09830603929745e-05	0.0112183763338128	2.46072718857723
cg10466728	chr17	ALOXE3;ALOXE3	Body;Body	Island	0.285101488891469	0.787531955492332	5.07175632193026	3.09927610842791e-05	0.0112183763338128	2.46059808078304
cg21269523	chr2	EIF2AK3	TSS1500	Island	0.288919979817851	-2.9801856837801	5.07175031602642	3.09932420965345e-05	0.0112183763338128	2.46059456242477
cg00760992	chr12	LOC100286844;NCKAP5L;LOC100286844;LOC100286844	Body;TSS1500;Body;Body	S_Shore	0.198601530793303	-0.250374538487488	5.07097590097824	3.10553278718768e-05	0.0112262258420034	2.45816956910054
cg02473287	chr2	YWHAQ	Body	OpenSea	0.199083887223662	3.30097525545199	5.07079654621075	3.10697247891519e-05	0.0112262258420034	2.45804191941358
cg03616195	chr17	C17orf42;C17orf42	5'UTR;1stExon	Island	0.203831839671344	-3.39919256400641	5.06874153097639	3.12351620271488e-05	0.0112626099153118	2.45357414218542
cg12846837	chr8	KIAA0146	TSS1500	Island	-0.24760899115814	2.46350188117657	-5.06858349248281	3.12479214107215e-05	0.0112626099153118	2.45215485673225
cg04865008	chr2	C2orf89	Body	OpenSea	-0.16785341156557	2.90003865224429	-5.06852205726623	3.12528828545581e-05	0.0112626099153118	2.45288896158389
cg24575676	chr2	ZNF385B;MIR1258;ZNF385B	1stExon;TSS1500;5'UTR	Island	-0.175862137684149	-3.09026246158944	-5.06804644398983	3.12913197060708e-05	0.0112631927052334	2.45172187768251
cg03947026	chr1	CC2D1B	TSS1500	N_Shore	0.420652458626297	-1.960671854617	5.06763873958572	3.13243063247142e-05	0.0112631927052334	2.45101761352686
cg14182420	chr7	NUP205	TSS1500	OpenSea	0.162985444940269	-2.78520871477679	5.06748238763932	3.1336965751453e-05	0.0112631927052334	2.45038573011099
cg08923160	chr16	APOB48R	TSS1500	S_Shore	-0.270811614126181	0.675940303695058	-5.06660980630674	3.14077110385517e-05	0.0112787264931176	2.44847506252724
cg18642720	chr7			N_Shore	0.252050148035906	2.72480167229499	5.06548698349798	3.14989812685938e-05	0.0113015972714316	2.44604539706715
cg03734896	chr14	MGC23270	TSS1500	S_Shelf	-0.304447237229883	0.879505679933358	-5.0639628388169	3.16233004870378e-05	0.0113362753848288	2.44231149129347
cg27315314	chr10			OpenSea	-0.369063882081858	0.157035483554947	-5.06318633334683	3.16868269894576e-05	0.0113415851574176	2.44040330337961
cg24331475	chr18	TTC39C;TTC39C;TTC39C	Body;5'UTR;Body	S_Shore	-0.305543774044275	0.746062589161337	-5.06308043258223	3.16955007515878e-05	0.0113415851574176	2.43976545933746
cg12391279	chr10			S_Shore	-0.257032630515432	2.70428306731214	-5.06165922069208	3.18121358993638e-05	0.0113415851574176	2.43671676662496
cg19015711	chr2	EML4;EML4	3'UTR;3'UTR	OpenSea	-0.187845209533594	1.78706069439292	-5.06155540919481	3.18206723355256e-05	0.0113415851574176	2.43600624406367
cg01254890	chr15			N_Shore	-0.271519837947753	-1.77449239275135	-5.06130509714432	3.18412650115045e-05	0.0113415851574176	2.43554572142494
cg13174651	chr2	SLC30A3	TSS200	Island	-0.181215880254972	-2.05605812960538	-5.06109722029489	3.18583768144344e-05	0.0113415851574176	2.43458347161164
cg01798595	chr6			Island	-0.475714183407963	-2.45087773405739	-5.06099283882018	3.18669726741287e-05	0.0113415851574176	2.43527830787421
cg10738016	chr6	IGF2R	TSS1500	N_Shore	0.194503336168826	-3.34779496488519	5.06055544868553	3.1903017313991e-05	0.0113415851574176	2.43422446063059
cg23022057	chr1	PRDM16;PRDM16	3'UTR;3'UTR	S_Shore	0.304147022627348	1.79337765004972	5.06034114412573	3.1920692782807e-05	0.0113415851574176	2.43369711046233
cg24105147	chr1			OpenSea	0.200247010894369	2.52238269985159	5.05991062171303	3.19562312978146e-05	0.0113415851574176	2.43242002460306
cg24343515	chr10	PI4K2A;PI4K2A	5'UTR;1stExon	Island	-0.140067408408209	-3.15036060267923	-5.05985417209637	3.19608940179726e-05	0.0113415851574176	2.43206091443487
cg01175682	chr1	RNF220	TSS200	N_Shore	-0.301628796084567	-2.65594193603502	-5.05968960701152	3.19744909461706e-05	0.0113415851574176	2.4317120957507
cg01305291	chr2	SNED1	Body	N_Shore	0.295695050139339	-0.357928104611337	5.05896148882333	3.20347203981816e-05	0.0113415851574176	2.42999969340211
cg17949915	chr4	PITX2;PITX2;PITX2;PITX2	1stExon;5'UTR;1stExon;5'UTR	N_Shelf	0.238577131493865	-2.79904160768188	5.05821984810666	3.2096185724046e-05	0.0113415851574176	2.42831518523453
cg01615339	chr16	UNKL	TSS1500	S_Shore	0.20446883214666	-0.965652008508786	5.05741473846377	3.21630454683416e-05	0.0113415851574176	2.42663093537785
cg19755171	chr17	AZI1;AZI1	TSS1500;TSS1500	S_Shore	-0.253571501681416	-1.24558471521195	-5.05716398843754	3.21838974132429e-05	0.0113415851574176	2.42557474691949
cg17008052	chr11	BRMS1;BRMS1;BRMS1;BRMS1	5'UTR;1stExon;1stExon;5'UTR	Island	0.181907500611266	-2.35829616643075	5.05707538480042	3.21912687910322e-05	0.0113415851574176	2.42578423397533
cg19680332	chr11	BCO2;BCO2	TSS200;TSS1500	OpenSea	-0.248738161842248	-1.457749780801	-5.05696519093057	3.22004387367568e-05	0.0113415851574176	2.42544229176511
cg26870725	chr19	MAST1	Body	S_Shore	0.251113954852662	-2.2326774443478	5.05610145306409	3.22724070140539e-05	0.0113415851574176	2.42295086487436
cg14906455	chr17			Island	-0.193649981319143	-3.33486019161461	-5.05583620732924	3.22945402401348e-05	0.0113415851574176	2.42261074613353
cg25044817	chr2	MFSD2B	Body	Island	0.280796303248479	-2.03025082273308	5.05543049382982	3.23284242265589e-05	0.0113415851574176	2.42189001216268
cg15409796	chr12	CD4	Body	OpenSea	-0.254478320311887	2.03297462249997	-5.0552818148638	3.23408504019314e-05	0.0113415851574176	2.42149861343057
cg04347164	chr19	ZFR2	Body	N_Shore	0.3748209012703	1.33756796284186	5.05521853601262	3.23461405297854e-05	0.0113415851574176	2.4212945716967
cg19583819	chr5	NRG2;NRG2;NRG2;NRG2	Body;Body;Body;Body	N_Shore	-0.314257441494595	0.670338486847544	-5.05506248638981	3.23591900368469e-05	0.0113415851574176	2.4211264122977
cg02448735	chr16	NOD2	Body	OpenSea	0.183627369153837	3.25278026021663	5.05504138438058	3.23609550794052e-05	0.0113415851574176	2.42056161128704
cg06535156	chr6	TIAM2;TIAM2	Body;TSS200	N_Shore	0.241814653526137	0.296255575909151	5.05481982380077	3.23794929924655e-05	0.0113415851574176	2.42015453170092
cg21043424	chr7			OpenSea	0.244221674738022	-1.22558674543143	5.05474842194948	3.23854694408872e-05	0.0113415851574176	2.42035979474322
cg07110356	chr17	MPO	Body	Island	-0.302940469989715	3.78802270707677	-5.05314498705696	3.2519972047355e-05	0.0113746322886996	2.4159375481223
cg00793990	chr12	EP400NL	Body	S_Shore	0.243575673304677	3.41080336576934	5.05257339903253	3.25680548639205e-05	0.0113746322886996	2.41510793274455
cg13710297	chr3	ERC2	Body	OpenSea	0.32650820406036	-0.24231428281044	5.05221796320752	3.25979906873506e-05	0.0113746322886996	2.4143825843681
cg17150363	chr6	TRIM26	Body	OpenSea	0.224183358120515	3.54096092089882	5.05093110221902	3.27066054412613e-05	0.0113746322886996	2.4111274771141
cg07187971	chr18	PHLPP1	Body	OpenSea	0.285100381085716	1.33705911244826	5.05091896783743	3.27076313479194e-05	0.0113746322886996	2.41129307021153
cg15090119	chr17	TBCD	Body	N_Shelf	-0.160331894420106	3.30185715399878	-5.05088803012375	3.27102471370366e-05	0.0113746322886996	2.41075413533316
cg07833467	chr22	KLHDC7B;KLHDC7B	5'UTR;1stExon	Island	0.197137204430913	1.72392983804266	5.05056068386719	3.27379372123778e-05	0.0113746322886996	2.4103404804406
cg10809449	chr21	COL6A1	Body	Island	-0.217726753309174	2.42011978203179	-5.05041355120595	3.27503907763971e-05	0.0113746322886996	2.41010640935675
cg26232558	chr17	OR3A1	1stExon	OpenSea	0.207710416713798	2.94176429244251	5.04991372363283	3.2792732641295e-05	0.0113746322886996	2.4088585905261
cg16264807	chr17	MTMR4	Body	N_Shore	0.254336199170761	2.62466906715785	5.04980860254214	3.28016447620826e-05	0.0113746322886996	2.40869998690139
cg20428342	chr10	KAZALD1	TSS1500	Island	0.12722256406259	-3.79595020122817	5.04976298902512	3.280551261407e-05	0.0113746322886996	2.40836992606499
cg09894544	chr11			Island	0.290763658413255	2.42935840544643	5.04967516808863	3.28129607855766e-05	0.0113746322886996	2.40844156315884
cg05347479	chr11	C11orf94	Body	S_Shelf	0.224057866357444	2.41564077590747	5.04799093202435	3.2956131816458e-05	0.011402759720248	2.40447564072163
cg24428372	chr2			Island	-0.199112019117519	2.30658871745597	-5.04791011362645	3.29630176793035e-05	0.011402759720248	2.40354811296853
cg18468219	chr16	MARVELD3;MARVELD3	TSS200;TSS200	Island	0.243247473126877	-2.92823759352011	5.04773914879788	3.29775889366549e-05	0.011402759720248	2.40376532129675
cg06436997	chr7	PPIA	TSS200	Island	-0.151446323129759	-3.07256009122282	-5.04585208952196	3.31388531065935e-05	0.0114330607020925	2.3983369849037
cg09603935	chr1	VWA1;VWA1	3'UTR;3'UTR	Island	-0.264788854975771	3.51877090765572	-5.04550994509211	3.31681768681025e-05	0.0114330607020925	2.39826533529284
cg20072171	chr3	FEZF2	Body	Island	-0.337447315230233	-0.686457024224813	-5.04536963288365	3.31802099806287e-05	0.0114330607020925	2.39787280264831
cg00200074	chr7	ORC5L;ORC5L	TSS1500;TSS1500	OpenSea	0.227909934061133	-2.22670646758168	5.04530492317671	3.31857609352163e-05	0.0114330607020925	2.3979359791296
cg02490182	chr8	ODF1	TSS200	OpenSea	-0.231561431221988	2.45836152174913	-5.04478285233044	3.32305796013638e-05	0.0114330607020925	2.39631194310256
cg02875118	chr11	NCAM1;NCAM1;NCAM1	Body;Body;Body	Island	-0.350716896884132	-3.71973073768102	-5.04475886451447	3.32326403659682e-05	0.0114330607020925	2.39673763846998
cg26666107	chr1	PCSK9	TSS200	Island	-0.28126083970184	-0.827814540556153	-5.04342061411028	3.33478116486262e-05	0.0114538884839844	2.39336999521201
cg10321723	chr1	PDZK1	5'UTR	OpenSea	-0.356826758947227	2.68738665442972	-5.04314434913216	3.33716372443145e-05	0.0114538884839844	2.39279032374259
cg07124859	chr12	LRP1;MIR1228	Body;TSS200	OpenSea	0.271314286364602	2.35650480187265	5.04308169892924	3.33770426925238e-05	0.0114538884839844	2.39285902538544
cg22185977	chr5	LPCAT1	Body	OpenSea	-0.349453178348133	2.11359702557544	-5.04205668334905	3.34656059871848e-05	0.0114746701780712	2.39038504313271
cg19802774	chr1	SARS	1stExon	Island	-0.240119203977066	-2.87326734320361	-5.04047519286224	3.36027135222448e-05	0.0115120480278579	2.38671584069704
cg08894131	chr1	GJA5;GJA5	Body;Body	OpenSea	0.212453530195306	1.22036194749825	5.03995331388069	3.36480817212717e-05	0.0115166954389149	2.38497192398227
cg08904082	chr5	C5orf43	5'UTR	Island	0.17263532156642	-2.32512121305746	5.03966084534711	3.36735336398196e-05	0.0115166954389149	2.38444453322052
cg00119057	chr18	DTNA;DTNA;DTNA;DTNA;DTNA;DTNA	1stExon;5'UTR;1stExon;5'UTR;1stExon;5'UTR	Island	-0.250271853256935	-3.09111872857174	-5.03935006096116	3.37006006996102e-05	0.0115166954389149	2.38065067657141
cg01719703	chr6			N_Shelf	-0.184548989301818	1.76997892837994	-5.03843168539245	3.37807124307861e-05	0.0115344524100856	2.38134655267071
cg12121660	chr17	HOXB2	Body	S_Shore	-0.358342286585797	-1.79494406084733	-5.03648214356616	3.39514100813292e-05	0.0115830846945328	2.37711679183502
cg13738661	chr9			OpenSea	0.23122328891194	3.0018298097085	5.03592510939037	3.40003418901089e-05	0.0115895227056851	2.37579765740049
cg09947615	chr4	ATP8A1;ATP8A1	TSS1500;TSS1500	Island	0.252704135569702	-3.5233559920135	5.03562367309435	3.402685065673e-05	0.0115895227056851	2.3749092135123
cg21520462	chr3	SLC9A9	Body	OpenSea	-0.25645406539929	3.182330159556	-5.03449517340396	3.4126277285352e-05	0.0116137333730709	2.37237898692141
cg04628465	chr16	ZDHHC7;ZDHHC7	Body;Body	OpenSea	-0.295603122788989	3.82117466210181	-5.03369096656063	3.41973102435898e-05	0.0116271909418633	2.37061934059864
cg00452958	chr4	GABRA2;GABRA2;GABRA2	5'UTR;1stExon;5'UTR	N_Shore	0.320816149371867	-1.89053287997985	5.03332269983988	3.42298876398222e-05	0.0116271909418633	2.3693849961209
cg01500402	chr16	MLST8	Body	S_Shore	0.218092617825339	-0.705407638161915	5.03308476424254	3.42509523499698e-05	0.0116271909418633	2.36906005971162
cg21400549	chr1	TMEM206	TSS1500	S_Shore	-0.258687669686124	2.24180295417556	-5.03170419442626	3.43734332187e-05	0.0116436389581316	2.3657937078733
cg23142964	chr1	SSX2IP;SSX2IP;SSX2IP;SSX2IP;SSX2IP	TSS1500;TSS1500;TSS1500;TSS1500;TSS1500	Island	-0.212279787144449	-3.39141313074917	-5.03168402675014	3.43752257063771e-05	0.0116436389581316	2.36579719965921
cg00685014	chr11	AHNAK	Body	Island	0.317597214383637	-2.52569391469639	5.0315779471826	3.43846555246831e-05	0.0116436389581316	2.3654231577538
cg05154698	chr1			Island	-0.173790804732858	-3.10316727973415	-5.03112869124924	3.44246204400654e-05	0.0116475219855863	2.36418018865199
cg03995857	chr7	DFNA5;DFNA5;DFNA5	5'UTR;5'UTR;5'UTR	Island	0.269935943348574	-2.09902146893793	5.03078605777291	3.44551318203017e-05	0.0116475219855863	2.36367586706599
cg10508138	chr17	RPTOR;RPTOR	Body;Body	S_Shore	0.313928005072489	3.64965869226751	5.03038899487078	3.44905241306599e-05	0.0116475219855863	2.3627690709461
cg13619810	chr7	RPA3	Body	Island	0.173388560496383	-3.37872249602484	5.03015802737029	3.45111282931341e-05	0.0116475219855863	2.36193838526922
cg16754467	chr6			Island	-0.189731668745169	-3.33663027577471	-5.02985415316708	3.45382551721388e-05	0.0116475219855863	2.36119897733048
cg02931604	chr6	DPPA5	TSS1500	Island	-0.353935013414488	1.92254255270695	-5.02859566815452	3.46508286620564e-05	0.011675875976003	2.35829681738794
ch.12.1284972R	chr12	FAM19A2	Body	OpenSea	0.268971534271896	-1.76724455591138	5.02733768658435	3.47637257729537e-05	0.0116836373150657	2.35547392793723
cg08389130	chr19	TEX101;TEX101	TSS200;Body	Island	0.253200730210841	2.9692348196332	5.0271572110986	3.47799527844897e-05	0.0116836373150657	2.35490908599118
cg11211384	chr6			OpenSea	0.270589722687676	0.67553960676351	5.02703695977718	3.47907691145674e-05	0.0116836373150657	2.35467525984273
cg12095505	chr12	GUCY2C;GUCY2C	1stExon;5'UTR	OpenSea	0.26939825046162	0.978522720759322	5.02693199561799	3.48002131635909e-05	0.0116836373150657	2.3544589412731
cg11522812	chr1	GFI1;GFI1;GFI1	5'UTR;5'UTR;TSS1500	Island	0.216285308792078	-3.65507444979082	5.02643905288504	3.48445996940576e-05	0.0116836373150657	2.35323667412156
cg17969913	chr6	KCNQ5;KCNQ5;KCNQ5;KCNQ5;KCNQ5	Body;Body;Body;Body;Body	N_Shelf	-0.365259048598581	0.203134872078319	-5.02643516118864	3.48449503442671e-05	0.0116836373150657	2.35327627115541
cg18384060	chr10	PTEN;KILLIN;KILLIN	TSS1500;1stExon;5'UTR	Island	0.283470922599984	-2.93645385449206	5.02557502011187	3.49225380033907e-05	0.0116973886721788	2.23369641281319
cg23529278	chr17	SCN4A	Body	Island	0.207442471309857	3.21135430806327	5.0253478499264	3.49430585046332e-05	0.0116973886721788	2.3505733941201
cg21877865	chr5			OpenSea	0.201873845907908	2.69152885341866	5.02467700937119	3.50037269535796e-05	0.0117081323148463	2.34925739157454
cg00358213	chr2	DOCK10	TSS1500	S_Shore	0.340474325099141	-2.12410095880543	5.02389279806261	3.50747825089781e-05	0.0117223299021299	2.3471528824151
cg05053403	chr12	FBRSL1	Body	OpenSea	-0.243271781301854	4.75944463930402	-5.02301260849962	3.51547071472712e-05	0.011737539742552	2.34516079917806
cg16827257	chr11			Island	-0.309565217953149	1.8637810231154	-5.0227610322495	3.51775848739908e-05	0.011737539742552	2.3445199681885
cg22671929	chr5			S_Shore	0.357666999949787	-2.74914848428059	5.02171268047815	3.52730806500469e-05	0.0117425338362248	2.34207021418392
cg16014122	chr3	TREX1;ATRIP;ATRIP;TREX1	TSS1500;Body;Body;TSS1500	OpenSea	-0.161094880152953	3.15010393629237	-5.0216559349567	3.52782571043431e-05	0.0117425338362248	2.34148059270515
cg04885642	chr1			OpenSea	-0.184127970920319	2.10173946217968	-5.02165297061687	3.52785275390861e-05	0.0117425338362248	2.34159924771015
cg18899777	chr8	GRHL2	Body	S_Shore	-0.242982513145426	0.00549581706641315	-5.02120461524595	3.53194547034822e-05	0.0117466141961522	2.3406762868333
cg22623223	chr7	PTPRN2;PTPRN2;PTPRN2	Body;Body;Body	Island	-0.160466825432323	-2.06296437243061	-5.02082324549603	3.53543047909414e-05	0.0117486684504015	2.33288442237837
cg03945948	chr7	ZNF425	3'UTR	N_Shore	0.21723011439148	2.40159460325594	5.02022942573555	3.54086376764166e-05	0.0117509989881611	2.33836044188513
cg06887663	chr14	SNAPC1	TSS200	Island	-0.172633114512255	-3.0919319510711	-5.0201198135243	3.54186760670251e-05	0.0117509989881611	2.3293493175028
cg26549326	chr1	ETV3;ETV3	TSS1500;TSS1500	S_Shore	0.205097319363786	-2.80035714347456	5.0194471607181	3.54803409245133e-05	0.011751508019476	2.33654024400672
cg22132013	chr3	THRB;THRB;THRB	5'UTR;5'UTR;5'UTR	OpenSea	-0.223085099372151	2.51167862942334	-5.01922546190176	3.5500688606306e-05	0.011751508019476	2.33620896414841
cg24789940	chr6	HINT3	TSS1500	N_Shore	0.313694440970473	-2.14041550522547	5.01844641589539	3.55722831015457e-05	0.011751508019476	2.33445315045082
cg01967379	chr2	KHK;KHK;KHK;KHK	5'UTR;1stExon;5'UTR;1stExon	S_Shore	-0.236267402364649	-2.72476018610577	-5.01816472890545	3.55982059074025e-05	0.011751508019476	2.33366319364892
cg02220617	chr14	PPP2R5C;PPP2R5C;PPP2R5C;PPP2R5C;PPP2R5C	Body;Body;Body;Body;Body	OpenSea	0.304583298221834	0.724661025858714	5.01777280556897	3.5634305025077e-05	0.011751508019476	2.33288222189813
cg22387323	chr4	CCDC149	5'UTR	OpenSea	-0.248646658776263	1.43391137081141	-5.01763083515769	3.56473906557068e-05	0.011751508019476	2.33245994207206
cg23801029	chr13			OpenSea	0.257259737465598	-3.38586956552958	5.0176298213194	3.56474841201051e-05	0.011751508019476	2.33252535866853
cg27140247	chr22	C22orf26;LOC150381	TSS200;Body	Island	-0.159488986434451	-2.19438705931229	-5.01713886787654	3.56927734159166e-05	0.011751508019476	2.3310568578507
cg01040749	chr10	INPP5A	Body	OpenSea	-0.278655833876016	2.80034012738132	-5.0169154693331	3.57134005459276e-05	0.011751508019476	2.32690920679732
cg16907514	chr14	KTN1;C14orf33;KTN1;KTN1;KTN1	TSS1500;Body;TSS1500;TSS1500;TSS1500	N_Shore	-0.496074873011259	-1.67275182220973	-5.01689194084212	3.57155737070208e-05	0.011751508019476	2.33069665307286
cg02291403	chr12	FZD10	TSS1500	Island	-0.234522762533379	-3.30976704589384	-5.0166741698234	3.57356939927103e-05	0.011751508019476	2.33016291553175
cg07656648	chr11	PRDX5;PRDX5;TRMT112;PRDX5	Body;Body;TSS1500;Body	Island	0.178563551638763	-2.9083876718871	5.01512736779132	3.58789342655034e-05	0.0117686490796288	2.32620711703646
cg09403559	chr16	GNAO1;GNAO1	Body;Body	OpenSea	0.359060674587497	0.805992480967537	5.01488708743012	3.59012369510406e-05	0.0117686490796288	2.32593378132591
cg24478420	chr1			OpenSea	-0.231570073616193	1.65168355705948	-5.0146836741871	3.59201285431938e-05	0.0117686490796288	2.3252140993819
cg12829141	chr7	PRRT4	5'UTR	N_Shore	0.256237024056102	-2.15256044026138	5.01467658136465	3.59207874549345e-05	0.0117686490796288	2.32446296773373
cg19953799	chr2	CNNM4	1stExon	S_Shore	0.272066825554024	3.62230002925474	5.01456203993432	3.59314298510904e-05	0.0117686490796288	2.32527785330442
cg10356613	chr17	LHX1	TSS200	Island	0.306797939350727	-2.40718592652512	5.01324497016502	3.60540308254798e-05	0.0117842654481905	2.32196008417158
cg01523600	chr8	TNFRSF10C	TSS1500	N_Shore	0.183115586237507	2.56024454242069	5.01290884438359	3.60853867750301e-05	0.0117842654481905	2.32107160750229
cg26872137	chr8	UNC5D	TSS200	Island	-0.231761457352821	-2.37380784551668	-5.01220325862139	3.61512974880617e-05	0.0117842654481905	2.31914042101123
cg18350391	chr16	IL32;IL32;IL32;IL32;IL32;IL32;IL32;IL32	5'UTR;TSS200;TSS1500;TSS200;TSS200;5'UTR;5'UTR;5'UTR	OpenSea	0.497713782659727	-0.052017671195131	5.01210160631016	3.61608030778033e-05	0.0117842654481905	2.31932916278981
cg11532863	chr1	AKR7A3	Body	N_Shore	-0.28490338754298	1.42920048029032	-5.01188255553613	3.61812952329424e-05	0.0117842654481905	2.31423183595649
cg05877550	chr16			OpenSea	-0.270916924988011	2.41264561085723	-5.01179712168355	3.61892907159313e-05	0.0117842654481905	2.31856663143728
cg02664664	chr10	EIF4EBP2;EIF4EBP2	5'UTR;1stExon	Island	0.237237196178202	-1.98335041908638	5.01178755805456	3.61901858561196e-05	0.0117842654481905	2.31854254561083
cg23732779	chr1	NKAIN1	1stExon	OpenSea	0.285403351978648	1.19670100544253	5.01153378186362	3.62139470286274e-05	0.0117842654481905	2.31801548440266
cg06150919	chr4			OpenSea	0.182342160493337	2.84386938845103	5.01127757759525	3.62379514491351e-05	0.0117842654481905	2.31708699894434
cg15052019	chr19	KIAA0892;SF4	TSS200;TSS1500	Island	0.116364965786429	-3.45661252517726	5.01074148819436	3.6288230763289e-05	0.0117912577011743	2.3158571788583
cg11960033	chr5			OpenSea	-0.21219407824318	3.19145833668264	-5.01035368077528	3.63246465535894e-05	0.0117937377206928	2.31508334092982
cg10096929	chr1	TMEM79;TMEM79	Body;3'UTR	Island	-0.30750438492993	0.260837027061303	-5.01004635710137	3.63535308651993e-05	0.0117937704594122	2.31465554555819
cg07878857	chr3			OpenSea	-0.190550376489806	3.46422412214353	-5.00885145699355	3.64660550150411e-05	0.0118209160189224	2.31142211624452
cg01208243	chr10	IKZF5;ACADSB	TSS1500;Body	S_Shore	-0.252344784998226	-2.18946300976794	-5.0084981889991	3.64993893795464e-05	0.0118223686195768	2.31064087573785
cg22476542	chr3	XPC;XPC;LSM3;XPC	Body;1stExon;TSS200;1stExon	Island	0.171600933303381	-2.41492136502962	5.00801926064916	3.65446299635127e-05	0.0118276723743125	2.3097081158777
cg01100912	chr5	EFNA5	Body	Island	-0.165301259362488	-3.07255281540354	-5.00769171345199	3.65756032127183e-05	0.0118283537774131	2.30875454781676
cg05532966	chr21			S_Shore	-0.25030348792792	-1.52824602414275	-5.00669663578711	3.66698608519869e-05	0.0118494837975977	2.30631261993353
cg15486821	chr3	LOC401052	TSS200	Island	-0.173014871642783	-2.50978925947162	-5.00637863093653	3.67000349587243e-05	0.0118498889078193	2.30581994331183
cg24299136	chr19	GNG7	3'UTR	Island	0.248624329044951	3.09806931139539	5.00583804678889	3.67513859299722e-05	0.0118571256868762	2.30444632611977
cg00251270	chr10			OpenSea	0.212819482182579	2.28312129397063	5.00362054899321	3.69627864232963e-05	0.0119159473421462	2.29919230162746
cg26269703	chr7			Island	-0.167377048019845	-2.36735271318263	-5.00261992131152	3.70585788989152e-05	0.0119374364596073	2.29669694866499
cg09716921	chr3	LRIG1	Body	OpenSea	-0.290494234184504	2.41540735656215	-5.00181407335311	3.71359059891152e-05	0.0119463441242771	2.29457501815673
cg00007987	chr19	ZNF581	Body	Island	0.250602910120086	0.83630352971332	5.00172416367003	3.71445435392822e-05	0.0119463441242771	2.29482022273647
cg09811943	chr7	STARD3NL	TSS200	Island	-0.205502485555205	-3.41577494528521	-5.00067369516613	3.72456109186532e-05	0.0119694540105254	2.292190349303
cg05186455	chr14	SERPINA4	TSS200	OpenSea	-0.224799325256013	2.31940393792613	-4.99870222863988	3.74360357307726e-05	0.0120212215645474	2.28154512473372
cg04362989	chr2			Island	-0.382207629593004	-0.870680026611762	-4.99835366714032	3.74698050799015e-05	0.0120226432288519	2.28651146343295
cg19590674	chr17			Island	0.224552000785364	-1.92343364315922	4.99750298340813	3.75523496338179e-05	0.0120397005409313	2.28472639441614
cg10317827	chr7			Island	-0.200554906421485	3.59920430516841	-4.997086426704	3.75928360829703e-05	0.0120405109475033	2.28380913565314
cg02584377	chr12	BCL7A;BCL7A	Body;Body	OpenSea	0.185752421459577	1.02031294905027	4.99640440884639	3.76592182558978e-05	0.0120405109475033	2.28186032868093
cg15795702	chr19	FUT6;FUT6	TSS1500;TSS1500	N_Shelf	-0.351064344890096	1.00002818763901	-4.99631609173456	3.7667822948466e-05	0.0120405109475033	2.28199077313584
cg04891861	chr11	PRCP;C11orf82;PRCP	TSS1500;TSS200;TSS1500	Island	0.270489087920756	-2.75282555298512	4.99611489741734	3.76874325891943e-05	0.0120405109475033	2.28157334858641
cg07428333	chr13	STK24;STK24	Body;Body	Island	-0.165044162046285	3.34020840925508	-4.99550968131514	3.77464825539618e-05	0.0120405109475033	2.27976689129369
cg17374227	chr4	RAB33B	TSS200	Island	0.176861521667728	-3.29691261742632	4.99519511312439	3.77772111797859e-05	0.0120405109475033	2.27927286820721
cg21100683	chr9	WDR34	Body	N_Shore	0.217382952971569	-2.93158963611556	4.99506571496895	3.77898587476894e-05	0.0120405109475033	2.27880936122733
cg18152535	chr22	MLC1;MLC1	Body;Body	Island	0.220519602213979	2.77929458743019	4.99506465230919	3.77899626312458e-05	0.0120405109475033	2.27871336397118
cg14726357	chr15	ZNF592	Body	OpenSea	0.228983430076164	3.16545176578077	4.99381512293092	3.79123129681398e-05	0.0120670648539768	2.2760307444268
cg25019722	chr6			Island	-0.383475583260661	-1.75938648385835	-4.99361235618017	3.79322048121182e-05	0.0120670648539768	2.27555727078623
cg17775016	chr7	PTPRN2;PTPRN2;PTPRN2	Body;Body;Body	S_Shore	0.214904544909209	2.3573330570743	4.99237024010111	3.80542881163463e-05	0.0120965105252753	2.27248808477484
cg16118592	chr4			OpenSea	0.252598840203768	0.279355264844828	4.9907639739108	3.8212748092678e-05	0.0121374648187922	2.26855389462043
cg16840978	chr8	RAB11FIP1;RAB11FIP1	Body;Body	N_Shelf	-0.208936373445719	2.46679394280034	-4.98907760356455	3.83798239425993e-05	0.0121810901952475	2.26455504814637
cg17820989	chr8	MFSD3	TSS200	Island	-0.201536708170291	-2.14601460828701	-4.98804281831542	3.84827076881875e-05	0.0121927100001977	2.26250199302092
cg07571117	chr2	FAM98A;FAM98A	5'UTR;1stExon	Island	0.181647924124279	-3.42603308850458	4.98793329605058	3.84936131675502e-05	0.0121927100001977	2.26180219012913
cg07159228	chr1			OpenSea	0.203262349275599	1.95089184889818	4.98781178524746	3.8505716017496e-05	0.0121927100001977	2.26141462753628
cg06563943	chr17	COG1	TSS1500	N_Shore	-0.205315245385757	-1.9496472290933	-4.98751328552027	3.85354637447949e-05	0.0121927100001977	2.26091848250842
cg01866955	chr6			Island	0.167102454280132	-2.58006094828217	4.98586219814158	3.87004245359388e-05	0.0122354557482871	2.25658431267531
cg07054904	chr14	ATG2B	3'UTR	OpenSea	0.191698529645557	3.41768268939586	4.98468826531799	3.88181440371427e-05	0.0122434123146543	2.25435001358636
cg11608147	chr4			Island	-0.223078484366273	-1.77914052208985	-4.98418043557374	3.88691795496882e-05	0.0122434123146543	2.2235344295909
cg05680424	chr7	BPGM;BPGM;BPGM;BPGM	5'UTR;1stExon;1stExon;5'UTR	OpenSea	0.20621020425937	-2.75523824922551	4.9841660918394	3.88706220346766e-05	0.0122434123146543	2.25304789326605
cg10731700	chr19	ONECUT3	Body	N_Shelf	-0.149770196832273	-2.77893514208977	-4.98401068064886	3.88862544895046e-05	0.0122434123146543	2.25270565308796
cg17585615	chr21	C21orf29	Body	N_Shore	-0.239882492871341	-1.74894050854373	-4.98390504921615	3.88968833184071e-05	0.0122434123146543	2.25249265967734
cg08057038	chr11	MUPCDH;MUPCDH	TSS1500;TSS1500	N_Shore	-0.252807029053413	0.274302176910723	-4.98382563455967	3.89048760892367e-05	0.0122434123146543	2.25230823948657
cg08022502	chr15	UNC45A;UNC45A	Body;Body	S_Shore	0.186310839300742	-2.13667630953961	4.98182762212232	3.91065120699979e-05	0.012297422380716	2.24761336453632
cg17610755	chr21	SIK1	Body	OpenSea	0.169842816021588	-2.49731526473412	4.98083394412309	3.92071829553944e-05	0.0123108275364846	2.24449717129224
cg03169557	chr16	SPG7;SPG7	Body;Body	OpenSea	-0.237088915088072	3.39884236927408	-4.98081374538591	3.92092320151324e-05	0.0123108275364846	2.24515403723634
cg00526316	chr1	GABPB2	5'UTR	Island	0.207707209266422	-3.41164136119688	4.98050170821141	3.92409002814926e-05	0.0123113366939043	2.24425851214378
cg05353869	chr11	KLHL35	Body	Island	-0.621834233073564	0.988604260073536	-4.97993623993311	3.92983544516619e-05	0.0123199288839927	2.24312801812537
cg04071516	chr19	KLF16	TSS1500	Island	0.2007244799158	-2.62273630291675	4.97927850270427	3.93652899060994e-05	0.0123314780209595	2.2415207361648
cg11201772	chr17	LRRC37A3	TSS200	Island	-0.239311615959382	-2.75802680576573	-4.97887818631028	3.94060846657757e-05	0.0123348269954466	2.04226205023897
cg20555477	chr9	HNRNPK;HNRNPK;RMI1;HNRNPK	5'UTR;5'UTR;TSS1500;5'UTR	Island	0.194796192597744	-2.8453214687157	4.97856236006736	3.94382993184861e-05	0.0123354871763785	2.23955849229384
cg19583655	chr17	PCYT2	TSS1500	Island	0.30858976630426	-0.189079069968842	4.97639200571589	3.96603948568448e-05	0.0123864074472897	2.23455895786862
cg23761196	chr16	CNOT1;CNOT1	TSS1500;TSS1500	S_Shore	0.202772008546293	-2.45803012814238	4.97590254064539	3.97106559283834e-05	0.0123864074472897	2.23343934778807
cg11601197	chr12	NCOR2;NCOR2	Body;Body	S_Shelf	-0.205717428145631	2.43678234046052	-4.97584503487323	3.97165651489285e-05	0.0123864074472897	2.23335308908352
cg08573038	chr12	GIT2;GIT2;GIT2;GIT2;GIT2;GIT2	Body;Body;Body;Body;Body;Body	OpenSea	-0.243350981572403	1.22580466683691	-4.97575294227281	3.97260303085195e-05	0.0123864074472897	2.23212867149818
cg11717054	chr11	NLRP6	Body	Island	-0.170036435712396	-3.15191502958989	-4.97547450865238	3.9754661145195e-05	0.0123864074472897	2.2322194039131
cg15048534	chr17	SPHK1;SPHK1;SPHK1;SPHK1	TSS200;1stExon;5'UTR;5'UTR	Island	0.353517133597778	-2.48199797576552	4.97517134807965	3.97858581844711e-05	0.0123864074472897	2.23176363076737
cg09764408	chr6	SCAND3	TSS200	S_Shore	-0.25111425997122	-2.92378761370063	-4.97491062755247	3.98127075593621e-05	0.0123864074472897	2.23128828672475
cg12080906	chr1	NES	Body	N_Shore	0.321702323786988	0.354606916964713	4.97425429017922	3.988037874506e-05	0.0123980472438389	2.22956465494814
cg04399289	chr16			Island	0.163954924892117	-1.49027215841897	4.97388180510378	3.99188349331743e-05	0.0124005938926109	2.22857868589731
cg05142023	chr16	MTHFSD;MTHFSD;MTHFSD;MTHFSD;MTHFSD;MTHFSD;MTHFSD	Body;Body;Body;Body;Body;Body;Body	OpenSea	0.194228013365977	2.89093344645093	4.97290686184273	4.00196667014232e-05	0.0124224986772029	2.2263846867065
cg01937701	chr14	DHRS4;C14orf167;C14orf167;C14orf167;C14orf167	TSS200;Body;Body;Body;Body	Island	0.258860021994094	-3.09793161983115	4.97212393260465	4.01008249713866e-05	0.0124283392167736	2.22448931030993
cg09662051	chr2	PSMD14;PSMD14	1stExon;5'UTR	Island	0.161248808471871	-3.42049756612771	4.97194140520253	4.01197694755402e-05	0.0124283392167736	2.2240242032689
cg09520498	chr7	EIF3IP1	TSS1500	OpenSea	-0.204711732824101	2.17775760925637	-4.97184789064814	4.01294788263596e-05	0.0124283392167736	2.22368489037848
cg25716623	chr15	LOC254559	Body	Island	-0.253826303344218	-2.55049436317226	-4.97104266688111	4.02131806575013e-05	0.0124448556312577	2.22178447437627
cg03078400	chr6	VARS	Body	N_Shore	0.212677506815618	-2.75531984596458	4.96795017034016	4.05362746115014e-05	0.0125288493993688	2.21470513543705
cg04648814	chr13	PAN3;LOC100288730;PAN3	Body;TSS1500;Body	S_Shore	0.214898613699047	-3.02846945801854	4.96766278689093	4.05664316047381e-05	0.0125288493993688	2.21403179874536
cg09349933	chr14			N_Shore	0.291214671895867	3.24605076193094	4.96756857301401	4.0576322977106e-05	0.0125288493993688	2.21376446579822
cg01132443	chr17	MFSD11	Body	S_Shore	0.274392017483576	-0.016573393623221	4.96671906056926	4.06656214868859e-05	0.0125387286365264	2.21186168223989
cg19593949	chr1	KLHDC8A	Body	N_Shore	-0.422877887133214	0.983820246237569	-4.96634213815032	4.07053057798456e-05	0.0125387286365264	2.21075574022573
cg13431962	chr12	FIGNL2	TSS200	S_Shore	0.246075805534634	3.13673036981082	4.96603578401277	4.07375889450611e-05	0.0125387286365264	2.20989370765599
cg02716401	chr8	ANK1	Body	OpenSea	-0.20919650414793	3.81230939922418	-4.96591512139196	4.07503112599212e-05	0.0125387286365264	2.20982055397249
cg21996239	chr4	PDLIM3;PDLIM3	Body;Body	OpenSea	-0.190314190426943	5.32954456966043	-4.96581068297482	4.07613261642187e-05	0.0125387286365264	2.20953219668757
cg17420885	chr1	LOC339524;LOC339524;LOC339524;LOC339524;LOC339524	Body;Body;Body;Body;Body	S_Shore	0.259926437260118	0.167219671187214	4.96454279417526	4.08952865655197e-05	0.0125630883577175	2.20657780192046
cg04480280	chr4	LOC100130872-SPON2	Body	Island	0.199675526175918	0.896045271049486	4.96448089727479	4.09018376711025e-05	0.0125630883577175	2.20607627117906
cg15633664	chr18	GRP;GRP;GRP	TSS1500;TSS1500;TSS1500	Island	-0.39184491783368	-1.73323054422334	-4.96368908345573	4.09857355034315e-05	0.0125794279033045	2.20453219292057
cg24943066	chr21			N_Shelf	0.273687104248798	2.85786514373904	4.96314353337742	4.10436406466608e-05	0.0125872813116135	2.2031389087099
cg06851898	chr1			S_Shelf	0.21341226132678	-3.35218830645146	4.96286944789981	4.10727633154292e-05	0.0125872813116135	2.20245223079606
cg00900589	chr6	TAPBP;TAPBP;RGL2;RGL2	3'UTR;3'UTR;TSS1500;TSS1500	Island	0.252696514642064	-3.23978054894917	4.96195470129172	4.11701090887079e-05	0.0126070417329222	2.20016180154505
cg09400607	chr17			OpenSea	0.244806405946032	2.2800684713133	4.96168570826766	4.11987789368963e-05	0.0126070417329222	2.19981928212094
cg16890600	chr5			Island	0.147955004533889	-3.11774665348993	4.96075507281904	4.12981228379346e-05	0.0126160059815888	2.19727961092988
cg22791807	chr6			Island	0.204548891271019	-3.33745051344578	4.96063765052862	4.13106745697467e-05	0.0126160059815888	2.19743600172191
cg06767142	chr11	MACROD1	Body	OpenSea	0.19000322090367	3.51041400336857	4.9605462820576	4.13204439567732e-05	0.0126160059815888	2.1968110431184
cg01072121	chr5	TMED7-TICAM2;TMED7-TICAM2;TMED7	TSS200;TSS200;TSS200	Island	0.16139701612919	-2.81109124360341	4.96000520630214	4.13783449558736e-05	0.0126242773198545	2.19580390457692
cg27550618	chr3			OpenSea	-0.267992087301324	3.13423002381988	-4.95810527285532	4.15823047815216e-05	0.0126715468970899	2.14224845208455
cg00119181	chr4	SNCA;SNCA;SNCA;SNCA	TSS1500;5'UTR;TSS1500;TSS200	Island	-0.185934712205299	-3.31085141350996	-4.95798610652027	4.15951310134594e-05	0.0126715468970899	2.19096543419291
cg06631603	chr7	PTPRZ1	Body	Island	0.195771429398762	-3.07923130212565	4.95699896805158	4.17015326148899e-05	0.0126855530559559	2.18870372401458
cg13564588	chr6	POU5F1	Body	OpenSea	-0.322699108307225	2.22997516646231	-4.9569051405623	4.17116603008464e-05	0.0126855530559559	2.18841064879285
cg11749284	chr2	TRMT61B	TSS1500	Island	0.265737412540662	-3.07800809706491	4.95658792847873	4.17459182909465e-05	0.0126855530559559	2.18754663841826
cg03666597	chr7	CUX1;CUX1;CUX1	Body;Body;Body	OpenSea	-0.365248297238218	0.265298874179635	-4.95641184667163	4.17649468139252e-05	0.0126855530559559	2.18724376401186
cg00346009	chr12	VSIG10	Body	Island	0.298903297140444	-3.23249101118382	4.95555936859815	4.18571942860047e-05	0.01269661975292	2.18543788661603
cg18388405	chr13	RASA3	Body	N_Shelf	0.39761639291818	2.89656012199311	4.95532434542568	4.18826623367764e-05	0.01269661975292	2.18464825077744
cg19509778	chr10	FOXI2	3'UTR	Island	-0.406162298938214	-0.797807376029862	-4.95508254458272	4.19088810866463e-05	0.01269661975292	2.18406665814729
cg25998860	chr5	PRRC1	5'UTR	S_Shore	0.195893268066218	-3.37183787958616	4.95493092557713	4.19253297221921e-05	0.01269661975292	2.18377529158695
cg10335860	chr14	TSHR;TSHR;TSHR	TSS1500;TSS1500;TSS1500	Island	-0.238276826658022	-2.19290236516687	-4.95450601251017	4.1971461667395e-05	0.0127012028619351	2.18277000190615
cg01300684	chr4	SCOC	5'UTR	OpenSea	0.228919281615146	1.91439043178094	4.95421748264557	4.20028158258072e-05	0.0127013105234554	2.18190803019618
cg18380975	chr6	C6orf1;C6orf1;C6orf1	TSS1500;TSS1500;TSS1500	Island	-0.173531054312948	-3.00999581870827	-4.95287031383576	4.21495225050517e-05	0.0127285774563212	2.17862273409482
cg00558224	chr5			N_Shore	0.245434446454969	-1.61724268981225	4.95281903849544	4.21551165449097e-05	0.0127285774563212	2.17859634340463
cg27650909	chr5	LYRM7	TSS200	Island	0.298307615568356	-3.55362828830883	4.95216338755823	4.22267125468507e-05	0.0127366403300684	2.1773413897659
cg22091798	chr11	UBXN1	TSS200	Island	0.203866983768233	-3.18340173979899	4.95200534507589	4.22439887845322e-05	0.0127366403300684	2.1671981430756
cg05527869	chr17	LHX1	TSS200	Island	0.193278141147676	-2.05738289618677	4.95094994488128	4.23595408101e-05	0.0127459637848808	2.17444266827049
cg15674219	chr19	RSPH6A	Body	S_Shore	-0.200102872343275	2.44081468301752	-4.95065251705089	4.23921624266384e-05	0.0127459637848808	2.17353523894465
cg13299743	chr6			N_Shore	-0.212580105898541	1.57299637486501	-4.95047873520114	4.24112343397329e-05	0.0127459637848808	2.17289431183439
cg02006615	chr7	PTPRN2;PTPRN2;PTPRN2	Body;Body;Body	Island	-0.260042554352465	-1.04235066408146	-4.95031189968556	4.24295520258642e-05	0.0127459637848808	2.17275729644529
cg12514933	chr20	PMEPA1;PMEPA1;PMEPA1	TSS1500;TSS1500;TSS200	S_Shore	0.168280527984736	2.6586904314252	4.94931153720887	4.25395534845594e-05	0.0127459637848808	2.17016780370923
cg06951326	chr7	C7orf34	TSS200	OpenSea	0.259977714626902	3.23191453829267	4.94925017014869	4.25463108209968e-05	0.0127459637848808	2.17018575140298
cg05963712	chr12	WNT1	Body	Island	-0.277282933057324	-3.98275288225457	-4.94915383730246	4.25569205338539e-05	0.0127459637848808	2.17017027336332
cg10119313	chr21	SLC19A1	TSS200	Island	0.16505911541933	-2.55069051242088	4.94915094326832	4.25572393122603e-05	0.0127459637848808	2.16989742261147
cg00319026	chr16			S_Shelf	0.270774960429812	0.615005205682301	4.94904517443438	4.25688914148152e-05	0.0127459637848808	2.16976273535381
cg13347198	chr6	TAP2;TAP2	Body;Body	OpenSea	-0.311351133449907	2.66698120131071	-4.94889005703966	4.25859858337384e-05	0.0127459637848808	2.16930627825738
cg26120842	chr10			OpenSea	0.215959839403205	-1.54587069232661	4.94730528552077	4.27610280818288e-05	0.0127890119761143	2.16558569940566
cg26301562	chr2	ATP6V1C2;ATP6V1C2	Body;Body	OpenSea	-0.246296463309168	2.2020244609863	-4.9468181730436	4.28149759979185e-05	0.0127958067690468	2.16418229488136
cg19863592	chr12	GLT1D1	Body	S_Shore	-0.249391408611591	-2.3153410697394	-4.94650793525456	4.28493705898719e-05	0.0127967521536915	2.16391929174106
cg07287724	chr3			Island	0.308934089961204	-2.18943317005909	4.9458354658329	4.29240193735635e-05	0.0128020576565808	2.16196722544644
cg11075415	chr14	DYNC1H1	Body	OpenSea	-0.2065512218015	2.37032054021718	-4.94578502092048	4.2929624372816e-05	0.0128020576565808	2.16203898547441
cg06124660	chr1			OpenSea	-0.216568955223484	2.44793217749441	-4.94487384352501	4.30309931036774e-05	0.0128163469939907	2.15982026735468
cg13832372	chr9	LHX6;LHX6	Body;Body	S_Shore	-0.291496817404745	0.359718745784036	-4.94479209282772	4.30400996330149e-05	0.0128163469939907	2.15966308478985
cg08785577	chr12	C1QL4;C1QL4	1stExon;5'UTR	Island	0.299342861643721	-3.20154134803993	4.94425901376926	4.30995288651605e-05	0.0128185948360261	2.15838659998265
cg10798764	chr6	NFKBIL1;ATP6V1G2;NFKBIL1;NFKBIL1;ATP6V1G2;NFKBIL1;ATP6V1G2	TSS1500;5'UTR;TSS1500;TSS1500;1stExon;TSS1500;5'UTR	OpenSea	-0.305863351345421	-2.12612380766476	-4.94416321403579	4.31102176351499e-05	0.0128185948360261	2.15816195771413
cg08444284	chr6	TUBB	Body	Island	0.177896728488694	-3.29601665184356	4.94282601352784	4.32596927960998e-05	0.0128525303090316	2.15512607072124
cg16591182	chr8	ZFHX4	5'UTR	OpenSea	0.293768939906613	0.575089321046353	4.94231227918911	4.33172574176373e-05	0.0128525303090316	2.15387035833891
cg15714692	chr11	BTBD18	TSS1500	N_Shore	-0.21304272258358	2.4210190497815	-4.94200044911145	4.33522359049663e-05	0.0128525303090316	2.15300634726654
cg06855137	chr16	FAM38A	Body	S_Shore	0.243922636570779	2.24502665844941	4.94187790688917	4.33659894274284e-05	0.0128525303090316	2.15263332671439
cg23246095	chr2	DPP4	TSS1500	S_Shore	-0.216346650020355	1.29931121720825	-4.94174257688378	4.33811832777064e-05	0.0128525303090316	2.15228601018315
cg03017863	chr2	CCT4	TSS200	Island	0.172066572247832	-3.26835479623868	4.94109607922781	4.34538410440582e-05	0.0128647545399086	2.15094474932183
cg16658848	chr2	RPS7	TSS200	Island	0.138480852353117	-3.17643334464508	4.93985934148127	4.35931746299146e-05	0.0128912840962856	2.14769108685109
cg27583853	chr17	CD300LG;CD300LG;CD300LG;CD300LG	TSS200;TSS200;TSS200;TSS200	OpenSea	-0.339267992891142	-0.689704941051256	-4.9397423784229	4.36063751429606e-05	0.0128912840962856	2.14785055548447
cg09114833	chr11	NEU3	TSS1500	N_Shore	0.257141661710665	1.81507323096546	4.93932202861674	4.36538491889813e-05	0.0128960142902252	2.14678763282483
cg22379564	chr8			OpenSea	-0.198376247648408	3.07640788782316	-4.93820523597345	4.3780231325161e-05	0.0129160476854308	2.14408147169974
cg18430128	chr19	ZNF135;ZNF135;ZNF135;ZNF135;ZNF135	TSS200;TSS200;TSS200;TSS200;TSS200	Island	-0.324670795356942	-2.55508137971738	-4.938165732441	4.37847084745326e-05	0.0129160476854308	2.14385004714143
cg08575537	chr7	EPO	Body	Island	-0.335085957124711	-2.51135860338674	-4.93779729655985	4.38264874554583e-05	0.0129190710766093	2.1429182396084
cg01183821	chr12	ARID2	Body	Island	0.212992230676152	-2.70615108397678	4.9371646400722	4.38983212775478e-05	0.0129309432484426	2.14159352106886
cg06319822	chr16	HBM	TSS200	Island	0.152848201819338	-2.76442885057214	4.93633711336474	4.39924597704607e-05	0.0129493638353508	2.12228222856021
cg05044743	chr17	SP6	5'UTR	S_Shore	-0.272518923486735	-1.03196327914632	-4.93582877745379	4.4050387961647e-05	0.0129571069732902	2.13822855788793
cg08527435	chr19	DOT1L	Body	S_Shore	-0.293985036422421	2.2516399176773	-4.9354832311527	4.40898089372114e-05	0.0129593991418522	2.13773864914179
cg20524128	chr17	TBC1D16	Body	Island	-0.287795714463257	-1.20447340349973	-4.934999826881	4.41450166180779e-05	0.012966324913339	2.13639988161616
cg01573306	chr1	DNM3;DNM3	Body;Body	OpenSea	-0.318550348916063	1.67908151158839	-4.93466972898027	4.4182755665519e-05	0.0129681135309065	1.90151724076307
cg25079743	chr16	DCTPP1	TSS1500	Island	0.136433796600246	-3.22985270996512	4.93327719339221	4.43423167598536e-05	0.0130056300726551	2.12833258984133
cg01481989	chr2	FRZB	1stExon	Island	-0.436003139772693	-0.820016513389114	-4.93246922638739	4.4435161263966e-05	0.0130194427350142	2.13052218267252
cg00579105	chr6	CLIC1	TSS1500	N_Shelf	0.199756501408598	-2.35603327330285	4.93231452669987	4.44529602511951e-05	0.0130194427350142	2.13011437069553
cg06492706	chr13			OpenSea	0.186726676228004	2.63214530209294	4.93051145259522	4.46609418184291e-05	0.0130611938407794	2.12536313151409
cg15812456	chr20	PCMTD2;PCMTD2	5'UTR;5'UTR	S_Shelf	-0.37331284336359	1.63662550213085	-4.93026673402931	4.46892448937173e-05	0.0130611938407794	2.09847630682864
cg15715542	chr19	ZNF576;ZNF576;IRGQ	5'UTR;5'UTR;TSS1500	S_Shore	0.210582324234131	-3.43858626538814	4.9300926514166	4.47093894860053e-05	0.0130611938407794	2.12493485139542
cg04231094	chr11	KLHL35	Body	Island	-0.523120832182622	1.10997536023123	-4.92997490544686	4.4723020050748e-05	0.0130611938407794	2.12462847130297
cg19952821	chr18	SERPINB11	TSS1500	OpenSea	-0.22968476851826	0.775486861785515	-4.92936057493208	4.47942041728124e-05	0.0130726652506925	2.12310211227794
cg25302957	chr6	RBM24;RBM24;RBM24	TSS1500;TSS200;Body	Island	-0.310095378260175	-3.14860049961611	-4.92907010480485	4.4827901323118e-05	0.0130731879829436	2.12247886468332
cg04915058	chr3	C3orf51;ERC2	TSS1500;3'UTR	OpenSea	-0.278136583472204	1.9880434963342	-4.92811098802263	4.49393483757626e-05	0.0130963680958985	2.11987382920205
cg13179216	chr19			Island	0.314817600685421	-1.80945547086227	4.92727308292721	4.50369385694235e-05	0.013110168203534	2.1181494190183
cg25920406	chr10	FZD8	1stExon	Island	-0.33931950184063	-3.23519111372527	-4.92715511721372	4.50506950258232e-05	0.013110168203534	2.11795838794424
cg17827017	chr1	PLXNA2	Body	OpenSea	-0.249954928877559	2.78989160397772	-4.92617853929632	4.51647398482723e-05	0.0131294062881175	2.09820558285159
cg02594607	chr16	HS3ST4	Body	OpenSea	0.313935193175565	2.89130803337211	4.92604044781741	4.518088955278e-05	0.0131294062881175	2.11535070421095
cg07685326	chr15	PAR1	TSS1500	OpenSea	-0.157652260107813	2.61081495137546	-4.92529447960208	4.52682303330369e-05	0.0131438872852013	2.11337117735654
cg16774511	chr15	MIR548H4	Body	S_Shelf	0.224811395308735	3.42255772484194	4.92476210033263	4.53306669505933e-05	0.0131438872852013	2.11208619094199
cg14459960	chr6	IBTK	TSS200	N_Shore	-0.176581124163631	-3.39396785845117	-4.92422089946864	4.53942267707272e-05	0.0131438872852013	2.11071294385703
cg06962592	chr1			N_Shelf	0.218546208011698	3.03446450454291	4.92417568871845	4.53995404683329e-05	0.0131438872852013	2.11069316436985
cg26284901	chr15	NPTN;NPTN;NPTN;NPTN	Body;Body;Body;Body	Island	0.170065269270986	-1.70648281684711	4.92386521134015	4.54360482842441e-05	0.0131438872852013	2.10991634068177
cg09833538	chr9	PSMD5;LOC253039	TSS200;TSS200	Island	0.189604280300831	-3.11394331687649	4.92377507380294	4.54466527227819e-05	0.0131438872852013	2.10956415028876
ch.15.46395492R	chr15			OpenSea	-0.180488029173478	-3.22079608828583	-4.92370183232202	4.54552712155491e-05	0.0131438872852013	2.10952759384485
cg10496614	chr4	C4orf44	Body	OpenSea	-0.171899654021362	5.0974565006973	-4.92330342027923	4.55021820208479e-05	0.0131481731758845	2.10866991750024
cg06474179	chr10			OpenSea	0.271589981202744	1.64651292170964	4.922808266684	4.55605513522322e-05	0.0131526233545208	2.10752585904845
cg03033796	chr10	CDH23	Body	OpenSea	0.225652392994435	0.972592640925919	4.92262831799631	4.55817825490237e-05	0.0131526233545208	2.10707825644692
cg18942985	chr2	WDR33;WDR33;WDR33	Body;Body;Body	OpenSea	-0.237434249342616	1.90821625660473	-4.92175267103463	4.56852373661458e-05	0.0131573128316958	2.105074223441
cg09532679	chr17	CYTSB;CYTSB;CYTSB;CYTSB	TSS200;Body;TSS200;Body	Island	0.215854842064001	-1.4791758136694	4.921728301206	4.56881199505541e-05	0.0131573128316958	2.10509354837298
cg02332525	chr3	GRM7;GRM7	1stExon;1stExon	Island	-0.286363830058423	-1.89893795869706	-4.92167548200491	4.56943682948574e-05	0.0131573128316958	2.10466818132585
cg13251484	chr14	PNMA1	1stExon	N_Shore	-0.315057857313336	-2.59568191772827	-4.92097859464496	4.57768882366244e-05	0.013171817389721	2.103250035759
cg14556868	chr3	ITIH3	3'UTR	OpenSea	-0.211183850324721	1.58533676417992	-4.92062093599811	4.58192974489591e-05	0.0131747682498484	2.10205785805658
cg04830440	chr1			OpenSea	-0.256581431348274	1.14715648533039	-4.91928518138602	4.5978032975858e-05	0.0132111396981494	2.09931122147883
cg13626140	chr5			OpenSea	0.198211456234755	1.29991851822449	4.91866590192525	4.60518127624047e-05	0.0132230664422428	2.09748715442539
cg27016106	chr5	ADAMTS2;ADAMTS2	Body;Body	OpenSea	0.26811502300034	-0.32464162558412	4.91709863706779	4.62390651923122e-05	0.0132421926471262	2.09389655850262
cg01951308	chr20	KIF3B;KIF3B	1stExon;5'UTR	N_Shore	0.171935892772196	-2.92931298972217	4.91691140464173	4.62614862490851e-05	0.0132421926471262	2.09334763687559
cg10893095	chr6			OpenSea	-0.280565131831657	0.643765903988474	-4.91689266666359	4.6263730720029e-05	0.0132421926471262	2.09346274338331
cg02196834	chr6			N_Shore	-0.236152909871595	-0.595814854646337	-4.91687453420548	4.62659027646959e-05	0.0132421926471262	2.09314582482195
cg08500740	chr8	ZNF707;ZNF707;ZNF707;ZNF707;ZNF707;ZNF707	1stExon;1stExon;1stExon;5'UTR;5'UTR;5'UTR	Island	-0.122610719275451	-3.58724380287713	-4.91675673960343	4.62800155968886e-05	0.0132421926471262	2.09284814553301
cg11062672	chr11	DIXDC1	Body	S_Shore	0.22588423571728	1.91583551294143	4.91609224502149	4.63597088966583e-05	0.0132432839578508	2.09147512379087
cg04148720	chr16	C16orf70	Body	S_Shore	-0.195320394585685	-2.61380820916979	-4.91604459769912	4.63654285636539e-05	0.0132432839578508	2.09144148814731
cg03777414	chr16	FAM18A	Body	OpenSea	0.254963616047146	2.68593284882727	4.91499910714527	4.64911095144766e-05	0.0132432839578508	2.08896595588403
cg24192569	chr7	SDK1;SDK1	Body;Body	OpenSea	-0.452319743676519	-0.235322719430743	-4.91496417331126	4.64953148945567e-05	0.0132432839578508	2.08898642307861
cg20735682	chr6			OpenSea	0.322281896943542	1.70193436230288	4.9149270940458	4.64997789622027e-05	0.0132432839578508	2.08893405992652
cg14329976	chr8	NEIL2;NEIL2;NEIL2;NEIL2;NEIL2	5'UTR;5'UTR;5'UTR;5'UTR;1stExon	S_Shore	0.161277084377865	-2.88747547198402	4.91482599672082	4.65119525136905e-05	0.0132432839578508	2.08852750997433
cg12799265	chr1	LEPRE1;LEPRE1;C1orf50	Body;Body;TSS1500	N_Shore	-0.313427192379053	-2.08995959726621	-4.91462470171178	4.65362008145986e-05	0.0132432839578508	2.08818939848414
cg20450712	chr8	LONRF1	3'UTR	OpenSea	-0.193461820889358	2.58978808870837	-4.91457326918975	4.6542398489058e-05	0.0132432839578508	2.08786359132654
cg05267427	chr4	ZNF827	Body	OpenSea	0.222961383325024	0.759621143420746	4.91410138855411	4.65992993029893e-05	0.0132502730712742	2.08659669620413
cg06856570	chr18	NFATC1;NFATC1;NFATC1;NFATC1;NFATC1	Body;5'UTR;Body;Body;Body	Island	-0.179771097121446	3.62391343272594	-4.91368551017385	4.66495050818166e-05	0.0132553501121558	2.08600741649555
cg19656890	chr2	EEF1B2;EEF1B2;NDUFS1;EEF1B2	Body;Body;TSS1500;Body	Island	0.156010266806393	-3.15576461116539	4.91254428805886	4.67875551105098e-05	0.0132853635610086	2.08272839690247
cg17555373	chr13			Island	-0.256699733898045	-2.53735971742217	-4.91203673131659	4.68490843228856e-05	0.0132892402586558	2.08174005219501
cg13612595	chr11			S_Shore	0.410175945909252	-2.11293358121596	4.91189112474318	4.68667506532526e-05	0.0132892402586558	2.05749370021216
cg09029192	chr17	TNRC6C;TNRC6C	5'UTR;5'UTR	OpenSea	0.191376898571214	2.91007887984397	4.9114309958578	4.69226216936934e-05	0.0132892402586558	2.08033130004245
cg14548542	chr9	EGFL7;EGFL7	Body;Body	S_Shore	0.26066182009595	1.88333091345302	4.91077582938401	4.70022905193753e-05	0.0132892402586558	2.07893514674392
cg16299341	chr1	OSBPL9;OSBPL9;OSBPL9;OSBPL9;OSBPL9	5'UTR;1stExon;1stExon;1stExon;1stExon	OpenSea	0.233352927569096	-2.64966260231976	4.9106076105828	4.70227679727189e-05	0.0132892402586558	2.07502976198584
cg24059075	chr12	PRPH	TSS1500	N_Shore	0.200711034562603	0.13576946100703	4.91043479220935	4.70438146626312e-05	0.0132892402586558	2.07771693532515
cg05125781	chr6	PFDN6;WDR46;WDR46	Body;TSS1500;TSS1500	S_Shore	0.222268020373164	-3.25224813161612	4.9103037467581	4.70597803395143e-05	0.0132892402586558	2.07778831128074
cg12125772	chr5			N_Shore	0.213318593860276	2.42379045386668	4.91029641316069	4.70606739752906e-05	0.0132892402586558	2.07754016592287
cg10076225	chr8	TRAPPC9;TRAPPC9	Body;Body	OpenSea	-0.269731206215746	3.21357062215502	-4.90961088299925	4.71442845389514e-05	0.0133036820187841	2.03089938947776
cg18113787	chr11	MED17;MED17	5'UTR;1stExon	Island	0.197470337535379	-3.00859357888475	4.90907571402856	4.72096599501248e-05	0.0133106426281675	2.05972855887279
cg19927508	chr16	COX6A2	Body	Island	-0.350127952740002	-1.3253369872722	-4.9088772930093	4.72339218710246e-05	0.0133106426281675	2.07429484279184
cg19705346	chr7	ESYT2	3'UTR	OpenSea	-0.213884353632433	3.17213253070572	-4.90798323102385	4.73433985992535e-05	0.0133264510801608	2.0723592486133
cg12790134	chr8	VCPIP1	1stExon	Island	0.218643820190168	-3.70295878456724	4.90788805599432	4.73550676469138e-05	0.0133264510801608	2.07209550703466
cg14171944	chr9	DENND1A;DENND1A	Body;Body	OpenSea	-0.200355766342482	2.68247442369338	-4.90678949564721	4.74899670979844e-05	0.0133552413237441	2.0694695262231
cg17082662	chr3	C3orf38	TSS200	Island	0.205675040732882	-2.28624318794196	4.90643898607542	4.75330895891354e-05	0.0133582000420727	2.06854080056359
cg11621464	chr19	LTBP4;LTBP4;LTBP4	Body;Body;Body	Island	-0.298094277406322	-1.08651477742655	-4.90614838756246	4.7568871140918e-05	0.0133590930981157	2.06765171603106
cg15436354	chr19	CCL25	TSS200	S_Shelf	-0.235524663901777	-0.0770242860528184	-4.90532467964529	4.76704417339289e-05	0.0133784482647272	2.06512519222434
cg06457534	chr11			OpenSea	-0.181658414781293	1.98074982187957	-4.90412424155291	4.78188564589817e-05	0.0133803605458991	2.06284759728052
cg05298458	chr22	TBX1;TBX1;TBX1	Body;Body;Body	Island	-0.315821673471032	2.13582662765969	-4.90410641715783	4.78210636473856e-05	0.0133803605458991	2.01544860062442
cg24252910	chr15	PEX11A;WDR93;WDR93	TSS200;1stExon;5'UTR	Island	-0.144806378087373	-3.25954974089374	-4.90407753957025	4.78246397656539e-05	0.0133803605458991	2.06285313509307
cg27043786	chr1			Island	0.251302022820771	-1.09490001805883	4.90368318179228	4.7873502780207e-05	0.0133803605458991	2.06197663969229
cg10153733	chr9	SMU1	3'UTR	N_Shore	-0.246176468350242	1.71582544139842	-4.90367244237687	4.78748341512133e-05	0.0133803605458991	2.06208869711091
cg14042131	chr11	PTPRJ;PTPRJ	Body;Body	Island	0.17101329385403	-2.68053353582253	4.90323873525608	4.79286321180914e-05	0.0133803605458991	2.06121539233593
cg07782901	chr2	DNAJB2;DNAJB2	TSS200;TSS200	Island	0.128526212585971	-3.48368382848929	4.9032080821455	4.79324366910103e-05	0.0133803605458991	2.06083366388861
cg02189760	chr19	CD37;CD37	Body;Body	Island	0.298613754903216	-0.669039168435841	4.90293362428335	4.79665150946063e-05	0.0133803605458991	2.06030680173243
cg03208010	chr4	NHEDC1;NHEDC1	TSS200;TSS200	Island	0.181910241117309	-2.48967548899563	4.90289625872846	4.79711565157644e-05	0.0133803605458991	2.06030618472753
cg18712503	chr12	LARP4;LARP4;LARP4;LARP4;LARP4;LARP4;LARP4;LARP4;LARP4;LARP4;LARP4;LARP4;LARP4	5'UTR;Body;5'UTR;1stExon;1stExon;1stExon;1stExon;5'UTR;5'UTR;1stExon;1stExon;5'UTR;5'UTR	Island	0.302749246879315	-2.1478619314275	4.90180750691198	4.81065956371446e-05	0.0134090099339859	1.98647957599271
ch.6.2849527R	chr6			OpenSea	0.265436365602716	-1.4763828034543	4.90100871319908	4.82062084218338e-05	0.0134186095508915	2.05567769243115
cg14768256	chr3	ZNF502;ZNF502;ZNF502;ZNF502	5'UTR;5'UTR;5'UTR;5'UTR	S_Shore	-0.458616924465292	0.575336461525708	-4.90065230135601	4.82507211762584e-05	0.0134186095508915	2.05501341509707
cg22864689	chr8			OpenSea	0.234319686527035	1.43533523117357	4.90052953568708	4.82660630956154e-05	0.0134186095508915	2.05453775436731
cg11659475	chr12			OpenSea	-0.276694858275459	0.838979730657127	-4.90005167815104	4.83258271701123e-05	0.0134186095508915	2.05346477104708
cg02891359	chr13	FAM155A	3'UTR	OpenSea	0.21932168522327	2.23865704565462	4.9000218746643	4.83295570540124e-05	0.0134186095508915	2.05339523115571
cg26551211	chr6	DLL1	TSS200	Island	0.147349451033788	-2.7336400437842	4.89995817846222	4.83375295543179e-05	0.0134186095508915	2.05318545688393
cg21221899	chr5	RGNEF	TSS1500	N_Shore	-0.310594195137588	-1.68633219950081	-4.89913072262824	4.84412176378163e-05	0.0134382890698284	2.05135536397704
cg20898829	chr20			Island	-0.433881261504472	-0.151927501030022	-4.89744396606765	4.86532761091827e-05	0.0134649491200515	2.04742451237832
cg06237414	chr1	MTX1;THBS3;MTX1	1stExon;TSS1500;1stExon	Island	0.143793348563897	-3.36667184228416	4.89729364384287	4.8672219723551e-05	0.0134649491200515	2.04675263680558
cg22897198	chr6	PXT1	Body	Island	-0.182191279590877	-2.54253799007639	-4.89713496695132	4.86922242244613e-05	0.0134649491200515	2.04662625687291
cg15332951	chr17	MAP2K3;MAP2K3	Body;TSS200	OpenSea	0.199718245964267	3.45731956357645	4.89698157142717	4.87115707439435e-05	0.0134649491200515	2.04612447256369
cg26635956	chr5			N_Shore	0.329260118476259	0.858682414296572	4.8968401512588	4.8729413744487e-05	0.0134649491200515	2.0459020287188
cg15798890	chr18	NFATC1;NFATC1;NFATC1;NFATC1;NFATC1	Body;5'UTR;Body;Body;Body	Island	0.177699827628942	2.94438644627113	4.89659282641942	4.87606345188856e-05	0.0134649491200515	2.01726048973383
cg16209364	chr5	MATR3;MATR3	5'UTR;5'UTR	S_Shelf	0.274353380909202	0.598122243313697	4.89647935557919	4.87749651005446e-05	0.0134649491200515	2.04509061154178
cg14485185	chr11			OpenSea	0.408983100857777	-0.648293649570452	4.89579977023461	4.88608805317241e-05	0.0134649491200515	2.0431745023996
cg16130454	chr11	PGAP2;NUP98;PGAP2;PGAP2;NUP98;NUP98;NUP98;PGAP2;NUP98;NUP98;NUP98;PGAP2;NUP98	TSS200;5'UTR;TSS200;TSS1500;1stExon;1stExon;5'UTR;TSS1500;1stExon;5'UTR;5'UTR;TSS1500;1stExon	Island	0.164996151399129	-3.75023381035596	4.89534872905749	4.89179864876721e-05	0.0134649491200515	2.04239737554751
cg10608596	chr19	ZNF833	Body	Island	-0.354165672266974	0.72611860568016	-4.8949121523474	4.89733249016532e-05	0.0134649491200515	2.03716038521452
cg26736450	chr2	OTX1	5'UTR	Island	-0.193531263870823	-3.70373100332123	-4.89488393920538	4.89769032274727e-05	0.0134649491200515	2.04113519219854
cg26585724	chr15	PLIN1;PLIN1	3'UTR;3'UTR	N_Shore	-0.382113222755268	-2.27487272809994	-4.89482089464663	4.89849002356208e-05	0.0134649491200515	2.04117369455155
cg13092108	chr1	RPS6KA1	Body	S_Shore	-0.278638788992156	-0.357674846976166	-4.89474929857293	4.89939835662089e-05	0.0134649491200515	2.04070125425059
cg01206472	chr22	TOMM22	Body	Island	0.258840822973226	-3.59696687592457	4.89450480512727	4.90250149775508e-05	0.0134649491200515	2.04043996469815
cg07270872	chr10			OpenSea	0.328894056822016	0.204986134134493	4.89446356610117	4.9030251029594e-05	0.0134649491200515	2.00269172159425
cg22037798	chr1	C1orf124;C1orf124;C1orf124;C1orf124;EXOC8	5'UTR;1stExon;1stExon;5'UTR;TSS1500	Island	0.308094944489118	-3.46920726144446	4.8940380628271	4.90843092680086e-05	0.0134664118419252	2.03935896027773
cg27008694	chr10	ACTA2;FAS;FAS;FAS;FAS;FAS;FAS;FAS	TSS200;Body;Body;Body;Body;Body;Body;Body	S_Shore	0.273623434731207	-3.01330770263355	4.89390435476411	4.91013086116261e-05	0.0134664118419252	2.03899757452191
cg10116443	chr11	SLC22A9	Body	OpenSea	0.246911557638648	1.79769532625727	4.89291146754646	4.9227727040403e-05	0.0134920522443223	2.0365652676796
cg03013699	chr7	GRB10;GRB10;GRB10;GRB10	5'UTR;Body;Body;5'UTR	OpenSea	0.163030865273542	3.55540508835719	4.89207507118788	4.93344738543989e-05	0.0135122704890209	2.03430610126846
cg16154332	chr5	FBXL21	TSS1500	N_Shore	0.240406634261359	-2.56701921677201	4.89157298150612	4.93986656318246e-05	0.0135208140645621	2.03336970301913
cg20091384	chr19	GNG7	5'UTR	N_Shore	0.220856581009622	-0.967836221184031	4.89044796831707	4.9542802171051e-05	0.0135511430083521	2.03055223328424
cg13998145	chr9			S_Shore	-0.213274816992175	2.80135448630432	-4.89019229213338	4.95756181820218e-05	0.0135511430083521	2.0300749964704
cg25533997	chr18	BRUNOL4;BRUNOL4;BRUNOL4;BRUNOL4	Body;Body;Body;Body	N_Shore	-0.221890354697854	-0.0156980527146913	-4.88984413385264	4.96203393377126e-05	0.0135543249737158	2.02887712437162
cg07416818	chr1	MFN2;MFN2	5'UTR;5'UTR	Island	0.20458820343968	-2.25359298237622	4.88820402239537	4.98315578727847e-05	0.0135950196044171	2.02533670622558
cg05376228	chr19	SBNO2;SBNO2	Body;Body	Island	0.230532991004219	-0.573678396784344	4.88817211970621	4.98356753310858e-05	0.0135950196044171	2.02510505450583
cg02625638	chr8	FAM83A;FAM83A	Body;Body	N_Shore	0.24494774403668	3.03963104303391	4.88680486537482	5.00124585543229e-05	0.0136284764919921	2.02207230734891
cg07649744	chr20	PRIC285	TSS1500	Island	0.201131262125075	-3.00625510103495	4.88585117981723	5.01361405868786e-05	0.0136284764919921	2.01973359017934
cg24136740	chr10	DIP2C	Body	S_Shore	-0.347331619874762	2.7518350478249	-4.88570020232319	5.01557487498793e-05	0.0136284764919921	2.01923795770461
cg06500883	chr9	ADAMTSL1	Body	Island	0.263420328890389	3.64211397116745	4.88566354867107	5.01605102942199e-05	0.0136284764919921	2.01934472073153
cg10813147	chr1	DR1;DR1	5'UTR;1stExon	S_Shore	0.199812213764353	-3.20148949529877	4.88548693530207	5.01834598620211e-05	0.0136284764919921	2.01873636754012
cg02566775	chr6	PLAGL1;PLAGL1	5'UTR;5'UTR	N_Shore	-0.241913833957481	1.00953178068257	-4.88543517529795	5.01901876781357e-05	0.0136284764919921	2.01870532341839
cg14096180	chr11	CLCF1;LOC100130987;CLCF1;CLCF1	1stExon;Body;TSS1500;5'UTR	S_Shore	-0.180713861432802	-2.67849655433914	-4.88542779043945	5.01911476430624e-05	0.0136284764919921	2.01850829830463
cg25172682	chr17	MMP28;MMP28	TSS200;TSS200	Island	0.189224661469119	-1.99336639836454	4.88515771556921	5.02262675980989e-05	0.0136289808688163	2.01816737962145
cg27357282	chr18	RAB27B	TSS200	Island	-0.200575279411582	-3.22513852870209	-4.8835650097306	5.04338817089193e-05	0.0136762601755753	2.01434223719115
cg10593727	chr5	HK3	Body	S_Shelf	-0.216285428484734	3.2270900945435	-4.8824980800281	5.05734407029373e-05	0.0137050345020253	2.01183000426021
cg06235351	chr20	FAM110A	TSS1500	N_Shore	0.225777306814022	-3.14816282916369	4.88178356827965	5.0667118491351e-05	0.0137213455371875	2.01007331164812
cg21136544	chr6			N_Shelf	-0.189988534474828	2.66191529019231	-4.8815018770778	5.07040981299769e-05	0.013722290536245	2.00927476021644
cg17271223	chr7	EXOC4;EXOC4	Body;Body	OpenSea	0.202441406096576	2.8587267746552	4.88057202667131	5.08263586551287e-05	0.0137379286792474	2.00729093080092
cg03935060	chr16	GRIN2A;GRIN2A;GRIN2A	Body;Body;Body	N_Shore	0.30327248199006	0.620823258646236	4.88054489460793	5.08299305274877e-05	0.0137379286792474	2.00716598130115
cg21243750	chr9	FREM1	5'UTR	OpenSea	0.208915736431948	1.52580261156636	4.88029783977698	5.08624663053449e-05	0.0137379286792474	2.00643618920223
cg05937496	chr1	VAV3	TSS1500	S_Shore	-0.199940088364913	-2.65953951877264	-4.87944797065842	5.0974549108568e-05	0.01375913223076	2.00462134220914
cg15749322	chr11	ANKRD42	TSS200	Island	0.202963051244986	-3.66627018137989	4.87849907604728	5.10999844754009e-05	0.0137839096372187	2.00232313941873
cg16203262	chr13	EDNRB	5'UTR	S_Shelf	-0.256649943507563	1.565147562027	-4.877925699125	5.11759298272136e-05	0.0137953135942976	2.00085732756
cg09057863	chr16			Island	-0.154325125647043	-2.77571132113767	-4.87747932551692	5.12351316307162e-05	0.0138021920246557	1.99995374744704
cg05231332	chr17	RPH3AL	Body	Island	-0.244010855538021	1.27542157758449	-4.87661776170243	5.13495938136108e-05	0.0138110145694217	1.99780625668813
cg25698777	chr8	FAM91A1	TSS200	Island	0.13615394626648	-4.10347748956434	4.87642271770359	5.13755417802155e-05	0.0138110145694217	1.99738041380522
cg04477431	chr6	BAT4	Body	N_Shore	0.208984649491092	0.434816918541046	4.87604650614708	5.14256288061577e-05	0.0138110145694217	1.99651366569263
cg22789318	chr17	ABR;ABR;ABR	Body;Body;Body	Island	0.24703130169155	3.22065222328493	4.87587487782628	5.14484948589008e-05	0.0138110145694217	1.99610643844576
cg11239633	chr3	CTDSPL;CTDSPL;CTDSPL;CTDSPL	1stExon;5'UTR;5'UTR;1stExon	Island	-0.214246358339722	-2.36646361595634	-4.8756593209217	5.14772279717103e-05	0.0138110145694217	1.99556404893839
cg08616111	chr19	NFIX	Body	Island	0.231100585725847	0.575631250664847	4.87558287427727	5.14874219555357e-05	0.0138110145694217	1.99523622959473
cg00862883	chr6	TMEM170B	TSS1500	Island	0.184694966735505	-3.04031064370859	4.875459869072	5.15038286675639e-05	0.0138110145694217	1.99508311831011
cg13876809	chr1	GPR88	3'UTR	S_Shore	-0.307210343799346	1.7083705316269	-4.87517224362722	5.15422132744004e-05	0.0138122681551773	1.99431029397143
cg16954577	chr18	TNFRSF11A	Body	Island	-0.383750264715688	1.4591471185491	-4.87466956594238	5.16093662697879e-05	0.0138212244083328	1.99328856528961
cg20124188	chr17	FAM64A	5'UTR	S_Shore	-0.388487453205188	-1.74319221081884	-4.87425653108922	5.16646095184543e-05	0.013821561901435	1.99224821735533
cg00556742	chr2	C2orf60;C2orf60;C2orf47	TSS1500;TSS1500;Body	Island	0.157911540482701	-2.71514307970589	4.87415579921983	5.16780913625888e-05	0.013821561901435	1.99199287349439
cg00065396	chr6			N_Shore	0.251194032661746	2.01890988773347	4.87386825757165	5.17165950459207e-05	0.0138228371628902	1.99133694920529
cg20622019	chr20	ADA	Body	N_Shore	-0.276368907418584	0.0357558732506695	-4.87312698396128	5.18159891613584e-05	0.0138346394837347	1.98932335447198
cg23685965	chr18	CYB5A;CYB5A	Body;Body	Island	-0.472379128906267	-2.1015535701939	-4.87287223264264	5.18501918752863e-05	0.0138346394837347	1.98905397654136
cg24516766	chr11	NLRX1;NLRX1	TSS200;TSS200	N_Shore	-0.205758737278499	-3.11532298374867	-4.87278398540026	5.18620451627162e-05	0.0138346394837347	1.98865551394671
cg24334790	chr2	ARL5A;ARL5A;ARL5A	TSS200;TSS200;TSS200	S_Shore	-0.205728173029164	-3.14407133854801	-4.87165493862044	5.20139377832435e-05	0.0138475800126574	1.98612582746756
cg12664119	chr1	TBX15	TSS200	S_Shore	-0.374908966953853	1.89432312744372	-4.87153699144703	5.20298311458049e-05	0.0138475800126574	1.9858634587576
cg00553833	chr1	TMEM200B	Body	Island	-0.279734978958191	2.63892214533062	-4.8715079449355	5.20337459061461e-05	0.0138475800126574	1.98579237353746
cg17046776	chr11	ST5;ST5;ST5	5'UTR;5'UTR;TSS200	OpenSea	-0.312697747989239	-2.79439366970244	-4.87141897154459	5.20457391852227e-05	0.0138475800126574	1.98547662890067
cg10514093	chr5	PPP1R2P3	Body	Island	-0.22908934532288	-0.214832569917636	-4.8703643477041	5.21881099560619e-05	0.013874872726244	1.98300578687926
cg11431402	chr9	CRB2	Body	Island	0.376087076201154	0.769162697041563	4.87015776874721	5.22160431684118e-05	0.013874872726244	1.98254830504906
cg12219789	chr17	NEURL4;NEURL4	Body;Body	Island	0.221443579545874	-0.282070281118472	4.86977038761216	5.22684645480724e-05	0.0138798009931249	1.98147044333203
cg02338757	chr11	OPCML;OPCML	TSS1500;Body	Island	-0.21636594464081	-2.5898183211779	-4.86807019212358	5.24991643172615e-05	0.0139308577658852	1.97757238486119
cg24302127	chr1			OpenSea	0.221246689758982	1.59164772646949	4.86785282703266	5.25287321705485e-05	0.0139308577658852	1.97704519998712
cg16408784	chr11	ZNF259	Body	N_Shore	0.373224930381954	-0.208375833134022	4.86672142669269	5.26829048898089e-05	0.0139463057223487	1.97440605480311
cg07841463	chr5	NUP155;NUP155	1stExon;TSS200	Island	-0.140770097364589	-3.38953013704187	-4.86626951078642	5.27446129866232e-05	0.0139463057223487	1.97321128749634
cg14525390	chr14	TTC7B	Body	OpenSea	0.234370801445667	2.65333146246156	4.86597248006064	5.27852113473922e-05	0.0139463057223487	1.94311901261716
cg12852800	chr6	CNPY3	TSS1500	N_Shore	0.30616664780056	1.10728489721154	4.86591489037405	5.2793086372186e-05	0.0139463057223487	1.97252609634418
cg07705820	chr6	SLC44A4	Body	S_Shelf	0.212753115465413	2.91605771655995	4.86588393865244	5.27973193109579e-05	0.0139463057223487	1.97230656605508
cg26919723	chr8			OpenSea	0.308889896594218	1.82134048327005	4.86529396966772	5.28780682394451e-05	0.0139463057223487	1.97086959988396
cg21961527	chr12	LHX5	Body	Island	-0.146516354607451	-3.59121940781638	-4.86527775581491	5.28802891743158e-05	0.0139463057223487	1.97090269129688
cg16805215	chr3			OpenSea	0.267986351493809	1.12751561493737	4.86504038815917	5.29128139442359e-05	0.0139463057223487	1.970419538312
cg11481687	chr14			Island	0.277635475235207	-1.25687274233928	4.86480989366646	5.29444161390508e-05	0.0139463057223487	1.96991618948579
cg24874977	chr17			Island	0.216247300076169	-2.93471363540253	4.8647215676971	5.29565311831878e-05	0.0139463057223487	1.96971082986382
cg07800320	chr3	ALDH1L1	TSS200	Island	-0.175745559847796	-2.66430096507287	-4.86444310642861	5.2994743939152e-05	0.0139463057223487	1.96887602581463
cg03885055	chr1	C1orf144;C1orf144	3'UTR;3'UTR	OpenSea	0.208625084032199	-0.177193727292459	4.86443815283747	5.29954239622026e-05	0.0139463057223487	1.96885060993733
cg00199007	chr20	SLC17A9	TSS200	Island	-0.342308586537094	-1.68459844139551	-4.86358420978969	5.3112783156838e-05	0.0139565677061124	1.96690023505237
cg14295958	chr14	THTPA;THTPA;THTPA;THTPA	5'UTR;5'UTR;Body;1stExon	Island	0.25727758859826	-1.4809798310616	4.86319479336552	5.31663879955478e-05	0.0139565677061124	1.96594061387815
ch.4.171062660F	chr4			OpenSea	0.210153781455967	-2.24317126702465	4.86299928681644	5.31933207689279e-05	0.0139565677061124	1.96552258787637
cg07131544	chr6	NCR2	TSS1500	OpenSea	-0.273092705912483	1.81935927245569	-4.86292734433601	5.32032349325492e-05	0.0139565677061124	1.96542408983457
cg23202388	chr11	CHID1;CHID1	1stExon;5'UTR	S_Shelf	-0.351448347922213	1.04165411754199	-4.86291650566525	5.32047287358298e-05	0.0139565677061124	1.96534035748151
cg10401489	chr19	C19orf20	Body	OpenSea	-0.237184306899279	2.57718320897155	-4.86224254278773	5.32976980922005e-05	0.0139720103096586	1.96370395870027
cg18151569	chr2	CDK15	TSS1500	OpenSea	0.208300221030867	1.93192476421658	4.8618970260753	5.33454233320986e-05	0.0139755799881825	1.96288475958304
cg16895261	chr4	RGS12;RGS12;RGS12	Body;Body;Body	OpenSea	0.32442647024852	0.404305660919525	4.86048023051237	5.35415699760049e-05	0.013996395687647	1.95955864545157
cg03671597	chr17	SEZ6;SEZ6	TSS1500;TSS1500	S_Shore	-0.21666530399138	-1.53385736668298	-4.86028945106105	5.35680374280236e-05	0.013996395687647	1.95869771840974
cg02478158	chr15	SMAD6;SMAD6;SMAD6	3'UTR;3'UTR;Body	Island	-0.16423513938299	2.49477579553628	-4.86019921197749	5.35805611603861e-05	0.013996395687647	1.95881392992869
cg06258529	chr13	CARKD	Body	Island	0.255106796832844	2.84387845747724	4.86015047741981	5.35873259539235e-05	0.013996395687647	1.95875685313208
cg03833605	chr13	MCF2L;MCF2L	Body;Body	OpenSea	-0.183611726466576	2.39225838490961	-4.85997565509675	5.36115999094081e-05	0.013996395687647	1.95825804272389
cg08442052	chr5	DNAH5	Body	OpenSea	0.274071743701232	0.278822337508373	4.85984439466634	5.36298325762025e-05	0.013996395687647	1.95803431569935
cg00044354	chr1	MIER1;WDR78;MIER1;MIER1;MIER1;MIER1;MIER1;WDR78;MIER1;MIER1	TSS1500;Body;TSS1500;TSS1500;TSS1500;TSS1500;TSS1500;Body;TSS1500;TSS1500	N_Shore	-0.31536389279162	-0.641035885044509	-4.85910027101564	5.37333123529979e-05	0.0140076291319783	1.95624288734378
cg25033759	chr1	LOC115110	Body	OpenSea	0.227143262843837	3.29698167339362	4.85904325985465	5.37412487290017e-05	0.0140076291319783	1.95614810182732
cg09032310	chr5			N_Shore	0.252778172332173	-1.90894226534234	4.85873663128431	5.37839538703359e-05	0.0140098480882297	1.95543687554024
cg00012529	chr12	GALNT9	Body	S_Shore	0.567335493306851	2.15240725306614	4.85773317209231	5.39239469569411e-05	0.0140373900572325	1.95310882881325
cg03995968	chr16			OpenSea	-0.183094896092882	2.54210207664638	-4.85719984251718	5.3998500722251e-05	0.014040359991917	1.95161033209599
cg03425110	chr10	NEUROG3;NEUROG3	5'UTR;1stExon	Island	-0.196871671715531	-3.17891337565091	-4.85716132779399	5.4003888669333e-05	0.014040359991917	1.95160948519888
cg18406708	chr2	FAM82A1;FAM82A1;FAM82A1;FAM82A1	Body;Body;Body;Body	OpenSea	0.305542566228499	-0.738599968415733	4.85593483748067	5.41757485944762e-05	0.0140761099586869	1.94873228879046
cg17565279	chr17	ASGR2;ASGR2;ASGR2;ASGR2	Body;Body;Body;Body	OpenSea	0.230448591726412	2.31293925970865	4.85515979007621	5.42846335811549e-05	0.0140954626414297	1.94683358391637
cg25703346	chr2	GALNT13	5'UTR	Island	-0.188775730437076	-2.25208056992623	-4.85483202870335	5.43307461900219e-05	0.0140985017572171	1.94605125762246
cg08451978	chr3	C3orf52	Body	OpenSea	-0.256431217256413	1.09710445236892	-4.8539377907721	5.4456756068429e-05	0.0141222567647052	1.94393185133302
cg09043226	chr6	AGPAT1;RNF5;RNF5P1	TSS1500;TSS200;TSS200	OpenSea	-0.221368244306662	-2.4652019627638	-4.85362932787204	5.45002905084002e-05	0.0141246069153716	1.94330386698421
cg00765428	chr21	IL10RB	TSS200	Island	0.150695194661513	-2.56796171550302	4.8529313883396	5.45989220261168e-05	0.0141412243425431	1.94151126454561
cg14189750	chr12	NTN4	Body	N_Shore	0.249514750262012	-2.42180448204343	4.85168132478387	5.47760263911873e-05	0.0141635885182967	1.93864729819831
cg02011074	chr1	DNM3;DNM3	TSS200;TSS200	Island	0.4185200370688	-2.32436707074582	4.85162573302027	5.47839157938043e-05	0.0141635885182967	1.8178948089891
cg13316977	chr19	BEST2	Body	Island	0.3132965503602	0.669743539895773	4.85148110362768	5.48044464675862e-05	0.0141635885182967	1.93806822734696
cg18821281	chr3	VGLL4;VGLL4;VGLL4	Body;1stExon;5'UTR	S_Shore	0.170750594358149	-3.02196811301945	4.85134665926597	5.482353825958e-05	0.0141635885182967	1.93783351535448
cg05533119	chr20			Island	-0.38898254111537	-3.50988386082007	-4.85089407994599	5.48878558909428e-05	0.0141671824989803	1.93681341596887
cg16276108	chr5			OpenSea	0.297602582613348	-1.41544828005877	4.85076227409278	5.49066015077349e-05	0.0141671824989803	1.93642835607616
cg02924348	chr18			N_Shore	-0.272215485018332	0.93124541519822	-4.85041211798326	5.49564324033851e-05	0.0141686283542989	1.93564265126159
cg00917003	chr7	ATG9B	Body	Island	-0.340109161636058	-1.15556018793579	-4.85023704566663	5.49813640405409e-05	0.0141686283542989	1.93272517719856
cg08447520	chr12	DTX1	Body	N_Shelf	0.252707652558402	3.22757604997144	4.84918913106367	5.51308324373063e-05	0.0141928592082948	1.93281399857609
cg12631735	chr15	RGMA;RGMA;RGMA;RGMA;RGMA;RGMA	TSS200;Body;5'UTR;5'UTR;5'UTR;Body	Island	0.222847192529032	-2.75302839127431	4.84909226716681	5.51446690948802e-05	0.0141928592082948	1.93243751568644
cg05580277	chr2	VPS24;VPS24	TSS1500;TSS1500	S_Shore	-0.263051347734379	1.36500033182217	-4.84872103142887	5.51977310392442e-05	0.014197597937069	1.93160230634355
cg13640145	chr4	LOC100192379;TMEM155	TSS200;5'UTR	N_Shore	-0.350193085238116	0.703857581618348	-4.84805931447999	5.52924394361037e-05	0.0141983120694797	1.93000500145041
cg01870580	chr5	SGCD;SGCD;SGCD	Body;Body;Body	OpenSea	-0.148786954282906	2.75717779659877	-4.8480450102211	5.52944885351723e-05	0.0141983120694797	1.92978375498569
cg01320048	chr10	VWA2	5'UTR	Island	0.226088912311125	-0.629572161721435	4.84797538700316	5.53044632167382e-05	0.0141983120694797	1.92967748271329
cg18889183	chr2	DNMT3A;DNMT3A;DNMT3A	5'UTR;5'UTR;5'UTR	N_Shore	-0.129890159811739	-4.05975765301162	-4.84701438460618	5.5442327263621e-05	0.0142247931216802	1.9274299264138
cg08450106	chr19	SYCE2;SYCE2	1stExon;5'UTR	Island	0.180228888924354	-2.84280082043566	4.84582227507384	5.56138246792838e-05	0.0142598649173432	1.92414773879538
cg21090866	chr17	VPS53;VPS53	Body;Body	OpenSea	-0.26993962180513	2.57866163657119	-4.84541429656726	5.56726387622875e-05	0.0142601193736257	1.92357820234685
cg20451226	chr19	ZNF155;ZNF155	TSS200;TSS200	OpenSea	0.209722949300512	-2.6260715058904	4.84533260707323	5.56844225932994e-05	0.0142601193736257	1.91400994911369
cg07372195	chr17	ABCA5;ABCA5;ABCA5	5'UTR;1stExon;5'UTR	OpenSea	-0.205042933792416	2.41498892254432	-4.84497776978664	5.57356374372515e-05	0.014264319687181	1.92265599730642
cg17301223	chr8	OPLAH	Body	Island	-0.360596649297945	-0.0267356685140982	-4.84463635330217	5.57849598050527e-05	0.0142680307212747	1.92191184350572
cg07625156	chr15	TMEM62	Body	Island	-0.138146719494774	-3.5504726039041	-4.84318720670526	5.59947968833405e-05	0.0143127661071596	1.91844747298162
cg10605904	chr1	TXNDC12;KTI12	Body;1stExon	Island	0.174421171473714	-2.89662379442886	4.84232205273569	5.61204487283496e-05	0.0143359406374082	1.91637964857307
cg23616309	chr6	TFEB;TFEB	5'UTR;5'UTR	Island	0.227818709762957	-3.20219077358222	4.84122431348147	5.62802875117076e-05	0.0143655227938341	1.91385794884619
cg23391664	chr14			OpenSea	-0.176370631148166	3.09801349767027	-4.84028437747983	5.64175117566099e-05	0.0143655227938341	1.91155519124007
cg01784859	chr1	PIGM	TSS200	Island	0.227723065276492	-3.10343748515457	4.84022266853714	5.64265325695592e-05	0.0143655227938341	1.91151083833862
cg00527440	chr2	THAP4;THAP4	Body;Body	Island	-0.350615221874007	-2.58772383526695	-4.84009010654448	5.64459158019386e-05	0.0143655227938341	1.91109540598195
ch.5.1443044F	chr5	AGGF1	Body	OpenSea	-0.290568166666041	-2.51746289032181	-4.8396081124748	5.65164493324144e-05	0.0143655227938341	1.91000410852902
cg05800450	chr9	ZFP37	Body	N_Shore	0.207062617886914	-0.0421720844925216	4.83946590955938	5.65372757495884e-05	0.0143655227938341	1.90958564971977
cg00766914	chr6	PDSS2	TSS1500	Island	0.218694318614453	-2.42773700747528	4.83941344363172	5.65449616233282e-05	0.0143655227938341	1.90951399977284
cg02863117	chr2			N_Shore	0.240870454640607	2.26754980483494	4.83939191148543	5.65481162281273e-05	0.0143655227938341	1.90286930227462
cg00686083	chr6	ZBTB9	TSS1500	N_Shore	0.214403235326098	-2.75729621642805	4.83936681589625	5.65517931240816e-05	0.0143655227938341	1.90943780328931
cg24252708	chr6	TNXB	Body	N_Shore	-0.191381124321709	2.90238624413215	-4.83847905260613	5.66820186861313e-05	0.0143673681516345	1.90707505494925
cg01352175	chr18			Island	-0.318262688907997	-1.7023199850595	-4.83818740743022	5.67248655625557e-05	0.0143673681516345	1.90650812242081
cg19674300	chr15			Island	0.147140030932195	-2.64151170247389	4.83818084728632	5.67258297155769e-05	0.0143673681516345	1.90646618300755
cg17339414	chr4			S_Shore	0.212609079293814	2.17822078879466	4.83816187262745	5.67286185387799e-05	0.0143673681516345	1.90654856687144
cg11116035	chr5	HOMER1	Body	N_Shelf	-0.176832621885226	1.4452192119577	-4.83812267440377	5.67343801800276e-05	0.0143673681516345	1.90620694183756
cg26393791	chr2			OpenSea	0.212118670591035	2.09633712347371	4.83779457210588	5.67826300707078e-05	0.0143707051437936	1.90548370304535
cg11108534	chr2			OpenSea	-0.183647852479573	3.16614913117257	-4.83686608241883	5.69193945058066e-05	0.0143964256939529	1.90346323018627
cg15020645	chr5	APC;APC;APC	5'UTR;5'UTR;5'UTR	OpenSea	0.225494353810724	-2.81864497834986	4.83614342485701	5.70260688873156e-05	0.0144087061363668	1.90153436111504
cg02683621	chr7			N_Shore	0.192034293761052	2.68058154417951	4.83606079686552	5.70382787009038e-05	0.0144087061363668	1.90135995000634
cg09643340	chr11			Island	0.176258148269776	-1.54017510568745	4.83568082746919	5.70944599584343e-05	0.0144088174806467	1.90046138908941
cg20258698	chr7	TNS3	5'UTR	OpenSea	-0.260511240421925	1.25131275533581	-4.83558220681949	5.71090508115376e-05	0.0144088174806467	1.90042924741593
cg09802608	chr14	NKX2-8;NKX2-8	5'UTR;1stExon	N_Shore	-0.217842681189941	-2.98019064075771	-4.8350078881277	5.71940951615085e-05	0.0144213943049672	1.89888924008708
cg19184963	chr22	MAPK11	1stExon	Island	-0.202856247260381	-2.82122835729999	-4.83470669295766	5.72387464939924e-05	0.0144237768924938	1.89834431610309
cg26330510	chr5			Island	-0.173165682349426	-2.56670379901038	-4.83344179724582	5.74266456610669e-05	0.0144622318499147	1.89517924741921
cg13390388	chr8	EBF2	Body	OpenSea	0.300478021416291	1.79302262959957	4.8331559774824	5.74691895373089e-05	0.0144640560136403	1.89467442612061
cg15731180	chr7			N_Shore	0.294650772077492	-1.03133835648367	4.83260624748988	5.75511049534612e-05	0.0144757810280762	1.89335724397709
cg08554554	chr20	ARFRP1;ARFRP1	3'UTR;3'UTR	S_Shelf	0.254883930757107	-0.18191539007799	4.83120752507683	5.77600572622402e-05	0.0145194255353912	1.88965749235
cg04458510	chr8	TMEM67;TMEM67;TMEM67	TSS200;TSS200;TSS200	Island	0.193817619030724	-3.45146967870302	4.83001279849376	5.79391373084217e-05	0.0145555119925751	1.88715197876566
cg02865498	chr19	FARSA	Body	N_Shore	0.254527737040389	-3.24268850125551	4.82896134492809	5.80972023762313e-05	0.0145841037796761	1.88471267590038
cg00088428	chr6	RFPL4B	TSS200	OpenSea	-0.241508378666172	1.85597377821256	-4.82870816083496	5.81353280997765e-05	0.0145841037796761	1.83948288566853
cg06495728	chr3	BCL6	5'UTR	S_Shore	0.163211673996416	-1.33743397070564	4.82850224068304	5.81663550810967e-05	0.0145841037796761	1.88338902731356
cg16367027	chr9	C9orf43;POLE3;POLE3	5'UTR;TSS1500;TSS1500	S_Shore	0.179385149809175	3.43218172201456	4.82816709040933	5.82168892933511e-05	0.0145841037796761	1.88267024772698
cg26836413	chr4	PDGFRA	Body	OpenSea	-0.164240447179264	3.88412919739927	-4.82799547222745	5.82427830520046e-05	0.0145841037796761	1.88236163374464
cg24159014	chr1	ATP1A4;ATP1A4	Body;Body	OpenSea	0.171244404516464	3.00696039740757	4.82783828536189	5.82665095446385e-05	0.0145841037796761	1.88193067791822
cg04012924	chr11	FAR1	5'UTR	Island	-0.230132432468559	-2.30777822544295	-4.82708735423935	5.83799922711211e-05	0.0146010170634378	1.88020590170603
cg12489727	chr17	TNRC6C;TNRC6C	3'UTR;3'UTR	S_Shore	-0.254483992492576	3.47898209073651	-4.82691975134872	5.84053511046601e-05	0.0146010170634378	1.87980387900592
cg05296566	chr14	SUPT16H	Body	N_Shore	-0.19724342009865	2.67822020851786	-4.82656723417726	5.84587240873416e-05	0.0146054488208972	1.87888607173356
cg04001424	chr5			N_Shelf	-0.339908926551617	2.26737263307738	-4.82600038244768	5.85446510264114e-05	0.014616574016384	1.87767186484237
cg01725318	chr4	CLGN;CLGN;CLGN;CLGN	1stExon;1stExon;5'UTR;5'UTR	Island	0.158262806497599	-3.77084978645565	4.82567515953939	5.85940075103283e-05	0.014616574016384	1.85359946186401
cg16250472	chr6	SMOC2;SMOC2	Body;Body	OpenSea	0.282606108482188	3.04773039026385	4.82556805432151	5.86102711442567e-05	0.014616574016384	1.87654207204805
cg02261047	chr16			OpenSea	0.297619788012749	-0.247682713996522	4.82484122573882	5.87207577078697e-05	0.0146301270495157	1.87489444215227
cg20412244	chr6			S_Shore	0.349618129560668	-0.737144439166337	4.82456411408803	5.87629369280883e-05	0.0146301270495157	1.87422094862209
cg27108925	chr5	MAN2A1	TSS200	Island	-0.136517636905917	-3.22253182966024	-4.82413167202594	5.88288197176628e-05	0.0146301270495157	1.87311006682356
cg16266698	chr3	TRAK1;TRAK1	Body;Body	S_Shore	-0.198137444669066	2.71679199459516	-4.82398191353994	5.88516527663482e-05	0.0146301270495157	1.87271687112305
cg00787013	chr10			OpenSea	0.238852113794811	2.00073823766857	4.82376525303515	5.88847018117668e-05	0.0146301270495157	1.87221550667181
cg17378193	chr3	FBLN2;FBLN2;FBLN2	3'UTR;3'UTR;3'UTR	S_Shore	-0.31599159640417	1.49873932918797	-4.82360316688024	5.89094383399228e-05	0.0146301270495157	1.75032864162375
cg25057461	chr10			N_Shore	-0.251091813646408	2.32694663826989	-4.82355688500743	5.8916503488369e-05	0.0146301270495157	1.87172271453748
cg23176615	chr5	COL23A1	Body	Island	0.190115206065269	-0.248501072741716	4.823335811636	5.89502631143832e-05	0.0146301270495157	1.87103841258157
cg12164232	chr10	NEUROG3	TSS1500	S_Shore	-0.260856928299656	-2.22404247343328	-4.82272192064279	5.90441107881557e-05	0.0146392398486998	1.8697328156497
cg03569277	chr1			N_Shore	0.202464157208646	-1.07381483311877	4.82262828693405	5.90584380618506e-05	0.0146392398486998	1.86951355345528
cg04401121	chr7	LOC286016;TNPO3	TSS1500;Body	N_Shore	-0.215814155466657	-3.20728877224721	-4.82207400840093	5.91433218833899e-05	0.0146514170809081	1.86822559248338
cg08534256	chr22	DNAL4	5'UTR	Island	0.257552956082093	-2.93536598043171	4.82114833128549	5.92853555570166e-05	0.0146536826232812	1.86612699450776
cg09125812	chr8	ANK1;ANK1;ANK1;ANK1;ANK1	Body;Body;Body;Body;Body	Island	-0.297346313509443	-2.75353790271325	-4.82106737840448	5.92977930213477e-05	0.0146536826232812	1.86592508195152
cg27387030	chr1	FMOD	TSS1500	OpenSea	-0.524763785147883	-1.02506038633939	-4.82102355294337	5.93045273827773e-05	0.0146536826232812	1.86495900758081
cg19267163	chr6	NKAIN2	Body	OpenSea	-0.200913749473428	1.68510471557923	-4.82093747316766	5.93177569103229e-05	0.0146536826232812	1.86545496482591
cg03584544	chr2			OpenSea	0.233713243791785	-0.669937703972942	4.82084947978705	5.93312835962803e-05	0.0146536826232812	1.86517308449528
cg10688799	chr13			OpenSea	0.295788210455066	-1.11194579211715	4.82023089557193	5.94264620990532e-05	0.0146683481969447	1.86391289307456
cg20414783	chr12			N_Shore	-0.352156002502891	-1.54280407806893	-4.81993894869495	5.94714356799186e-05	0.014670611394898	1.86320019571065
cg25271892	chr11	CHRM1	TSS1500	N_Shore	-0.342099360494161	-0.765535211946258	-4.81970388722476	5.95076710220357e-05	0.014670717588592	1.86262523550371
cg02571874	chr3	TMEM40	5'UTR	OpenSea	0.286777500432966	-1.59211890976578	4.81904746340489	5.96089777257232e-05	0.014686856369402	1.86106010947011
cg02071074	chr13	ATP7B;ALG11;ATP7B	Body;TSS1500;Body	N_Shore	0.222001533273873	-2.5481651401752	4.81856411592677	5.96836838542036e-05	0.0146879545290012	1.85996499709985
cg02712036	chr15	RAB27A	5'UTR	OpenSea	0.397407282625788	-1.15615313299767	4.81855477421688	5.96851286319577e-05	0.0146879545290012	1.85987439260403
cg25165544	chr8	TRAPPC9;TRAPPC9	Body;Body	OpenSea	-0.19135352224636	3.78164890759022	-4.81816487035926	5.97454619810985e-05	0.0146939767932757	1.85887375297465
cg19529363	chr19	EBI3	TSS200	OpenSea	0.320494800837894	-2.16510873859436	4.81785684624708	5.97931685637355e-05	0.014696888230638	1.85829881853726
cg16179182	chr5	VTRNA1-1	TSS1500	OpenSea	-0.334966102338018	-1.0883553390896	-4.81733246548238	5.98744721912384e-05	0.0147080492266848	1.85696544691918
cg25170997	chr7	NOM1	1stExon	Island	0.138598027943027	-3.15368379810183	4.81642100229723	6.00160555848752e-05	0.0147187489212748	1.85484154750027
cg17445845	chr15	ATP8B4	Body	OpenSea	-0.198089292554139	2.11412549451152	-4.81637011433015	6.00239702225644e-05	0.0147187489212748	1.82962627985353
cg24536328	chr5	TTC33	TSS200	Island	0.192579574423805	-2.60642417081611	4.81623715411169	6.00446545481702e-05	0.0147187489212748	1.85436846552407
cg02626129	chr13	C13orf33;C13orf33	1stExon;5'UTR	Island	-0.222311615139979	-3.19510077212107	-4.81612750678359	6.00617175151411e-05	0.0147187489212748	1.85414351037465
cg27651218	chr14	KIAA1409;COX8C	5'UTR;TSS200	Island	0.183138309897502	3.75706238294863	4.8155848299399	6.01462387413548e-05	0.0147306515290624	1.85275401614591
cg10781468	chr6			OpenSea	0.342572178834838	-0.822417385931819	4.81505434433238	6.02289764439186e-05	0.0147421033674478	1.8515977408498
cg12286295	chr19			Island	0.243818798548908	-2.63242811491452	4.81437632085796	6.03348911589834e-05	0.0147477206671747	1.82576318006721
cg04985611	chr19	TBXA2R;TBXA2R	5'UTR;5'UTR	Island	-0.184310905958497	-2.94510824015301	-4.81405696556475	6.03848426261284e-05	0.0147477206671747	1.84925420949954
cg15073624	chr19			Island	0.177131859008983	-2.74986031305214	4.813969893097	6.03984691232386e-05	0.0147477206671747	1.84900301132754
cg12756686	chr19			Island	0.833759070232629	-0.177749161289003	4.81388431918049	6.04118641063478e-05	0.0147477206671747	1.8488065165933
cg14791799	chr13	TNFRSF19;TNFRSF19	Body;Body	OpenSea	-0.228755959629436	1.97133420882337	-4.81367528724002	6.04445966381387e-05	0.0147477206671747	1.84828026144889
cg11105319	chr15			OpenSea	0.168036668753566	3.46553139659833	4.81330803098481	6.05021487453186e-05	0.0147477206671747	1.84729298909215
cg00542041	chr1	DVL1	Body	Island	0.207261402030597	4.21002577024559	4.81329701763867	6.05038754762661e-05	0.0147477206671747	1.84739325803181
cg23645149	chr17	DUSP14	5'UTR	N_Shelf	0.20727562571753	2.90980693433326	4.81242830805347	6.06402321246239e-05	0.0147721696498071	1.8453468282042
cg03769629	chr6	TRIM26	TSS1500	Island	0.206451774832476	-3.41574705909168	4.81179204781934	6.07402978510857e-05	0.014787754237553	1.84383712901252
cg06288900	chr16	HS3ST4	Body	OpenSea	-0.200390415908319	1.10028018045177	-4.81123835041446	6.08275134695658e-05	0.0147948465363334	1.84246880581065
cg06918887	chr4	EVC	TSS200	N_Shore	-0.179885725685324	-1.89097615593673	-4.81098754946154	6.08670596660238e-05	0.0147948465363334	1.8409901547735
cg16121765	chr10			OpenSea	-0.195095176641055	2.38719269643731	-4.81091976270708	6.0877752678541e-05	0.0147948465363334	1.84177010854638
cg24835051	chr1	TMEM51;TMEM51;TMEM51;TMEM51	5'UTR;5'UTR;5'UTR;5'UTR	Island	-0.202135042704473	-2.65879527336676	-4.81061971707919	6.09251059543892e-05	0.0147975778535017	1.84096819553837
cg03893663	chr11			OpenSea	-0.280860234207571	1.49801325313346	-4.80998849107728	6.10248467753927e-05	0.0148130223593579	1.8395736484343
cg22876683	chr1	PRKCZ;PRKCZ;PRKCZ	5'UTR;Body;5'UTR	N_Shelf	-0.162424135441956	2.52302199142397	-4.80966091688668	6.10766716811049e-05	0.014816824470863	1.83852747689724
cg20714110	chr3			Island	-0.436767002487974	0.338852729035977	-4.80919110236678	6.11510771857037e-05	0.0148260967557085	1.83756034077157
cg19452754	chr3	KCTD6;KCTD6	Body;Body	OpenSea	0.228741522939385	3.05668902510928	4.80785823861021	6.13626604873919e-05	0.0148685972032906	1.8344866718917
cg12087004	chr3			OpenSea	0.239275540141146	-1.55069018261642	4.80712698893516	6.14790531038757e-05	0.0148879956842997	1.78933410326408
cg10310944	chr12			OpenSea	-0.218229062089042	1.75671432059272	-4.8060737359227	6.16470878396579e-05	0.0149153563133876	1.83011947634634
cg09027255	chr1			OpenSea	0.286331047797509	1.44002414416135	4.80580067542388	6.16907266807436e-05	0.0149153563133876	1.82956397163497
cg00433861	chr18	DOK6	Body	Island	0.195226015583209	1.28127398451465	4.80573490167546	6.17012428612027e-05	0.0149153563133876	1.82916542143417
cg06169110	chr19	ABCA7	Body	Island	0.24369992296147	2.00993894134939	4.80529497680371	6.17716260939753e-05	0.014916196894538	1.82838114450288
cg19182986	chr11	NRGN;NRGN	Body;Body	N_Shore	0.420034614565248	3.01884636374015	4.80525810978338	6.17775280726873e-05	0.014916196894538	1.82840497581947
cg06180363	chr19	TRIM28	1stExon	Island	0.261814923714053	-3.32327625421259	4.80471149021916	6.18651018165111e-05	0.0149168938671834	1.82705785218719
cg09461728	chr19	C19orf40;CCDC123	5'UTR;TSS1500	S_Shore	0.351577800324573	-1.60889518764813	4.80466749233265	6.18721561121014e-05	0.0149168938671834	1.82686263605848
cg02215787	chr7	RBAK	3'UTR	N_Shelf	-0.265447689233751	2.21116585121014	-4.80455851826108	6.18896316800411e-05	0.0149168938671834	1.82667480578873
cg17033333	chr5			OpenSea	-0.227167303584011	2.77659705528782	-4.80345618716549	6.2066684783362e-05	0.0149507733626217	1.823976493427
cg02270518	chr6			OpenSea	-0.238553576099222	1.62223883505966	-4.80320027504159	6.21078611760561e-05	0.0149519019660038	1.82339916656729
cg23169689	chr15	SQRDL	TSS200	Island	0.202353242301778	-3.05732948634683	4.8027755133131	6.21762660030308e-05	0.014959004634487	1.82242432941364
cg17926950	chr19			Island	0.292668669108811	-0.711003838057952	4.80256384761399	6.22103814291608e-05	0.014959004634487	1.82174166088452
cg22138096	chr7	LOC285954	Body	OpenSea	-0.202762262012571	2.2220393556494	-4.8019415736102	6.23107857442332e-05	0.0149683854650811	1.82036899267596
cg03064914	chr4			OpenSea	0.18491002397562	3.14751989254481	4.80186636588106	6.23229315559608e-05	0.0149683854650811	1.82020323262118
cg00968020	chr7	SDK1	Body	OpenSea	0.19288953307586	3.69358433891931	4.80142762642854	6.23938339106408e-05	0.0149683854650811	1.81923118692795
cg12154103	chr19	ADCK4;ADCK4	5'UTR;TSS1500	Island	0.193576308742067	-2.53779184398239	4.8010524485965	6.24545285309049e-05	0.0149683854650811	1.81827531240623
cg25605792	chr10	SMC3	TSS1500	N_Shore	-0.193647752394886	-2.74343751291232	-4.80093193390534	6.24740374220634e-05	0.0149683854650811	1.81793184306635
cg23241456	chr1	CACNA1E	TSS1500	N_Shore	-0.245111854803955	-1.93243447838803	-4.80086442520774	6.24849683837098e-05	0.0149683854650811	1.81786346318042
cg09987231	chr14	MTA1	Body	OpenSea	0.30753841969725	0.074711533237583	4.80067916215495	6.25149758984741e-05	0.0149683854650811	1.81741982551885
cg09823288	chr1			S_Shore	-0.230530825726559	1.52928081902835	-4.80051458861384	6.25416443954081e-05	0.0149683854650811	1.81689424683595
cg10241462	chr2	GLS	Body	S_Shore	0.149986389061995	-2.42544917709911	4.80024168267832	6.25858928653228e-05	0.0149702313651665	1.81620695855209
cg24737639	chr12	NUP37;C12orf48	TSS1500;TSS200	Island	0.129271524199204	-3.21300662382645	4.79950905380372	6.27048352111452e-05	0.0149899310876604	1.81465683057213
cg08527127	chr1	C1orf94;C1orf94	Body;5'UTR	S_Shore	0.214081414514863	0.137818909013896	4.79795744264296	6.29574879005099e-05	0.0150415533818326	1.81078855902049
cg02178774	chr19	LOC729991;RFXANK;LOC729991-MEF2B;LOC729991-MEF2B;LOC729991-MEF2B;LOC729991;RFXANK	Body;TSS1500;Body;5'UTR;Body;Body;TSS1500	N_Shore	0.198614781842783	-3.21130588041741	4.7971831095088	6.30839558559136e-05	0.0150617803432106	1.80913489182567
cg22167763	chr13			OpenSea	0.176150180185041	2.41229642508564	4.79686093188066	6.31366504916014e-05	0.0150617803432106	1.80827941431091
cg08026464	chr2	FARSB	TSS1500	S_Shore	0.284323974013641	-2.32397994899567	4.79638513131828	6.32145520329405e-05	0.0150617803432106	1.79773897805004
cg08464498	chr17	MYO1C;MYO1C;MYO1C	Body;Body;Body	Island	0.220186830834007	1.92076344482618	4.79625719223172	6.32355155828507e-05	0.0150617803432106	1.80693462178523
cg09318162	chr6	PPP1R2P1	Body	Island	-0.159168200679327	2.13600845342983	-4.79624649352108	6.32372689433243e-05	0.0150617803432106	1.80667694554415
cg26115816	chr1	TMEM167B	TSS200	Island	0.21718987072383	-2.01147161613597	4.79575581900698	6.33177356213742e-05	0.0150617803432106	1.80570243956442
cg10313673	chr19	CILP2;CILP2	5'UTR;1stExon	Island	-0.191477329067505	-2.80548456045689	-4.79573563175338	6.33210483655865e-05	0.0150617803432106	1.79224750143569
cg18753619	chr5			OpenSea	0.271668432983656	1.33986934269622	4.79564317112769	6.33362234468893e-05	0.0150617803432106	1.80539427186975
cg11489580	chr4	G3BP2;G3BP2;G3BP2	TSS200;TSS1500;TSS200	Island	0.229447686173614	-3.55652033779848	4.7943884449907	6.35425158025561e-05	0.0151020730669693	1.80253260359451
cg13854930	chr12			OpenSea	0.222827615905541	2.39641166808771	4.79368921305473	6.36577701512482e-05	0.0151206947243725	1.8007120267489
cg17582698	chr7	DGKI	Body	N_Shore	-0.281004974996942	2.04008483927809	-4.79283069944735	6.3799565446121e-05	0.0151413386135002	1.7988413216108
cg27143824	chr4	C4orf41;RWDD4A;C4orf41	5'UTR;TSS1500;5'UTR	S_Shore	0.170475518361162	-1.70797091044923	4.79271567514551	6.38185873161699e-05	0.0151413386135002	1.7982935581735
cg06644721	chr7	PTN	5'UTR	OpenSea	-0.163434060445075	1.95527910188926	-4.7912317240997	6.40645024346292e-05	0.0151908873217983	1.79478075580695
cg08956138	chr11	CD3E;CD3E	5'UTR;1stExon	OpenSea	0.194490012429745	-0.261247033625508	4.79081353022165	6.41339753998847e-05	0.0151985651904709	1.79395092896796
cg04948622	chr6			OpenSea	0.235082936737464	3.43258027352862	4.78965160867464	6.43273975681659e-05	0.0152355908710855	1.79128387852586
cg06026269	chr3	CCR1	5'UTR	OpenSea	-0.216883140293927	3.01981883081616	-4.7887884957406	6.44714561177711e-05	0.0152540978393258	1.78917548226455
cg14323204	chr19			Island	-0.263930787436664	1.02521670977317	-4.78873739907313	6.44799945763598e-05	0.0152540978393258	1.7888807028174
cg03405473	chr5	ARSI	Body	N_Shore	0.229143398195799	0.210314295191029	4.78758799715182	6.46723639843822e-05	0.0152837454579812	1.78623987992066
cg11537614	chr2	KRCC1	TSS200	Island	0.193681817422477	-3.07992858626901	4.78754292706104	6.46799188368736e-05	0.0152837454579812	1.78625441412309
cg05509534	chr5	ANKH	Body	N_Shelf	-0.16854150980656	2.41652588778201	-4.787130996354	6.47490095173893e-05	0.0152840381940889	1.78517511473121
cg06789667	chr6	SYNGAP1	Body	Island	0.172857807725504	-2.52515815694923	4.78709076592268	6.4755761090392e-05	0.0152840381940889	1.78499703416992
cg19857227	chr14			Island	-0.271829586014266	1.91191090772879	-4.78662083554767	6.48346782649746e-05	0.0152876459229608	1.75922092567118
cg16666935	chr13	HSPH1	TSS200	Island	0.173482111750555	-2.77706826423425	4.78644093060571	6.48649158814543e-05	0.0152876459229608	1.78355657383204
cg04585928	chr5	C5orf43	TSS200	Island	0.29819214289167	-3.45926544155612	4.78633350680606	6.4882977930031e-05	0.0152876459229608	1.78341197362075
cg02538052	chr3	PCYT1A	TSS200	Island	-0.139660311491974	-2.93064014948577	-4.78468976169577	6.51599837275683e-05	0.0153321354350356	1.7793823663418
cg01117273	chr3	C3orf17;C3orf17;C3orf17	TSS200;TSS200;TSS200	Island	0.197203929791935	-3.53299144410313	4.7845614552259	6.51816558748871e-05	0.0153321354350356	1.77917768546941
cg06473261	chr4	PPA2;PPA2;PPA2;PPA2;PPA2	TSS200;TSS200;TSS200;TSS200;TSS200	Island	-0.203557517906206	-2.58922991377151	-4.78432893073476	6.52209498151807e-05	0.0153321354350356	1.77855271750877
cg07522416	chr6	GLP1R	TSS1500	Island	-0.271091027345748	-2.20043087147882	-4.7843258285576	6.52214742075287e-05	0.0153321354350356	1.77854273928995
cg22981738	chr19	ZNF784	TSS200	S_Shore	0.211285113962039	-2.30213507253968	4.78349882333423	6.53614220514698e-05	0.0153551703325122	1.77654615191887
cg05362384	chr7			Island	-0.262196007180771	-2.36102783608025	-4.78314663255284	6.5421111952908e-05	0.0153551703325122	1.77572010692264
cg09827701	chr3	USP19	TSS200	Island	0.146088166796016	-3.54313874156573	4.78308308192735	6.54318884382241e-05	0.0153551703325122	1.77561005388598
cg26093023	chr11	NAP1L4	5'UTR	N_Shore	-0.207452497095519	-2.79479657827697	-4.78204121664186	6.56088147345022e-05	0.0153878771368802	1.7729178903958
cg17459824	chr2			N_Shelf	-0.211452506738051	3.32186680367579	-4.78133091651906	6.57297103988036e-05	0.0154074126250093	1.7714716855388
cg12875892	chr1	LYST	TSS1500	Island	0.227646771633651	-2.41279275713425	4.78082957866481	6.58151742719093e-05	0.0154146680924103	1.77011253404914
cg27474957	chr11	HCCA2	Body	N_Shore	-0.339180500319445	-0.549313204077463	-4.7807080744352	6.58359040508958e-05	0.0154146680924103	1.77000827849053
cg24849091	chr17	HRNBP3	5'UTR	S_Shore	0.445671576461992	0.0128612116950482	4.77978221800265	6.5994078980362e-05	0.0154392807564631	1.76773200119964
cg07700524	chr16			OpenSea	0.274506145664139	0.428048273313339	4.77965182754523	6.60163856810114e-05	0.0154392807564631	1.74925135927249
cg13677149	chr7	EVX1	Body	Island	-0.264067368685785	-0.483871541624523	-4.77908546542647	6.61133644509215e-05	0.0154455721437813	1.7660383332309
cg04694437	chr5	MEF2C	5'UTR	N_Shore	-0.321073348946122	-0.94698538429864	-4.7790422190642	6.61207754332949e-05	0.0154455721437813	1.76596370914526
cg27388298	chr1	RERE;RERE	TSS200;TSS200	Island	0.204703589920498	-2.14399568462357	4.77868542632022	6.61819495647768e-05	0.0154455721437813	1.76516333150047
cg25755851	chr1			OpenSea	-0.290794805545577	0.129227430846585	-4.77861477063208	6.6194070606749e-05	0.0154455721437813	1.764871169791
cg27339256	chr8			OpenSea	0.282037286721796	0.761836306503522	4.77831267496833	6.62459204589855e-05	0.0154488729053985	1.76416064222435
cg03742214	chr12	CRY1;CRY1	1stExon;5'UTR	Island	-0.111203140199469	-3.66994812634547	-4.77787115741593	6.63217730366926e-05	0.0154539029787841	1.76309923967571
cg08332662	chr5	CMBL	Body	OpenSea	0.34553281880576	-2.01247795524621	4.77753300249034	6.63799267883187e-05	0.0154539029787841	1.76243610310216
cg02677198	chr20	PRNP;PRNP;PRNP;PRNP;PRNP	5'UTR;5'UTR;5'UTR;5'UTR;5'UTR	S_Shelf	0.221548053396264	1.81391668712302	4.77752886522714	6.63806386050214e-05	0.0154539029787841	1.76235275568595
cg04829993	chr10	COL13A1;COL13A1;COL13A1;COL13A1;COL13A1;COL13A1;COL13A1;COL13A1;COL13A1;COL13A1;COL13A1;COL13A1;COL13A1;COL13A1;COL13A1;COL13A1;COL13A1;COL13A1;COL13A1;COL13A1	TSS200;TSS200;TSS200;TSS200;TSS200;TSS200;TSS200;TSS200;TSS200;TSS200;TSS200;TSS200;TSS200;TSS200;TSS200;TSS200;TSS200;TSS200;TSS200;TSS200	Island	-0.167943209229328	-2.48719385769894	-4.77661872396686	6.65374145721337e-05	0.0154816052153326	1.76023239763638
cg18502617	chr11	C11orf20;KCNK4	TSS1500;3'UTR	Island	-0.261396458928468	-1.89703261263154	-4.7759516384518	6.66525586325354e-05	0.0154995947937876	1.75867602939145
cg12619876	chr19	POLRMT	Body	Island	0.232573550216823	3.61959298807986	4.77507259399421	6.68045933454795e-05	0.0155261377662905	1.75642938112406
cg00662684	chr1	EPHX4	1stExon	Island	-0.159571141487528	-3.34582265976236	-4.77430069273164	6.69383836353658e-05	0.0155484128396476	1.74157577017208
cg10952063	chr8			S_Shelf	0.182697031483306	2.15368220086867	4.77252985984069	6.72463296102532e-05	0.0156110925443823	1.75046760262692
cg05577173	chr5	PAPD4;PAPD4;PAPD4;PAPD4	1stExon;5'UTR;5'UTR;5'UTR	Island	0.175158887822163	-2.69743336965134	4.7719684775165	6.73442493882096e-05	0.0156249717375846	1.74918634473028
cg22681709	chr2	PDE11A;PDE11A;PDE11A;PDE11A	Body;Body;Body;Body	OpenSea	-0.302336673427757	0.349401706413145	-4.77165822692998	6.73984264886792e-05	0.0156286919456128	1.74837295985532
cg08583625	chr8	OXR1	TSS1500	N_Shore	-0.231323657494895	3.74597626689093	-4.77105535287454	6.75038274702411e-05	0.0156442792825136	1.74700801496773
cg19439123	chr17	RAI1	5'UTR	S_Shore	-0.192750502494884	-1.40676854823242	-4.77054079381842	6.75939188744687e-05	0.0156552194424265	1.74574975052271
cg24633771	chr8	C8orf56	Body	N_Shelf	0.364501570694292	-1.43659804014341	4.77034946351771	6.76274485909266e-05	0.0156552194424265	1.67925735295058
cg10036840	chr7	C7orf10	Body	OpenSea	-0.216511207110111	2.28202423964137	-4.76931203908663	6.78095425631159e-05	0.015683634085923	1.74286129856474
cg03477679	chr11			S_Shore	-0.214966789816275	-0.371031112118831	-4.76921416008201	6.78267481171168e-05	0.015683634085923	1.74254212073996
cg17707057	chr7	STK17A	Body	OpenSea	0.210566820357343	2.56743224167306	4.76888794747167	6.78841226284901e-05	0.0156880475408461	1.74180690919135
cg08547097	chr11			OpenSea	-0.215967052015608	1.32001118618194	-4.76843831160376	6.79632846139665e-05	0.0156907305618335	1.74077677932113
cg01047025	chr9	DMRT1	Body	Island	-0.292678153567699	-1.68669990471587	-4.76838701921638	6.79723209228623e-05	0.0156907305618335	1.74061555582468
cg15994781	chr3	LNP1;TOMM70A;LNP1	5'UTR;TSS200;1stExon	Island	-0.247127825362468	-2.87972748066577	-4.76789085359317	6.80597938257106e-05	0.0157020687222957	1.73950005595554
cg04431054	chr5	PRRC1	TSS1500	N_Shore	-0.314594403441475	-1.79733132310167	-4.76767387693364	6.8098081762673e-05	0.0157020687222957	1.71388011279097
cg02055132	chr3	EPHA6	TSS200	Island	-0.291793895179378	-3.24393998940015	-4.76704952583458	6.82083758543713e-05	0.0157186547418144	1.73661988992488
cg01005439	chr16			N_Shore	-0.373366722596554	-2.41527071444299	-4.76584308370018	6.8422005869491e-05	0.0157590225446718	1.73466186846095
cg20654074	chr15	DLL4	Body	Island	0.262517319075103	-1.75999036925201	4.76562335508185	6.84609862753515e-05	0.0157591421221622	1.73227922503239
cg00582902	chr1			OpenSea	-0.267161599435692	1.43368868367055	-4.76532940411679	6.8513168700273e-05	0.0157592840483445	1.73340730836187
cg27049766	chr19	ZNF154;ZNF154	5'UTR;1stExon	Island	-0.437123816925759	-1.09217640862057	-4.76518664393411	6.85385259814123e-05	0.0157592840483445	1.73303060018315
cg27406678	chr4	NKX6-1	Body	N_Shore	-0.307259237524141	-0.491223789617576	-4.76371465178134	6.88005323164497e-05	0.0158106555871421	1.7295660394241
cg15059511	chr15	ZFYVE19;ZFYVE19;DNAJC17	1stExon;5'UTR;TSS200	Island	0.148762073420075	-2.84826780875977	4.76228387002565	6.90561649705714e-05	0.0158605056565061	1.72588355725426
cg03674841	chr20	MYT1	3'UTR	OpenSea	-0.207852257117072	3.96193813601486	-4.76179472158346	6.91437774314955e-05	0.0158717313773436	1.72496074659536
cg04133572	chr1	TOMM40L	TSS200	OpenSea	0.244772406815748	-3.05576966260875	4.76140079523743	6.92144153853633e-05	0.0158790502656294	1.72409390572353
cg14149552	chr9	GNAQ	Body	N_Shelf	0.162794042016562	3.18685289549703	4.76088893934031	6.93063081878376e-05	0.0158854904137279	1.72284854969506
cg00347862	chr15	LRRC49;THAP10	TSS1500;TSS200	S_Shore	0.153407581711022	-2.98043992103818	4.76081258633382	6.93200262110589e-05	0.0158854904137279	1.7225897063249
cg18540871	chr6	FUCA2	TSS200	Island	-0.267205840162908	-2.6326457567403	-4.75834426079332	6.9764968071317e-05	0.015978517486031	1.687319250098
cg18200326	chr16	FHOD1;SLC9A5	TSS1500;TSS1500	Island	0.230562681276731	-2.31335443352916	4.75803015691842	6.98217934209835e-05	0.0159825985799482	1.71605135150245
cg00949386	chr22	WNT7B	Body	N_Shore	-0.21368365405002	1.28262007924938	-4.75714809797489	6.99816170168436e-05	0.0160032942506882	1.71393181576263
cg03354636	chr3			OpenSea	0.214091118098878	1.68192623842769	4.75706957092476	6.99958633811269e-05	0.0160032942506882	1.7136830515378
cg14631333	chr7	KIAA0415	Body	N_Shore	0.211511781506858	1.2710748315296	4.75666429458318	7.00694347427631e-05	0.0160032942506882	1.71274826436702
cg17735131	chr7	C7orf23	TSS200	Island	0.230010347756109	-0.684454095572273	4.75620312859197	7.01532461833385e-05	0.0160032942506882	1.71040971533809
cg03112417	chr13			OpenSea	0.195379724430736	1.91011894723151	4.75604757126449	7.01815395208143e-05	0.0160032942506882	1.71125345978269
cg14471619	chr4	IL15;IL15;IL15	5'UTR;1stExon;5'UTR	Island	0.20580424436546	-2.86972211938116	4.75591516064188	7.02056318552798e-05	0.0160032942506882	1.70951846214306
cg09890699	chr1	SSBP3;SSBP3;SSBP3	Body;Body;Body	N_Shore	0.301251883164321	2.21268888336489	4.75585353903428	7.02168468344068e-05	0.0160032942506882	1.71082188511195
cg25178781	chr13	ARGLU1	TSS200	Island	0.133254041235154	-3.07757899644296	4.75581060608103	7.02246615855808e-05	0.0160032942506882	1.71067093406058
cg22488797	chr5			Island	-0.395383692343504	0.196840642353595	-4.75556489618293	7.02694030072818e-05	0.0160045889147341	1.71016101692118
cg06388006	chr7	UBN2	TSS1500	N_Shore	0.270491720681029	2.45986939624719	4.75500606809302	7.03712665944703e-05	0.016018885080936	1.70887006188875
cg00605408	chr2	TP53I3;TP53I3;TP53I3	1stExon;5'UTR;5'UTR	Island	0.229236508394504	-3.35352832111547	4.75427765146558	7.05042649676179e-05	0.0160402487685157	1.70539228941696
cg08868915	chr1			N_Shelf	0.218105117049235	0.671422790430372	4.75373153493646	7.06041430770588e-05	0.0160539446839667	1.70576659220719
cg18254983	chr19	KLK15;KLK15;KLK15	Body;Body;Body	Island	0.370209820462345	1.82321275619559	4.75352022983875	7.06428262370423e-05	0.0160539446839667	1.7053022133254
cg24419108	chr7			OpenSea	-0.226051420388968	2.49183268515442	-4.75322489767088	7.06969276181229e-05	0.0160573336026482	1.70461756430252
cg01652244	chr6	DPPA5	TSS200	Island	-0.538818445966497	3.4058004346536	-4.75285524815998	7.07647015422107e-05	0.0160638224790066	1.59313810670433
cg24301480	chr3	TRAK1	Body	OpenSea	-0.165778280775451	3.03883876920043	-4.75254811013065	7.08210637024284e-05	0.0160677150955131	1.70297181997353
cg03071793	chr16	LITAF	TSS1500	S_Shore	0.290051016055814	1.00668575005735	4.75181480568553	7.09558125208304e-05	0.0160893777410612	1.7012850276534
cg25637894	chr3			N_Shelf	-0.316632918383289	-1.17524828651765	-4.75125979183371	7.10579701339244e-05	0.016103567016779	1.6999391027771
cg05433460	chr11	ARHGAP1;ZNF408	5'UTR;TSS1500	N_Shore	0.215679270721159	2.46095313584919	4.75083536939694	7.11361900583077e-05	0.016103567016779	1.69888672672576
cg26517283	chr7	USP42	Body	N_Shore	-0.189465603264786	2.77355731810559	-4.75083480491789	7.11362941476932e-05	0.016103567016779	1.69892212298967
cg11321433	chr7			Island	-0.195991479966015	-2.80508794697652	-4.74947543618306	7.13874034373412e-05	0.0161514887199446	1.69562140460203
cg09222892	chr1	RHCE;RHCE;RHCE;RHCE	Body;Body;Body;Body	OpenSea	0.280115660013986	1.93014691630744	4.74921535926457	7.14355472018e-05	0.0161534616699849	1.68443150023749
cg14942134	chr8	PDP1;PDP1;PDP1;PDP1;PDP1;PDP1;PDP1;PDP1	1stExon;5'UTR;1stExon;TSS1500;TSS200;5'UTR;5'UTR;1stExon	Island	0.124992528616686	-2.69188690613208	4.74844093931047	7.15790954902574e-05	0.0161769940238685	1.69315268785099
cg22222644	chr19	LIM2;LIM2	3'UTR;3'UTR	OpenSea	0.178889398622766	1.9447244321765	4.74775850785528	7.17058320109735e-05	0.0161964875494512	1.69156118895659
cg06488655	chr15			Island	-0.462773567175464	-1.28191423283341	-4.74733331621541	7.17849093098153e-05	0.0161964875494512	1.69064266342829
cg13204977	chr7			N_Shelf	0.192336103566201	1.26624868094659	4.7471180142711	7.18249845476321e-05	0.0161964875494512	1.69008878657501
cg27524403	chr17	SGSM2;SGSM2	Body;Body	Island	0.221593344119146	1.28496611894823	4.74669567799885	7.19036612243978e-05	0.0161964875494512	1.68910329917423
cg03255128	chr16	TRIM72;PYDC1	Body;3'UTR	Island	-0.251857817839602	-2.81000601263709	-4.74647651760257	7.19445224428493e-05	0.0161964875494512	1.68854221478324
cg02081364	chr1	ZNF669;ZNF669;ZNF669;ZNF669	5'UTR;1stExon;1stExon;5'UTR	Island	0.146955418904087	-3.35487956628733	4.74633342359005	7.19712140611081e-05	0.0161964875494512	1.68816784457792
cg13535626	chr4	ZNF876P	TSS200	N_Shore	-0.296433711398669	-1.86058230865663	-4.74632276415556	7.19732027840297e-05	0.0161964875494512	1.68821225299618
cg27601582	chr19	ITGB1BP3	5'UTR	N_Shore	0.374305768612938	-2.71675877678946	4.7460911460751	7.20164291927804e-05	0.0161964875494512	1.68765695925067
cg05725004	chr1			S_Shore	0.245172347678653	-1.27781641360899	4.74606609069738	7.2021106784774e-05	0.0161964875494512	1.68744962120045
cg20784841	chr1	CFHR4	Body	OpenSea	0.3194555833238	0.140979378182389	4.74537362883152	7.21505030615575e-05	0.0162014843273414	1.6858990966767
cg11609156	chr8			OpenSea	0.236758041731093	3.14795082524139	4.74522434642775	7.21784290778394e-05	0.0162014843273414	1.68558904795408
cg02073318	chr1	SCMH1	TSS1500	Island	0.206781844755801	-2.81343941143433	4.74518324727656	7.2186119329252e-05	0.0162014843273414	1.68549847645621
cg23565292	chr14	KLHDC2	TSS200	Island	-0.157639521896222	-2.92319193414358	-4.7448814380697	7.22426173823396e-05	0.0162014843273414	1.68479854690204
cg16721058	chr12	LOC253724;HSP90B1	TSS1500;Body	Island	0.207989332914968	-3.4901685550364	4.74457713772011	7.22996266051931e-05	0.0162014843273414	1.68405403778426
cg19344013	chr18	MYO5B	TSS1500	Island	0.155332101471565	-3.40851770824696	4.74453623925061	7.23072921725963e-05	0.0162014843273414	1.68389499164458
cg26063629	chr2	PXDN	Body	Island	0.167163373167084	3.50135955356702	4.74446785300726	7.23201115697658e-05	0.0162014843273414	1.68371381355169
cg12098873	chr19	TRIP10	3'UTR	N_Shore	0.226934137532671	2.31416168681011	4.74420331536242	7.23697221170996e-05	0.0162037389672036	1.68318237121548
cg27263386	chr21	C21orf59	TSS200	Island	0.188466228978671	-3.12971889551585	4.74373049208182	7.24584787997689e-05	0.0162096356951355	1.68200064132107
cg14062050	chr5			Island	-0.296034054318531	-1.86158733706235	-4.74342855816336	7.25152137700078e-05	0.0162096356951355	1.68134028190729
cg16273943	chr8	WHSC1L1;WHSC1L1	Body;Body	OpenSea	0.276521423292494	2.43940012483887	4.74312212816877	7.2572839061899e-05	0.0162096356951355	1.68060335273082
cg08331754	chr5			OpenSea	0.20579073766604	1.79620063722972	4.74304853138227	7.25866860375143e-05	0.0162096356951355	1.68040689130213
cg15653645	chr5	B4GALT7	Body	Island	0.153841080951685	-3.18456462749392	4.7430103980307	7.25938617335676e-05	0.0162096356951355	1.68029940528644
cg11529346	chr6			OpenSea	0.350814918518122	0.56007886282722	4.74266181136256	7.26594895325301e-05	0.0162154531048739	1.67953327738261
cg02585790	chr2	NCL	TSS200	Island	0.178508221565655	-2.55960722092552	4.74229696205887	7.27282427063582e-05	0.0162219612927305	1.67857167168133
cg04116756	chr12			OpenSea	-0.342348985329392	1.15726908493854	-4.74188840228706	7.28053101232842e-05	0.0162253058910993	1.67767705399217
cg07706515	chr7	KIAA0415	Body	N_Shore	-0.177439791447783	3.036851289747	-4.74179767396928	7.28224354744376e-05	0.0162253058910993	1.67738025341236
cg08221811	chr20	HAR1A;HAR1B	Body;TSS200	Island	-0.169371931786242	-3.23217528167271	-4.74137428820099	7.29024046658942e-05	0.016231157610704	1.67641103243085
cg04765929	chr19	TNFAIP8L1;TNFAIP8L1	TSS1500;5'UTR	Island	-0.144773467816513	-2.94094661349011	-4.74123926907656	7.29279255952078e-05	0.016231157610704	1.67610662341113
cg07520506	chr12	CD163L1	Body	Island	0.222160319185303	-0.50471291279512	4.74100592285165	7.29720531257593e-05	0.0162319229415797	1.67543886002867
cg27210863	chr10	SH2D4B;SH2D4B	TSS1500;Body	S_Shelf	0.300024374030022	-0.11380816451312	4.74057630327129	7.30533673705228e-05	0.0162319229415797	1.67453042513334
cg21196581	chr3	GPR160	5'UTR	OpenSea	-0.162562894866472	2.98007059384595	-4.74056861113284	7.30548240907216e-05	0.0162319229415797	1.67447581602831
cg22369318	chr7	CALD1;CALD1;CALD1;CALD1;CALD1	Body;Body;Body;Body;Body	OpenSea	-0.188209817329221	1.36513110435728	-4.74036343167221	7.30936912617356e-05	0.0162319229415797	1.67396237993823
cg20403409	chr10	CTBP2;CTBP2	5'UTR;5'UTR	OpenSea	0.258043454070123	1.5192004943644	4.73997264598171	7.3167775129684e-05	0.0162319229415797	1.67303735489888
cg05061504	chr3	POLR2H	TSS200	Island	0.17539540537625	-3.47822500310598	4.73954276419482	7.32493575602727e-05	0.0162319229415797	1.6720935401056
cg22942751	chr1	OBSCN;OBSCN	Body;Body	Island	0.206407284176872	3.40243918047593	4.73947840451047	7.32615794981416e-05	0.0162319229415797	1.67190823255372
cg22387369	chr15	ALPK3	1stExon	S_Shore	-0.373845423550958	0.782802892650433	-4.73899610091613	7.33532342179169e-05	0.0162319229415797	1.67070900079083
cg17563032	chr7	SRRT;SRRT;SRRT;SRRT	Body;Body;Body;Body	OpenSea	-0.165545505960198	4.57146316092395	-4.73864810579781	7.34194368859289e-05	0.0162319229415797	1.6699182430726
cg11875060	chr3	SLC33A1	1stExon	N_Shore	0.172039248689312	-3.26999985324075	4.73848927944355	7.34496719280111e-05	0.0162319229415797	1.65852146060943
cg15550036	chr3	C3orf71;ARIH2	1stExon;TSS200	Island	0.164889475838566	-3.05521025322691	4.73784558982285	7.35723358703638e-05	0.0162319229415797	1.66801733524866
cg02471784	chr12	STYK1	TSS200	S_Shore	-0.189838500730437	-2.90477206840706	-4.73735784609841	7.36654187549587e-05	0.0162319229415797	1.66687753759246
cg17325866	chr2			OpenSea	0.210228193345312	0.837244640814647	4.73733915593941	7.36689880016817e-05	0.0162319229415797	1.66678092028563
cg22620071	chr5			OpenSea	0.23500344557992	0.928176720261484	4.73731605231605	7.36734003239705e-05	0.0162319229415797	1.66677524554086
cg00533496	chr13			Island	0.177417798061499	-1.75401444149589	4.7372094014466	7.36937719019438e-05	0.0162319229415797	1.66658057514949
cg17274080	chr22	UBE2L3;UBE2L3;UBE2L3	TSS200;TSS200;TSS200	N_Shore	-0.328330596194586	-2.54471040557451	-4.73713188915592	7.37085812059087e-05	0.0162319229415797	1.66633628129715
cg09154213	chr1	TMEM57	TSS1500	Island	0.140193153447653	-3.19316823268471	4.73661487497569	7.38074368964474e-05	0.0162319229415797	1.66510172722398
cg00281967	chr6	BAT4;BAT4;CSNK2B	5'UTR;1stExon;TSS1500	Island	0.242980443990676	-3.11987244992296	4.73647284033552	7.38346178660148e-05	0.0162319229415797	1.48546136842189
ch.4.68771941F	chr4			OpenSea	0.219314773081767	-2.81124234226176	4.73634750917861	7.38586106376279e-05	0.0162319229415797	1.66448032183352
cg03564506	chr7	TRRAP	TSS1500	N_Shore	-0.211443425708026	-2.18721554045028	-4.73627893844596	7.38717407805728e-05	0.0162319229415797	1.6643595450434
cg00429523	chr6	SOBP	Body	OpenSea	-0.245933827512852	2.33046493914551	-4.73607834227675	7.39101649971572e-05	0.0162319229415797	1.66380172420138
cg16992599	chr15			N_Shore	-0.230496566965861	2.4385405233585	-4.73605624843245	7.391439829857e-05	0.0162319229415797	1.6637773831511
cg06399905	chr4			OpenSea	0.323033039631236	1.13580264084451	4.73602438228013	7.39205044552661e-05	0.0162319229415797	1.66372755735169
cg13904228	chr12	ADIPOR2	TSS200	Island	0.169060813240312	-2.9716673658125	4.7359517813445	7.39344180522297e-05	0.0162319229415797	1.66352270847259
cg02734661	chr5	TSPAN17;TSPAN17;TSPAN17	Body;Body;Body	S_Shore	-0.260865910701721	-2.89096324809893	-4.73593296723062	7.39380241084685e-05	0.0162319229415797	1.66352359424825
cg17336139	chr22	PRAME;PRAME;PRAME;PRAME;LOC648691;PRAME;PRAME;PRAME;PRAME	TSS200;5'UTR;1stExon;1stExon;TSS200;TSS200;5'UTR;5'UTR;1stExon	Island	0.286052054260196	-0.550496045714	4.73581125634491	7.39613563981376e-05	0.0162319229415797	1.66315604047243
cg11294364	chr19	NLRP4	Body	N_Shelf	-0.222750861426396	2.03859658970847	-4.73535713604209	7.40484775177709e-05	0.0162361444109599	1.65270723763348
cg06438011	chr1			OpenSea	0.233633116467126	-3.10402476098957	4.73528136361147	7.40630241479819e-05	0.0162361444109599	1.66195621695836
cg14255256	chr2	FAM110C	TSS200	Island	-0.32910837587162	-3.11988299442627	-4.73506404864929	7.41047596856386e-05	0.0162361444109599	1.66145880879955
cg24105729	chr3	RNF13;RNF13	5'UTR;5'UTR	S_Shelf	-0.224641336106025	2.2758173740896	-4.73488536744898	7.41390932147529e-05	0.0162361444109599	1.66102552456427
cg15443952	chr7	C7orf52	Body	Island	0.273530052773043	-0.772569157176878	4.73431391381967	7.42490047889584e-05	0.0162458204410289	1.65965334310614
cg25059436	chr11	CUGBP1	TSS1500	S_Shore	-0.186863250288509	-2.78853417994141	-4.73424341888339	7.42625748608199e-05	0.0162458204410289	1.64141144406388
cg10583266	chr2			N_Shelf	-0.244088681687248	-0.623308104694509	-4.73310326636397	7.44823961274449e-05	0.0162852142324735	1.65678918878415
cg18290190	chr17	RPH3AL	Body	Island	-0.472888259229193	2.30744186863248	-4.73245590674184	7.4607496834555e-05	0.0163038668589266	1.65528001979589
cg19734822	chr13	SCEL;SCEL;SCEL	TSS1500;TSS1500;TSS1500	OpenSea	-0.201651699034012	2.3048918847821	-4.73204080325321	7.46878252776201e-05	0.0163127207980156	1.65423573033502
cg02527199	chr5	HRH2	5'UTR	Island	-0.192172153235908	-3.39644230664302	-4.73169247771055	7.47552980529046e-05	0.0163187589661669	1.65339616889826
cg19089985	chr20	EEF1A2	Body	Island	0.385380312136096	-0.699819384216701	4.73120348686649	7.48501215411746e-05	0.0163307580673069	1.65227601552314
cg14211332	chr1			OpenSea	0.183230585187171	2.14174946595685	4.73030847471608	7.50239913820343e-05	0.016356492685917	1.65007854165433
cg15113009	chr11	PKNOX2	Body	OpenSea	-0.29020690861137	1.07151173973863	-4.73006189684943	7.50719639259321e-05	0.016356492685917	1.6211913893236
cg13433729	chr6	EZR;EZR	Body;Body	OpenSea	-0.27816221221049	0.745455456055132	-4.72998037789334	7.50878304641468e-05	0.016356492685917	1.64764423080365
cg10261621	chr3	MECOM	Body	OpenSea	-0.274134622522634	2.53358552313832	-4.72954815949042	7.51720119135827e-05	0.0163598277882383	1.59790082616407
cg24760922	chr2	SPTBN1	5'UTR	Island	-0.153752912359428	-2.87429038920324	-4.72943011401788	7.51950195812392e-05	0.0163598277882383	1.64797840288464
cg19484319	chr19	ZNF563	TSS200	S_Shore	0.213596952359317	-2.66923525992552	4.7292870001733	7.522292265856e-05	0.0163598277882383	1.64769908131464
cg17412464	chr5	FGF1;FGF1;FGF1;FGF1;FGF1;FGF1;FGF1;FGF1	Body;Body;Body;Body;Body;Body;Body;Body	OpenSea	0.186257260141931	3.37839824361659	4.7288462045249	7.53089302669494e-05	0.0163640310964105	1.64666255428799
cg25902939	chr19	SSBP4;SSBP4	Body;Body	Island	-0.303006412568702	-0.784945178240717	-4.72860399834478	7.53562312016766e-05	0.0163640310964105	1.64599677564446
cg13060520	chr10	CUL2	TSS200	Island	0.147652659205278	-3.86059420225601	4.72847267730074	7.53818895884397e-05	0.0163640310964105	1.64573174131425
cg06271237	chr6	PLAGL1;PLAGL1;PLAGL1;PLAGL1;PLAGL1;PLAGL1;PLAGL1;PLAGL1	Body;Body;Body;Body;Body;Body;Body;Body	OpenSea	0.231226810336325	2.35052281390923	4.72836978452807	7.54019995802788e-05	0.0163640310964105	1.64551930581102
cg10104336	chr12			OpenSea	0.198809999665926	-0.24700506886341	4.72794795125485	7.54845014166691e-05	0.016373263681825	1.64445051249902
cg05236960	chr5	CDH6	Body	OpenSea	-0.184000499556007	3.11388928152278	-4.72693517657598	7.56829482933675e-05	0.0164001833188556	1.64211217278119
cg23988310	chr2	SCG2;SCG2	5'UTR;1stExon	OpenSea	-0.172222917831887	-2.67804174144964	-4.72690607345701	7.5688658581777e-05	0.0164001833188556	1.64200857558238
cg11229343	chr2			Island	-0.297726102039214	-1.50622362786604	-4.7255074588793	7.59635881497726e-05	0.0164340857969861	1.63014542476216
cg26813557	chr13	TFDP1;TFDP1	Body;Body	N_Shore	-0.221799226494315	3.16172816202681	-4.7250622457366	7.60513145525917e-05	0.0164340857969861	1.63764579840581
cg00513467	chr9	KLHL9	TSS200	Island	0.270575283429327	-1.67532951488709	4.72482736098552	7.60976379542468e-05	0.0164340857969861	1.63710618084381
cg06802374	chr4	ARHGAP10	TSS200	Island	0.232324884697336	-3.34292549422434	4.72467756505532	7.61271950956867e-05	0.0164340857969861	1.63674678749022
cg11264947	chr5	COL23A1	Body	OpenSea	0.253537020204685	-0.0186899826501611	4.72466351328942	7.61299683242229e-05	0.0164340857969861	1.63669540596314
cg22081008	chr11	DDB2	TSS1500	N_Shore	0.309162370448621	-2.54904715869588	4.72460219668843	7.61420708301317e-05	0.0164340857969861	1.63657458723512
cg06475626	chr17			Island	0.150383502139214	-3.10996014698921	4.72444267376514	7.61735660608475e-05	0.0164340857969861	1.63615408947891
cg10994870	chr2	PDCD1	Body	Island	0.256845738368831	2.43549983151105	4.72439484772461	7.61830110829146e-05	0.0164340857969861	1.63607472321585
cg17324226	chr1	SH3BP5L	Body	S_Shore	-0.143736453716536	2.65679835579414	-4.72427796660157	7.62060985214407e-05	0.0164340857969861	1.63570252053294
cg18906002	chr8	KIAA1688	Body	S_Shore	0.185550472304459	2.62631931966755	4.72204099480941	7.6649318227851e-05	0.0165209722777474	1.63040262332397
cg09139471	chr5	C5orf54	TSS1500	S_Shore	0.242318599246856	0.266903246213363	4.72148518227061	7.67598431564357e-05	0.0165246729495809	1.62910566792005
cg22276763	chr7	LMTK2	Body	Island	-0.233774850813523	2.68781664082342	-4.7213705235962	7.67826632086895e-05	0.0165246729495809	1.62886296250504
cg08701047	chr10			OpenSea	0.215453947987617	-3.06423047364938	4.72134634509394	7.67874762252303e-05	0.0165246729495809	1.6287937081108
cg02948444	chr17	TBCD	Body	S_Shore	-0.334823810966874	2.90553141194521	-4.72084470576493	7.68874016255619e-05	0.0165330862370713	1.62764460196358
cg20322193	chr7	RALA	5'UTR	S_Shore	0.192417463105783	-1.2120781027696	4.72074503360019	7.69072715882908e-05	0.0165330862370713	1.62739071355913
cg18232832	chr5	UBE2D2;UBE2D2	TSS200;TSS200	Island	0.122612040686514	-3.46795946672169	4.72028713489254	7.6998621225114e-05	0.0165440440793914	1.62625761202511
cg09896686	chr5	CTNND2	Body	OpenSea	0.237259167725007	1.94627862729607	4.71918389476459	7.72191612196987e-05	0.0165775852971636	1.62365884945696
cg08128768	chr9	DAB2IP	Body	Island	-0.186049616169699	-2.29077730672306	-4.71908862255691	7.72382359676591e-05	0.0165775852971636	1.6234451290172
cg14260630	chr1	GBA;GBA;GBA;GBA;GBA;GBA	5'UTR;5'UTR;5'UTR;5'UTR;1stExon;5'UTR	OpenSea	-0.191017939547599	-2.61613801429292	-4.7188638298865	7.72832611106874e-05	0.0165775852971636	1.62290002156127
cg21870784	chr1	WASF2;WASF2	5'UTR;1stExon	Island	0.185631574870999	-1.66148213037098	4.71846127731871	7.73639565711834e-05	0.0165775852971636	1.62197252547133
cg08653904	chr1	RERE;RERE	Body;Body	OpenSea	-0.252402708440956	2.18641299830342	-4.71843317339219	7.73695934172703e-05	0.0165775852971636	1.60060341992517
cg12643458	chr11	ODZ4	Body	OpenSea	-0.200387879946763	3.0859106085516	-4.71829417008347	7.73974795626358e-05	0.0165775852971636	1.57194969537032
cg22629853	chr10	MTPAP	TSS200	S_Shore	-0.206205485491963	-1.64567640524447	-4.71745119698084	7.75668082453337e-05	0.0166051732378533	1.61948549212726
cg01655150	chr3	ZXDC;ZXDC	TSS1500;TSS1500	Island	-0.182905035150893	-3.19764818844806	-4.71712003809258	7.76334298082849e-05	0.0166107567431209	1.6187466903114
cg08514765	chr16	MMP15	TSS1500	Island	-0.201713538769622	-2.36126960103671	-4.71668070051864	7.7721902849483e-05	0.01661370450557	1.61772282656982
cg10402698	chr15	SMAD6;SMAD6;SMAD6	TSS1500;Body;Body	S_Shelf	0.303509489175086	0.0540390000475749	4.71664895107187	7.77283004072758e-05	0.01661370450557	1.61765823320255
cg12198605	chr7			N_Shore	-0.161121959229807	2.69531599697715	-4.71601130370466	7.78568989057269e-05	0.0166325149189424	1.61612743287179
cg11581979	chr11	DPP3;DPP3	TSS1500;TSS1500	Island	0.207797648185098	-3.4644899645452	4.71563097094589	7.79337044698163e-05	0.0166352283582123	1.60233926575004
cg24239927	chr10	IDE	TSS200	Island	0.202953310810271	-2.84449519156785	4.71550325731167	7.79595123593679e-05	0.0166352283582123	1.61488847206883
cg12280407	chr13	KCTD12;KCTD12	5'UTR;1stExon	Island	-0.185364737420124	-3.0091916899174	-4.71529994750041	7.80006140897451e-05	0.0166352283582123	1.61443407511243
cg09744374	chr5			OpenSea	0.232747196676201	1.73273247018287	4.71505402016788	7.80503604972349e-05	0.0166352283582123	1.61387637095346
cg24135553	chr11	C11orf41	Body	N_Shore	-0.167838034684723	2.86494390923071	-4.71494414009193	7.80725974038288e-05	0.0166352283582123	1.61357814693807
cg06551168	chr19	MIER2	Body	Island	0.215516175570331	1.1478750961377	4.71450319747411	7.8161896675196e-05	0.0166455996390808	1.61244130916029
cg14091752	chr3	TMEM39A;TMEM39A	1stExon;5'UTR	OpenSea	0.207124871884045	-3.18640294349767	4.71417823252162	7.82277736960526e-05	0.0166509746607762	1.61178501940928
cg26491213	chr2	SIX3	TSS1500	N_Shore	0.321007895076164	-2.56092233292956	4.71366649122973	7.8331626779985e-05	0.0166644232027299	1.61053868110574
cg22920289	chr19	FEM1A	TSS200	Island	0.171591863047643	-3.13252521963221	4.71309144512739	7.84484916604818e-05	0.0166806245051673	1.60916400459506
cg15376461	chr7	ST7OT4;ST7OT1;ST7;ST7	TSS200;Body;Body;Body	N_Shore	-0.126154051469998	-2.83365670310899	-4.71269449043796	7.85292653638422e-05	0.0166807796469474	1.6081657339308
cg07747923	chr10	PFKP	Body	OpenSea	-0.238119922001478	4.27446811917102	-4.71250411767127	7.85680325985429e-05	0.0166807796469474	1.60780637608693
cg02713832	chr11	CD6	Body	N_Shelf	0.199369992907472	-1.00714102492186	4.71244582398189	7.85799072716618e-05	0.0166807796469474	1.60759739879934
cg06712013	chr12	SPATS2	TSS1500	N_Shore	-0.264052279783209	0.916882718524024	-4.7120982151324	7.86507539811486e-05	0.0166807796469474	1.60680190596748
cg14407341	chr7	CHN2	Body	Island	-0.214192044499338	-3.34179626863813	-4.71208830844497	7.86527740155423e-05	0.0166807796469474	1.5765315560844
cg25015585	chr11	LRRN4CL	TSS200	S_Shore	0.242479386902047	0.457594225939016	4.71183926022452	7.87035735430893e-05	0.0166829182240657	1.60619405806327
cg23998200	chr20	SPO11;SPO11	TSS200;TSS200	Island	-0.315124792414573	3.55944617657123	-4.71066452018317	7.89436339036125e-05	0.0167189961486994	1.60342251665033
cg13076785	chr6	HLA-DRB6	Body	OpenSea	-0.492555412023749	1.06970312741384	-4.71044322122543	7.89889387369794e-05	0.0167189961486994	1.60288974667103
cg15526671	chr12	TSPAN11	5'UTR	S_Shore	-0.235200671586709	1.14371357292771	-4.71040417557252	7.89969349536269e-05	0.0167189961486994	1.60273308466812
cg06881310	chr6	NHSL1	TSS200	OpenSea	-0.242316685901828	-1.86833691637496	-4.710202078261	7.90383357107637e-05	0.0167189961486994	1.60190361858875
cg23421970	chr18	C18orf21	TSS200	Island	0.140985531258277	-4.31403595896499	4.71000955995266	7.90777943534559e-05	0.0167189961486994	1.60183432075484
cg16309970	chr13	TFDP1;TFDP1	Body;Body	N_Shore	-0.29428619036629	2.08801519822097	-4.70954452707702	7.91731890651864e-05	0.0167223830333796	1.60070844046962
cg03203785	chr19	ZNF615	TSS200	Island	0.207715603124357	-3.58173623830603	4.7095335713483	7.9175437861372e-05	0.0167223830333796	1.60070362176472
cg16092038	chr5			OpenSea	0.20644416422155	-3.47385971271048	4.70894889794718	7.9295541959445e-05	0.0167249872232812	1.5992644415117
cg18677473	chr6	KIFC1	Body	Island	0.170798505030096	-2.0010379212241	4.70894855719534	7.92956120101167e-05	0.0167249872232812	1.59792016957947
cg02276823	chr7	MMD2;MMD2	TSS1500;TSS1500	S_Shore	0.352715135250179	0.545319626852985	4.70887748953273	7.9310223225978e-05	0.0167249872232812	1.59917441737825
cg23062810	chr7	CLIP2;CLIP2	5'UTR;5'UTR	Island	0.351210250462799	-1.56946861790366	4.70824454895347	7.94404721070475e-05	0.0167375898744923	1.59768433109575
cg02519415	chr8	TRIB1	TSS200	Island	0.173391343976547	-3.57041652093384	4.70819011540717	7.94516836389024e-05	0.0167375898744923	1.5975119088467
cg01000615	chr1	ANKRD35	Body	OpenSea	0.381063414525717	-1.20242388941583	4.7076790407864	7.95570255800535e-05	0.0167387351845652	1.59631075765566
cg17394317	chr15	TTBK2	5'UTR	Island	0.179823301167758	-2.19223891819631	4.70751522678648	7.95908202542095e-05	0.0167387351845652	1.59588211490817
cg23378565	chr7	MAD1L1;MAD1L1;MAD1L1	Body;Body;Body	OpenSea	0.206565169322666	3.26573117020379	4.70748927343631	7.95961757243042e-05	0.0167387351845652	1.59586534730958
ch.1.220071960R	chr1			OpenSea	0.237559960610143	-3.94040003196185	4.70718934887471	7.96580912885625e-05	0.0167387351845652	1.5951277109224
cg11666982	chr5	TERT;TERT	Body;Body	Island	-0.259294644863431	2.58146590351598	-4.70717342331899	7.96613802619268e-05	0.0167387351845652	1.59506894083434
cg09279679	chr2			S_Shore	-0.207404170722882	2.52406502152281	-4.70609260786727	7.9884910053804e-05	0.0167771004256052	1.59254767163864
cg13983779	chr9			OpenSea	-0.245560821390033	-1.45255229391806	-4.70523236924959	8.00632696344231e-05	0.016777220677786	1.59046409493753
cg05239940	chr10			OpenSea	0.230085899175605	1.44630138830455	4.70493993518781	8.01239928629295e-05	0.016777220677786	1.58977591298744
cg00843787	chr15			N_Shelf	-0.174613034897137	0.0256762424905372	-4.70489684464674	8.0132944405553e-05	0.016777220677786	1.58961253620804
cg15644174	chr5	TMEM171;TMEM171;TMEM171;TMEM171	5'UTR;1stExon;5'UTR;1stExon	Island	-0.184745541359183	-3.70539849389959	-4.70488708687282	8.01349716049334e-05	0.016777220677786	1.58967367497111
cg04184063	chr15	DUOX2	3'UTR	OpenSea	0.199691891934425	2.88415176238724	4.70454127390007	8.02068481763384e-05	0.016777220677786	1.588833075453
cg17822584	chr2	VWA3B	Body	OpenSea	0.234422170755677	1.31571443079254	4.70451293387365	8.02127414569504e-05	0.016777220677786	1.5887649040738
cg13134825	chr14	SNHG10;GLRX5;SCARNA13;SNHG10	Body;TSS200;TSS1500;Body	Island	0.159685692638951	-3.45214611292468	4.70431365921676	8.02541926649821e-05	0.016777220677786	1.58829549709594
cg04463881	chr3			OpenSea	-0.291281504065802	0.17122943373314	-4.70427023573919	8.02632280458453e-05	0.016777220677786	1.5882187636544
cg21417630	chr19	LTBP4;LTBP4;LTBP4	Body;Body;Body	Island	0.205205246795397	2.11117310608494	4.70399812305741	8.03198713317621e-05	0.016777220677786	1.58755088190017
cg01653080	chr14	PPP1R13B	Body	N_Shore	0.268459345995508	1.81874342523102	4.70398447572133	8.03227132301266e-05	0.016777220677786	1.58747361218602
cg26517849	chr11	INS-IGF2;IGF2AS;IGF2;IGF2;IGF2AS;IGF2	Body;TSS1500;Body;5'UTR;TSS1500;TSS1500	Island	-0.231653388034718	-1.65042450847854	-4.7039212156347	8.03358877188665e-05	0.016777220677786	1.56083985341688
cg22357164	chr17	RNF213;RNF213	5'UTR;5'UTR	S_Shore	0.210883254133061	-1.56373303311652	4.70329753423632	8.04658908680831e-05	0.0167958097759446	1.58585533636781
cg17903246	chr3	NIT2	Body	Island	0.137659782022222	-3.32651382543009	4.70293066512746	8.05424611600651e-05	0.0167963747804896	1.58502780482553
cg00998427	chr11	SYT7	Body	Island	-0.309252428376146	-1.37050976719431	-4.70228558171536	8.06772752329349e-05	0.0167963747804896	1.58349931584592
cg24873464	chr3			N_Shore	-0.237232333498857	-2.08343647419946	-4.7021996133586	8.06952585509192e-05	0.0167963747804896	1.56534456016683
cg15792367	chr19	KLK11;KLK11;KLK11	TSS1500;TSS200;TSS200	N_Shelf	-0.220412738034514	0.136898301640429	-4.70203743853663	8.07291940655672e-05	0.0167963747804896	1.58286778109796
cg14208102	chr3	TREX1;TREX1	TSS200;TSS200	OpenSea	-0.234963243210751	-2.32213927536437	-4.70200234449006	8.0736539468105e-05	0.0167963747804896	1.5828263739354
cg25541259	chr2	DNER	Body	N_Shore	0.254232265530863	0.0145637492425924	4.70186985694815	8.07642759654596e-05	0.0167963747804896	1.58250849853432
cg24846416	chr3	NR1I2;NR1I2;NR1I2	Body;Body;Body	S_Shore	-0.311849578044937	-0.427542447835089	-4.7018322481303	8.0772151174493e-05	0.0167963747804896	1.5824046583863
cg10941255	chr6			Island	-0.366661727554048	-1.64659008848422	-4.70171580493018	8.07965390145118e-05	0.0167963747804896	1.58211809064095
cg07682160	chr19	UPF1	Body	OpenSea	0.228539028809958	-0.346607684052758	4.7008047116411	8.0987612789784e-05	0.0168054417751505	1.56708118793338
cg13689681	chr9	CDC14B;CDC14B	TSS200;TSS200	Island	-0.227790103762662	-2.87322256372707	-4.70069818368157	8.10099832587521e-05	0.0168054417751505	1.57971445105369
cg21011616	chr2	HOXD4	TSS200	N_Shore	-0.320379808483827	1.41829565753589	-4.70069497523034	8.10106571173093e-05	0.0168054417751505	1.57971375512897
cg03057712	chr19			Island	-0.199656756234882	-2.07756316478216	-4.70061355229547	8.10277599379429e-05	0.0168054417751505	1.57951578361478
cg04099793	chr1			OpenSea	0.197664339192031	2.26432789714977	4.7001824628418	8.11183701535395e-05	0.0168054417751505	1.57846911159678
cg27097846	chr12	TENC1;TENC1;TENC1	TSS1500;5'UTR;Body	S_Shore	0.381218928313511	-1.29396298536395	4.70013914097729	8.11274815337659e-05	0.0168054417751505	1.57837067082197
cg21597487	chr6			OpenSea	0.217898663698004	2.77960893431541	4.69998548063837	8.11598073724691e-05	0.0168054417751505	1.57799455274612
cg01920011	chr8			N_Shore	0.233593608770278	2.54303125368351	4.69994525039997	8.1168272818739e-05	0.0168054417751505	1.57791107594856
cg12802310	chr2	CYP1B1	TSS1500	S_Shore	-0.292469842192574	-0.368413024379526	-4.69945148936896	8.1272244471056e-05	0.0168157077779481	1.57674804764141
cg06908052	chr17	RPTOR;RPTOR	Body;Body	S_Shore	-0.187421163383311	3.02175512954234	-4.69902112102277	8.13629761831655e-05	0.0168157077779481	1.57571322293247
cg01507046	chr17	CACNA1G;CACNA1G;CACNA1G;CACNA1G;CACNA1G;CACNA1G;CACNA1G;CACNA1G;CACNA1G;CACNA1G;CACNA1G;CACNA1G;CACNA1G;CACNA1G;CACNA1G	TSS1500;TSS1500;TSS1500;TSS1500;TSS1500;TSS1500;TSS1500;TSS1500;TSS1500;TSS1500;TSS1500;TSS1500;TSS1500;TSS1500;TSS1500	Island	0.221145622344553	-2.794266194019	4.69897943744438	8.13717694390521e-05	0.0168157077779481	1.57561925648753
cg11483105	chr5			OpenSea	-0.274396217885469	2.73630875110826	-4.69885852563653	8.13972814703663e-05	0.0168157077779481	1.57535490911562
cg04825705	chr17	P4HB	TSS1500	S_Shore	0.121024619829156	-3.56764478552272	4.69859666249016	8.14525612582174e-05	0.0168157077779481	1.5746563896047
cg07087850	chr6	RGL2;RGL2	Body;Body	N_Shore	0.222967944096213	1.28727540434091	4.69851783906996	8.14692083814862e-05	0.0168157077779481	1.57452305417073
cg14331619	chr9	LOC158376	Body	OpenSea	0.244594433407821	1.03184862377753	4.6983477815086	8.15051353098784e-05	0.0168157077779481	1.55469611942548
cg00720707	chr16	ADCY9	Body	Island	-0.209441031707189	3.64748388725046	-4.69757607056633	8.16683688707731e-05	0.016832120746982	1.57229516801399
cg11362785	chr6	TRIM27	Body	Island	0.140079325168334	-2.64723919443624	4.6973071032404	8.17253381291711e-05	0.016832120746982	1.57161951790178
cg06405206	chr17	NXPH3	TSS1500	Island	-0.254101131227469	-0.81992148211777	-4.69694583475312	8.18019200393976e-05	0.016832120746982	1.57078931704558
cg24586528	chr13	PCDH17	Body	OpenSea	0.236742096106072	1.35521502355174	4.69675754391602	8.18418625079967e-05	0.016832120746982	1.57034105571651
cg10676084	chr15	GABRB3;GABRB3	Body;Body	Island	-0.392166876384957	-1.67967611614509	-4.69656849499975	8.18819854245992e-05	0.016832120746982	1.56989517818305
cg05096681	chr3	MORC1	Body	OpenSea	0.224682587424195	1.81780625003146	4.69622898755855	8.19540904258674e-05	0.016832120746982	1.56906555955837
cg26937389	chr1	DHRS3	TSS200	Island	0.149972164607296	-3.11092167223932	4.69582499863722	8.20399728754026e-05	0.016832120746982	1.56810539492236
cg09978259	chr22	LZTR1	3'UTR	N_Shore	0.264693356287777	0.496352003417461	4.69573233887351	8.20596837519194e-05	0.016832120746982	1.56789224653657
cg02160608	chr2	PSD4;LOC440839	Body;Body	Island	-0.376336149264938	-1.86698580381649	-4.69566484081328	8.20740451350854e-05	0.016832120746982	1.56775009336703
cg02089672	chr11	PCSK7;RNF214;RNF214	TSS1500;5'UTR;5'UTR	Island	0.253833674805558	-3.03968546542875	4.6955824587308	8.2091576760478e-05	0.016832120746982	1.5675566303746
cg01468621	chr11	BRSK2	Body	Island	-0.191072037779818	-2.41630196253146	-4.69540337326923	8.21297006369704e-05	0.016832120746982	1.56705538227555
cg25545323	chr13	MCF2L;MCF2L	Body;Body	N_Shelf	0.199439033592412	2.26125041062609	4.69538991312946	8.21325667595735e-05	0.016832120746982	1.5671030340196
[truncated: 5,317 more rows]

## Sheet: FDR<0.01
Table S5. Differentially methylated CpG sites in the main analysis of normal breast tissue (FDR<0.01)
CpG	Chromosome	Gene	Gene region	Relation_to_Island	logFC	AveExpr	t	P.Value	adj.P.Val	B
cg03835987	chr4	ELOVL6;ELOVL6	TSS1500;TSS1500	S_Shore	-0.54551863949032	-1.57811214444407	-11.5557634130749	1.61375266184719e-11	6.61220629417928e-06	14.9995878648652
cg19462193	chr12	VPS33A	TSS200	Island	0.28831807722076	-3.46640498348876	10.5913247488646	9.97812627269911e-11	2.044223718551e-05	13.5298390644285
cg11051893	chr13	MPHOSPH8	TSS200	Island	0.337311271032235	-3.18812198818868	10.1369129807064	2.44556000377546e-10	3.34015400502321e-05	12.3338642109186
cg08716396	chr1	SDHC;SDHC;LOC642502;SDHC;SDHC	TSS1500;TSS1500;TSS1500;TSS1500;TSS1500	Island	0.299184951870686	-3.52486324483894	9.89126204219338	4.01271407824721e-10	3.66506766839391e-05	12.3960644210711
cg09155575	chr17	ORMDL3	TSS200	Island	0.246798075161826	-3.53766030668393	9.83795155103805	4.47241997797866e-10	3.66506766839391e-05	12.3059964908503
cg27160524	chr2	PXDN	Body	OpenSea	-0.313650781215758	2.29479536613074	-9.46895947526284	9.56898024084866e-10	6.53467255477595e-05	11.6651934733948
cg00982919	chr9	LHX2	Body	Island	-0.61833360297502	-0.104749664828485	-9.39042980496983	1.12756502580568e-09	6.60013744626635e-05	11.5342262254806
cg15295166	chr21	CLIC6	TSS1500	N_Shore	-0.291354983049131	2.90029961509407	-9.289410589334	1.39424197465182e-09	7.14097626169765e-05	11.3456106609077
cg13401911	chr1	CAMK2N1;CAMK2N1	1stExon;5'UTR	Island	0.334452062791114	-1.60413856362387	9.21143832570544	1.64396807476926e-09	7.48445692137813e-05	11.2156781036557
cg14291745	chr10			N_Shore	-0.37875237095361	1.4988332611001	-8.90784721489827	3.14616595310921e-09	0.000128911318379292	10.6602074646527
cg24410535	chr4	FAT1	TSS200	Island	-0.458749409169259	-2.79995092461092	-8.80144576067917	3.96114099821626e-09	0.000134870375679365	10.4662892923267
cg19066273	chr17			Island	-0.51634159855967	-1.28316522770564	-8.78768889002752	4.08133129981427e-09	0.000134870375679365	10.4354813742743
cg11031869	chr7			OpenSea	-0.297935691444822	2.15232390607626	-8.76593644650959	4.27908089215321e-09	0.000134870375679365	10.3921321231159
cg14910241	chr3	TGFBR2;TGFBR2	Body;Body	Island	-0.221351288612583	-3.75979472313136	-8.61311720955243	5.97693724534694e-09	0.000174928303131836	9.74819087746437
cg13492692	chr9	LHX2	Body	Island	-0.378039339018344	-1.96978729769371	-8.52264792400701	7.29504697402296e-09	0.000190921323005413	9.93891551875948
cg13322131	chr6	TFAP2B	3'UTR	S_Shore	-0.537453946097529	0.717087808429029	-8.48612211712757	7.90869739761977e-09	0.000190921323005413	9.86584663878294
cg13170891	chr6	PPP1R10	3'UTR	OpenSea	0.322498688567442	1.6524936263914	8.48540548390074	7.9212538923174e-09	0.000190921323005413	9.86304580715874
cg00705992	chr7	HOXA11AS;HOXA11	Body;TSS1500	N_Shore	-0.30805206401613	2.59888140270272	-8.32518404287791	1.13129412652984e-08	0.000249497540510588	9.55163372810394
cg05992226	chr14	SMEK1	Body	Island	-0.253914616682827	-3.67313095176855	-8.29351809930986	1.21434399538044e-08	0.000249497540510588	9.49046312874834
cg23695222	chr8			OpenSea	-0.329015082075939	2.13845039281557	-8.29223782802207	1.21783048565112e-08	0.000249497540510588	9.48891132563637
cg06562570	chr14	VRK1	TSS200	Island	0.231864935331757	-3.45240539921103	8.10409555697211	1.86033396518594e-08	0.000362978618680596	9.12386056137203
cg05508048	chr13	INTS6;INTS6;INTS6	TSS200;TSS200;TSS200	Island	0.305527943706867	-3.47920115082152	8.04021047658604	2.15047947422474e-08	0.000400518004658327	8.99865624348334
cg11170179	chr19	KLK10;KLK10;KLK10	5'UTR;5'UTR;5'UTR	Island	0.36220754721191	-2.76489265332432	8.01930967703772	2.25517062954446e-08	0.000401754725617469	8.96021849368451
cg00954771	chr11	TOLLIP	Body	Island	0.306608648286304	3.64121414695282	7.88913296369536	3.0361505388788e-08	0.000508263959638666	8.69630502933992
cg01868405	chr1			Island	-0.427401451384223	-2.67869722767545	-7.87990010455202	3.10112949179278e-08	0.000508263959638666	8.67997745761074
cg14011789	chr17	SEPT9;SEPT9;SEPT9;SEPT9;SEPT9;SEPT9	Body;5'UTR;Body;Body;Body;Body	OpenSea	0.48608444952319	-0.0582024150627428	7.83554455590554	3.43375622426202e-08	0.000529424804224584	8.5880499140929
cg10332787	chr14	C14orf106	TSS200	Island	0.204506059692318	-3.87874643264691	7.82187156539581	3.54350073649361e-08	0.000529424804224584	8.55716119586268
cg16724588	chr4	JAKMIP1;JAKMIP1	Body;Body	Island	-0.58545707244211	0.271812703480264	-7.81285051860665	3.6178694634631e-08	0.000529424804224584	8.5468885942201
cg07557790	chr3	CAND2;CAND2	TSS1500;TSS1500	N_Shore	-0.390649581924111	-2.78794085403099	-7.79424723653652	3.77632607533814e-08	0.000533557111184526	8.50465944692798
cg05559558	chr6	KIAA1244;KIAA1244	1stExon;5'UTR	Island	0.203800047776506	-2.40994126495499	7.7609955734633	4.07750297941518e-08	0.000549451361493453	8.43382171264361
cg20430816	chr4	STBD1	Body	Island	-0.259409867125709	-2.81935936241438	-7.75263666681427	4.15701435938728e-08	0.000549451361493453	8.41508478654143
cg10092770	chr20	NCRNA00029	TSS200	S_Shore	0.365132608675928	-0.213811729498583	7.72801894066173	4.40053906496631e-08	0.000550550589362916	8.37254553130251
cg05335186	chr13			N_Shore	0.285234500070403	-1.86810415404387	7.72054358166912	4.47734405858219e-08	0.000550550589362916	8.35626666609941
cg14255751	chr15	PTPLAD1	TSS200	N_Shore	0.251662899028439	-3.68441831486784	7.68801068001458	4.82793289585014e-08	0.000550550589362916	8.29026566278101
cg03171770	chr10			Island	-0.475956590023377	-1.5428503149324	-7.68530951275277	4.85827801310035e-08	0.000550550589362916	8.28287928619951
cg24354933	chr19	PODNL1;PODNL1;PODNL1	Body;TSS200;Body	OpenSea	0.413820891664552	-1.85600499241291	7.67880043826926	4.93220672327344e-08	0.000550550589362916	8.27210442017623
cg02457207	chr16	SPG7;SPG7	Body;Body	N_Shelf	-0.314956364862983	2.90562019256703	-7.67537933550658	4.97152391545583e-08	0.000550550589362916	8.26425111986836
cg14047370	chr7	HECW1	Body	OpenSea	-0.460664018281699	1.72952085331163	-7.65393816735958	5.22535852278131e-08	0.000563432533284983	8.22230481410884
cg01764116	chr1	VPS45;VPS45	5'UTR;1stExon	Island	0.276352629658167	-3.44249286160594	7.63943839473162	5.40450678556104e-08	0.000567807183287837	8.10029886593409
cg22606205	chr1	PKP1;PKP1;PKP1;PKP1	5'UTR;5'UTR;1stExon;1stExon	Island	-0.315969429100422	-3.11161743347808	-7.60979746412277	5.79056288064044e-08	0.000593157756319124	8.12845983679263
cg23535449	chr17	MIR1250;AATK	TSS200;Body	N_Shelf	0.250006489740883	3.36025584214518	7.58260864261244	6.16950696262117e-08	0.00060992270378689	8.07228899991799
cg21352943	chr12	C12orf41	TSS200	Island	-0.26094740334079	-3.58978940258682	-7.57692103845824	6.25193806796229e-08	0.00060992270378689	8.06364710803947
cg06380356	chr2			Island	-0.371045936877104	-0.664404301799755	-7.52739520776786	7.01915680661775e-08	0.000666130763780302	7.9534850406808
cg24014538	chr13	FARP1;FARP1	Body;Body	OpenSea	-0.405292908780315	3.05335658751561	-7.51931207309507	7.15323914529746e-08	0.000666130763780302	7.94123300250986
cg10938586	chr10			Island	0.335983111945712	-2.28682458980089	7.49345254996095	7.60007463817942e-08	0.000692013818293838	7.88864107654013
cg14319655	chr19	AKAP8	TSS200	Island	0.216585838511221	-2.80249251545891	7.47794464157737	7.88164855853865e-08	0.000702050991744388	7.85551326083467
cg09103187	chr6	TRERF1	Body	OpenSea	-0.249934830086465	2.05408280071914	-7.43635335409157	8.6907332467175e-08	0.000753283216271806	7.76627740852799
cg17939432	chr22	ZC3H7B	Body	S_Shore	0.310856585851935	0.00623132872412382	7.42986082466001	8.82449995998611e-08	0.000753283216271806	7.75494815826612
cg12241297	chr5	HNRNPA0	TSS1500	Island	0.238694399140062	-2.26334464136267	7.3458042631235	1.07593809475284e-07	0.000899706022208418	7.58113136823827
cg05295557	chr14	NKX2-1;NKX2-1	Body;1stExon	Island	-0.249134400070447	-2.89951609729157	-7.32241982954895	1.13712851762428e-07	0.00093185635187978	7.52587839968408
cg20877313	chr12	GLS2	1stExon	Island	-0.325788141351703	-3.26222020658395	-7.29751808155109	1.20621287447412e-07	0.000955585843404769	7.48076088912147
cg00253204	chr17	NCOR1;NCOR1	1stExon;5'UTR	Island	-0.211811781760439	-3.43099311793542	-7.29524517654811	1.21272862264328e-07	0.000955585843404769	7.47367204631715
cg18302637	chr5	TERT;TERT	Body;Body	S_Shore	-0.341959219584803	1.98143028072978	-7.27880187721471	1.2609517251544e-07	0.000974837020408467	7.43837150751609
cg01143423	chr1	SLC30A1	Body	N_Shore	-0.246875938121076	-2.79018445464658	-7.27006800191913	1.28735850629881e-07	0.000976821410609968	7.4201946519903
cg04706404	chr1	NFIA;NFIA;NFIA;NFIA	TSS200;Body;Body;TSS200	N_Shore	0.360373575370518	-2.25938199122564	7.22103745958564	1.44646591048619e-07	0.00103748224579799	7.25742769975985
cg23766360	chr12	VWF	Body	OpenSea	0.406161905337694	0.613042242971619	7.22039952177923	1.44866360154757e-07	0.00103748224579799	7.31911748260064
cg20241658	chr10	AIFM2	TSS200	Island	-0.229466735732591	-2.8708162453342	-7.21272753042251	1.47536252955888e-07	0.00103748224579799	7.29958001208231
cg25271672	chr1	MEF2D	5'UTR	OpenSea	0.351420818502277	-2.3877963607299	7.20310499806321	1.50956206441468e-07	0.00103748224579799	7.28184544404681
cg25449441	chr7	PTPRN2;PTPRN2;PTPRN2	Body;Body;Body	N_Shelf	-0.386987626325076	-1.03660522595605	-7.20240885670727	1.5120674476767e-07	0.00103748224579799	7.27859285159491
cg03983220	chr16			OpenSea	-0.238290873428708	2.68604824497814	-7.19233044346413	1.54881923546035e-07	0.00103748224579799	7.25356229947674
cg16185666	chr13	WDFY2	TSS1500	N_Shore	0.357903599554171	0.286211789614113	7.18981401237029	1.55813726396451e-07	0.00103748224579799	7.25252262063437
cg21058822	chr8	MBOAT4	TSS200	OpenSea	-0.337040637667144	1.94028541998081	-7.18666797983151	1.5698672878593e-07	0.00103748224579799	7.24729308537377
cg05364412	chr19	AP3D1;AP3D1	Body;Body	Island	0.279503581948386	2.83985001722303	7.16319307547048	1.66029279002771e-07	0.00105447745468132	7.02394819346301
cg11797226	chr17	SUPT6H	3'UTR	OpenSea	-0.241159045488725	2.40056482220674	-7.15897890410848	1.67708113295266e-07	0.00105447745468132	7.1841579631793
cg15073906	chr1	RALGPS2	3'UTR	OpenSea	-0.215203759820462	2.46299143585129	-7.15598546930493	1.68911164169144e-07	0.00105447745468132	7.17845245802418
cg24726783	chr10	SVIL;SVIL	Body;Body	OpenSea	-0.31026300705777	2.4241356705124	-7.14804103320256	1.72146957492033e-07	0.00105447745468132	7.04622336372167
cg03765822	chr12			OpenSea	-0.202651914268442	2.86685442528443	-7.14400851812988	1.73813585228589e-07	0.00105447745468132	7.15119470218768
cg10010393	chr21			Island	-0.261268240465454	-3.04099636020876	-7.14002562258556	1.75475895884454e-07	0.00105447745468132	7.14255194945153
cg20671578	chr11	SHANK2;SHANK2	Body;Body	Island	-0.236898749477859	4.47615545881744	-7.13064520683422	1.79455427069823e-07	0.00105447745468132	7.12511919409335
cg23193613	chr8			Island	-0.371396620939658	-0.132754637560491	-7.1290378366249	1.80146536050072e-07	0.00105447745468132	7.12143237848286
cg24343312	chr7	LOC401397;LOC401397	TSS200;TSS200	OpenSea	0.208742392462173	-2.67479391719217	7.09846448835705	1.9382258417713e-07	0.00110785205565482	7.05537870345207
cg10290527	chr8	MTDH	1stExon	Island	0.279392964827934	-3.71002409195494	7.09663764614361	1.94672605394986e-07	0.00110785205565482	7.05550260801333
cg05368740	chr19	HSPB6	Body	Island	0.334347172559419	-0.411483394279619	7.09055066381927	1.97532440822844e-07	0.00110872794294785	7.04095916990466
cg08764761	chr15	SNORD115-42;SNORD115-10	TSS200;TSS200	OpenSea	0.312688442893273	2.51138938377952	7.07502426956112	2.05023179925999e-07	0.00112046782792855	7.00716358240631
cg14425564	chr9	LHX2	Body	OpenSea	-0.640054927637244	-1.04313383152364	-7.0738403269349	2.05606151814654e-07	0.00112046782792855	7.00686189134235
cg10252462	chr9	C9orf25;DNAI1;DNAI1	TSS1500;1stExon;5'UTR	Island	0.256211117960115	-3.62205832837035	7.06935974295348	2.07827761738683e-07	0.00112046782792855	6.99685123494288
cg09770131	chr11			OpenSea	-0.413133013123659	1.55404802114433	-7.05865509914372	2.13235281373016e-07	0.00113469139513066	6.89808061116177
cg09974990	chr16			Island	-0.383493811333804	-2.34591780128214	-7.04611647193129	2.19752424620593e-07	0.00115437920790341	6.946694504957
cg01928807	chr6	NRN1	Body	N_Shore	0.373437683210063	-1.32748042350588	7.01379649512484	2.37505865440251e-07	0.00122002524250469	6.87597458000752
cg07314549	chr16	ERI2;ERI2;LOC81691;LOC81691	Body;Body;TSS1500;TSS1500	Island	0.181009560841985	-2.65745428006954	7.01038783924437	2.39461725825171e-07	0.00122002524250469	6.86610283773734
cg25654697	chr7	RPA3	5'UTR	Island	0.215980486566205	-3.1838600010524	7.00741364287696	2.41181733443516e-07	0.00122002524250469	6.86194560261246
cg08270099	chr6	FYN;FYN	5'UTR;5'UTR	OpenSea	-0.25226171516194	3.04266577540085	-7.00088828003371	2.4499976699232e-07	0.00122422499423415	6.84791579386336
cg01581098	chr7	SYPL1	TSS1500	S_Shore	0.238699460321475	3.38487757436305	6.99503270412781	2.48478443336756e-07	0.00122664826326802	6.83511001911195
cg03001711	chr16			S_Shelf	0.286474660560154	-2.81924914419027	6.97406706646766	2.61352761208021e-07	0.0012630032643832	6.7904787220844
cg09631652	chr12	TENC1;TENC1;TENC1	Body;Body;Body	S_Shelf	0.288469622283477	2.32315346588283	6.97302895975074	2.6200765232811e-07	0.0012630032643832	6.78776671155096
cg22321572	chr6	C6orf124	Body	N_Shore	0.421865643519666	-1.07802723996087	6.96595919846814	2.66512416548435e-07	0.00126977981475549	6.77479938661341
cg07603881	chr1			OpenSea	-0.295593660307939	2.67545510351746	-6.95475794118561	2.73812264622422e-07	0.00128956449561673	6.74911778306718
cg25283029	chr18			Island	-0.379100926458072	1.22590417451333	-6.94931477745469	2.77432965795858e-07	0.00129176887316092	6.7351426716164
cg00164196	chr2			Island	-0.561727471275318	-1.6998494157336	-6.93735727285067	2.85559544091288e-07	0.00131466801298324	6.71038565300983
cg01461847	chr6			S_Shore	-0.422404763695749	-1.46957682754662	-6.9323552007146	2.89030783528626e-07	0.00131586402526447	6.70170295563528
cg20517149	chr3	FHIT;FHIT	Body;Body	OpenSea	-0.209225497586373	2.72564740964942	-6.92343324588161	2.95329596743218e-07	0.00132976532196882	6.67683912357583
cg05694245	chr10	MKX	TSS200	Island	-0.303170542665508	-3.03329178079157	-6.91870479876867	2.98724477517341e-07	0.00133043115372209	6.67112635456897
cg23510240	chr2			N_Shelf	0.313516996189092	1.19312409557214	6.90269800660055	3.10515475485624e-07	0.00136073303394929	6.63775139318168
cg07567630	chr7			Island	-0.295534542197992	-3.16724408256338	-6.90050150939409	3.12170139652203e-07	0.00136073303394929	6.63284717756233
cg14646111	chr20	SEC23B;SEC23B;SEC23B	5'UTR;5'UTR;5'UTR	S_Shore	0.277611658081169	2.52073797355259	6.89381585964886	3.17262177938069e-07	0.00136372394501208	6.61618558171724
cg03063309	chr4	SOD3	TSS200	OpenSea	0.335779333627485	-1.00311756614093	6.88927676639338	3.20767570901697e-07	0.00136372394501208	6.60650445494944
cg21667061	chr15	NARG2;NARG2	TSS1500;TSS1500	S_Shore	0.358955360209533	-0.105888090679511	6.88661558920869	3.22841069519944e-07	0.00136372394501208	6.60398028869969
cg11896271	chr22	PANX2;PANX2;PANX2	1stExon;Body;1stExon	Island	-0.28022205570524	-2.64795654848543	-6.87206147647097	3.34425628782324e-07	0.00139824379145815	6.57076997480312
cg11694634	chr20	C20orf12;POLR3F;C20orf12	5'UTR;TSS1500;1stExon	Island	0.197684505191953	-3.29032206231605	6.86123959026734	3.43313829257568e-07	0.00142090658296793	6.54739346085783
cg11279488	chr3	TEX264;TEX264;TEX264	TSS200;TSS200;TSS200	Island	-0.144343808537746	-3.83679554570391	-6.85343431595879	3.49873787066448e-07	0.00142872524498958	6.52754335610477
cg11248450	chr6			N_Shore	-0.276114549168562	-3.58163023590764	-6.84945564029499	3.53266756613665e-07	0.00142872524498958	6.5218204305561
cg19431051	chr11	C11orf64	Body	Island	0.396356764452533	1.67930525937015	6.84329942606285	3.58583017326317e-07	0.00142872524498958	6.50851213627479
cg06333135	chr3	SCAP	Body	Island	0.328442135086311	3.49081449588562	6.83304673192264	3.67618728936648e-07	0.00142872524498958	6.48748520676848
cg12174498	chr8	MRPS28	Body	Island	0.23786654801757	-2.87740267404082	6.83189035673019	3.68652319994665e-07	0.00142872524498958	6.48331201909718
cg00083018	chr6			N_Shore	-0.378719789898692	0.154746246341939	-6.83176180419744	3.68767405802661e-07	0.00142872524498958	6.47967413383427
cg22648407	chr4	STOX2	Body	OpenSea	0.239459769142964	2.64536586797827	6.83082048621932	3.6961123238557e-07	0.00142872524498958	6.48109565103989
cg01357233	chr10	LRRC18;WDFY4	TSS1500;Body	OpenSea	0.314633612180995	2.67096886390599	6.81335616130972	3.85629218148437e-07	0.00146799899819319	6.44252058075209
cg05820241	chr1			OpenSea	0.271217137091802	-0.247637809354396	6.81196328795734	3.86936849875566e-07	0.00146799899819319	6.43813876201189
cg20248866	chr17	PCYT2	TSS1500	Island	0.348245837339753	-0.968816328935702	6.80159095582603	3.96817790501273e-07	0.00147999185144174	6.41582667831701
cg18813881	chr20	TCEA2	5'UTR	N_Shelf	0.312481542778214	1.75346989616581	6.80106878600247	3.97321975732454e-07	0.00147999185144174	6.41672779009672
cg01435230	chr12	BBS10	TSS1500	S_Shore	0.259918156170495	-3.07173607867491	6.79681644392572	4.01452269406267e-07	0.001481904993863	6.40199317392728
cg08381325	chr2	ORC4L;ORC4L;ORC4L	TSS1500;TSS1500;TSS1500	S_Shore	0.330592043817214	-1.90133090038882	6.7890862312584	4.09073163901685e-07	0.00148393399488247	6.38994927616835
cg13352717	chr19	ABHD8	Body	Island	0.470473528837307	4.1882226342908	6.78891341825272	4.09245209587811e-07	0.00148393399488247	6.39011266933313
cg17574857	chr5	FBXO38;FBXO38	TSS200;TSS200	Island	0.310864967791927	-3.01305544587499	6.78358947691479	4.14581837881644e-07	0.00149009804241634	6.37823360270324
cg19568591	chr2	FRZB	TSS200	N_Shore	-0.237670890487952	-2.98410643580303	-6.76366197486248	4.3519502880389e-07	0.00154120094296905	6.33495098047869
cg26776722	chr19	CCDC106	TSS1500	N_Shore	0.254912358667613	2.83065919756493	6.76259974105226	4.36322724317092e-07	0.00154120094296905	6.33265772043504
cg11825756	chr10	CNNM2;CNNM2	Body;Body	OpenSea	-0.266708041893313	3.37724560041912	-6.75704396707598	4.42269633309388e-07	0.00154885471642583	6.3203661260662
cg27658031	chr3	FAM116A	TSS200	Island	0.166669005659437	-3.23330640271403	6.75023251889707	4.49673586570822e-07	0.00154889993148946	6.29917518432737
cg26860459	chr7	DNAJB6	Body	N_Shelf	-0.215369037843359	3.71234223620555	-6.74633258226607	4.53969559834677e-07	0.00154889993148946	6.29707747558808
cg21163552	chr12	YARS2	1stExon	N_Shore	0.17852784716622	-3.29085184694145	6.74434037704652	4.5618020330041e-07	0.00154889993148946	6.28930586269594
cg22097425	chr11	DDX25;PUS3;DDX25	5'UTR;TSS1500;1stExon	Island	-0.41320497659435	-2.59143610993774	-6.74324235044299	4.57403315045906e-07	0.00154889993148946	6.22068218956708
cg13236315	chr12	MFSD5;MFSD5	1stExon;TSS200	Island	0.193265494766318	-3.17595533571303	6.73759376293053	4.63748447585323e-07	0.00155751436608244	6.2758984265482
cg04933208	chr1	PTPRU;PTPRU;PTPRU	Body;Body;Body	Island	-0.411919965728264	-2.98613018923948	-6.72632724294469	4.76673734367499e-07	0.00157433089857813	6.25303934418446
cg21376908	chr17	MSI2;MSI2	Body;Body	OpenSea	-0.34218607415965	2.87778555074524	-6.72510322272086	4.78099916814187e-07	0.00157433089857813	6.25128417373148
cg16659497	chr16			Island	-0.308293327907603	1.90528865538484	-6.72085280872153	4.83086221281315e-07	0.00157433089857813	6.2404079685554
cg18150852	chr20			S_Shelf	0.204557492434986	2.44924167755693	6.71997331583512	4.84124588998525e-07	0.00157433089857813	6.23833214118653
cg00042186	chr2	KCNK12	Body	Island	0.26525016504724	-2.10270934011492	6.71133386359519	4.94446504318061e-07	0.0015827878885684	6.21646681302103
cg04812615	chr15	PAK6;PAK6;PAK6;C15orf56	5'UTR;5'UTR;5'UTR;TSS1500	Island	-0.223730006309245	-3.25431752846961	-6.71032447470782	4.95667017031761e-07	0.0015827878885684	6.21774838382476
cg24922045	chr17	GAS2L2	TSS200	OpenSea	0.365900014358887	-0.159276669282073	6.70814412556257	4.98313904699124e-07	0.0015827878885684	6.21302615064721
cg04145287	chr1			Island	-0.273563772844343	-2.72905573963313	-6.70244718423697	5.05298086154954e-07	0.00158630426305456	6.16340689717705
cg23517954	chr2	PSMD14	5'UTR	S_Shelf	-0.315145838497274	0.976849043478239	-6.70093881315297	5.07163936389445e-07	0.00158630426305456	6.19725012373573
cg12027493	chr17	NXN	Body	OpenSea	-0.278002189587657	3.61792235117243	-6.69177367922321	5.18653207697377e-07	0.00160677623494064	6.17769143811157
cg01288977	chr18	RNF138;RNF138	5'UTR;TSS200	Island	-0.225033035875025	-3.11037745333703	-6.68907199198599	5.2209039335579e-07	0.00160677623494064	6.1715801385734
cg13026072	chr11	MAP3K11	Body	N_Shore	0.332712955802589	-0.526590067270984	6.68643050555771	5.25473446596864e-07	0.00160677623494064	6.16578143402306
cg04093208	chr13			OpenSea	0.290952028943111	-0.405651764328436	6.66143380189271	5.58615643555035e-07	0.00169546468448803	6.10999689528957
cg07586868	chr11	IFITM5	1stExon	Island	0.33373141333472	0.98034116455632	6.6494146592998	5.75302575200326e-07	0.00173327244459674	6.08342393292011
cg03229780	chr12			Island	-0.661732216539781	-2.23460471994629	-6.64008967141126	5.88598497272126e-07	0.00176038640051663	6.06432978422384
cg05062333	chr6	EYA4;EYA4;EYA4	TSS1500;TSS1500;TSS1500	Island	-0.457212662701318	-2.97322518736192	-6.635994817172	5.94535675329074e-07	0.00176046813779793	6.05479487666729
cg11854579	chr3	CHMP2B;CHMP2B	1stExon;5'UTR	Island	0.22150972470674	-3.42612567910154	6.63415785859546	5.97218904512636e-07	0.00176046813779793	6.05053521800945
cg20669012	chr3			OpenSea	0.334982005597139	-2.14888573290856	6.62796422876681	6.06357202494971e-07	0.00176930480547562	6.03618621584085
cg11883836	chr3			Island	-0.48328539175035	2.34100228690333	-6.62628929490634	6.08852854784027e-07	0.00176930480547562	5.6956645630969
cg11397854	chr3	IQSEC1;IQSEC1	Body;Body	Island	-0.233913301598164	-2.22183482010006	-6.61076177230331	6.32493239302961e-07	0.00182505924200869	5.99563760385563
cg12499130	chr10	SYT15;SYT15;SYT15;SYT15	1stExon;5'UTR;5'UTR;1stExon	Island	-0.290950453305495	-3.11920575564815	-6.60529355157504	6.41039504976613e-07	0.00183678439027009	5.98793244395732
cg00805867	chr1	PDE4B;PDE4B;PDE4B;PDE4B;PDE4B	Body;1stExon;5'UTR;Body;Body	OpenSea	0.326570348617427	-3.00368788587079	6.59351138971665	6.59856047733819e-07	0.00186193746482666	5.96038302668861
cg15304464	chr11	OPCML	Body	OpenSea	0.366480453353777	1.53699743890431	6.59221388889635	6.61962322122039e-07	0.00186193746482666	5.95701113676913
cg20624886	chr19	DMPK;DMPK;DMPK;DMPK	Body;Body;Body;Body	S_Shore	0.307881235743701	2.11098107076975	6.59129968211158	6.63450496447006e-07	0.00186193746482666	5.9552214090429
cg27360560	chr8	TMEM67;TMEM67;TMEM67	1stExon;5'UTR;Body	S_Shore	0.198744887513157	-3.07681653762552	6.58782502020652	6.69137832854982e-07	0.00186512384198526	5.94571239431005
cg27461883	chr16	GTF3C1;KIAA0556	TSS1500;TSS200	Island	0.16324506648465	-3.35085635585025	6.5697539265162	6.99527925773331e-07	0.00193665724212358	5.90308974822742
cg02731554	chr5	SPRY4;SPRY4	Body;Body	OpenSea	0.276465640848613	2.07623951287456	6.56367894862652	7.10057087471071e-07	0.00194164988188879	5.89529455144709
cg01693026	chr14	DIO3;MIR1247	TSS1500;TSS200	Island	-0.204009435942024	-3.13935463050253	-6.56324878846071	7.10808735965693e-07	0.00194164988188879	5.89207784668489
cg14139935	chr9	LRSAM1;LRSAM1;LRSAM1	Body;Body;Body	OpenSea	-0.367448345428694	2.59126345880122	-6.55938799357375	7.17591367011539e-07	0.00194719605503758	5.8847213617106
cg08870822	chr19	GATAD2A	TSS200	Island	-0.2739364497592	-3.02067313696205	-6.55290749252035	7.29124885239485e-07	0.00196547605001916	5.86958411252578
cg27365208	chr19	ZNF101	TSS1500	N_Shore	-0.253103208469268	0.863123338434153	-6.54900170698478	7.36167157656178e-07	0.0019714893290536	5.86077451336838
cg23914149	chr10			OpenSea	0.336013461213449	1.41274115402411	6.5411594193466	7.50517082403054e-07	0.00199686766143448	5.84508312596155
cg07219542	chr1	GSTM2;GSTM2	1stExon;1stExon	Island	-0.20690038167418	-3.01214527006995	-6.53690622794644	7.58418492305931e-07	0.0020038094799789	5.83404483549362
cg17921080	chr14			OpenSea	0.396090159585635	0.324372055802237	6.53432307436669	7.632586856387e-07	0.0020038094799789	5.82996580869299
cg08930147	chr17	LOC283999	TSS1500	N_Shore	-0.232087712251017	3.43919154608529	-6.5319159147374	7.67797433883079e-07	0.0020038094799789	5.82233747137589
cg09170207	chr15			OpenSea	-0.37038016256641	1.27652058214251	-6.52305814154719	7.84737009727732e-07	0.00201340877835661	5.80462415550959
cg00980051	chr2	DNER	TSS1500	Island	0.266030148381686	-2.74922453846511	6.51998240801386	7.90707677022852e-07	0.00201340877835661	5.79785628688863
cg13545717	chr9	DENND1A;DENND1A	Body;Body	OpenSea	-0.28082131261577	2.79917227933645	-6.51868016294372	7.93249542280841e-07	0.00201340877835661	5.79535092831533
ch.9.76081330F	chr9			OpenSea	0.272486275119634	-2.60829195003704	6.5175833519831	7.95396875277933e-07	0.00201340877835661	5.79166580318527
cg22098115	chr2	ARHGEF4;ARHGEF4	Body;Body	Island	-0.427012498416007	-2.99904829732809	-6.51725296147892	7.9604487247742e-07	0.00201340877835661	5.7921695930593
cg25736986	chr2	MRPL30;MITD1;MITD1	TSS200;5'UTR;1stExon	Island	0.234115968882584	-3.42073530120765	6.50830440971762	8.13801759704166e-07	0.0020404782436394	5.77015594478217
cg11251858	chr6	ESR1;ESR1;ESR1;ESR1;ESR1	5'UTR;5'UTR;1stExon;5'UTR;5'UTR	Island	-0.367930324136427	-2.33620680975854	-6.5068591652936	8.16707217380884e-07	0.0020404782436394	5.76768856049457
cg24633027	chr5	PCDHGA4;PCDHGA1;PCDHGA6;PCDHGA5;PCDHGB1;PCDHGA3;PCDHGA6;PCDHGA2;PCDHGB2;PCDHGB3	Body;Body;1stExon;Body;Body;Body;1stExon;Body;Body;Body	N_Shore	-0.421366713594969	2.16930444737356	-6.50236147223154	8.25816971339296e-07	0.00205073376759718	5.65307703725115
cg06254274	chr1	PTPRV	TSS200	OpenSea	0.319037617163488	0.549820726978064	6.49501449278571	8.40920944108128e-07	0.00207566137686632	5.74031208919737
cg03275758	chr11			N_Shore	-0.265488028239311	1.63863977572524	-6.48241557218476	8.67479983697067e-07	0.00212839590419174	5.71395176955183
cg06582202	chr11	KCNQ1DN	TSS1500	N_Shore	-0.390546583254146	-2.04115923777759	-6.47313535066747	8.87588189279039e-07	0.00214392593186724	5.69379546021054
cg25783515	chr2			OpenSea	-0.313716630907388	2.45854084392977	-6.47282841608238	8.88261299654003e-07	0.00214392593186724	5.69336108999031
cg13620499	chr9			OpenSea	0.325115944933989	0.523610555048493	6.47122635449108	8.91783082391201e-07	0.00214392593186724	5.6886072140999
cg15716185	chr18	ZCCHC2	TSS200	Island	0.231172342996346	-3.25032566218189	6.46988658031549	8.94739199517008e-07	0.00214392593186724	5.68562548321339
cg05303559	chr7			OpenSea	-0.247211459145867	2.37890057971688	-6.46146551192196	9.13549559603826e-07	0.00216637689419558	5.66766854313855
cg07927984	chr15	PCSK6;PCSK6;PCSK6;PCSK6;PCSK6;PCSK6;PCSK6;PCSK6	Body;Body;Body;Body;Body;Body;Body;Body	Island	-0.364134980057015	1.66090890850663	-6.46096366338485	9.1468318448931e-07	0.00216637689419558	5.66642159045923
cg27388792	chr11	DPP3;DPP3	TSS1500;TSS1500	Island	0.299657834938931	-2.9465563548776	6.45510681395269	9.28019605713655e-07	0.00217377015275258	5.65306140712558
ch.3.1432250F	chr3	MAGI1;MAGI1	Body;Body	S_Shore	0.247694319737291	-2.47386831327085	6.45493439094037	9.2841521041756e-07	0.00217377015275258	5.6522250046282
cg08123074	chr1	PHACTR4;PHACTR4	TSS200;Body	OpenSea	-0.297466497515322	-1.9655411046189	-6.44559930947951	9.50091804819879e-07	0.00221188389885626	5.63199080562018
cg23558473	chr9	RC3H2;RC3H2	TSS200;TSS200	Island	0.285871986240812	-3.14342458740721	6.44027893194465	9.62675863693244e-07	0.00222784516453401	5.62144858657735
cg15264052	chr11	BDNFOS;LIN7C	TSS1500;Body	Island	0.2449883949167	-2.80711098103466	6.43812349479121	9.67822207899754e-07	0.00222784516453401	5.42009888714533
cg19799865	chr13			OpenSea	0.242251617639859	2.45329921135608	6.42402076561745	1.00219237243941e-06	0.0022940743289145	5.58284424297466
cg12338273	chr2	KYNU	Body	OpenSea	0.233965111175938	2.79351738005369	6.41961442310388	1.01318401527149e-06	0.00230635017556309	5.57404884039035
cg07498624	chr16			Island	0.327877107573488	-2.53743030571845	6.41505955520123	1.02467519227877e-06	0.00231095633173959	5.56374229043839
cg21859434	chr2	CXCR4	TSS1500	N_Shore	0.315849916839424	-2.74693537715392	6.41434590747556	1.02648759186072e-06	0.00231095633173959	5.56296287633342
cg19548763	chr18	C18orf1;C18orf1;C18orf1;C18orf1;C18orf1;C18orf1	Body;Body;Body;Body;Body;Body	N_Shelf	-0.232067148886645	2.49052970605441	-6.40977268548596	1.03817959087705e-06	0.00232450679642379	5.5517724776331
cg13744194	chr5	OCLN	TSS200	N_Shore	-0.310650229081223	-2.60784155230149	-6.40588953351103	1.04821372326309e-06	0.00233042541195581	5.54312579917612
cg08957069	chr6			OpenSea	-0.2882983978618	-1.34324163775454	-6.40435808788317	1.05219809882786e-06	0.00233042541195581	5.54054491513581
cg16029875	chr1	PLEKHA6	5'UTR	OpenSea	0.265299613138345	-0.047198992739705	6.39778378768145	1.06947842036074e-06	0.00234377335390992	5.5255136553029
cg03133408	chr13			OpenSea	0.230713061070222	2.78867496697872	6.39771338536759	1.06966502542132e-06	0.00234377335390992	5.52411399740058
cg08770761	chr16	ATP6V0C	TSS1500	Island	0.264503414259267	-0.954203313461331	6.3862019159589	1.10062689099043e-06	0.00239878703692187	5.4992907976453
cg00165535	chr1	CCDC76;SASS6	Body;TSS1500	S_Shore	-0.225986955210608	-2.14468098175146	-6.38148428623238	1.11357778402529e-06	0.00241417182436141	5.48806714161439
cg04720358	chr17	RCVRN	1stExon	Island	-0.217623914463965	3.47525199283078	-6.36885669881771	1.14901170833954e-06	0.00247788003361448	5.4604175933124
cg16312101	chr8	XKR4	Body	N_Shelf	0.258406163945242	1.75984328341101	6.36254931135561	1.16713830177042e-06	0.00250379274819745	5.44538992505327
cg16259229	chr5			OpenSea	-0.372433771636607	-1.46955175988186	-6.3577159227677	1.18122556201151e-06	0.00251158918848637	5.4348122820632
cg19759002	chr22	DRG1	TSS200	Island	0.227397202323113	-3.6583580017176	6.35710037571107	1.18303199674397e-06	0.00251158918848637	5.43501419721588
cg03490200	chr12	A2ML1;A2ML1	1stExon;5'UTR	OpenSea	0.29059121873075	2.10403596843456	6.34564735365337	1.21716051588044e-06	0.00253991315913691	5.40840897775928
cg22618350	chr1	ZNF644;ZNF644;ZNF644;ZNF644;ZNF644	5'UTR;1stExon;1stExon;5'UTR;TSS1500	Island	0.168101055778116	-3.44601566404454	6.34291986057516	1.22543475436514e-06	0.00253991315913691	5.40245607831614
cg05998109	chr7	FSCN1	Body	Island	-0.318696814196163	1.73047955934752	-6.34102690933655	1.23121091486874e-06	0.00253991315913691	5.39750089755571
cg05635712	chr3	SUMF1;SUMF1;SUMF1	TSS200;TSS200;TSS200	S_Shore	0.157229569028217	-3.46860732773074	6.33999060080371	1.23438483813068e-06	0.00253991315913691	5.39220877036807
cg00222690	chr6	KLHL31	Body	Island	0.189541941104959	-3.40375026246348	6.33955026314425	1.23573598827351e-06	0.00253991315913691	5.39256946579116
cg23751110	chr4			OpenSea	0.305248890720249	2.25758407330251	6.33934993381062	1.23635118495149e-06	0.00253991315913691	5.39357136567087
cg27605748	chr5			Island	0.41402838028224	-2.34637223384439	6.33824005299753	1.23976519759404e-06	0.00253991315913691	5.39238125664403
cg05270688	chr1	PGM1	Body	Island	0.203150820258932	-3.56922123914315	6.33535604727715	1.24868136428112e-06	0.0025454524919498	5.38413752921394
cg16909495	chr19	SLC17A7	Body	S_Shore	-0.341678142011135	0.720986604253561	-6.32964378938288	1.26653440503475e-06	0.00256666157968798	5.37255580325232
cg04539111	chr16	SLC12A4;SLC12A4;SLC12A4;SLC12A4;SLC12A4	Body;Body;1stExon;Body;Body	OpenSea	0.248174158234462	1.55601299997535	6.32803355747564	1.2716137771828e-06	0.00256666157968798	5.36964701590015
cg03955927	chr2	LOC100132215;EHBP1;EHBP1;EHBP1;EHBP1	Body;Body;Body;Body;Body	Island	0.24272100527427	3.68352061581296	6.32350178521452	1.28602048494762e-06	0.0025830162721712	5.35748877362394
cg27061366	chr19	FARSA	1stExon	Island	0.31071318542916	-1.95386963044828	6.30628585828871	1.34228123959564e-06	0.00266324046503309	5.32075039501791
cg06146897	chr12			Island	-0.223335686052735	-2.99431923256582	-6.30353287371045	1.35150733860736e-06	0.00266324046503309	5.31244766344584
cg27088038	chr14	SLC24A4;SLC24A4;SLC24A4	Body;Body;Body	OpenSea	-0.259636393687113	3.55431208137731	-6.30342832459288	1.35185898355606e-06	0.00266324046503309	5.3137707868171
cg04313601	chr11	SBF2	TSS200	Island	-0.150556177065175	-4.15315729260419	-6.30139703615052	1.35870960632506e-06	0.00266324046503309	5.30871077689873
cg01646019	chr11			Island	0.214189246405777	-2.41302253352342	6.301103642587	1.35970200545134e-06	0.00266324046503309	5.30884397646907
cg08201736	chr15	RASGRF1;RASGRF1;RASGRF1	TSS1500;Body;Body	OpenSea	-0.209596322316668	2.56809686833343	-6.29902562912924	1.36675199046102e-06	0.00266324046503309	5.30269045900507
cg13402624	chr9	VAV2;VAV2	Body;Body	OpenSea	-0.270200790569412	2.76086787182881	-6.29342248104436	1.38594741831547e-06	0.00266324046503309	5.29058760612851
cg02379427	chr5	C5orf20	TSS1500	OpenSea	-0.227705742596399	2.38743327155835	-6.2926771635552	1.3885213312495e-06	0.00266324046503309	5.28909125656927
cg23695485	chr14	KLHL28;FAM179B	TSS1500;1stExon	Island	0.201058928123677	-2.58378341700607	6.29201573601542	1.39080960669847e-06	0.00266324046503309	5.2877665960528
cg15116481	chr19	KLK15;KLK15;KLK15	Body;Body;Body	Island	0.342926698174373	1.80166486558015	6.29197222022947	1.39096028837017e-06	0.00266324046503309	5.28670228997969
cg09399801	chr15	GOLGA8B	Body	N_Shore	0.229037141008895	2.448257965234	6.28401161582781	1.41880665950243e-06	0.00270392213707527	5.27011096559254
cg07975680	chr10	CDH23;CDH23	Body;Body	OpenSea	0.366888238616884	2.01047508515544	6.27455326470157	1.4526304308933e-06	0.00275556595085486	5.24940239763701
cg24295405	chr19	SBNO2	TSS200	S_Shore	-0.346371626719166	-1.67178434891947	-6.27043064220466	1.46762878662697e-06	0.00277012316904312	5.23964558810135
cg05508092	chr16			S_Shore	-0.302501547686278	1.71487700375927	-6.26432638367192	1.49012623346574e-06	0.00277012316904312	5.22605212816995
cg07531343	chr2	MGAT5	Body	OpenSea	-0.32948410550184	0.154454825111908	-6.26365925513243	1.49260612306463e-06	0.00277012316904312	5.22265647345752
cg03721195	chr5	GFRA3	TSS200	S_Shore	0.299148179456758	-2.18160071660171	6.26330909498674	1.49390943820272e-06	0.00277012316904312	5.22240680719779
cg13022121	chr6	COL11A2;COL11A2;COL11A2	Body;Body;Body	OpenSea	0.18189463948972	3.53452041466087	6.26196837650147	1.49891037350627e-06	0.00277012316904312	5.21708470322208
cg21599100	chr11	SLC22A18AS;SLC22A18	Body;TSS1500	N_Shelf	0.303928463424938	1.46855564309923	6.25823064145316	1.51294235828856e-06	0.00277012316904312	5.2102647098388
cg05053327	chr17	CNTNAP1	Body	Island	0.290345536455371	4.25845696078993	6.25762838497346	1.51521577834427e-06	0.00277012316904312	5.21169933421763
cg25887789	chr12	PDZRN4	TSS1500	N_Shore	0.214399751848006	2.59315590567642	6.25612804414788	1.5208944391252e-06	0.00277012316904312	5.20599200384937
cg25841139	chr20	C20orf72;SNX5;SNX5	TSS1500;TSS200;TSS1500	Island	0.202595864985974	-3.19699031572173	6.25606053441393	1.52115046586673e-06	0.00277012316904312	5.20808832310151
cg19063564	chr19	ZNF43	TSS200	S_Shore	-0.212194611244038	-1.92091101799205	-6.25347409043167	1.53099248072683e-06	0.00277054012727838	5.20042750923784
cg00302627	chr4	CPLX1	Body	N_Shelf	0.395165923536811	2.27736537569311	6.25245116311761	1.53490280175084e-06	0.00277054012727838	5.19944962197341
cg20356136	chr4	AFAP1;AFAP1	Body;Body	Island	0.20668883074542	4.20383399673471	6.24773907317735	1.55304716514816e-06	0.00279099604603059	5.18625672620647
cg21415530	chr8	KCNK9	TSS1500	Island	0.432910646467924	-1.11930328151028	6.24309169656013	1.57115599988996e-06	0.002811209740397	5.17853615850135
cg24211742	chr12	DDX51;NOC4L	Body;TSS1500	Island	0.340769195244869	-2.20849851843805	6.24002597331528	1.58321920241735e-06	0.00282047747485951	5.17081814073748
cg04897683	chr5	NEUROG1;NEUROG1	5'UTR;1stExon	Island	-0.228566464564666	-2.29451518561017	-6.23238996772495	1.61367691516089e-06	0.00286229260993479	5.15096616337404
cg07017562	chr14	RTN1;RTN1	Body;Body	S_Shelf	0.394385077801038	1.31207841531453	6.22987740443895	1.62382849883046e-06	0.00286788410749695	5.14844079074441
cg05983315	chr19	ZSCAN1	5'UTR	Island	-0.380509521997661	-1.14901826153067	-6.22488697140856	1.64418447893162e-06	0.0028814179783693	5.13614677867696
cg02026141	chr10			S_Shelf	0.457136366458923	-0.22455031844737	6.22051957796063	1.66221188088785e-06	0.0028814179783693	5.12669896991721
cg23934351	chr17	FADS6	Body	N_Shore	0.318765344194103	-1.19642477623196	6.22044640802578	1.66251561182061e-06	0.0028814179783693	5.12687393996942
cg14116463	chr7			N_Shore	-0.397235831036581	0.488613209706585	-6.21958721457132	1.66608637769315e-06	0.0028814179783693	5.10762932989694
cg22086973	chr5	AP3B1	TSS200	Island	0.210042231147332	-2.97867580272026	6.21945105022489	1.66665298535788e-06	0.0028814179783693	4.81339200313526
cg20704159	chr12	RPH3A;RPH3A;RPH3A;RPH3A	5'UTR;5'UTR;1stExon;1stExon	OpenSea	-0.334263209181215	-0.879059600002468	-6.21738142304539	1.67528928452511e-06	0.00288417944004456	4.98558750427859
cg05571413	chr17	FAM117A	TSS1500	S_Shore	0.212333968275538	-2.63288482190512	6.21450675645079	1.68736045507317e-06	0.0028928065281261	5.10913098328165
cg01532589	chr14			OpenSea	0.291140580479661	1.84226665236612	6.21165606941126	1.69941825865382e-06	0.00290133890299615	5.10685206701597
cg06386205	chr3	IQSEC1;IQSEC1	Body;Body	Island	0.232072878065261	1.84781530943582	6.20970136875349	1.70773681936547e-06	0.00290344312076194	5.10072576811799
cg27565938	chr12			N_Shelf	0.236857896112905	2.27882922585009	6.20607877632498	1.72326298450216e-06	0.00291005524410647	5.09345749239279
cg18774545	chr21	TMEM50B	Body	OpenSea	-0.224286766786281	3.33252770795066	-6.20333314557725	1.73512609078725e-06	0.00291005524410647	5.08780299216206
cg08754456	chr14	SMOC1;SMOC1	TSS200;TSS200	Island	0.218549621405909	-3.00631187687464	6.20126083444701	1.74413491953971e-06	0.00291005524410647	4.86518384832115
cg09874213	chr1	SRRM1	TSS1500	N_Shore	0.378488975368988	-3.09513563358655	6.20060197237637	1.7470090995902e-06	0.00291005524410647	5.08223008558967
cg11783050	chr7			Island	-0.203029354072012	-3.459180689388	-6.19867873902725	1.75542646559552e-06	0.00291005524410647	5.07281250821535
cg00458932	chr2			OpenSea	0.370414271970554	-1.79246367433069	6.19606444012527	1.76693455075238e-06	0.00291005524410647	5.0723030358716
cg27140872	chr5	JAKMIP2	TSS1500	OpenSea	-0.371731040963355	-0.572323096790767	-6.19427614249483	1.77485073997952e-06	0.00291005524410647	5.06706067755375
cg03120091	chr8	ADCY8;ADCY8	5'UTR;1stExon	Island	-0.274338556368812	-2.51758045990076	-6.19224818867836	1.7838714382765e-06	0.00291005524410647	5.06317398138743
cg00643929	chr19	FZR1	5'UTR	Island	-0.193361978554642	-2.37208311475636	-6.19025106343937	1.79280055243617e-06	0.00291005524410647	5.05753251037804
cg13761724	chr15			N_Shore	-0.428337315749405	0.350773420952287	-6.1900695172671	1.79361449157624e-06	0.00291005524410647	5.05776819098452
cg11569933	chr6	BAT4	Body	N_Shore	0.268410054794216	1.09905275695519	6.18967824607797	1.79536998343179e-06	0.00291005524410647	5.04011355062278
cg04800142	chr10			OpenSea	0.284877088420986	3.14361750609344	6.18934820826709	1.79685210110518e-06	0.00291005524410647	5.05566369949117
cg25160075	chr15	CYFIP1;CYFIP1	Body;Body	OpenSea	-0.266255472244926	2.97615479339818	-6.18549374121006	1.81425390750715e-06	0.00292667011935388	5.04786566514853
cg23450974	chr17	SNF8	TSS200	Island	0.194605312490471	-2.9557846504203	6.18312893363006	1.82501502011372e-06	0.00292795406544905	5.04327698249027
cg00224508	chr1	CDC42SE1;CDC42SE1;MLLT11	5'UTR;5'UTR;TSS1500	N_Shore	-0.255449983131383	-3.15681866814721	-6.18218214680013	1.8293415615107e-06	0.00292795406544905	5.04112944310847
cg08951903	chr10	ZNF239;ZNF239;ZNF239	TSS200;TSS200;TSS200	Island	0.381054240686915	-1.51171303366258	6.17857467626388	1.8459224113885e-06	0.00294299647768379	5.03317400964296
cg04580443	chr11			OpenSea	-0.252006737163558	1.71987601986653	-6.17530655163094	1.86107538801721e-06	0.00294939544486788	5.02366961149082
cg22381282	chr5	MGAT1;MGAT1;MGAT1;MGAT1;MGAT1	Body;Body;Body;Body;Body	Island	0.210131629452349	2.77588223389736	6.17460762676872	1.86433239588125e-06	0.00294939544486788	5.02100863004867
cg14324200	chr1	SAMD11	5'UTR	Island	-0.275943192673606	-2.83141783896529	-6.17064912875107	1.88288872511873e-06	0.00295664891137324	5.01349734383684
cg23091549	chr1			OpenSea	0.497917795090053	2.06242615460807	6.17055141326273	1.88334915438879e-06	0.00295664891137324	4.82715062620734
cg09884257	chr4	TBC1D14;TBC1D14;TBC1D14	Body;TSS1500;Body	Island	0.257763573458732	-3.09077744778237	6.16869959289215	1.89209648050517e-06	0.0029590439084682	5.00986794711465
cg08261702	chr7	LOC728743	Body	N_Shore	0.235993350724718	-1.74166329989274	6.16372695270663	1.91579028394951e-06	0.00297132910620606	4.99251310574937
cg11372436	chr4	SOD3	TSS200	OpenSea	0.284248894786834	0.0313470537569949	6.16334701991718	1.91761295303973e-06	0.00297132910620606	4.99681283811307
cg12485652	chr10			OpenSea	0.37459875867659	-0.2908456788766	6.16249492473978	1.9217071592655e-06	0.00297132910620606	4.99556864336576
cg01368068	chr7	MAGI2	Body	OpenSea	0.213232807237361	2.79579003173778	6.15977762809847	1.93482284521109e-06	0.00297809565324315	4.98698943125713
cg12709970	chr17	P2RX1	Body	OpenSea	-0.251614171151418	-2.60091607461358	-6.15709213803051	1.94787439096738e-06	0.00297809565324315	4.9822740685291
cg18124517	chr1	TNFRSF1B	Body	S_Shelf	0.380944265981218	1.18336565256453	6.15613750787847	1.95253544062039e-06	0.00297809565324315	4.98131130181993
cg21589115	chr19	DKKL1;DKKL1;TEAD2	5'UTR;1stExon;TSS1500	Island	-0.152429557717927	-2.95855755879405	-6.15560172941672	1.95515638103682e-06	0.00297809565324315	4.97500510463872
cg25081912	chr22	C22orf34	Body	Island	-0.206925557841513	1.49373108294974	-6.15289646665531	1.9684447842492e-06	0.00298408987000629	4.97033608135241
cg08074851	chr2	KCNK12	TSS200	Island	-0.211914073937016	-2.549487322222	-6.14847950826515	1.99033869409206e-06	0.00298408987000629	4.96206325934921
cg13391872	chr9	BNC2	Body	OpenSea	-0.222739426293905	3.28253061324735	-6.1476943159425	1.99425654989613e-06	0.00298408987000629	4.96131152570119
cg01918604	chr1	ADORA3	TSS1500	OpenSea	-0.363586258093532	1.00907434606693	-6.14752052572119	1.99512476555829e-06	0.00298408987000629	4.96204471364234
cg03146965	chr6	EHMT2;EHMT2	Body;Body	N_Shore	0.224956517396684	2.86610771156059	6.14744423831199	1.99550600106341e-06	0.00298408987000629	4.96029487043887
cg24985151	chr10			S_Shore	-0.270203868702391	-0.861479368747314	-6.141074534529	2.02760022652286e-06	0.00302105797969347	4.94618811649975
cg11668813	chr5			OpenSea	0.429591554653965	-0.176717402384291	6.13411330830458	2.06327513606369e-06	0.00306307397654302	4.92872053541027
cg24868134	chr17	HOXB8	3'UTR	N_Shore	-0.283560859199752	-2.60799739924767	-6.13135671969155	2.07757779156664e-06	0.00307317257001555	4.92181091275113
cg04393339	chr12			OpenSea	-0.301805386701977	2.22179477234165	-6.12221936034201	2.12571169904683e-06	0.00310739570307771	4.73593685221777
cg16688437	chr2	FZD5	Body	Island	-0.45937151984649	-1.73023918561643	-6.12155078253842	2.12927781600253e-06	0.00310739570307771	4.90307139263548
cg02079908	chr2	EML4;EML4	Body;Body	OpenSea	-0.276398512457258	3.01039820117143	-6.11992660184459	2.13796634685075e-06	0.00310739570307771	4.86140047057715
cg16829154	chr9	NOTCH1	TSS1500	Island	0.176247660579882	-3.16476707589356	6.11897482135832	2.14307461167129e-06	0.00310739570307771	4.89552924457058
cg23169762	chr6	C6orf145	Body	N_Shore	0.339910373273838	-0.472966543865837	6.1178008048279	2.14939271517407e-06	0.00310739570307771	4.89490276648597
cg14128890	chr1	FAM176B	Body	Island	-0.276658454366554	-1.48360545487813	-6.11703261916976	2.15353703218407e-06	0.00310739570307771	4.89271352030887
cg25838977	chr17	CARD14	Body	N_Shore	-0.188363332743045	2.76361480562818	-6.11698382980524	2.1538005219738e-06	0.00310739570307771	4.89118670184843
cg10061532	chr1	LMOD1	Body	OpenSea	0.260686380047218	-1.0353689139994	6.11287115359045	2.17612941792927e-06	0.00312859453976055	4.88210929314922
cg14221171	chr7	TAC1;TAC1;TAC1;TAC1	5'UTR;5'UTR;5'UTR;5'UTR	Island	-0.333900355962114	-1.39101689405188	-6.11147327537006	2.18377233106871e-06	0.00312860510036513	4.87954444234541
cg21016177	chr17	EXOC7;EXOC7;EXOC7;EXOC7;EXOC7;EXOC7	TSS1500;TSS1500;TSS1500;TSS1500;TSS1500;TSS1500	S_Shore	0.293248683087783	-3.25333465463331	6.104763015127	2.22084213425372e-06	0.00315430523302831	4.86483945562083
cg03385272	chr8	ZFAT;ZFAT	Body;Body	OpenSea	-0.282253959236037	2.86983202708383	-6.10421680141437	2.22388759968902e-06	0.00315430523302831	4.86346391350874
cg11066209	chr7	FTSJ2;NUDT1;NUDT1;NUDT1;NUDT1;NUDT1;NUDT1;NUDT1	TSS1500;5'UTR;5'UTR;5'UTR;TSS1500;5'UTR;TSS1500;5'UTR	S_Shore	0.326331059397803	-1.4723504494934	6.10405224257881	2.22480594410904e-06	0.00315430523302831	4.86303573729913
cg01638735	chr7	CDK6;CDK6	5'UTR;5'UTR	Island	0.219920708861157	-2.81305014658212	6.10059979466012	2.24416190173155e-06	0.00316772413710099	4.85389600357279
cg20159885	chr7			Island	-0.413167693731964	-2.42681311735142	-6.09961175779485	2.24973269430295e-06	0.00316772413710099	4.85355917101448
cg19350839	chr7	VKORC1L1	TSS1500	Island	0.204140703196165	-2.00461003055885	6.09719779856156	2.26340234203651e-06	0.00316947793635533	4.84628595515838
cg08313842	chr11	HCCA2	Body	OpenSea	-0.271227936379372	1.80161360010773	-6.09625864884131	2.26874328147689e-06	0.00316947793635533	4.74489422484785
cg01760580	chr11	IGHMBP2	Body	OpenSea	0.212282190087133	3.731008586992	6.09530422299129	2.27418421219372e-06	0.00316947793635533	4.84297248478048
cg14871704	chr11	C11orf61	TSS1500	S_Shore	0.290920318173443	-2.65005964552269	6.09258555922301	2.28975535843928e-06	0.00317863158565047	4.83732216492324
cg00760338	chr3	ETV5	5'UTR	Island	-0.252598854715695	-2.49446666363909	-6.09145412504509	2.29626751863382e-06	0.00317863158565047	4.834653920611
cg26980692	chr11	SLC15A3;SLC15A3	TSS1500;TSS1500	S_Shore	0.360843563461049	-0.739519173357737	6.08963336854875	2.30678670919222e-06	0.00318244139060986	4.82890242127981
cg13593297	chr4	SPATA5;SPATA5;NUDT6;NUDT6	1stExon;5'UTR;TSS1500;TSS200	Island	0.199038423893807	-3.15473028986685	6.08522959574001	2.33243176410783e-06	0.00319775470159211	4.81916553348054
cg23087707	chr12	GALNT9	Body	N_Shore	0.23964358586177	1.95045899756383	6.08276669410759	2.34690036380578e-06	0.00319775470159211	4.81356542844615
cg21710255	chr6	CRISP2;CRISP2;CRISP2;CRISP2;CRISP2	TSS1500;TSS1500;TSS1500;TSS1500;TSS1500	OpenSea	0.284059272930972	0.296388081042604	6.08208871343523	2.35089921666611e-06	0.00319775470159211	4.8119152078503
cg11920943	chr8			OpenSea	0.249980561746172	3.11896919686729	6.08160829734476	2.35373698633476e-06	0.00319775470159211	4.81159116519145
cg03478122	chr2			Island	-0.296740954006607	-1.52738062107304	-6.0810721280458	2.35690819293363e-06	0.00319775470159211	4.81073361452563
cg03934493	chr12	DNAH10	Body	OpenSea	-0.323926931869003	3.35788989065082	-6.07174051326676	2.41280088601063e-06	0.00326278365622073	4.7878277761768
cg12930176	chr2			OpenSea	-0.268849717678541	0.907259607357564	-6.07030830396751	2.42149763889927e-06	0.00326377257914548	4.78514427315379
cg03620964	chr16			N_Shore	0.318232813728687	2.39954775858347	6.06852638505859	2.43236237923632e-06	0.00326766752010056	4.77521390915283
cg04119909	chr10	DLG5	Body	OpenSea	0.338792964865549	0.773298120486844	6.06360577098545	2.46262222773716e-06	0.00329122328221561	4.7701894646714
cg24108149	chr6	DDAH2	5'UTR	Island	0.274876366977023	-3.42511797630097	6.06306652463087	2.46596154068105e-06	0.00329122328221561	4.72254410241793
cg13270350	chr2	HDAC4	Body	OpenSea	-0.415135610760799	2.07652360149349	-6.06039110470181	2.48259735443644e-06	0.00330266857988358	4.76372193913805
cg11500467	chr10	GAD2;GAD2	TSS1500;TSS1500	Island	-0.251650544202119	-1.50843001487706	-6.0587081097334	2.49312059991706e-06	0.00330268405408312	4.75831491513242
cg14349763	chr9	ADAMTS13;ADAMTS13;ADAMTS13;ADAMTS13	Body;TSS200;TSS200;TSS200	S_Shelf	0.261288373910178	-0.665213793492486	6.05781396487242	2.49872982387842e-06	0.00330268405408312	4.75726951996514
cg22438525	chr16	C16orf74	5'UTR	Island	-0.245909573550242	-2.96323677090604	-6.05171984457622	2.53730282691976e-06	0.0033428842366718	4.68039130660039
cg26784596	chr3	SPSB4	TSS1500	N_Shore	0.284873478503341	-3.08012948334975	6.04769833593988	2.56308777120037e-06	0.00336603252070324	4.73345662650897
cg02796390	chr20	HSPA12B	Body	OpenSea	0.32183897858878	2.50990690270184	6.04604472539961	2.57376737204757e-06	0.00336925883958512	4.73096644941676
cg03766851	chr2	MCFD2;MCFD2;MCFD2;MCFD2;MCFD2;MCFD2;MCFD2	5'UTR;5'UTR;5'UTR;5'UTR;5'UTR;Body;5'UTR	N_Shore	0.269772854191344	1.63519134743517	6.04324660627722	2.59194163320228e-06	0.00337105242305558	4.72332156629289
cg06622404	chr1	SLC45A1	Body	N_Shore	-0.228904991557444	2.66685790219137	-6.04071230477233	2.60851479425186e-06	0.00337105242305558	4.7191184487839
cg03869498	chr6	FOXC1	TSS1500	Island	0.209804466472568	-2.86335511667463	6.0395697272715	2.61602187333107e-06	0.00337105242305558	4.71665941629491
cg00591844	chr2	CXCR4	TSS200	N_Shore	0.280394738411264	-2.4609641899008	6.03924546387663	2.61815637507767e-06	0.00337105242305558	4.71513320321612
cg23075327	chr3	TMIE	Body	S_Shelf	-0.235301477303299	-3.28551793100174	-6.03902974059598	2.61957737823521e-06	0.00337105242305558	4.613649839772
cg06772654	chr5			OpenSea	0.323728269541375	0.893739562187531	6.03774272466911	2.62807144133596e-06	0.00337105242305558	4.71177714254557
cg18606619	chr4			OpenSea	0.205062742617464	2.91342183103964	6.03703889311027	2.63272841960601e-06	0.00337105242305558	4.70916320031555
cg12500731	chr2			N_Shelf	0.399812308228385	2.75794919372689	6.03206898487443	2.66585170263066e-06	0.00340283097348159	4.69856031082949
cg02226934	chr4	MTNR1A	Body	N_Shelf	-0.333248669177563	2.04145313126936	-6.02858812756428	2.68930246691401e-06	0.00342210398166402	4.69071215889967
cg10605520	chr20	HRH3	TSS1500	S_Shore	-0.2805139668549	-2.20524992101728	-6.02386110169891	2.72148447405748e-06	0.0034451820470895	4.67759661641412
cg20716311	chr2	LOC100130691;AGPS	Body;TSS200	Island	0.274949759655975	-3.41142714268684	6.02345680630061	2.72425503734553e-06	0.0034451820470895	4.67856797978881
cg23738708	chr1	C1orf186	Body	OpenSea	-0.407261234042636	1.95264508434015	-6.02213675424525	2.73332106867904e-06	0.00344601140923575	4.67607122119404
cg24517136	chr17	ITGA3;ITGA3	TSS1500;TSS1500	Island	0.199734333526894	-3.26531355112505	6.01538888652097	2.78014571282076e-06	0.00349429351078801	4.66161609694781
cg25149122	chr18			N_Shore	0.214648869934939	1.56064548731959	6.010914444657	2.81164287461979e-06	0.00351715581230529	4.5981525890238
cg17994390	chr8	KIAA1429;KIAA1429	TSS1500;TSS1500	Island	0.146865005316864	-3.683047875123	6.00853467848215	2.82854219732302e-06	0.00351715581230529	4.64533661937521
cg07201456	chr16	CHST6	5'UTR	Island	-0.220386385413769	-2.7635226074122	-6.00824653579943	2.83059535721389e-06	0.00351715581230529	4.59190085369111
cg11016414	chr6	FAM120B	TSS1500	N_Shore	0.22900705798313	1.11891471030542	6.00795546372677	2.83267092641631e-06	0.00351715581230529	4.64212363443757
cg11514338	chr1	PBX1	Body	N_Shelf	-0.233033309927125	2.18119684127551	-6.00030882930118	2.88775426276487e-06	0.00356302408681085	4.62484830578732
cg05491001	chr4			Island	-0.3634629880509	-2.88126159272933	-5.99917946798886	2.89598138909375e-06	0.00356302408681085	4.62361902794508
cg24349919	chr22	EP300;MIR1281	TSS1500;TSS1500	Island	0.21585365063597	-2.94480739514688	5.99891673641232	2.89789873424e-06	0.00356302408681085	4.62214628591761
cg16506378	chr8			OpenSea	0.389499370878386	-0.174198134376225	5.99802775928002	2.90439581344026e-06	0.00356302408681085	4.1992775723978
cg10797856	chr6	WDR27	Body	OpenSea	0.282302386971197	2.93081492212389	5.99077062209878	2.95799057761529e-06	0.00361794035003781	4.60368314895645
cg05406774	chr16	FBXO31;FBXO31	Body;Body	Island	0.329904676616166	3.54334625350285	5.98743248678367	2.98297906710246e-06	0.00363764531527866	4.59660202272688
cg00142266	chr15			OpenSea	0.389768800199705	-1.01085221075929	5.98490528346854	3.00203952603181e-06	0.00364662975330617	4.59111647270513
cg10167296	chr1	RASSF5;RASSF5	TSS1500;TSS1500	Island	-0.278947896317708	-3.28240715238928	-5.98223341978381	3.02232547899856e-06	0.00364662975330617	4.58473284521047
ch.2.51292200F	chr2			OpenSea	0.284756065856024	-2.68531732715129	5.98211013237596	3.02326488139283e-06	0.00364662975330617	4.58398173762688
cg10504892	chr17	ABI3;ABI3	Body;Body	S_Shore	-0.297770863234597	3.11542960266371	-5.98175848303303	3.02594594176345e-06	0.00364662975330617	4.57082891594869
cg24431033	chr18	TXNL1;TXNL1	TSS1500;TSS1500	S_Shore	0.35486355245859	0.765337964220077	5.97852410134564	3.05071910147342e-06	0.00366570291893496	4.57561799366003
cg09232069	chr17	SEC14L1;SEC14L1;SEC14L1;SEC14L1	Body;Body;Body;Body	OpenSea	0.372504205070711	0.844799912967094	5.97490262474053	3.07870150373537e-06	0.00368102962997072	4.5676783394392
cg11869007	chr12	FIGNL2	1stExon	Island	-0.377174419015644	-0.272316927273087	-5.97454973631652	3.08144208922211e-06	0.00368102962997072	4.56763702972352
cg18943693	chr1			Island	0.349645125238325	-1.51054972067022	5.97158192237209	3.10458877196869e-06	0.00368389138963166	4.55933944337754
cg09713872	chr9	TOMM5;TOMM5;TOMM5	TSS200;TSS200;TSS200	Island	-0.196440132485035	-3.39571329596775	-5.96976675324133	3.11883258574597e-06	0.00368389138963166	4.55406057138532
cg26246933	chr20	SRXN1	3'UTR	OpenSea	0.270733262215847	3.17857390299012	5.96976433698044	3.1188515905173e-06	0.00368389138963166	4.55711637369074
cg20530585	chr3	WWTR1;WWTR1;WWTR1	5'UTR;TSS200;TSS1500	Island	0.248022938758119	-1.20064420860232	5.96964366986647	3.11980083077404e-06	0.00368389138963166	4.55653223879346
cg25566141	chr5			S_Shore	-0.416073852858758	1.20202958629116	-5.96803834284769	3.13245723106889e-06	0.00368820735148103	4.55278816262782
cg21994357	chr6			Island	0.172407298640816	-3.19013522382386	5.96201776461771	3.18038939472956e-06	0.00373391384236643	4.53909534721226
cg09754991	chr13	ARGLU1	1stExon	Island	-0.217786447713751	-3.23554301212421	-5.95785498034127	3.21396552344662e-06	0.0037625527072644	4.52943151023753
cg06493386	chr8	TRPA1;TRPA1	1stExon;5'UTR	Island	0.301395083062627	-1.97449806118982	5.95515805989563	3.23591008490679e-06	0.00377745023960055	4.5233608851771
cg00735667	chr3			Island	-0.494918341477196	-2.44481868422841	-5.95328913501446	3.25120645895413e-06	0.00378452439118842	4.51908773232935
cg00365963	chr22	TFIP11;TFIP11	Body;Body	Island	-0.199579385505432	3.40239236535368	-5.95012018482375	3.27731086374459e-06	0.00380410376946621	4.49655909507451
cg10000184	chr2			OpenSea	0.200985652626335	-1.58195913829379	5.94813690070123	3.29375637292976e-06	0.00381239274011472	4.50514614975366
cg00450319	chr8	LOC728024;ERLIN2	TSS1500;Body	OpenSea	-0.274032821172629	0.191236098464064	-5.94508463782059	3.3192296627683e-06	0.00383105487676717	4.49892278465055
cg04276026	chr4	IRF2	5'UTR	Island	0.172340270519512	-3.87174481268089	5.94276351820658	3.33873476809813e-06	0.0038427430410542	4.49537474055301
cg26320696	chr11	PARVA	TSS200	Island	-0.280220638932854	-3.088564863585	-5.93886218813835	3.37178125205899e-06	0.00386857402787733	4.48465480166696
cg17001448	chr8			N_Shore	0.302687919509331	-1.23878347163453	5.93691048648564	3.3884376105873e-06	0.00386857402787733	4.48061411262848
cg26397172	chr17	RPL23A;SNORD42B	Body;TSS1500	Island	0.198531121616999	-3.51950313364982	5.93678605909348	3.38950233442092e-06	0.00386857402787733	4.48017852788615
cg01603290	chr17			Island	-0.344842430617422	-2.31248481017995	-5.93355498460555	3.41726976510955e-06	0.00388314619720803	4.47390823540859
cg21749091	chr17	MBTD1;UTP18	TSS1500;Body	Island	0.288409153954082	-1.80879698582191	5.9330970199055	3.42122408348713e-06	0.00388314619720803	4.47262945847539
cg11953913	chr5	C5orf32	5'UTR	OpenSea	-0.220244443426118	2.50813904613177	-5.92512028479248	3.49084902790409e-06	0.003951226440725	4.45407505095667
cg02886593	chr17	SDK2	Body	Island	-0.286387973445795	-2.71067022888801	-5.92076257226951	3.52949069887192e-06	0.00396088615313522	4.44487162254345
cg27021999	chr6	LHFPL5	TSS200	Island	-0.240676009434927	-2.86542217130202	-5.91995645409037	3.53668630510879e-06	0.00396088615313522	4.44152315332119
cg03586905	chr10			N_Shore	0.1782387145154	-3.13454234022631	5.91894958386737	3.54569477751531e-06	0.00396088615313522	4.44008974824335
cg00985205	chr4	RUFY3	TSS200	Island	0.186707786546471	-2.19282468481657	5.91821631946964	3.55226994190513e-06	0.00396088615313522	4.43877286394728
cg19223106	chr19	RPS5	TSS200	Island	0.243442046229983	-2.61017523749629	5.91648574152085	3.56783707695507e-06	0.00396088615313522	4.43352111357578
cg22838354	chr17	RPTOR;RPTOR	Body;Body	OpenSea	-0.226207285075397	3.53410854768153	-5.91618130134752	3.57058276842963e-06	0.00396088615313522	4.43203469368256
cg09861604	chr1	NECAP2;NECAP2;NECAP2	Body;Body;Body	Island	0.176706622203171	-3.12421149203369	5.91598224103281	3.57237921656988e-06	0.00396088615313522	4.4321343005165
cg01458961	chr4	PPP3CA;PPP3CA;PPP3CA	TSS1500;TSS1500;TSS1500	Island	0.19103467807393	-2.4127633587901	5.91550192481765	3.57671767448225e-06	0.00396088615313522	4.43144177173888
cg15716680	chr11	TEAD1	Body	OpenSea	0.453334945108488	-1.63510604109241	5.9053323692076	3.66983926179338e-06	0.00404783695493639	4.40826688506008
cg25008548	chr3			Island	0.245645485871249	-3.35678470357803	5.90477720141868	3.67499309865582e-06	0.00404783695493639	4.36999342033185
cg06389019	chr17	SLC9A3R1	Body	OpenSea	-0.26728350809641	0.46172691370718	-5.90338794324846	3.68792231228824e-06	0.00405118760364422	4.40271173178501
cg13371951	chr6	GRM1;GRM1	5'UTR;5'UTR	N_Shore	0.288722414617729	-2.16026281299526	5.89869264048599	3.73196186631294e-06	0.00408860370872976	4.39266772299972
cg07412079	chr18	MOCOS	TSS1500	Island	-0.282861846881596	-2.02863826974817	-5.89687550215939	3.74914852039537e-06	0.00409647963705418	4.38937059584131
cg27391649	chr1	LIN28	TSS200	N_Shore	-0.242444223365915	-2.0088237458456	-5.8932069698335	3.78409084015259e-06	0.00411155370759898	4.38093332144458
cg01786329	chr16			Island	-0.363164652447983	-0.822859491683255	-5.89165175294232	3.79900360580202e-06	0.00411155370759898	4.37711162367627
cg07685180	chr8			Island	-0.369978000153822	2.78375336123855	-5.89099128544772	3.80535475690184e-06	0.00411155370759898	4.37496318064686
cg17241776	chr13	DLEU7	1stExon	Island	-0.446647965571557	-1.8987609697507	-5.88879885436822	3.82651479406042e-06	0.00411155370759898	4.10620287423211
cg10227312	chr16	SPG7	Body	Island	0.194695133554502	2.99437508872439	5.88856146238083	3.82881310787176e-06	0.00411155370759898	4.36999507440234
cg21863949	chr21			Island	-0.226309744455239	-2.25894162073011	-5.88824486117638	3.8318804654633e-06	0.00411155370759898	4.290926573333
cg01334229	chr3			OpenSea	-0.270352520161527	2.89106260619608	-5.88758257685609	3.8383049989622e-06	0.00411155370759898	4.36859533398856
cg08697251	chr5	LPCAT1	Body	Island	0.263981064200071	2.93466246487016	5.88665138142113	3.84735660402122e-06	0.00411155370759898	4.36440643600621
cg21127286	chr7	CHRM2;CHRM2;CHRM2;CHRM2;CHRM2;CHRM2;CHRM2;CHRM2	5'UTR;5'UTR;5'UTR;5'UTR;5'UTR;5'UTR;5'UTR;5'UTR	Island	-0.224786331956632	-1.84911697479942	-5.886045754486	3.85325516293953e-06	0.00411155370759898	4.36281019248711
cg13873511	chr17	JUP;JUP	5'UTR;5'UTR	Island	-0.198464721952902	-3.164170842371	-5.88013393400269	3.91131779157966e-06	0.00415585443178009	4.35018972716536
cg00996246	chr3	CMTM6	Body	N_Shore	0.199506918067548	-2.98662197767567	5.87975616240705	3.91505807489881e-06	0.00415585443178009	4.34849302987313
cg27405086	chr16	C16orf53;PRRT2	TSS1500;3'UTR	Island	-0.217495579630975	-3.53670647671574	-5.87840528210465	3.92846272113528e-06	0.00415930812356768	4.34677122412746
cg00022688	chr10	ACSL5;ACSL5;ACSL5;ACSL5	5'UTR;5'UTR;1stExon;5'UTR	OpenSea	0.273062400797202	-2.56186154591574	5.87579073518343	3.95453895572496e-06	0.00417612563468479	4.3397538628915
cg05651995	chr16	ANKS3	Body	OpenSea	0.314357519344342	1.74191120800107	5.87397100333579	3.97279161397148e-06	0.00418461596066912	4.3362005093061
cg18406556	chr19	AP1M2	Body	N_Shelf	0.278013430841014	0.670672077977548	5.86947941793283	4.01821058017189e-06	0.00422160415725695	4.32710648323393
ch.20.1295406F	chr20	PMEPA1;PMEPA1;PMEPA1;PMEPA1	Body;Body;Body;Body	S_Shore	-0.31361891696163	-0.689826378179871	-5.86493135992144	4.06473717661287e-06	0.00425956387591441	4.31524548570041
cg06496829	chr3	WWTR1;WWTR1;WWTR1	5'UTR;TSS1500;TSS1500	S_Shore	0.135586759828473	-3.37073246677151	5.86360159894578	4.07844354925126e-06	0.00426302433243307	4.31073089064306
cg03017520	chr18	DSC3;DSC3	TSS1500;TSS1500	Island	-0.22195471359571	-1.67350428719079	-5.86082672893754	4.10719634880496e-06	0.00428215455255901	4.20235100313945
cg13536703	chr11	SHANK2;SHANK2	Body;Body	Island	0.280536184099646	3.45682392618328	5.85610886502072	4.15655477042474e-06	0.00432134273708391	4.29567155134449
cg06275808	chr1			Island	-0.267941880755197	-3.17644332309897	-5.8552242434304	4.16587644670205e-06	0.00432134273708391	4.29382834760051
cg17449254	chr21	C21orf121	Body	OpenSea	-0.225853080253994	2.22941586088858	-5.84990275929567	4.22240040438875e-06	0.00436891556589558	4.28055755393602
cg18561362	chr11			OpenSea	-0.204755724963083	2.6562645829558	-5.84785484832523	4.24435962227898e-06	0.00438057470023227	4.27625128071047
cg25341687	chr1			OpenSea	-0.236569339393256	2.65681804220033	-5.84521412283125	4.27284643205864e-06	0.00438220226546807	4.26956973892428
cg27034836	chr3	GLB1;TMPPE;TMPPE;GLB1;GLB1	TSS1500;TSS1500;TSS1500;TSS1500;TSS1500	S_Shore	-0.259772373135214	-1.99832538412691	-5.84461605137902	4.27932499840136e-06	0.00438220226546807	4.26828743755356
cg16378215	chr1	SV2A	Body	OpenSea	0.323630606782097	1.40797642725821	5.8444018562827	4.28164767255681e-06	0.00438220226546807	4.2676175624367
cg13529755	chr1			Island	0.286167211140985	-0.932505046448369	5.84375067166889	4.28871679537243e-06	0.00438220226546807	4.26717955946551
cg12797788	chr16	CENPT;NUTF2	5'UTR;5'UTR	Island	-0.19005569615973	-2.95841306171783	-5.83771396498827	4.35481589877162e-06	0.00443164003627073	4.25269684799631
cg09329930	chr2	PAX3;PAX3;PAX3;PAX3;PAX3;PAX3	Body;Body;Body;Body;Body;Body	OpenSea	-0.251770396898585	2.01189096398995	-5.83735929537276	4.35873133178545e-06	0.00443164003627073	4.25178651545137
cg05373256	chr11	C11orf9;DKFZP434K028;C11orf9	Body;Body;TSS1500	S_Shelf	0.222315709446889	3.44765602018573	5.83096203662395	4.42997081676822e-06	0.00448660434268078	4.23637242548988
cg26660115	chr8	KHDRBS3	Body	OpenSea	-0.333217157230863	1.66679972621364	-5.83054185070225	4.43469108238061e-06	0.00448660434268078	4.23650978281741
cg25189523	chr7			OpenSea	-0.327136533504264	1.93327855265432	-5.82716274428446	4.47283696664933e-06	0.00451212022562318	4.22840116966974
cg04281209	chr4	CPZ;CPZ;CPZ	Body;Body;Body	OpenSea	-0.259280029592207	0.956274588107484	-5.82636103397476	4.48193598353261e-06	0.00451212022562318	4.22588349938449
cg02655824	chr6	RPS6KA2	Body	OpenSea	-0.204631992260522	3.59798685113054	-5.82348076533023	4.51478067679158e-06	0.00453404595414034	4.21968780415182
cg16225091	chr11	ODF3	5'UTR	OpenSea	0.256238253802764	2.1298369986531	5.82134259527539	4.53932065117862e-06	0.00454754470155153	4.21413810988599
cg17665260	chr19	BRSK1	Body	Island	-0.234804334715681	3.311326595909	-5.8203643106467	4.55059355004209e-06	0.0045477189067995	4.21280721714804
cg07409897	chr20	TASP1	5'UTR	Island	0.240687799697791	-2.61428425214658	5.81671146177992	4.59293715632624e-06	0.00456742352314364	4.20451995344138
cg05616010	chr19	ZSCAN18;ZSCAN18	TSS1500;TSS1500	Island	-0.357061906007832	0.308923897176953	-5.81551318206073	4.60691435379501e-06	0.00456742352314364	4.20180938591
cg08856268	chr1	RPRD2	Body	OpenSea	-0.229082768473564	0.919720781660559	-5.81543492256211	4.60782870109379e-06	0.00456742352314364	4.20125653779653
cg06180729	chr11	LDLRAD3	Body	OpenSea	0.29707710042538	2.19444109606461	5.81483030102274	4.61489901811502e-06	0.00456742352314364	4.19958067571483
cg22395624	chr4			OpenSea	-0.342425292563263	2.34476931834277	-5.81293746508969	4.63710461491446e-06	0.00457355031771888	4.19516128698983
cg20575856	chr10			OpenSea	0.263131392336871	1.7080317244338	5.81163310315363	4.65246958683781e-06	0.00457355031771888	4.19234703999699
cg09784932	chr22	RTN4R	Body	Island	-0.288017716584213	2.51441741552235	-5.81124836891355	4.65701148136573e-06	0.00457355031771888	4.19135075094963
cg11390905	chr9			Island	-0.315521834004068	-2.67668280917162	-5.81051025506423	4.66573770456579e-06	0.00457355031771888	4.19046275515142
cg02130329	chr8	ANGPT1	Body	OpenSea	0.259737412968949	1.12890382303877	5.80920015016565	4.68126702302878e-06	0.00457782107704734	4.1861176419663
cg08082142	chr11	FANCF	TSS200	S_Shore	-0.231073065160264	-3.35006528347858	-5.80388119889763	4.74485511381873e-06	0.00462008968196328	4.17512873027794
cg09657311	chr11	RBM14	3'UTR	S_Shore	-0.275421014311831	2.9079535528078	-5.80288937837439	4.75680881613393e-06	0.00462008968196328	4.17257001751966
cg14995562	chr22	CSNK1E;CSNK1E	TSS200;TSS1500	S_Shore	-0.223274677734603	-2.53937891751234	-5.80209217629951	4.76643904179146e-06	0.00462008968196328	4.17075786143739
cg06869407	chr7	DOCK4;ZNF277	TSS200;TSS200	Island	0.201438034100076	-2.6480338552149	5.80095538176223	4.78020574023042e-06	0.00462008968196328	4.16746606964416
cg21017348	chr12	ERGIC2	3'UTR	OpenSea	-0.283871930097221	1.81253887905656	-5.80090070041544	4.78086895173398e-06	0.00462008968196328	4.16754720789893
cg13969672	chr6	SNRPC;SNRPC;SNRPC	5'UTR;Body;1stExon	Island	0.153939635970401	-2.87759867438139	5.79806856914242	4.81534670046712e-06	0.00464245875857906	4.16079461816649
cg10652277	chr4	SLC30A9	TSS200	N_Shore	0.215311235667053	-2.79914959396467	5.79624074023106	4.83773196716659e-06	0.00465112425628043	4.15661600184405
cg11195034	chr6	E2F3	3'UTR	OpenSea	-0.178002534373903	2.8321744111146	-5.79548342123763	4.84703765898883e-06	0.00465112425628043	4.15384872434961
cg25545401	chr16	PLEKHG4;PLEKHG4;PLEKHG4;PLEKHG4;PLEKHG4;PLEKHG4;PLEKHG4	1stExon;5'UTR;1stExon;5'UTR;5'UTR;5'UTR;5'UTR	Island	0.289030822626629	0.0266212566518312	5.79300611149889	4.87760494810888e-06	0.00465921190168195	4.14934464273113
cg24368848	chr19	ZSCAN1	TSS1500	Island	-0.382927411595859	-1.74838828146555	-5.79295737976666	4.87820819937853e-06	0.00465921190168195	4.14976667709276
cg12483699	chr22			Island	-0.331106653000567	-3.76106910981563	-5.7915819330146	4.89526610377018e-06	0.00466075204458056	3.42899921944146
cg27654641	chr19	ZNF350	TSS200	OpenSea	0.245456072361849	-2.74106261205781	5.79099443648021	4.90257048041133e-06	0.00466075204458056	4.1447617950544
cg18632602	chr18	OSBPL1A	TSS1500	Island	-0.15803153930994	-3.83197018358082	-5.78682796353389	4.95469034603431e-06	0.00469599365425527	4.13526126961657
cg19084893	chr1			OpenSea	-0.336823651384137	-1.42182568861496	-5.78620253821384	4.96256233155221e-06	0.00469599365425527	4.13380707345636
cg16289210	chr1	FMOD	TSS200	OpenSea	-0.446763746548161	-1.01980467262273	-5.78413425935844	4.98868531809357e-06	0.00469950491413654	4.1292026171576
cg25606978	chr11	PDE3B;PSMA1;PSMA1	TSS1500;5'UTR;1stExon	Island	-0.329881344563327	-1.63573600650468	-5.78287739711239	5.00462788527699e-06	0.00469950491413654	4.12684994888472
cg14334099	chr7	PTPN12;PTPN12;PTPN12	TSS1500;TSS1500;TSS1500	Island	0.232453756319702	-3.46976880724025	5.78270114992522	5.00686760167654e-06	0.00469950491413654	4.12585064698172
cg04022097	chr1	PRDM16;PRDM16	Body;Body	OpenSea	0.287660091751164	0.486759732683852	5.78228572851752	5.01215071832613e-06	0.00469950491413654	4.12515283050467
cg03089717	chr6			S_Shelf	0.352969667967222	-0.0345437308717348	5.77981262240526	5.04371952805637e-06	0.00471830749576563	4.11997114047522
cg03230822	chr7	ETV1;ETV1;ETV1;ETV1	TSS200;5'UTR;5'UTR;TSS200	N_Shore	-0.179431413657642	-2.99797410603514	-5.7722699325743	5.14125053388258e-06	0.00479349454367927	4.1017720446401
cg15139737	chr9	C8G;FBXW5	TSS1500;TSS1500	Island	0.195515221550487	-3.32013870509069	5.7717923592672	5.14748975381736e-06	0.00479349454367927	4.10074010060283
ch.22.16108507R	chr22			OpenSea	-0.205613189395882	-2.45987066366406	-5.76667899600508	5.21477560655986e-06	0.00483466074106179	4.08745226751616
cg15180357	chr11	PCF11	TSS200	N_Shore	-0.187264042093572	-2.82750491270082	-5.76507323969589	5.23608878617214e-06	0.00483466074106179	4.08500049737002
cg00552168	chr17			Island	-0.202712476978355	-2.43789028783464	-5.76388094664238	5.25197114480105e-06	0.00483466074106179	4.08106351270604
cg09805943	chr6	BAI3	TSS1500	Island	-0.187174448829224	-2.84254734021084	-5.7636070114603	5.25562708402376e-06	0.00483466074106179	4.08120696878292
cg08327706	chr11	OPCML	Body	S_Shore	-0.310402700304317	-1.19698342459362	-5.76248078015029	5.27068487714125e-06	0.00483466074106179	4.07909201243378
cg02982089	chr15	APBA2;APBA2	3'UTR;3'UTR	S_Shore	0.226841606625449	3.38614932746169	5.76245210496306	5.27106883647049e-06	0.00483466074106179	4.07901654383943
cg02243495	chr17	PPP1R9B	1stExon	Island	-0.188612106095746	-2.98858200280888	-5.76221153282706	5.27429120164841e-06	0.00483466074106179	4.07854776652771
cg22061831	chr2	ARHGEF4;ARHGEF4	Body;Body	Island	-0.467929631547339	-2.89204801715043	-5.75860818234546	5.32279610463422e-06	0.00486823169354672	4.06972477646428
cg06839631	chr10			Island	-0.249569807007477	-3.00298165833283	-5.75632123838204	5.35381495151293e-06	0.0048827263705634	3.97136272651416
cg01905478	chr1			OpenSea	0.311643851002962	1.19661232429974	5.75537457378514	5.36670851656268e-06	0.0048827263705634	4.06255289619453
cg24166893	chr2	ZNF804A	TSS1500	N_Shore	0.396173005523887	-1.62941591279017	5.75458576585694	5.37747609654976e-06	0.0048827263705634	4.04864399332485
cg07074976	chr8			OpenSea	0.322186265910729	0.317070245632305	5.75316458256297	5.39693114620854e-06	0.0048827263705634	4.0577820891575
cg21918548	chr8	ZNF251	Body	S_Shore	0.365105385359813	-0.0131372781560594	5.75307008464952	5.3982272847121e-06	0.0048827263705634	4.05735724799541
cg25510753	chr7	CPA5;CPA5;CPA5	3'UTR;3'UTR;3'UTR	OpenSea	-0.295631051765775	1.8929355102188	-5.75110231896062	5.4252890277739e-06	0.00489639504742094	4.05307734902361
cg03857502	chr15	GABARAPL3	TSS1500	N_Shelf	-0.256668641155505	2.0162626720542	-5.74804046346447	5.46767080996736e-06	0.00492204031822103	4.04339424300327
cg10537807	chr17			OpenSea	0.308628021517937	-0.833620046801335	5.74731730342364	5.47772955381275e-06	0.00492204031822103	4.0439072592551
cg11871739	chr3			N_Shore	-0.399756528118336	0.550512938247666	-5.74458802009415	5.51586148806613e-06	0.00493678077534493	4.01641852869316
cg13426307	chr9	KIF12	5'UTR	N_Shore	-0.284779745272773	-2.805983950638	-5.74441903549947	5.51823126098676e-06	0.00493678077534493	4.03730227257811
cg01480384	chr12	ATF7;ATF7	TSS1500;TSS1500	S_Shore	0.288481174950158	-0.000789717329108821	5.73952514486185	5.58731047017417e-06	0.00498769102257001	4.02573845190484
cg00865724	chr19	NR2F6	Body	Island	-0.31207580067398	-2.17150403666853	-5.73544213165361	5.64561365570116e-06	0.00502878127152315	4.01568601321888
cg11342366	chr12	CKAP4	TSS1500	Island	0.207420176457392	-1.4753196417395	5.7310865453797	5.70848853848131e-06	0.0050737566209238	4.00559933237177
cg17466795	chr20	C20orf103	Body	S_Shore	0.305526784261473	-1.51117586595035	5.72740739401645	5.76215104554544e-06	0.00511020017150283	3.99695817386701
cg17432944	chr17	DNAH17	Body	S_Shore	-0.194752775532144	3.45495255787483	-5.72657009125936	5.77443477564074e-06	0.00511020017150283	3.99541096095033
cg12733707	chr11	SLC22A18AS;SLC22A18;SLC22A18;SLC22A18	5'UTR;1stExon;5'UTR;5'UTR	Island	-0.176575297516867	-3.13470099162728	-5.72469196248782	5.80208459024138e-06	0.00511993855355315	3.99073029682521
cg05516755	chr16			OpenSea	0.372171198407491	0.241582395077707	5.7239740696171	5.81268879640956e-06	0.00511993855355315	3.98994406830733
cg04860674	chr3	SLC9A9	Body	OpenSea	-0.263286800839598	2.51378885917103	-5.72328230528071	5.8229256187586e-06	0.00511993855355315	3.98846584020911
cg20505375	chr8	TSNARE1	Body	OpenSea	0.274602669129071	2.29835383231011	5.71972577737541	5.87584454460831e-06	0.00515540560931982	3.9795124896298
cg00526032	chr2	SNTG2	Body	OpenSea	0.227665773795392	2.90453208362772	5.71803804247806	5.90112712746137e-06	0.00515872761584141	3.97641854037486
cg12002589	chr9	LHX2	Body	Island	-0.424051925639341	-1.20961664129088	-5.71779272322793	5.90481121447359e-06	0.00515872761584141	3.97601207311844
cg10519417	chr17			N_Shore	0.337541172413097	0.406976843193695	5.71643838127695	5.92519203617264e-06	0.0051612118685325	3.97304095109667
cg27480539	chr19	TMEM38A;C19orf42	TSS1500;Body	Island	0.203436032341624	-3.43727078820815	5.71593089296569	5.93284731105456e-06	0.0051612118685325	3.91038330287773
cg11307540	chr8	MTFR1;MTFR1	5'UTR;5'UTR	Island	-0.173117162288199	-3.06702137840895	-5.71317503786992	5.97459358380524e-06	0.00518651684241937	3.96448185096441
cg27314273	chr3	PTPRG	Body	OpenSea	-0.227594669395733	2.23241562802562	-5.71015353478133	6.02070589565931e-06	0.00520954202569826	3.95654901458881
cg20063141	chr18	ONECUT2	TSS1500	N_Shore	-0.242199500101975	-2.06086952899176	-5.70977254580378	6.02654584281528e-06	0.00520954202569826	3.95584615668036
cg13320436	chr8			OpenSea	0.274251985088379	1.40989369424598	5.70763039262874	6.05948855471114e-06	0.00522699136820189	3.9519024597539
cg26885578	chr19	UQCR;UQCR	1stExon;5'UTR	Island	-0.205469615341962	-3.26249890130336	-5.70495301876967	6.10091855695019e-06	0.00525167325723388	3.94450420612923
cg03954144	chr13			Island	0.488806967197295	0.197207785045174	5.70395378015593	6.11645429079454e-06	0.00525381391469676	3.94367306447056
cg06630988	chr12	TMEM132B	Body	OpenSea	0.311742435595141	1.05837989547272	5.70314552861834	6.12904993941307e-06	0.00525381391469676	3.94107284095124
cg23542075	chr8	NECAB1	Body	OpenSea	0.311381731814616	0.0522454517091023	5.70053494036132	6.16991257465271e-06	0.00527091520584322	3.93479585930063
cg24536703	chr11	PAK1;PAK1	5'UTR;5'UTR	N_Shore	-0.251156671799412	0.601057962683725	-5.70022843991703	6.17472817903198e-06	0.00527091520584322	3.92371398319282
cg01997456	chr5			OpenSea	-0.222945264218966	3.95266215468734	-5.69553899356674	6.24888309938377e-06	0.00530924406005343	3.9239131276512
cg19997196	chr10	ADAM12;ADAM12	Body;Body	OpenSea	0.222323318927746	1.79546924867946	5.69508176356638	6.25616141786898e-06	0.00530924406005343	3.92198508429543
cg26373812	chr8	PLEC1;PLEC1;PLEC1;MIR661;PLEC1;PLEC1	Body;Body;TSS1500;TSS200;Body;Body	S_Shore	0.231924925597265	1.71844175334243	5.69493483869689	6.25850203178546e-06	0.00530924406005343	3.85448986628952
cg05170697	chr20	VAPB	Body	Island	-0.208962699789231	-3.2256274082086	-5.69277400934516	6.29302810679058e-06	0.00532750336674479	3.91830445072766
cg18181571	chr5	ITGA1;PELO	TSS1500;TSS1500	N_Shore	-0.272008150913316	-1.61971999306215	-5.69017385275393	6.33482956607988e-06	0.00534247578166102	3.91176556387729
cg05274179	chr16	HBQ1	TSS1500	N_Shore	-0.293513650176806	2.50638307684066	-5.69002645117158	6.33720767241728e-06	0.00534247578166102	3.91139375204282
cg00056578	chr12	KSR2	TSS200	N_Shore	0.194972182702774	-2.46743379356904	5.68924501900619	6.34983002840555e-06	0.00534247578166102	3.90792713022465
cg15894661	chr11	ACCS;ACCS;ACCS	5'UTR;1stExon;5'UTR	Island	-0.194593673610247	-3.54618430120213	-5.68738583662052	6.37996353557455e-06	0.00534255457837182	3.90466601498751
cg21596498	chr19	POU2F2	Body	OpenSea	0.233933427220339	2.3859562992691	5.68685125575622	6.38865475591966e-06	0.00534255457837182	3.90335113663605
cg01604480	chr17	FLJ45079	Body	OpenSea	0.439792382066053	-2.16195222645113	5.68591155643173	6.40396145953146e-06	0.00534255457837182	3.90179068014049
cg17661135	chr8	NRG1;NRG1;NRG1;NRG1;NRG1;NRG1;NRG1;NRG1;NRG1;NRG1;NRG1;NRG1	Body;Body;Body;Body;Body;Body;Body;Body;Body;Body;Body;Body	OpenSea	0.245199428075854	-0.258910718873312	5.68531507922214	6.41369669697509e-06	0.00534255457837182	3.89853287851284
cg00880290	chr19	PKN1;PKN1	TSS200;Body	N_Shore	0.368659677736035	1.13184168921882	5.68522807455883	6.41511797100835e-06	0.00534255457837182	3.89999477446576
cg14420550	chr6			OpenSea	0.231882776960083	3.81648240527887	5.68250459769435	6.45976919064889e-06	0.00535151554050344	3.89426439364865
cg07614018	chr19	CRTC1;CRTC1	Body;Body	Island	0.295642176871662	-1.62602568975683	5.68206853346456	6.46694759879729e-06	0.00535151554050344	3.89229602097646
cg07451762	chr16			S_Shelf	0.233079754189166	0.658414958853822	5.68179054038863	6.47152808349241e-06	0.00535151554050344	3.89009681801503
cg22763897	chr20			N_Shore	0.247135200402457	-2.92558282492167	5.68079253247039	6.48799931121213e-06	0.00535151554050344	3.89015012756562
cg04498418	chr6	GRIK2;GRIK2;GRIK2	Body;Body;Body	Island	-0.547498245140371	-0.587651238271193	-5.6806000125337	6.4911815601324e-06	0.00535151554050344	3.88964232031891
cg07302677	chr7	KCP;KCP	TSS200;TSS200	Island	-0.350074638589996	1.96549094842626	-5.67770615936213	6.53920618983975e-06	0.00537202437513483	3.88248981665929
cg01839464	chr18	DCC	Body	Island	-0.213583052028784	-2.05741909842005	-5.67752169917294	6.54227954535251e-06	0.00537202437513483	3.88090727549916
cg01964039	chr11	NTM	TSS1500	OpenSea	0.184736431579665	2.02690221459326	5.67541339119455	6.57751083647422e-06	0.00539015173529556	3.87539691373373
cg16644760	chr16	MMP15	Body	Island	-0.227333941825401	3.58017446194427	-5.67445673921116	6.59356044007127e-06	0.00539251905843362	3.87512041792773
cg06551025	chr12	BTG1	TSS1500	Island	0.247733962087563	-3.80841722062242	5.66850662331357	6.69427857506198e-06	0.00545569581211398	3.70076246924981
cg01437235	chr4	TMEM175	5'UTR	N_Shore	0.314760258528849	2.67398644489086	5.66832143615294	6.69743812187048e-06	0.00545569581211398	3.86132477289733
cg26754262	chr8	MIR2052	TSS200	OpenSea	0.259242609198013	1.12242833905286	5.66414370482843	6.76911846179568e-06	0.0055031455707433	3.8503191273767
cg14635303	chr2	SNTG2	Body	N_Shelf	0.221507662614119	2.24008221319376	5.66207262295696	6.80494090137751e-06	0.00551831733260102	3.84658055904401
cg02783318	chr19	PHLDB3;PHLDB3	1stExon;5'UTR	Island	0.210418204466513	-3.61625943507329	5.66150938676856	6.81471605305818e-06	0.00551831733260102	3.84343410627511
cg03086563	chr1	HIST2H2BE;HIST2H2AC;HIST2H2BE	1stExon;TSS1500;3'UTR	N_Shore	0.245370297647903	-2.46207383674899	5.65815459749529	6.87323468802869e-06	0.00555472594537981	3.83693301026661
cg12751432	chr8	XKR4	1stExon	Island	-0.318655506948837	-2.10185279015788	-5.65596519050928	6.91169921230222e-06	0.00557481603729906	3.83109419980533
cg22243918	chr12			S_Shore	-0.242724000487979	3.08741027459958	-5.65422975240391	6.94234293222452e-06	0.00558545664727692	3.82740128616962
cg11165619	chr22	KIAA1644	5'UTR	OpenSea	-0.250761346245461	1.33403868095848	-5.65367571343733	6.95215487371591e-06	0.00558545664727692	3.82630112250764
cg04746587	chr1	DPH2;DPH2	1stExon;1stExon	Island	-0.223750102808904	-3.22146022136742	-5.65250135860141	6.97299893844879e-06	0.00559123983960655	3.8238261902207
cg22838050	chr19	MED16	Body	S_Shore	-0.297205032197289	1.4166270089001	-5.65132557395144	6.99393174759952e-06	0.0055970714613148	3.82070813406892
cg02973883	chr14	DCAF4;DCAF4;DCAF4;DCAF4;DCAF4	TSS1500;TSS1500;TSS1500;TSS1500;TSS1500	N_Shore	0.248902946754373	3.06099350640763	5.64739050740346	7.06445250500638e-06	0.005642487005563	3.81230971773733
cg06226256	chr2			S_Shore	-0.228804866893799	-2.27498832998381	-5.64482350003433	7.11084353902385e-06	0.00566344201568324	3.8065235890687
cg18941614	chr17	UBTF;UBTF;UBTF	Body;Body;Body	Island	0.387177709008543	-0.0557096773459056	5.64441069951232	7.11833240529229e-06	0.00566344201568324	3.80554615276379
cg10084993	chr16	SLC9A3R2;SLC9A3R2	Body;Body	S_Shore	-0.314855973133647	-0.790343460768108	-5.64265437555392	7.15028427520691e-06	0.00567783842869681	3.80106458386359
cg18472159	chr5			Island	-0.220343384917114	2.98274056356319	-5.64023910430625	7.19446120385332e-06	0.00569668747194361	3.79517587533524
cg06723863	chr16	ESRP2;ESRP2	1stExon;5'UTR	Island	-0.216399041179495	-3.32370192546199	-5.63983781503687	7.20182776550745e-06	0.00569668747194361	3.79449718860386
cg00171113	chr1	PRKCZ;PRKCZ;PRKCZ	5'UTR;Body;5'UTR	OpenSea	0.269717229999278	2.55408690488799	5.63665205225543	7.26058104786116e-06	0.00573209583647723	3.78741316981954
cg17682704	chr4	MTHFD2L	TSS200	Island	0.199616568387901	-2.90443176760279	5.63412849587594	7.30746572679626e-06	0.00575801598916005	3.78077466354686
cg17411135	chr4			N_Shore	-0.442893067026785	-0.456540033588007	-5.63076388333222	7.37045313316258e-06	0.00576720560288519	3.77384745984868
cg09726982	chr2	ACCN4;ACCN4;ACCN4;ACCN4	5'UTR;1stExon;5'UTR;1stExon	S_Shore	-0.305702110826118	-1.47442679092312	-5.6302598817229	7.37993551828018e-06	0.00576720560288519	3.77221667682117
cg10482024	chr1	AK3L1;AK3L1;AK3L1	TSS1500;TSS200;TSS1500	Island	-0.215907376753895	-3.10887531618503	-5.62996997422626	7.38539548613836e-06	0.00576720560288519	3.77192970522261
cg18089146	chr5			OpenSea	-0.431285363629225	2.78630478965422	-5.62981329892112	7.38834792897781e-06	0.00576720560288519	3.77173100020212
cg04964062	chr14			S_Shore	0.248136806948402	-2.31810197134925	5.62975194403505	7.3895044467474e-06	0.00576720560288519	3.77136819633578
cg10392164	chr11	DKFZp761E198	TSS1500	Island	0.239323912288215	-3.03225562283558	5.62625815043795	7.45566431645575e-06	0.00580777823705114	3.76330158967465
cg10037494	chr11	INS-IGF2;IGF2AS;IGF2;IGF2;IGF2AS;IGF2	Body;TSS1500;Body;5'UTR;TSS1500;TSS1500	Island	-0.239282636537736	-1.64033830102257	-5.61954599253268	7.58445506885944e-06	0.00589689222840519	3.74665909027614
cg16189644	chr5	LNPEP;LNPEP	5'UTR;1stExon	Island	0.274258223956841	-3.16109148096758	5.61592877525403	7.65479212009473e-06	0.00594030715545404	3.73874586294517
cg19270089	chr3	CADPS;CADPS;CADPS	Body;Body;Body	OpenSea	0.286126330071902	1.92499735239153	5.61487305487566	7.67544482741575e-06	0.00594175575750421	3.73656212307894
cg11951909	chr7	NCAPG2	TSS1500	Island	0.191546845104873	-2.2061313379878	5.61390733411074	7.69438626930292e-06	0.00594175575750421	3.73291649619587
cg21160363	chr7	SRRM3	Body	N_Shelf	-0.300599982339509	-0.34426186797731	-5.6136133111193	7.70016255936002e-06	0.00594175575750421	3.73327269421286
cg07867665	chr10	EPC1	Body	Island	0.149429599621004	-2.87935808976709	5.61257961053652	7.72050518684007e-06	0.00594625472887413	3.73078097389465
cg09721427	chr10	HHEX	TSS1500	Island	0.33199528669964	-0.330290652768325	5.61083818509622	7.75489845730041e-06	0.00595125803061706	3.7156091486858
cg02015280	chr7	AGBL3	TSS200	Island	0.388860660697255	-3.32642596650528	5.61078000162378	7.75605025699041e-06	0.00595125803061706	3.72740597335798
cg13909534	chr5	ADAMTS2;ADAMTS2	TSS200;TSS200	Island	-0.150709885711131	-3.52965648598411	-5.60789021541261	7.81347474241115e-06	0.00598411393351455	3.72023239647401
cg07028241	chr6	EGFL8	Body	N_Shore	-0.224208197913418	3.22172970242547	-5.60644249309031	7.84240472940397e-06	0.00599506484371401	3.71712507700236
cg14480116	chr2	SPRED2;SPRED2	TSS1500;Body	OpenSea	-0.303208287489745	-1.41219772421683	-5.604323245984	7.8849494010625e-06	0.00600208596532827	3.71203887918777
cg07107916	chr1	PPP2R5A	TSS1500	N_Shore	0.272647724548661	2.20510685144126	5.60403370166687	7.89078021190241e-06	0.00600208596532827	3.709657841178
cg08198193	chr5			OpenSea	0.192165213313443	-0.87592625809907	5.60379775887854	7.89553482641947e-06	0.00600208596532827	3.71016560953721
cg19049724	chr8	DLGAP2	Body	Island	-0.226171397554162	3.22358717404979	-5.59865286304795	7.99993618447576e-06	0.00607018861511719	3.69804607430335
cg21387418	chr6	B3GALT4	TSS200	Island	-0.151799181142859	-3.74664746548913	-5.59727825800764	8.02806562311758e-06	0.00607921575456672	3.6955414568779
cg08553539	chr22	FOXRED2;FOXRED2	Body;Body	Island	-0.325021089338614	2.77795435958273	-5.59652158745169	8.0435925396517e-06	0.00607921575456672	3.69372504669251
cg11397548	chr1	DNALI1;DNALI1	5'UTR;1stExon	Island	-0.224190567663576	-2.48798319658445	-5.5959013114933	8.05634328692937e-06	0.00607921575456672	3.69194764432885
cg18827787	chr18	C18orf20	TSS1500	OpenSea	0.294857118040609	2.73192446820874	5.59302662580282	8.11570444788171e-06	0.00609594263258027	3.68579281372781
cg08951273	chr6	C6orf15	3'UTR	OpenSea	0.399769513197514	1.71812308926202	5.59050451319973	8.16814938035057e-06	0.00609594263258027	3.67992109297385
cg17528648	chr5	OSMR;OSMR;OSMR;OSMR	5'UTR;1stExon;1stExon;5'UTR	Island	0.284534200797794	-1.88669209568035	5.59020075901208	8.17448874554761e-06	0.00609594263258027	3.6791591492236
cg00415065	chr6	TBCC	1stExon	N_Shore	0.224722964594349	-2.46523010391802	5.59018486639588	8.17482056221241e-06	0.00609594263258027	3.67871326586388
cg01025604	chr6	MDGA1	Body	N_Shore	0.176123746195237	3.19401512946609	5.59008816335534	8.17683988660704e-06	0.00609594263258027	3.67820594857768
cg05000348	chr11	CDK2AP2	TSS1500	Island	-0.15982483518028	-3.07405100788351	-5.58986919246143	8.18141423715319e-06	0.00609594263258027	3.67761087556616
cg06255943	chr7	AGR3	TSS1500	OpenSea	-0.231137470385934	0.650545544431329	-5.5898099121518	8.18265306112678e-06	0.00609594263258027	3.67718824313914
cg13042487	chr14	ZFYVE21;XRCC3;XRCC3;XRCC3	TSS1500;5'UTR;5'UTR;5'UTR	Island	0.319192788061459	-2.45128546879569	5.58814291958749	8.21756721667215e-06	0.00611084248444004	3.6743206950323
cg10447035	chr11	B3GAT1;B3GAT1	5'UTR;5'UTR	S_Shelf	0.223024792624571	2.05445100006907	5.58733940577341	8.23445011094255e-06	0.00611133984542636	3.67129779828045
cg03752689	chr1	C1orf74	TSS1500	S_Shore	0.160097622288593	-3.05900695848341	5.58669257830221	8.24806630169003e-06	0.00611133984542636	3.6692490680051
cg08895307	chr4			S_Shelf	0.250859808330212	0.619497575913603	5.58492158165417	8.28546372424027e-06	0.00612796785529591	3.66658304605611
cg15219228	chr6	TULP1	Body	Island	-0.268402351629321	-1.24766346481056	-5.58349636340007	8.3156839943768e-06	0.00613923725322512	3.66223201493598
cg21719626	chr13	FARP1	Body	OpenSea	0.274504108847757	1.27860295789911	5.58214766485719	8.34438440572451e-06	0.00614137126616359	3.66006516589419
cg26841910	chr10			OpenSea	0.266761614982773	1.95889036958041	5.58195223876641	8.34855139039813e-06	0.00614137126616359	3.65975011138374
cg27195956	chr3	TRIM71	Body	N_Shore	-0.250941062148267	1.05528197394946	-5.58048128730941	8.37998345481021e-06	0.00615014229273378	3.65608875127984
cg06742440	chr1	KCNN3;KCNN3	5'UTR;1stExon	OpenSea	0.202306205352932	-2.32971048340445	5.57972260206403	8.39624219934333e-06	0.00615014229273378	3.65414431156852
cg20379170	chr19	PTPRS;PTPRS;PTPRS;PTPRS	5'UTR;5'UTR;5'UTR;5'UTR	Island	0.272850155785511	2.05084460702044	5.57929107280804	8.4055041695386e-06	0.00615014229273378	3.65410122167106
cg11828741	chr11	MRVI1;MRVI1;MRVI1	TSS1500;TSS1500;TSS1500	OpenSea	-0.246089971345162	2.0679104720709	-5.5784016300135	8.42462701070224e-06	0.00615314633866693	3.60895944984228
cg21482635	chr2	MXD1	Body	OpenSea	-0.213691906748833	3.20261899620566	-5.5765630767851	8.46429512990453e-06	0.006171118773705	3.64748149310483
cg16810343	chr7	SRRM3	Body	S_Shelf	0.227363869318997	-1.55655439094202	5.5734667188184	8.53152873889009e-06	0.00618972066616333	3.64023371497133
cg18721605	chr18	HDHD2	5'UTR	N_Shore	0.175720846939408	-3.12685025094682	5.5730303811473	8.54104659626295e-06	0.00618972066616333	3.63855130223458
cg07877257	chr12			N_Shore	-0.417895841104558	-1.42695226301988	-5.57295439206884	8.54270524772356e-06	0.00618972066616333	3.63907995793301
cg19652810	chr4			N_Shelf	0.267567493748482	1.5088398529161	5.57239558959788	8.55491251726639e-06	0.00618972066616333	3.63834136426855
cg11455291	chr19	SNRNP70	Body	Island	0.245944077511921	3.13741808670512	5.57191882579441	8.5653415638528e-06	0.00618972066616333	3.63663492672026
cg22855020	chr8	SLC20A2	5'UTR	OpenSea	-0.430523156522532	0.290997352540822	-5.56736670274581	8.66556746021421e-06	0.00625112372661202	3.62544179113301
cg01598675	chr6	DDR1;DDR1;DDR1	Body;Body;Body	OpenSea	0.245069298531775	2.53154518777471	5.56577485636258	8.70089496609795e-06	0.00626557716046387	3.62184068251656
cg07067452	chr11			N_Shore	-0.262513490579832	2.3880703825608	-5.56190646235375	8.78735364041416e-06	0.00631673520697708	3.61240794565652
cg09904091	chr16			N_Shore	-0.229317443253639	2.64677674803505	-5.56012177656851	8.82753375150769e-06	0.00633450526598338	3.60884006918249
cg15760123	chr7	CLIP2;CLIP2	3'UTR;3'UTR	OpenSea	0.22101026919653	2.19391421225392	5.55659666061636	8.9074443377349e-06	0.00638067333983888	3.60078807493754
cg13912117	chr8			Island	-0.258545711358783	-2.6176983469702	-5.55527720342341	8.9375428011887e-06	0.00639106060192296	3.5971910282054
[truncated: 381 more rows]

## Sheet: p<1.22 x 10-7
Table S5. Differentially methylated CpG sites in the main analysis of normal breast tissue (p<1.22 x 10-7)
[truncated: 53 more rows]
