# Supplementary material for: DNA Methylation and Breast Cancer Risk: An Epigenome-Wide Study of Normal Breast Tissue and Blood
Source: Cancers (Basel). 2020 Oct 23;12(11):3088. doi: 10.3390/cancers12113088 (PMC7690691; doi:10.3390/cancers12113088)
Supplement: Supplementary file 1 [file cancers-12-03088-s001.zip › Supplementary files/Table S6.xlsx]

## Sheet: Top 20 functional annotations
Table S6. Functional annotation analyses of the differentially methylated CpG sites in the main analysis of normal breast tissue
Gene ontology
		ONTOLOGY TERM	Number of genes in the GO term	Number of genes that are differentially methylated	p-value for over-representation of the GO term	FDR
GO:0004017	MF	adenylate kinase activity	7	7.00000	0.0001938916	1
GO:0033189	BP	response to vitamin A	19	13.00000	0.0006242105	1
GO:0071437	CC	invadopodium	13	10.00000	0.0008586429	1
GO:0039536	BP	negative regulation of RIG-I signaling pathway	8	7.00000	0.0008623116	1
GO:0050808	BP	synapse organization	377	147.00000	0.0009585098	1
GO:0039535	BP	regulation of RIG-I signaling pathway	17	11.00000	0.0014906731	1
GO:0007043	BP	cell-cell junction assembly	120	50.00000	0.0033156329	1
GO:0016358	BP	dendrite development	215	89.50000	0.0035218753	1
GO:0039529	BP	RIG-I signaling pathway	19	11.00000	0.0038388449	1
GO:0070830	BP	bicellular tight junction assembly	54	25.00000	0.0038812475	1
GO:0051353	BP	positive regulation of oxidoreductase activity	50	23.00000	0.0039855635	1
GO:1990481	BP	mRNA pseudouridine synthesis	4	4.00000	0.0040683934	1
GO:0009299	BP	mRNA transcription	24	13.50000	0.0044314683	1
GO:0039531	BP	regulation of viral-induced cytoplasmic pattern recognition receptor signaling pathway	19	11.00000	0.0046525714	1
GO:0050890	BP	cognition	280	105.83333	0.0046863625	1
GO:0120192	BP	tight junction assembly	55	25.00000	0.0049942811	1
GO:0045216	BP	cell-cell junction organization	151	60.00000	0.0053905750	1
GO:0046578	BP	regulation of Ras protein signal transduction	220	87.83333	0.0054125883	1
GO:0002070	BP	epithelial cell maturation	16	10.00000	0.0055268051	1
GO:0007610	BP	behavior	570	196.83333	0.0057613222	1
KEGG
		KEGG pathway description	Number of genes in the KEGG term	Number of genes that are differentially methylated	p-value for over-representation of the KEGG term	FDR
path:hsa04330		Notch signaling pathway	53	24.0	0.01718445	1
path:hsa05010		Alzheimer disease	159	51.0	0.04108961	1
path:hsa05120		Epithelial cell signaling in Helicobacter pylori infection	68	25.0	0.04484583	1
path:hsa01523		Antifolate resistance	30	12.5	0.04978109	1
path:hsa05410		Hypertrophic cardiomyopathy (HCM)	87	33.0	0.06376082	1
path:hsa05033		Nicotine addiction	36	16.0	0.06671372	1
path:hsa05222		Small cell lung cancer	88	33.0	0.07862224	1
path:hsa04151		PI3K-Akt signaling pathway	330	108.5	0.08413689	1
path:hsa03320		PPAR signaling pathway	74	23.0	0.09653082	1
path:hsa05200		Pathways in cancer	506	162.0	0.10304650	1
path:hsa04721		Synaptic vesicle cycle	78	28.0	0.10946665	1
path:hsa00730		Thiamine metabolism	15	7.0	0.11113122	1
path:hsa05202		Transcriptional misregulation in cancer	175	60.0	0.11560813	1
path:hsa05414		Dilated cardiomyopathy (DCM)	92	34.0	0.11564482	1
path:hsa00190		Oxidative phosphorylation	115	32.0	0.11704039	1
path:hsa05224		Breast cancer	145	53.0	0.12156769	1
path:hsa04668		TNF signaling pathway	108	35.0	0.12437781	1
path:hsa05412		Arrhythmogenic right ventricular cardiomyopathy (ARVC)	74	29.5	0.12648557	1
path:hsa04714		Thermogenesis	211	62.0	0.14116058	1
path:hsa03460		Fanconi anemia pathway	48	16.5	0.15024751	1
