# Supplementary material for: DNA Methylation and Breast Cancer Risk: An Epigenome-Wide Study of Normal Breast Tissue and Blood
Source: Cancers (Basel). 2020 Oct 23;12(11):3088. doi: 10.3390/cancers12113088 (PMC7690691; doi:10.3390/cancers12113088)
Supplement: Supplementary file 1 [file cancers-12-03088-s001.zip › Supplementary files/Table S7.xlsx]

## Sheet: Feuil1
Table S7. Functional annotation analyses of the top 43 differentially methylated genes in the main analysis of normal breast tissue
Gene Ontology
		ONTOLOGY TERM	N	DE	P.DE	FDR
GO:0030497	BP	fatty acid elongation	12	2	0.0005234666	1
GO:0042761	BP	very long-chain fatty acid biosynthetic process	13	2	0.0005434744	1
GO:0072362	BP	regulation of glycolytic process by negative regulation of transcription from RNA polymerase II promoter	1	1	0.0013564909	1
GO:0000038	BP	very long-chain fatty acid metabolic process	29	2	0.0013914027	1
GO:2001070	MF	starch binding	1	1	0.0019363476	1
GO:0010923	BP	negative regulation of phosphatase activity	97	3	0.0027168611	1
GO:0035175	MF	histone kinase activity (H3-S10 specific)	1	1	0.0028430301	1
GO:0030148	BP	sphingolipid biosynthetic process	100	3	0.0031808984	1
GO:0035305	BP	negative regulation of dephosphorylation	104	3	0.0033455367	1
GO:0072354	MF	histone kinase activity (H3-T3 specific)	2	1	0.0035749094	1
GO:0072355	BP	histone H3-T3 phosphorylation	2	1	0.0035749094	1
GO:2001069	MF	glycogen binding	2	1	0.0038217253	1
GO:0006543	BP	glutamine catabolic process	3	1	0.0041317071	1
GO:0008427	MF	calcium-dependent protein kinase inhibitor activity	3	1	0.0042926850	1
GO:0010858	MF	calcium-dependent protein kinase regulator activity	3	1	0.0042926850	1
GO:0072368	BP	regulation of lipid transport by negative regulation of transcription from RNA polymerase II promoter	2	1	0.0044453369	1
GO:0021871	BP	forebrain regionalization	24	2	0.0045532760	1
GO:0061723	BP	glycophagy	2	1	0.0050756848	1
GO:0035339	CC	SPOTS complex	4	1	0.0052722505	1
GO:0016572	BP	histone phosphorylation	37	2	0.0056244471	1
KEGG
		Description	N	DE	P.DE	FDR
path:hsa00062		Fatty acid elongation	27	2.0	0.002125129	0.5012750
path:hsa01040		Biosynthesis of unsaturated fatty acids	27	2.0	0.002974926	0.5012750
path:hsa00471		D-Glutamine and D-glutamate metabolism	4	1.0	0.007681684	0.8629091
path:hsa01212		Fatty acid metabolism	55	2.0	0.011753858	0.9902625
path:hsa00220		Arginine biosynthesis	18	1.0	0.047391757	1.0000000
path:hsa04964		Proximal tubule bicarbonate reclamation	21	1.0	0.047582071	1.0000000
path:hsa00250		Alanine, aspartate and glutamate metabolism	35	1.0	0.093579311	1.0000000
path:hsa05202		Transcriptional misregulation in cancer	175	2.5	0.119766048	1.0000000
path:hsa04620		Toll-like receptor signaling pathway	88	1.0	0.183863002	1.0000000
path:hsa04144		Endocytosis	239	2.0	0.184165192	1.0000000
path:hsa05230		Central carbon metabolism in cancer	66	1.0	0.219161724	1.0000000
path:hsa05212		Pancreatic cancer	73	1.0	0.220233447	1.0000000
path:hsa05100		Bacterial invasion of epithelial cells	72	1.0	0.226268873	1.0000000
path:hsa05220		Chronic myeloid leukemia	74	1.0	0.228286713	1.0000000
path:hsa05142		Chagas disease (American trypanosomiasis)	99	1.0	0.235966700	1.0000000
path:hsa04520		Adherens junction	70	1.0	0.238652238	1.0000000
path:hsa04922		Glucagon signaling pathway	99	1.0	0.245312988	1.0000000
path:hsa05210		Colorectal cancer	85	1.0	0.254660469	1.0000000
path:hsa04350		TGF-beta signaling pathway	93	1.0	0.257063693	1.0000000
path:hsa04727		GABAergic synapse	84	1.0	0.268095573	1.0000000
