# Supplementary material for: DNA Methylation and Breast Cancer Risk: An Epigenome-Wide Study of Normal Breast Tissue and Blood
Source: Cancers (Basel). 2020 Oct 23;12(11):3088. doi: 10.3390/cancers12113088 (PMC7690691; doi:10.3390/cancers12113088)
Supplement: Supplementary file 1 [file cancers-12-03088-s001.zip › Supplementary files/Table S8.xlsx]

## Sheet: p <0.05
Table S8. Differentially methylated CpG sites in the secondary analysis of normal breast tissue (nominal p-value <0.05)
CpG	Chromosome	Gene	Gene region	Relation_to_Island	logFC	AveExpr	t	P.Value	adj.P.Val	B
cg08643692	chr17			Island	-1.57402292411363	-2.04692397618333	-18.980205905996	1.60275986048524e-06	0.2328139555311	3.3244000137954
cg13353717	chr6	HLA-DQB1	1stExon	S_Shore	1.44394264149977	-1.66640928825866	17.781254356455	2.15559917037533e-06	0.2328139555311	3.28197461523827
cg03251655	chr17	SLFN12;SLFN12	1stExon;5'UTR	OpenSea	-1.71598635789489	-0.702686425521331	-17.3994822853022	2.83878350393472e-06	0.2328139555311	3.13130035426131
cg09911521	chr19	NRTN	3'UTR	Island	-1.23943088001428	-1.3420734614756	-16.0635512529313	3.90785372699738e-06	0.2328139555311	3.07916273447637
cg02513556	chr12			OpenSea	-1.50427170002366	1.11206073651756	-16.1404103396099	4.29249793394641e-06	0.2328139555311	3.00271431387489
cg11575912	chr19	NRTN	3'UTR	Island	-1.26502752680063	-1.43037416795104	-14.4969132191832	7.47744021564991e-06	0.2328139555311	2.91147222854255
cg11990562	chr11	TCIRG1;TCIRG1	1stExon;5'UTR	Island	-1.23373302906603	-2.3948444325788	-14.4724562752836	8.61239832263365e-06	0.2328139555311	2.72354050062644
cg02875118	chr11	NCAM1;NCAM1;NCAM1	Body;Body;Body	Island	0.674902329307066	-3.97400025419404	13.891053015552	9.11240460287774e-06	0.2328139555311	2.76266832215771
cg00369241	chr11	IFITM5	TSS200	Island	-1.13999268257568	2.05758719191864	-13.8221990795686	9.68854355815105e-06	0.2328139555311	2.72320126242095
cg02700346	chr12	TMEM132C	Body	OpenSea	1.04350475008926	2.36213798167416	13.5327733345889	1.06042619629418e-05	0.2328139555311	2.71261121672845
cg19247001	chr10	BCCIP;BCCIP;UROS;BCCIP	TSS200;TSS200;TSS1500;TSS200	Island	-0.714190196899415	-3.41404087755787	-13.4880676018195	1.08096650559303e-05	0.2328139555311	2.67726708650796
cg23995446	chr19			Island	1.16270945330873	-2.19937250585268	13.7499127207657	1.15242097245754e-05	0.2328139555311	2.67969050997003
cg11998049	chr6	TRAM2	Body	N_Shore	1.201297450687	-1.1202041591748	13.0496892725342	1.37891976656402e-05	0.2328139555311	2.56925731500592
cg06650260	chr1	NR0B2;NR0B2	1stExon;5'UTR	OpenSea	-0.961960859802617	2.92330102853175	-12.7506248575225	1.49672475764089e-05	0.2328139555311	2.55975266160983
cg00228390	chr6	C6orf123	TSS200	Island	-1.04709295919379	-0.620816816547807	-12.6758567037607	1.54845145664983e-05	0.2328139555311	2.51947097013483
cg27049766	chr19	ZNF154;ZNF154	5'UTR;1stExon	Island	1.01097191549333	-1.31789422991372	12.656788928672	1.5619737149663e-05	0.2328139555311	2.51480753237963
cg04350237	chr2	LANCL1;CPS1;LANCL1;LANCL1	TSS200;TSS1500;TSS200;TSS200	Island	-0.798537915240729	-2.88797514708269	-12.6346559095324	1.57784222025107e-05	0.2328139555311	2.51394456761773
cg25181043	chr20			Island	1.26278537443367	2.61212784864893	12.9995820067219	1.58420981844851e-05	0.2328139555311	2.47517889839495
cg24426391	chr11	HTATIP2;HTATIP2;HTATIP2;HTATIP2;HTATIP2	TSS1500;TSS1500;TSS1500;TSS1500;TSS1500	N_Shore	1.59735915016114	-0.661729715337359	12.9071566993026	1.64950746484528e-05	0.2328139555311	2.51703101601165
cg15928398	chr3	ST6GAL1;ST6GAL1	TSS1500;TSS1500	N_Shore	-1.10651880855957	-0.0144901049956068	-12.5312789695352	1.65448638205493e-05	0.2328139555311	2.53907420091663
cg05280698	chr19	HKR1	TSS200	Island	0.786938938414218	-3.04482706625772	12.5267406635314	1.6579490272553e-05	0.2328139555311	2.50532531424317
cg02997874	chr1			N_Shelf	1.22275189897863	1.8108808359479	12.8352480703314	1.70248750772611e-05	0.2328139555311	2.43879827201879
cg24909548	chr19			Island	0.88127553812613	-2.16371654488867	12.341605289046	1.8066582584419e-05	0.2328139555311	2.44805714707003
cg19963856	chr17	SLFN12	TSS200	OpenSea	-1.51607423059279	-1.00413707304629	-12.6466481168663	1.8511439636425e-05	0.2328139555311	2.40097903231756
cg21698185	chr8	KBTBD11	Body	Island	1.33386568716757	-3.33820709408859	12.5929862599656	1.89617150178534e-05	0.2328139555311	2.38226196144583
cg03385864	chr17	C1QL1	1stExon	Island	-0.804625917561579	-2.61112665325747	-12.0088348604433	2.11476847705551e-05	0.2328139555311	2.37279862089927
cg27330757	chr11	FGF19	TSS1500	Island	-1.02686521501616	-1.40067460187108	-11.9029489440182	2.24349727560931e-05	0.2328139555311	2.38211271822737
cg12469964	chr10	PYROXD2;MIR1287	Body;TSS1500	OpenSea	0.873792158873502	1.96877779329127	11.8676650766561	2.26364834050185e-05	0.2328139555311	2.33207812664105
cg11287055	chr21	DSCR3	Body	Island	1.22830577877896	-2.71524775011333	12.0473964448731	2.43460337016277e-05	0.2328139555311	2.2616059616434
cg03989569	chr1	MEF2D	TSS1500	S_Shore	-0.653005324932775	-3.22657083004989	-11.6156230507353	2.56083290416504e-05	0.2328139555311	2.2773977976102
cg20783699	chr20	BLCAP;BLCAP;BLCAP;BLCAP;NNAT;NNAT;BLCAP	5'UTR;5'UTR;5'UTR;5'UTR;TSS1500;TSS1500;5'UTR	Island	-0.789611380294529	3.88072495948704	-11.4815117229672	2.73733321616235e-05	0.2328139555311	2.25990511979567
cg11300809	chr2	SGPP2	TSS1500	N_Shore	0.94609956510923	-0.30151949201054	11.4531879931026	2.77639343169481e-05	0.2328139555311	2.22741207536715
cg16369651	chr7			N_Shore	0.863840281143502	2.66521571559082	11.4514772685974	2.77877327969381e-05	0.2328139555311	2.2466445413877
cg21472506	chr2	OTX1	3'UTR	Island	-0.954582307640249	-0.327372291799015	-11.2809488334052	3.02834566738843e-05	0.2328139555311	2.18635136463207
cg07214490	chr10	PAX2;PAX2;PAX2;PAX2;PAX2	Body;Body;Body;Body;Body	S_Shore	0.920007587100843	-0.5716992875845	11.216416646695	3.12951091988359e-05	0.2328139555311	2.16722248951149
cg22607164	chr3			OpenSea	0.798857464608368	2.12436833341835	11.1544105000396	3.23042975857417e-05	0.2328139555311	2.14962151721951
cg07557790	chr3	CAND2;CAND2	TSS1500;TSS1500	N_Shore	0.68967532736652	-2.67347392769139	11.1311702510874	3.2692244362863e-05	0.2328139555311	2.14720383318481
cg08073667	chr16	SNX29	Body	OpenSea	-0.738714247942018	3.31453317964525	-10.9728104967567	3.54845168140976e-05	0.2328139555311	2.09714521337425
cg04905434	chr8	MAFA	TSS200	Island	0.756764563035776	-2.36559723376621	10.9204692104919	3.6467609589791e-05	0.2328139555311	2.09089837083907
cg10762466	chr19			N_Shore	0.828621640053716	-1.51505952724189	10.9114958613341	3.66393063996293e-05	0.2328139555311	2.07672162223123
cg27176264	chr17			N_Shore	-1.07366024685092	1.6430113172042	-11.1531974059696	3.75539241069393e-05	0.2328139555311	2.04612199915509
cg13975336	chr16			Island	-0.784963404267276	-2.34584198665454	-10.7973293771615	3.89077619247468e-05	0.2328139555311	2.06040043918985
cg12566078	chr10			OpenSea	-0.809665336074038	1.97556236333334	-10.7797672074794	3.92709950630292e-05	0.2328139555311	2.04584642480759
cg09979641	chr10	KNDC1	Body	S_Shore	0.822555021833336	1.06635518646414	10.6878914686454	4.12365942247189e-05	0.2328139555311	2.01125424540848
cg19266635	chr12			N_Shore	0.821112805189598	1.98668810606892	10.6487954991449	4.21074802677237e-05	0.2328139555311	2.0101322185736
cg19752322	chr19			Island	-0.912805880896035	1.5132942890253	-10.6020290672724	4.46209261982014e-05	0.2328139555311	1.98158907695097
cg23325963	chr2			Island	-0.890566320978737	0.245104898173327	-10.5125166986506	4.53144865473448e-05	0.2328139555311	1.9619159312951
cg11383802	chr11	DHCR7;DHCR7	3'UTR;3'UTR	N_Shore	0.829653791031764	1.45484356210332	10.4361825003164	4.72343301384092e-05	0.2328139555311	1.95112740080388
cg24021652	chr19	FAM32A	TSS200	N_Shore	0.559243878754738	-3.53636195177234	10.3857936636175	4.85533489021034e-05	0.2328139555311	1.92988544761057
cg04213101	chr1	THRAP3	5'UTR	S_Shore	-0.627046653037703	-3.58562111833061	-10.4987793109195	4.88266457099924e-05	0.2328139555311	1.94838978461857
cg04305621	chr17	SLC16A5	5'UTR	Island	-0.822620042731631	-1.14489790870619	-10.3587037157135	4.92801122848403e-05	0.2328139555311	1.9775030478287
cg01657574	chr6			Island	-0.845225080198393	0.617965210539785	-10.3511413283178	4.94852416021908e-05	0.2328139555311	1.92068979343043
ch.13.50757403R	chr13			OpenSea	0.698425693001285	-2.25128091909662	10.3258764263617	5.01777662349067e-05	0.2328139555311	1.96675255790726
cg15227848	chr3	RAB5A	TSS1500	N_Shore	0.83278043771067	1.35415407525314	10.3086226311778	5.06571622500827e-05	0.2328139555311	1.90491308254864
cg22905274	chr4	TRIM2;TRIM2	Body;5'UTR	Island	0.840251161217539	-2.08531745833442	10.3809520674431	5.0869012288926e-05	0.2328139555311	1.90612583971401
cg21210642	chr9	TRIM14;TRIM14;TRIM14;TRIM14	TSS1500;TSS1500;TSS1500;TSS1500	S_Shore	1.10951151072685	0.127837024972233	10.4535760127248	5.39385110777806e-05	0.2328139555311	1.87561574937042
cg03844838	chr10	DIP2C	Body	OpenSea	0.790328536357908	1.38259037423298	10.1924994961553	5.40254041338114e-05	0.2328139555311	1.86088160561388
cg26955987	chr12	EFCAB4B;EFCAB4B;EFCAB4B	TSS200;TSS200;TSS200	Island	-0.712292998477153	-2.63296433977713	-10.1529976694991	5.52298756414741e-05	0.2328139555311	1.86126601011167
cg16536329	chr5	ZNF454	TSS200	Island	0.75638170051874	-2.19279703231029	10.143379385726	5.55278470769373e-05	0.2328139555311	1.8492595056179
cg10544251	chr1	PAQR6;PAQR6	5'UTR;Body	Island	-0.87070680935308	0.226423881126629	-10.1129266523509	5.64836291612001e-05	0.2328139555311	1.86111543592942
cg09720833	chr4			Island	-0.757612105839922	-1.89698871815267	-10.0840832023045	5.74065310733166e-05	0.2328139555311	1.82605971472537
cg12658982	chr7	PRR15;PRR15	1stExon;5'UTR	Island	0.519285861795492	-3.62410614347066	10.0737237219328	5.77422609985343e-05	0.2328139555311	1.83154942437888
ch.9.83519450F	chr9			OpenSea	0.588865736436366	-2.97766033904513	10.044848393258	5.86901327551292e-05	0.2328139555311	1.81132749753704
cg19484420	chr2	GYPC;GYPC	Body;Body	Island	-0.686191912775348	-3.05750576337336	-10.1334915440127	5.91328198199886e-05	0.2328139555311	1.7974460851931
cg07916589	chr7			Island	-0.790379485215812	-1.13094412699152	-9.9954957448377	6.03522829183842e-05	0.2328139555311	1.79172219994062
cg12069475	chr12			OpenSea	-0.822367488161378	-1.1289720389669	-9.97499405244639	6.10587577171793e-05	0.2328139555311	1.79221439521454
cg18471160	chr1			Island	-0.632589730475698	-2.72175628875052	-9.91896199372032	6.30390133841759e-05	0.2328139555311	1.82593780377857
cg14420108	chr9	GALT	Body	S_Shore	0.8618660614008	-0.257012032191606	9.85798907591922	6.52789983335001e-05	0.2328139555311	1.75462229257795
cg14031683	chr1	PAQR6;PAQR6	Body;Body	Island	-0.938450579233224	-1.35368588201589	-9.98634553616847	6.77584903664994e-05	0.2328139555311	1.74216038479308
cg05873137	chr17			OpenSea	0.770169221758763	0.974443301833123	9.77254094339392	6.85752058442833e-05	0.2328139555311	1.72431195800297
cg17380238	chr19	PPP1R13L;PPP1R13L	Body;Body	Island	-0.812658922433189	-0.842539680796729	-9.75099428478651	6.94365718763989e-05	0.2328139555311	1.72714253455031
cg00036119	chr16	A2BP1;A2BP1;A2BP1	Body;Body;Body	OpenSea	1.00804639271192	-0.455025980647057	9.98511994446598	6.94661233304843e-05	0.2328139555311	1.71914980225918
cg14752139	chr8	DEFB104B;DEFB104A	Body;Body	OpenSea	0.733264658468764	2.74840784989827	9.74076463159092	6.98499053560542e-05	0.2328139555311	1.72112350944378
cg16775746	chr22	LOC339674	Body	Island	-0.783984869520645	-2.09480726793704	-9.81755659641974	6.9911192465163e-05	0.2328139555311	1.7442940909724
cg26452056	chr10			Island	0.751133561927317	-2.37982175802111	9.77108042396214	7.13187715177235e-05	0.2328139555311	1.68948800993147
cg10373196	chr16	CA7;CA7	TSS200;Body	Island	0.644368953899851	-2.97874653430067	9.70244296835777	7.25098193910884e-05	0.2328139555311	1.68863217164308
cg22319885	chr7	CNOT4;CNOT4	TSS1500;TSS1500	Island	-0.632668407185595	-2.80574118713078	-9.659569892313	7.32336807615357e-05	0.2328139555311	1.67973642552439
cg10000952	chr11			Island	-0.736968699687457	-1.43930524469121	-9.63718124236829	7.4199873315935e-05	0.2328139555311	1.66492693027853
cg04202892	chr2	ACOXL	3'UTR	Island	-0.85023714033389	0.503652227510422	-9.61959655377369	7.49691118024361e-05	0.2328139555311	1.66737228056065
cg08754004	chr6			OpenSea	0.784906549324931	1.49470386479588	9.60808700948472	7.54775969069298e-05	0.2328139555311	1.66936997050035
cg07348768	chr1	PRDM16;PRDM16	Body;Body	Island	-0.703395721794615	3.01549290277755	-9.60053597130463	7.58133679565819e-05	0.2328139555311	1.66717777691812
cg01858879	chr11	MYO7A;MYO7A;MYO7A	TSS1500;TSS1500;TSS1500	OpenSea	-0.657878208711142	-2.19527515835854	-9.59299056376354	7.61506182308168e-05	0.2328139555311	1.65319468052238
cg03512096	chr11	C11orf57;C11orf57;PIH1D2;C11orf57;PIH1D2	TSS200;TSS200;TSS200;TSS200;TSS200	N_Shore	-0.634883619712096	-2.30621931709131	-9.59276295616594	7.61608183721335e-05	0.2328139555311	1.67633812091982
cg04993605	chr1			N_Shore	-1.04907209034807	-1.22617625908571	-9.5878108068177	7.63831392280927e-05	0.2328139555311	1.00051075182432
cg00498591	chr3			Island	-0.922003123274866	0.123793726279462	-9.65146981015367	7.69074817571466e-05	0.2328139555311	1.64700743415003
cg15213399	chr3	LPP;LPP;LPP	Body;Body;Body	OpenSea	0.785329864821391	1.54024337034356	9.55603245329565	7.78278138992479e-05	0.2328139555311	1.65244461898889
cg15234271	chr19	HPN;HPN;HPN;HPN	1stExon;5'UTR;1stExon;5'UTR	N_Shore	-0.732206181184267	1.61346728398575	-9.54789330337627	7.82029027013959e-05	0.2328139555311	1.64518265040728
cg14750475	chr19	RRAS	Body	N_Shelf	0.741222688952329	1.82901048273687	9.54187898628322	7.8481415178368e-05	0.2328139555311	1.64490103933084
cg26516759	chr20	BMP7	1stExon	Island	-0.727192195967828	-2.53232097589659	-9.60192411467185	8.12446688083267e-05	0.2328139555311	1.62319950027702
cg23444251	chr10	FGFR2;FGFR2;FGFR2;FGFR2;FGFR2;FGFR2;FGFR2;FGFR2;FGFR2	1stExon;Body;Body;1stExon;1stExon;Body;Body;Body;Body	N_Shelf	0.744154267814077	2.07429325783195	9.48226627077278	8.13050145284838e-05	0.2328139555311	1.62380771487685
cg25664220	chr3			S_Shore	0.801506135902857	-0.141796415240508	9.47785954717032	8.1518371430106e-05	0.2328139555311	1.61809490257236
cg08440934	chr5	UBLCP1	TSS1500	N_Shore	0.795087279045051	-1.11629493239062	9.44412232556332	8.31734596540227e-05	0.2328139555311	1.62620108677832
cg03333149	chr12			Island	-0.815923211994583	3.60285285518636	-9.66679431877753	8.3295735810131e-05	0.2328139555311	1.62809475579522
cg22866267	chr4			OpenSea	0.942350278840684	3.54519989113267	9.43233273579534	8.37609884835749e-05	0.2328139555311	0.880521631155526
cg24292016	chr12	CABP1;CABP1;CABP1	TSS1500;TSS1500;Body	OpenSea	0.689257048902062	-2.57074185757859	9.4819642660232	8.37848899755724e-05	0.2328139555311	1.61190173850328
cg20904111	chr7			Island	0.982080026150555	3.29736560305666	9.6433069222082	8.44242187303203e-05	0.2328139555311	1.60092253948657
cg15311460	chr11	SIGIRR;SIGIRR;SIGIRR	Body;Body;Body	Island	0.82171780869954	-2.0325552728879	9.59541057404049	8.51540603107314e-05	0.2328139555311	1.60506117769048
cg05636499	chr7	SH2B2	Body	Island	-0.546138472692049	-3.14148529262351	-9.40110424714473	8.53406174070817e-05	0.2328139555311	1.58839292065401
cg23228529	chr7	PKD1L1	Body	OpenSea	-1.05829285971427	0.242136681255592	-9.60478406748867	8.63138054234901e-05	0.2328139555311	1.57240909884911
cg16294013	chr1	PDE4B;PDE4B	TSS200;TSS1500	N_Shore	0.932915091893776	-1.75011425939877	9.60462042150125	8.63219366338403e-05	0.2328139555311	1.56990563123772
cg22494035	chr15	CCDC33	Body	Island	0.698137519451459	-1.70122748467489	9.35769961783109	8.75938024889308e-05	0.2328139555311	1.57176453010772
cg17961835	chr3	ZXDC;ZXDC	TSS1500;TSS1500	S_Shore	0.628387091326501	-2.81127554409319	9.33957268209526	8.86155378731156e-05	0.2328139555311	1.58199397364708
cg05195247	chr20	C20orf26;CRNKL1	5'UTR;Body	Island	-0.57326554853014	-3.27500683034397	-9.33140815619331	8.92005788705502e-05	0.2328139555311	1.56653405565534
cg21328033	chr17	CA10;CA10;CA10;CA10	TSS1500;5'UTR;5'UTR;1stExon	S_Shore	0.762336999642643	-1.4195802816748	9.31288581877856	8.99927429631282e-05	0.2328139555311	1.55267819014809
cg04606861	chr12	GALNT9	1stExon	Island	0.673513947760758	-2.18567586297504	9.27445710974632	9.2110624037e-05	0.2328139555311	1.53602061592686
cg19345277	chr19	ZIM3	3'UTR	OpenSea	0.695046908488728	1.49752383733735	9.27362602096463	9.21570604225955e-05	0.2328139555311	1.53404776656813
cg10317314	chr12			OpenSea	-0.938299786686928	-1.52356533584096	-9.47972945803673	9.27955297183872e-05	0.2328139555311	1.55973203530759
cg01837362	chr12			N_Shore	0.767481293802844	-0.621571656613305	9.26090985870383	9.28709561229522e-05	0.2328139555311	1.53045684680786
cg07023563	chr1	ARHGEF10L;ARHGEF10L	Body;Body	OpenSea	0.698127211898926	2.01662795456099	9.24620254804954	9.37046351936707e-05	0.2328139555311	1.52547321532839
cg26874634	chr17			Island	0.678004572778697	-2.35024830601805	9.24582901501471	9.37259213350613e-05	0.2328139555311	1.52765286374984
cg23697417	chr20	RSPO4;RSPO4	TSS200;TSS200	Island	-0.552937178565362	-2.8337003732469	-9.24459983858613	9.37960066723797e-05	0.2328139555311	1.52232433678048
cg07328115	chr20	PYGB	TSS200	Island	-0.50190695759075	-3.6288413474732	-9.21854772710065	9.52958160674693e-05	0.2328139555311	1.51774717150154
cg11229611	chr1	SCNN1D;SCNN1D	TSS1500;TSS1500	OpenSea	0.748989503781269	0.387252729017118	9.21047778120448	9.576601843295e-05	0.2328139555311	1.5327715179182
cg07494356	chr6			N_Shore	0.689583470373062	-3.00657064464712	9.41600471660255	9.63151412108419e-05	0.2328139555311	1.49572585928238
cg22133704	chr11	TRIM6-TRIM34;TRIM6;TRIM6-TRIM34;TRIM6;TRIM6	1stExon;5'UTR;5'UTR;1stExon;5'UTR	OpenSea	-0.878960032465716	-2.54046840435816	-9.40572175812092	9.68975045909195e-05	0.2328139555311	1.52856763876293
cg16005494	chr7	WBSCR17	TSS200	Island	0.935850484213953	-1.50627430404109	9.3945338641796	9.75357704281383e-05	0.2328139555311	1.4855620934478
cg26728390	chr8	KIAA1688	Body	S_Shelf	0.86470225023741	1.84670192301661	9.36660734380322	9.91503981653603e-05	0.2328139555311	1.47086859314056
cg13655082	chr9			Island	0.954884751923083	-1.80552742475048	9.36427514700643	9.92866380901096e-05	0.2328139555311	1.5163642630804
cg24800175	chr19	CACNA1A;CACNA1A	Body;Body	N_Shore	0.77374566615573	-0.861838434847059	9.14762208195326	9.95217210069836e-05	0.2328139555311	1.48981122655821
cg12664649	chr6	C6orf142	TSS1500	OpenSea	-0.657310493539714	2.06565653409601	-9.14176889981327	9.98800525512802e-05	0.2328139555311	1.48166216280033
cg02011074	chr1	DNM3;DNM3	TSS200;TSS200	Island	0.597209313113285	-2.58773372373894	9.12311919381271	0.000101031786160085	0.2328139555311	1.47500523305502
cg21333674	chr8			OpenSea	0.709827010225405	-1.4846104406393	9.11665959237992	0.00010143428496677	0.2328139555311	1.47391799345537
cg14347389	chr7	BAZ1B	Body	Island	0.564421893265728	-3.13254220794206	9.10199085962393	0.000102355208129289	0.2328139555311	1.48111321742102
cg16652264	chr4			OpenSea	-0.736884717433308	0.25127126329664	-9.08802983793248	0.000103240699185047	0.2328139555311	1.46351645262427
cg26572927	chr7			N_Shore	-0.948168264485871	3.084345283552	-9.26016753808422	0.000105595856003561	0.2328139555311	1.44710951538025
cg04588550	chr15	MEX3B	Body	Island	0.475864611937478	-4.07017985567333	9.08627166021303	0.000105691220050229	0.2328139555311	1.46661965431725
cg05571820	chr4	EVC2;EVC2	5'UTR;Body	N_Shore	-0.660303024404996	-2.34437522108513	-9.04704149481005	0.00010626314117109	0.2328139555311	1.49217079681454
cg22234630	chr7			S_Shore	-0.519553939004135	-2.97361250545519	-8.97192606078475	0.000110958344568523	0.2328139555311	1.41336535333315
cg03133686	chr8	TSNARE1	Body	OpenSea	-0.750618723773004	2.62963619302444	-9.08704974385639	0.000111649295051422	0.2328139555311	1.41071089318297
cg21229570	chr12			Island	-0.631877323586491	2.76045663845061	-8.93724645554552	0.000113391637585415	0.2328139555311	1.40590640225446
cg05368341	chr1	SYT6;SYT6	5'UTR;1stExon	Island	-0.633157714321334	-2.68081540767922	-8.99457467246644	0.000113468250124471	0.2328139555311	1.44332984051196
cg14258341	chr1			Island	-0.721998543881889	-1.65785793727951	-8.92649540092241	0.000114158482197313	0.2328139555311	1.39920716214317
cg19408572	chr4	DGKQ;DGKQ	5'UTR;1stExon	Island	-1.83149995020251	-1.97078818006209	-9.12840802651639	0.000114260404451796	0.2328139555311	1.40587411417179
ch.3.36228213R	chr3			OpenSea	0.530218013599566	-3.58661153274416	8.96412947183751	0.000114885895023553	0.2328139555311	1.3957639037602
cg21268578	chr22	GGA1;GGA1	3'UTR;3'UTR	OpenSea	-0.752993381959527	0.0987579595362379	-8.9126683781776	0.000115153565065588	0.2328139555311	1.40711552847089
cg21869055	chr19	KLK10;KLK10;KLK10	5'UTR;5'UTR;5'UTR	Island	-0.620171926269092	-2.43258159382961	-8.89752481361744	0.000116254928631233	0.2328139555311	1.38611082646857
cg16029760	chr15	OSTBETA	5'UTR	OpenSea	-0.710241349168247	-2.29976800317845	-8.98584808718075	0.000116552599898049	0.2328139555311	1.38693367679133
cg08514994	chr20	STAU1;STAU1;STAU1;STAU1;STAU1	TSS1500;TSS1500;TSS1500;TSS1500;TSS1500	Island	-0.499272840521138	-3.18549725550998	-8.88638840297979	0.000117072638510455	0.2328139555311	1.40726337500798
cg20188733	chr22			Island	-0.732151486554725	-2.37598664325651	-9.04767471449657	0.000117384990912172	0.2328139555311	1.37707577613886
cg18452973	chr12			OpenSea	0.742777039358879	0.0491694899576274	8.88193792036719	0.000117401282274397	0.2328139555311	1.37851030901455
cg07617361	chr17	DUS1L	TSS200	Island	0.453293854916381	-3.75832449887895	8.87853188324841	0.000117653520534096	0.2328139555311	1.39723013780295
cg12594635	chr12			N_Shelf	0.822685475567535	0.487463524418641	8.90460131594308	0.000118568452671913	0.2328139555311	1.37456612540266
cg14607011	chr10	C10orf125;C10orf125	TSS1500;TSS1500	Island	0.661264739792801	2.51392241048482	8.8315359547195	0.00012119866412568	0.2328139555311	1.38292820166495
cg08785577	chr12	C1QL4;C1QL4	1stExon;5'UTR	Island	-0.651567777474543	-3.18497625580556	-9.02741414902897	0.000121463453277212	0.2328139555311	1.33039624442291
cg03054026	chr2			S_Shore	0.756110084100039	0.0296866650728612	8.82754106342402	0.000121505676401643	0.2328139555311	1.35784092721471
cg09367545	chr16	CACNA1H;CACNA1H	Body;Body	N_Shelf	0.74189208014833	0.231972110940256	8.82038733920636	0.000122057699523526	0.2328139555311	1.36582667229274
cg05155605	chr16			S_Shelf	0.63289696212087	2.03523776217473	8.80285751489942	0.000123422711344367	0.2328139555311	1.36052483404311
cg14270989	chr19	TLE6;TLE6	3'UTR;3'UTR	OpenSea	-0.680962702234479	2.5395397416788	-8.79471416860975	0.000124096759040299	0.2328139555311	1.35226679256255
cg22947124	chr14			S_Shore	0.731545921664642	1.2380428395392	8.7871741066052	0.00012465893034483	0.2328139555311	1.34767774947339
cg05124918	chr12			Island	-0.856969304648184	3.30026835200508	-8.98076193831968	0.000124967951031554	0.2328139555311	1.33189096012316
cg03599622	chr6	DHX16;DHX16	Body;Body	N_Shore	-0.494851442886949	-3.61878644779661	-8.77460847184008	0.000125659737222034	0.2328139555311	1.34352789234539
cg01589998	chr12	FOXN4	Body	N_Shore	0.604762060262969	-3.28721324481293	8.94366229006616	0.00012617554918691	0.2328139555311	1.32415521827697
cg02392619	chr1	VASH2;VASH2;VASH2	5'UTR;5'UTR;5'UTR	Island	0.558872105929497	-2.93894569686765	8.75946182451494	0.000126878489191259	0.2328139555311	1.32986790209781
cg02500231	chr12	NOS1	5'UTR	N_Shore	-0.72309679518693	-0.606813499744049	-8.75937190706854	0.000126885764972712	0.2328139555311	1.32755270148596
cg00007269	chr19	ZNF77	TSS200	Island	-0.65897788162752	-3.14045596291706	-8.95474974927593	0.000126972900031233	0.2328139555311	1.3209421432346
cg13210534	chr11	HSPB2	Body	OpenSea	0.723593263550761	-0.862831411218495	8.75376174530484	0.000127340673922615	0.2328139555311	1.32308458370628
cg08278290	chr16	BANP;BANP	Body;Body	N_Shelf	0.636865067614173	2.10326773221705	8.7528237413057	0.000127416917396551	0.2328139555311	1.32938270786804
cg08795557	chr7	WBSCR17	Body	OpenSea	-0.64734633569978	1.56593834239752	-8.73840969978067	0.000128595194080615	0.2328139555311	1.31906673383516
cg12584960	chr13			Island	0.757280261241873	0.445961866795609	8.73803841887224	0.000128625710524229	0.2328139555311	1.31943987199106
cg05598727	chr5			Island	0.822647426104518	-0.201026966133643	8.76200109270628	0.000128819584287232	0.2328139555311	1.31681181278139
cg09920145	chr3	TMF1	Body	N_Shore	0.46889501114845	-3.70202497032156	8.72761523545416	0.000129485843918346	0.2328139555311	1.31443348073986
cg19340858	chr8			N_Shore	-0.620765294098641	2.08663679191958	-8.72059770129743	0.000130068686290303	0.2328139555311	1.30713012489012
cg15880846	chr6			S_Shelf	-0.939293239347639	-1.74398563199011	-8.91018169651735	0.000130495544111161	0.2328139555311	1.33660821984959
cg24361808	chr22			N_Shelf	0.7489180716218	-1.6178372290393	8.76175790166353	0.000131205851610704	0.2328139555311	1.34537235898621
cg17280624	chr4	PGRMC2	1stExon	Island	-0.705357895497208	-2.66524354495214	-8.89519991478935	0.000131705083143004	0.2328139555311	1.32343400154773
cg09852920	chr17	COL1A1	Body	Island	-0.644709803514278	-3.06279945145541	-8.89006531989135	0.000132122609992443	0.2328139555311	1.32300817933967
cg23034420	chr21			S_Shelf	0.700387730053874	1.1141724873317	8.68613430064047	0.000132975458522532	0.2328139555311	1.2994032705639
cg20065463	chr2	DES;DES	1stExon;5'UTR	N_Shore	0.625863975498199	-2.18780497687315	8.68464414608515	0.000133102828197073	0.2328139555311	1.2971727981018
cg16696002	chr1	DNM3;DNM3	Body;Body	OpenSea	-0.605014892070252	2.409617736869	-8.67818261487994	0.000133656756685032	0.2328139555311	1.33739072077629
cg17284779	chr10	CHAT;SLC18A3	TSS1500;TSS1500	N_Shore	-0.64889365209523	-1.61606797169369	-8.66678453915718	0.000134640392756218	0.2328139555311	1.28216219433952
cg19931925	chr4	SORCS2	Body	OpenSea	1.12384514043501	1.96087327185574	8.84834680461479	0.000135572560398932	0.2328139555311	1.31094501078535
cg12918460	chr7	GHRHR;GHRHR	1stExon;1stExon	OpenSea	-0.610022104701314	3.38492793224469	-8.63883818457622	0.000137087748361868	0.2328139555311	1.27981183874328
cg27305525	chr1	FLAD1;FLAD1	TSS200;TSS200	OpenSea	-0.427770863854086	-3.71008042402503	-8.63571732961036	0.000137364231523208	0.2328139555311	1.26863598716941
cg04963082	chr16	FAM57B	TSS1500	S_Shore	0.740387030871059	-1.75851772423048	8.70841480469717	0.000138050490289878	0.2328139555311	1.30832812913206
cg08397758	chr10	PYROXD2	1stExon	OpenSea	0.677130296140262	-2.08237907832271	8.63419251599796	0.000138066158382529	0.2328139555311	1.28254708270733
cg00073716	chr7	NUDT1;NUDT1;NUDT1;NUDT1;NUDT1;FTSJ2;NUDT1;NUDT1	TSS1500;TSS1500;TSS1500;TSS1500;TSS1500;Body;TSS1500;TSS1500	N_Shore	-0.593751820063973	-2.86564377260015	-8.6479552868523	0.00014010275784254	0.2328139555311	1.26887422020783
cg05336956	chr1			N_Shore	0.657327329442828	-1.83355132530528	8.60121746965203	0.000140464003358196	0.2328139555311	1.26817017239574
cg25361844	chr11	SIPA1	TSS1500	N_Shelf	0.65536589395381	-2.34067381781674	8.61959239915058	0.00014084752475788	0.2328139555311	1.2552584377333
cg02912007	chr16	EMP2	5'UTR	N_Shore	0.702099331125688	0.0725653770298008	8.59494711904386	0.000141036033105287	0.2328139555311	1.25316939695666
cg25406138	chr4	POU4F2	Body	Island	-0.696585988126204	-1.69212167157014	-8.58207846791502	0.000142218467646101	0.2328139555311	1.26119454524833
cg25755575	chr1	ESRRG	TSS1500	Island	-0.734755408559176	0.785713340050717	-8.57950830529271	0.000142455997634434	0.2328139555311	1.2500149401084
cg03426451	chr9			Island	-0.560488397773411	-2.75980350137183	-8.55918285636663	0.000144350681872921	0.2328139555311	1.25036153282383
cg08205396	chr8			N_Shore	0.702728470866343	1.87536632702723	8.5746276806352	0.000144712532009552	0.2328139555311	1.25724813449847
cg26983469	chr10	VIM	5'UTR	Island	-0.517693245695991	-3.06086769032941	-8.55199391789196	0.000145027778017518	0.2328139555311	1.24045161040098
cg10026995	chr11	BRSK2	Body	OpenSea	-0.721548695174192	1.19996844306106	-8.53951857173687	0.000146211512497611	0.2328139555311	1.24067816586891
cg22375826	chr15	LRRK1	Body	OpenSea	0.871077807167625	2.44495561564656	8.72285814904667	0.000146597671747937	0.2328139555311	1.24441769958355
cg22352434	chr19	EIF3G	Body	Island	0.577164667940152	3.30316102299283	8.53128523647462	0.000146998858322427	0.2328139555311	1.22378369609888
cg01478234	chr12	BTBD11;BTBD11	Body;Body	Island	0.817579255612461	-0.518129645196956	8.59054744989876	0.000148562105554299	0.2328139555311	1.23113238229995
cg14285744	chr10			OpenSea	0.685490807926887	1.81174720055232	8.49882934639118	0.000150150696419718	0.2328139555311	1.21665470211069
cg08797471	chr9	DAPK1	5'UTR	Island	0.946430415071155	-2.33317054380727	8.67728328659631	0.00015085685609545	0.2328139555311	1.23839412747078
cg22356198	chr2	STAT4;STAT4	1stExon;5'UTR	OpenSea	0.544038160288983	-2.51069832344942	8.48405808796576	0.000151610975273067	0.2328139555311	1.20420921245975
cg07799219	chr22	MPPED1	3'UTR	OpenSea	0.640261265413224	2.01250807524773	8.48109392262995	0.000151905984949833	0.2328139555311	1.21157575575011
cg10654373	chr12	KSR2	Body	OpenSea	0.673378669152252	2.44743582288661	8.50361543000615	0.000151917282198222	0.2328139555311	1.21162504034824
cg27388792	chr11	DPP3;DPP3	TSS1500;TSS1500	Island	-0.527027942050733	-3.16158449927282	-8.4799739858132	0.000152017619747964	0.2328139555311	1.21416423001529
cg11002208	chr2			Island	-0.599214303355464	2.25115231868492	-8.47390256714073	0.000152624469023181	0.2328139555311	1.2053943748877
cg15522118	chr14	POLE2	TSS200	Island	-0.499307683235073	-2.87539271127078	-8.46753384976321	0.000153264044995464	0.2328139555311	1.20900771168837
cg13918581	chr16	ANKRD11	TSS1500	Island	-0.602184660364621	-3.08101232185482	-8.60773891936554	0.000154291353117017	0.2328139555311	1.19314606289884
cg02735652	chr1	BAI2	5'UTR	Island	0.584860752501612	-2.30765903258516	8.45512210227047	0.000154519412429942	0.2328139555311	1.19501646450677
cg06626033	chr4	SORCS2	Body	OpenSea	0.950931342464478	1.26863067508432	8.61909981909778	0.000156504720629778	0.2328139555311	1.21318604052697
cg03610227	chr3			Island	-0.456246196924575	-3.29974783051671	-8.42154325171827	0.000157975703379694	0.2328139555311	1.17554112619903
cg00181054	chr13	GPR180	Body	Island	-0.422417098350249	-3.68274230206621	-8.41608666111518	0.000158545753368231	0.2328139555311	1.17738316055504
cg05919360	chr1	DAB1	5'UTR	Island	-0.998797703413128	-2.34868138490729	-8.59027321723584	0.000159393576628818	0.2328139555311	1.20059505327337
cg25489524	chr15			Island	-0.561811649030294	-2.53539432723657	-8.40772447777282	0.000159423970071024	0.2328139555311	1.17781094870767
cg21850578	chr1	PRKAB2	Body	N_Shelf	-0.658674167228193	1.85232289567407	-8.4024771573332	0.000159977926898956	0.2328139555311	1.17404069907765
cg14638609	chr9	EXOSC2	Body	Island	0.558715275653408	-2.71857221335727	8.39323865418345	0.000160958645657281	0.2328139555311	1.16906774322502
cg26014383	chr7			N_Shore	-0.61929774687255	-2.92380742255644	-8.53566722044994	0.00016139653002317	0.2328139555311	1.15654016703152
cg01993067	chr11	TPCN2	Body	S_Shore	0.58393674900471	3.2000513618981	8.38374341919454	0.000161973865290264	0.2328139555311	1.16614620538964
cg13722431	chr6	SERPINB9;SERPINB9	1stExon;5'UTR	Island	-0.720316471661122	-1.33763271476418	-8.37773313398844	0.000162620302206578	0.2328139555311	1.159015480359
cg09823859	chr13	SLITRK5	Body	N_Shore	-0.608950002068854	2.51693318092489	-8.37549656210123	0.00016286161770813	0.2328139555311	1.15912223129014
cg24798414	chr8	KCNB2	Body	OpenSea	-0.56368323169671	3.02631090146372	-8.36843312488002	0.000163626450504238	0.2328139555311	1.15093412460451
cg27283345	chr6	TFAP2A;TFAP2A	Body;TSS1500	N_Shore	0.655717840281288	-1.26069781748933	8.36311396542992	0.000164205152181643	0.2328139555311	1.18057499404904
cg01181105	chr14	XRCC3;XRCC3;XRCC3;KLC1;KLC1	Body;Body;Body;Body;Body	Island	0.673703068970813	1.10897764050745	8.35905274832381	0.00016464858761421	0.2328139555311	1.15348284465757
cg14464551	chr10			OpenSea	-0.580830557424044	3.24951281460925	-8.35457879701999	0.000165138691248039	0.2328139555311	1.15339559997572
cg18909903	chr17	WDR81;WDR81;WDR81;WDR81	Body;Body;Body;Body	N_Shelf	0.728840291957117	0.32180320288837	8.33189542426681	0.000167649654189289	0.2328139555311	1.14731689606899
cg25297303	chr2	TEKT4	Body	Island	-0.815777764560786	-1.54425122455984	-8.5071576832188	0.00016807564823731	0.2328139555311	1.15112173255805
cg17231690	chr17	KRT19	Body	Island	-1.42195046143622	-1.75269922736754	-8.50572324479107	0.000168230231399188	0.2328139555311	0.828041149646177
cg00435006	chr16	HAGH;FAHD1;FAHD1;HAGH;FAHD1	TSS200;TSS200;TSS200;TSS200;TSS200	Island	0.466323003858812	-3.51616341820619	8.3262396358343	0.000168282581414461	0.2328139555311	1.14366631725987
cg05373457	chr8	KCNS2	5'UTR	Island	-0.723310860161873	-0.692792935313295	-8.31834998490131	0.000169170112982344	0.2328139555311	1.13161503371628
cg01410801	chr16	GPR56;GPR56	TSS1500;TSS1500	OpenSea	0.701091627077885	-0.394701957872506	8.31736730883329	0.000169281035597905	0.2328139555311	1.13495675231952
cg01477255	chr2			Island	-0.605956001410899	-1.85663787370125	-8.31704119120174	0.00016931786570864	0.2328139555311	1.12913531223252
cg03513363	chr20	TTLL9;DUSP15;DUSP15;DUSP15;TTLL9	5'UTR;TSS1500;TSS1500;TSS1500;1stExon	S_Shore	0.560325738603539	-3.14623099727648	8.43371257018506	0.000169432543459511	0.2328139555311	1.16300707462462
cg02430183	chr9	WNK2	1stExon	Island	0.640078402704279	1.62428434293977	8.31181353554445	0.000169909516790051	0.2328139555311	1.1344100811169
cg19547124	chr11	HCCA2	Body	OpenSea	-0.594909080959052	2.58145554665762	-8.29836554396517	0.000171442530055246	0.2328139555311	1.12490132998471
cg03181300	chr6			N_Shore	0.987793216142226	-1.48448034424066	8.47524207360753	0.000171554357281732	0.2328139555311	1.1496697820475
cg18809463	chr3			N_Shelf	0.612101132018729	2.38823283454728	8.29227469753042	0.000172142114341311	0.2328139555311	1.12386131763756
cg27579711	chr6			S_Shore	0.559718059597191	-2.20201932285615	8.26068032523673	0.000175824344754994	0.2328139555311	1.10048934600589
cg16656411	chr17			OpenSea	-0.705798197980702	0.108626090499125	-8.25639712598938	0.000176330509982131	0.2328139555311	1.10487324998346
cg25822783	chr12			Island	-0.912020380321632	2.82033872774221	-8.43187201808127	0.000176416266378749	0.2328139555311	1.13018270949129
cg26787199	chr16	SYNGR3	3'UTR	S_Shore	0.682022906436846	-0.0546589492920352	8.25090055790743	0.000176982532669526	0.2328139555311	1.10288282073919
cg15131316	chr1	KLHDC7A	1stExon	Island	-0.614431349023009	2.64346307563715	-8.249388163351	0.000177162426668472	0.2328139555311	1.11648546632575
cg21775007	chr8	TDH	Body	Island	0.583406535530101	-2.87564271351422	8.31945703046654	0.000177408420036038	0.2328139555311	1.09931273378887
ch.1.3903344F	chr1	ELF3;ELF3	Body;Body	OpenSea	0.475537904943748	-3.01518658680219	8.24562757807703	0.000177610651371411	0.2328139555311	1.10057546384907
cg21730091	chr12	ANO2	Body	Island	-0.780650033666016	1.5736942758214	-8.41618447560371	0.000178214099083526	0.2328139555311	1.12309480769004
cg22467534	chr17	UNC13D	TSS1500	OpenSea	0.651644909919356	-1.08603595542272	8.23855082356599	0.00017845768769592	0.2328139555311	1.09136736213288
cg12732436	chr18			S_Shelf	0.644391240549668	1.79931650311249	8.23186009759808	0.000179262813331334	0.2328139555311	1.09662849000357
cg17111597	chr15	CCNB2	TSS200	N_Shore	-0.582476277392121	-2.27397793155345	-8.2244770059152	0.000180156128542616	0.2328139555311	1.09535212860782
cg14420785	chr10	NET1	Body	S_Shelf	-0.556052725382	3.09269352146034	-8.2088665127826	0.000182061900225781	0.2328139555311	1.07864878849133
cg08873746	chr2			N_Shore	0.610479917976512	1.67427966866164	8.20154870559808	0.000182963288259223	0.2328139555311	1.07550211688228
cg09119043	chr1	SLC35F3	Body	Island	-0.721924976813664	2.07573194319389	-8.3437973049072	0.00018408081634385	0.2328139555311	1.10203665524847
cg23197935	chr19	ZNF808	5'UTR	Island	-0.479385168018531	-3.29186338908117	-8.18994616494984	0.000184403045391681	0.2328139555311	1.07667233026322
cg11905617	chr1	KLHL20	5'UTR	S_Shore	-0.455085317414616	-3.22697180980363	-8.18655474948485	0.00018482635403943	0.2328139555311	1.10981538010978
cg05996671	chr3	MYLK;MYLK;MYLK;MYLK	5'UTR;5'UTR;5'UTR;5'UTR	OpenSea	0.69670550794646	0.170101358777751	8.17979272211049	0.000185673729052318	0.2328139555311	1.10653740049041
cg14847009	chr1	KIAA0040;KIAA0040;KIAA0040;KIAA0040	TSS1500;TSS1500;TSS1500;TSS1500	S_Shore	0.645990904649206	-1.34736645764899	8.17831265316756	0.000185859800079711	0.2328139555311	1.06893482924151
cg20349377	chr13	KLHL1;ATXN8OS	TSS1500;Body	S_Shore	0.606639464026673	2.61306778439133	8.17213282199638	0.000186639045448103	0.2328139555311	1.07076923114628
cg17589079	chr11	TCIRG1	TSS200	Island	-0.443950703683633	-3.28591253289952	-8.16751612182971	0.000187223650793973	0.2328139555311	1.08621491631524
cg08326370	chr10			N_Shore	-0.661377227448959	-1.14068295622866	-8.16077545521112	0.000188081012959183	0.2328139555311	1.05858033288683
cg02053054	chr16	CMTM1;CMTM1;CMTM1;CMTM1;CMTM1;CMTM1;CMTM1;CMTM1	TSS200;TSS200;TSS200;TSS200;TSS200;TSS200;TSS200;TSS200	Island	0.569036584618464	3.02424752995169	8.15717777925224	0.000188540465818593	0.2328139555311	1.09554428463497
cg09664433	chr6			N_Shelf	-0.548474495584518	2.95941971788002	-8.14504087074464	0.000190100039371587	0.2328139555311	1.04951596599529
cg19339811	chr12	RACGAP1;RACGAP1;RACGAP1	TSS1500;TSS1500;TSS1500	S_Shore	0.623383463629258	-2.01246819027545	8.14031821664514	0.00019071091575743	0.2328139555311	1.08731847255608
cg11926537	chr3			Island	-0.759628484872274	-2.30197211019432	-8.30221821385802	0.000191931987905307	0.2328139555311	1.0390633316021
cg16232530	chr7	C7orf50;C7orf50;GPR146;C7orf50	Body;Body;TSS200;Body	N_Shore	0.547968992206151	3.23216757515728	8.12651545626493	0.000192509342682578	0.2328139555311	1.0381705708575
cg04529938	chr17	SLC16A5	5'UTR	Island	-0.662178856016119	-0.314031470803398	-8.12424476347106	0.000192807074280818	0.2328139555311	1.04003848262782
cg23993660	chr1	PINK1	TSS200	N_Shore	0.528463339687509	-3.11020192132744	8.15118755907799	0.000193285509028599	0.2328139555311	1.04585612981733
cg03146965	chr6	EHMT2;EHMT2	Body;Body	N_Shore	-0.553981690332454	2.86395534412679	-8.10476958505149	0.000195382600969893	0.2328139555311	1.03616588984239
cg00388391	chr1	IGSF21	Body	OpenSea	0.676545173098098	-0.949965358343068	8.10181167230385	0.000195777240240392	0.2328139555311	1.06843318157019
cg07171111	chr4			Island	-0.633702289125158	-1.42742198529725	-8.10018802349337	0.00019599425573428	0.2328139555311	1.02664813877376
cg10999157	chr7			N_Shore	0.504180416168812	-2.64024925166894	8.0979308037571	0.000196296415453298	0.2328139555311	1.03985460073678
cg08946426	chr6	RNF39;RNF39	Body;Body	N_Shore	0.465247956075274	-3.26623238307969	8.09704732636156	0.000196414827426397	0.2328139555311	1.02652992860072
cg10335659	chr2	C2orf15;TSGA10;TSGA10	TSS1500;5'UTR;5'UTR	Island	-0.461623080501567	-3.47257677610586	-8.09326490225775	0.000196922716952233	0.2328139555311	1.0319716238331
cg19962116	chr3	NUDT16P;NUDT16P	Body;Body	Island	0.631306596577444	-1.83014647715272	8.09188488240352	0.000197108398230255	0.2328139555311	1.02605920616951
cg09120873	chr4			OpenSea	0.694754190893957	0.514536409631094	8.08569915429692	0.000197943174109748	0.2328139555311	1.02267474576407
cg14039368	chr19	PEX11G	Body	S_Shore	1.01347462095156	0.817605377882148	8.24653959605403	0.000199076821461343	0.2328139555311	1.03085925644966
cg09572125	chr6	SYNGAP1	Body	OpenSea	-0.689040694184182	1.97429493932041	-8.15531419253427	0.000199160649414883	0.2328139555311	1.0340948627486
cg20012915	chr11	CYB5R2	TSS1500	Island	-0.738866176966162	-2.44691256958263	-8.24390885474106	0.000199421959671273	0.2328139555311	1.02796835510278
cg23018111	chr19	DKFZp566F0947	TSS1500	OpenSea	0.791723564041319	1.79927914621684	8.24267231709986	0.000199584425891333	0.2328139555311	1.02679010425338
cg09604238	chr12			OpenSea	-0.566929137923459	2.76328983073348	-8.06355490118738	0.000200965230534457	0.2328139555311	1.0251643973454
cg00501869	chr7	PTPRN2;PTPRN2;PTPRN2	Body;Body;Body	Island	0.626964693417738	1.22039257237486	8.06187787695083	0.000201196258146902	0.2328139555311	1.01126297983744
cg05329578	chr9			N_Shore	1.0761842315955	-2.09230977318056	8.23033750360216	0.000201213497707424	0.2328139555311	1.03751457127222
cg10377270	chr6	ZBTB22;ZBTB22	TSS1500;TSS200	S_Shore	0.471490916560807	-3.11295982858119	8.05410237383197	0.00020227142987618	0.2328139555311	1.00689169366223
cg11474532	chr5	DEPDC1B;DEPDC1B	Body;Body	Island	-0.523200569402775	-2.83561289429106	-8.04905825129587	0.000202972462669814	0.2328139555311	1.03261339878484
cg15517113	chr2			N_Shore	0.637216332458911	1.38827766581189	8.04898620337757	0.00020298249619958	0.2328139555311	1.007883828216
cg19220586	chr1	CREG1	Body	Island	-0.497005059946342	-3.01767348972793	-8.04652840182552	0.000203325117524991	0.2328139555311	1.00679022237648
cg05700129	chr1	KIAA1751	5'UTR	N_Shore	0.686142516053517	-1.75003961875807	8.07516773455798	0.000203842705165855	0.2328139555311	1.0044981975269
cg18544809	chr4	PPP2R2C;PPP2R2C	Body;Body	S_Shore	0.588642784320118	2.0475051201875	8.03933035115851	0.000204332384553841	0.2328139555311	1.00265814853438
cg03246914	chr20	TUBB1	Body	N_Shelf	-0.654651028311696	-0.443077366373567	-8.03826044489676	0.000204482594325077	0.2328139555311	0.995522091660865
cg23210852	chr6	SLC22A16	Body	Island	-0.905232003105704	-2.42738111893435	-8.20406028609317	0.000204735615220964	0.2328139555311	1.02517046848502
cg20471736	chr18	SERPINB13	3'UTR	OpenSea	0.568472702405305	2.93712403719064	8.02859318964204	0.00020584562684277	0.2328139555311	0.993664533730231
cg21470387	chr12	ALDH2;ALDH2	5'UTR;1stExon	Island	-1.18736102166216	-1.79620594078397	-8.19398568184738	0.000206104894648847	0.2328139555311	1.00702404258224
cg05036212	chr2			N_Shore	-0.685060754433831	0.750291393983619	-8.01983768128036	0.000207089166802464	0.2328139555311	1.02777169386849
cg01565608	chr8	ADAM32	TSS1500	N_Shore	-0.582482149946117	2.31344316608687	-8.01876465200593	0.000207242164316541	0.2328139555311	1.02723527305943
cg27052537	chr7			OpenSea	-0.65102645541317	1.15674704648332	-8.01778956195953	0.000207381310381448	0.2328139555311	0.994366245895705
cg04093047	chr1	LOC100128071;LOC100128071;TSSK3	1stExon;5'UTR;TSS200	Island	0.662926109374	-2.39348826512319	8.1643741608939	0.000210191365338793	0.2328139555311	1.00641076568891
cg07343790	chr13	ATP11A;ATP11A	Body;Body	OpenSea	0.815912404419766	-0.24684333897452	8.11805585667256	0.000212499942087658	0.2328139555311	0.973134224683505
cg18513313	chr10	SYT15;SYT15	TSS1500;TSS1500	Island	-0.437323543445936	-3.25232364572816	-7.98023862949943	0.000212822826069025	0.2328139555311	0.98668248521847
cg18679487	chr10	BNIP3	Body	OpenSea	0.581391244241853	1.91954695475624	7.97501168896418	0.000213593256619024	0.2328139555311	0.968367853239339
cg13132497	chr15			S_Shelf	0.892117282239328	0.685088145101416	8.12193321340206	0.000216213175390402	0.2328139555311	0.961058296227456
cg20966504	chr7	ABCB5	TSS1500	OpenSea	0.688741908835645	1.15481988040504	7.96542421944444	0.000216244421028555	0.2328139555311	0.970074190363602
cg24366657	chr11	INS-IGF2;IGF2AS;IGF2;IGF2;IGF2AS;IGF2	Body;TSS1500;Body;5'UTR;TSS1500;TSS1500	Island	0.512077156659353	-2.89060092307975	7.95509003915095	0.000216559295799249	0.2328139555311	0.960610377018369
cg26408609	chr7	ADAM22;ADAM22;ADAM22;ADAM22;ADAM22	TSS200;TSS200;TSS200;TSS200;TSS200	Island	0.439230684838331	-3.20983056945297	7.95248170644023	0.000216951146897385	0.2328139555311	0.952794820277313
cg04685442	chr8			OpenSea	0.650736617872688	0.617354304054133	7.95093664904586	0.000217183647584025	0.2328139555311	0.962165995575112
cg23515892	chr4	CNO	1stExon	Island	0.46641428662938	-3.43369992142909	7.94069981733564	0.000218731374504239	0.2328139555311	0.969400272553748
cg16336227	chr10			OpenSea	-0.547862955002947	2.92705549526211	-7.93506510475538	0.000219588728547199	0.2328139555311	0.949346097675027
cg17599609	chr1	SLC44A3;SLC44A3	TSS1500;TSS1500	N_Shore	-0.799771051631498	-0.391661495352025	-8.04858159315741	0.000220417562763796	0.2328139555311	0.946021739439709
cg23940612	chr2			Island	-0.984026644378873	1.4764896795089	-8.09296512237725	0.000220438205018545	0.2328139555311	0.972298810050476
cg11400774	chr1	MEX3A	Body	Island	0.44161379250422	-3.3860078762757	7.92421123570105	0.00022125116288773	0.2328139555311	0.946134006985536
cg03431544	chr17	C1QTNF1;C1QTNF1	5'UTR;5'UTR	Island	-0.587849332459922	-1.75563536842436	-7.92246372714702	0.000221520175757085	0.2328139555311	0.939284573286542
cg08797518	chr3	ILDR1	Body	OpenSea	-0.5522104480916	3.15703144116564	-7.92156413839984	0.000221658806348219	0.2328139555311	0.940569281999776
cg09912768	chr15	DIS3L;DIS3L;DIS3L	1stExon;TSS1500;5'UTR	N_Shore	-0.474084928379352	-2.82111208962177	-7.91135754067157	0.000223238721396879	0.2328139555311	0.932874645368189
cg06648277	chr10	NKX6-2	TSS1500	Island	0.522963842998001	-2.7021254219087	7.90921372226308	0.00022357221996799	0.2328139555311	0.93575298070541
cg25826526	chr20	C20orf20	TSS1500	N_Shore	-0.390921363909505	-4.16846112125113	-7.90750908231436	0.000223837809086464	0.2328139555311	0.956680096903364
cg05205532	chr16	LITAF;LITAF;LITAF;LITAF	5'UTR;5'UTR;Body;5'UTR	N_Shelf	0.650433521079917	-0.818963013281351	7.90745867390335	0.000223845668441921	0.2328139555311	0.933344064401362
cg07131274	chr2	TSSC1	Body	OpenSea	0.557545615026338	2.91218087719962	7.90247234822992	0.000224624680568036	0.2328139555311	0.933886924861866
cg13989810	chr7	DPP6;DPP6;DPP6	Body;Body;Body	OpenSea	-0.701780397793776	2.23258730708957	-8.03448854455161	0.000225629565479088	0.2328139555311	0.925142729077371
cg19081885	chr17	FAM27L	TSS200	OpenSea	-0.570880544046968	2.76061443162706	-7.89214205065468	0.000226248556818174	0.2328139555311	0.935299252353561
cg07892126	chr1			Island	-0.522126739324545	-2.33248886129709	-7.89112586669514	0.000226409027007781	0.2328139555311	0.962647218185109
cg00851732	chr12	RPH3A;RPH3A;RPH3A;RPH3A	5'UTR;5'UTR;1stExon;1stExon	OpenSea	-0.762214800742139	0.116778741198079	-7.94755017175702	0.000226711261459762	0.2328139555311	0.925467811818995
cg19733736	chr12	RDH5	Body	OpenSea	0.789516254173163	-2.10807978625549	8.05096171014449	0.000226735528065206	0.2328139555311	0.950035911843162
cg12687926	chr12			OpenSea	0.693185289198952	-2.95546673368351	8.05078865360486	0.000226761901091147	0.2328139555311	0.951933361161069
cg17704189	chr7	FEZF1;FEZF1	TSS1500;TSS1500	Island	0.68882477955629	-2.68393086265736	8.04410006538381	0.000227783939383773	0.2328139555311	0.926530771290885
cg19402083	chr9	KCNT1	TSS200	Island	-0.443813690243862	-3.55026928421602	-7.88133070001518	0.000227962579771916	0.2328139555311	0.95501381305768
cg22743884	chr8	DEFB135	1stExon	OpenSea	-0.586840660434809	1.80080436284487	-7.88017464118035	0.000228146745706236	0.2328139555311	0.918910571284401
cg07672411	chr8	UBR5	TSS1500	S_Shore	-0.537266346140487	-2.66943714675284	-7.88011463259926	0.00022815631005889	0.2328139555311	0.928687611653856
cg20367421	chr13	GJA3	TSS200	Island	-0.7096463072653	-1.46647053047686	-7.92757536080892	0.000228407562368704	0.2328139555311	0.920062264642967
cg07875993	chr4	FRAS1;FRAS1	Body;Body	OpenSea	0.57514875753782	1.8568673886923	7.86830001085433	0.000230048406684955	0.2328139555311	0.913319804551503
cg00699901	chr16	PRSS22;PRSS22	1stExon;5'UTR	S_Shore	0.504580418870948	-2.33856502584949	7.8614464434443	0.000231154293337891	0.2328139555311	0.94740463408832
cg11462509	chr7	PNPLA8	5'UTR	N_Shore	0.510769802895398	-2.56869001337523	7.85939561042106	0.000231486405910214	0.2328139555311	0.916135253825133
cg10350957	chr11	FAT3	Body	Island	-0.632077457917481	2.99012649686916	-7.92313017465152	0.000231952928470437	0.2328139555311	0.913295914633093
cg21040814	chr21	DSCAM	Body	S_Shelf	-0.668965124486476	0.608579780050361	-7.85619263621461	0.000232006198750134	0.2328139555311	0.911387736878289
cg18528591	chr2			S_Shore	-0.572206426297296	2.92122653244929	-7.8532278883929	0.000232488531791072	0.2328139555311	0.917578469042176
cg12382398	chr15	ANPEP	TSS1500	Island	-0.672991909726685	0.57332172497337	-7.85056704512877	0.000232922408272951	0.2328139555311	0.908480312794359
cg16457574	chr11	ESAM	Body	Island	0.664513832220095	-2.53414087893897	8.00898417405061	0.000233238110007513	0.2328139555311	0.931586102052385
cg13290180	chr7	MAD1L1;MAD1L1;MAD1L1	Body;Body;Body	OpenSea	-0.870698791162621	1.59216693505542	-8.0071269486989	0.00023353075871532	0.2328139555311	0.756049470621773
cg03348196	chr7	GPER;GPER;C7orf50;C7orf50;C7orf50;GPER	Body;Body;Body;Body;Body;Body	Island	-0.599942685661856	2.75553774912323	-7.84351002744492	0.000234077656398482	0.2328139555311	0.908220422332761
cg09469667	chr3			Island	-0.71641068028676	0.587477668454543	-7.86235358334188	0.0002342160497586	0.2328139555311	0.905437563601144
cg18331249	chr8	LAPTM4B	Body	OpenSea	-0.736954594837768	4.07893842473132	-8.00107738360499	0.000234486960389352	0.2328139555311	0.904307786393266
cg17469240	chr1	UBE2J2;UBE2J2;UBE2J2;UBE2J2	3'UTR;3'UTR;3'UTR;3'UTR	Island	0.569255172672105	3.7645142525233	7.84044318107964	0.000234581765402517	0.2328139555311	0.907396268304035
cg01581360	chr12	ZCCHC8	TSS1500	S_Shore	-0.555664201576452	2.0956876355907	-7.82988788519402	0.000236326379236065	0.2328139555311	0.931102952764319
cg02935494	chr14	C14orf169;HEATR4	TSS1500;Body	N_Shore	0.68435141107048	-0.198317619981814	7.82282370161902	0.000237502333740189	0.2328139555311	0.9002944280285
cg15541062	chr11	UBQLN3	TSS200	OpenSea	0.591744113997016	1.94927306074402	7.81785555903493	0.000238333410642872	0.2328139555311	0.893059071975084
cg14059963	chr12	GPR19	Body	OpenSea	-0.564216446408258	3.13877685119039	-7.81639471692666	0.000238578420109162	0.2328139555311	0.924103278881136
cg22622057	chr1			OpenSea	0.644052099103198	-0.0355102589370063	7.81343771507485	0.000239075252470948	0.2328139555311	0.892629566521902
cg05332960	chr18	C18orf34;C18orf34	TSS1500;5'UTR	N_Shore	0.516049382947504	-2.47522520614217	7.80967275898569	0.000239709565015613	0.2328139555311	0.889433873827647
cg23281215	chr1	F3	TSS200	Island	0.462055828633412	-3.36600736437564	7.81455135168068	0.000240094452281575	0.2328139555311	0.919046837780104
cg13805574	chr9	RNF38;RNF38;RNF38;RNF38;RNF38	TSS1500;TSS200;TSS1500;TSS1500;TSS1500	S_Shore	0.484005146373118	-3.31593587153724	7.82476073524784	0.000240117154664882	0.2328139555311	0.885460057891549
cg21690064	chr19	LPPR3	Body	Island	0.707631397250731	1.38167853462121	7.91258629737167	0.00024025448184619	0.2328139555311	0.913130987609125
cg09961397	chr6	COL9A1;COL9A1	Body;Body	N_Shore	-0.566919128300065	2.94322096753024	-7.80302001108361	0.000240835160263677	0.2328139555311	0.917147409637777
cg02377941	chr16			S_Shore	-0.828230963562827	2.48817070063543	-7.9609817531339	0.000240940392306327	0.2328139555311	0.908022041644833
cg00648423	chr6			N_Shore	-0.82368023299039	-1.90934959976142	-7.96000360226971	0.000241100377996509	0.2328139555311	0.90753963554724
cg09785586	chr11			Island	0.568152944221296	-2.07150918581994	7.79435962159729	0.00024230958179975	0.2328139555311	0.912633949320019
cg00057966	chr17	MIR142	TSS200	OpenSea	-0.672229195368352	1.61008962100091	-7.8605373516041	0.000242409137763494	0.2328139555311	0.908769618107802
cg24522384	chr4	PDHA2;PDHA2	1stExon;5'UTR	OpenSea	0.616656752251523	4.70238373644016	7.81100719404386	0.000242763451881367	0.2328139555311	0.884561170354812
cg01568973	chr1	PODN	Body	S_Shore	-0.82554621380616	1.94571513896793	-7.94919710271176	0.000242876094017665	0.2328139555311	0.877130643790901
cg09600247	chr12	PRR4;PRH1;TAS2R50	Body;5'UTR;TSS1500	OpenSea	-0.623756099445409	2.22026870245485	-7.80290848511032	0.000242950328557084	0.2328139555311	0.883466970450639
cg03781224	chr3	MGLL;MGLL	Body;Body	OpenSea	-0.622426216461488	2.0700989578841	-7.78642864405411	0.000243668963748797	0.2328139555311	0.875888370657195
cg20544605	chr4	SORBS2;SORBS2	5'UTR;1stExon	OpenSea	0.675279659415301	-0.142020488017924	7.78565612386	0.000243801844534321	0.2328139555311	0.874594080892812
cg26425321	chr8			Island	-0.708379898074475	1.79777871054207	-7.90936639501212	0.000243939416273982	0.2328139555311	0.872910186681429
cg02115559	chr2			N_Shore	0.585693221846141	3.07086369197738	7.78862623563161	0.000245931865808072	0.2328139555311	0.900862097179781
cg20354552	chr17	SLFN12	TSS1500	OpenSea	-0.951820424889774	-1.63970774002633	-7.92670574962405	0.000246620645874222	0.2328139555311	0.864604106572678
cg18568589	chr19	ZNF560	TSS200	S_Shore	-0.755600104939326	-0.786981572885757	-7.88277796735386	0.000246940541366292	0.2328139555311	0.892485567939381
cg05128437	chr1	EFCAB2;EFCAB2;EFCAB2;EFCAB2;EFCAB2	Body;Body;Body;Body;Body	OpenSea	0.672814765370329	0.72644727720633	7.75585783090499	0.000249024442755975	0.2328139555311	0.892371975048333
cg06910925	chr18	FAM59A	TSS1500	S_Shore	-0.623427600608387	0.516340817222539	-7.75245796538195	0.00024959203244438	0.2328139555311	0.854329471043442
cg03880173	chr3	SOX2OT	Body	Island	0.703824157477934	-2.27714489580012	7.90225025783681	0.000250768297654845	0.2328139555311	0.878897041337822
cg10294732	chr4	LIMCH1;LIMCH1;LIMCH1;LIMCH1;LIMCH1	Body;Body;Body;TSS1500;TSS1500	OpenSea	0.64286857289	0.101905986700902	7.74536662667165	0.000250849324243463	0.2328139555311	0.851128754412628
cg07879727	chr17	WNT3;WNT3	5'UTR;1stExon	Island	-0.70311120307906	-2.47298042952448	-7.90084968633477	0.000251008269493085	0.2328139555311	0.878198514529866
cg23083277	chr3	COL29A1;COL29A1	5'UTR;Body	S_Shore	0.600934176372453	-1.2549624382776	7.74425850428442	0.000251046453268028	0.2328139555311	0.849145672837539
cg00289258	chr21			Island	-0.557587896243361	-2.17986485455629	-7.74146347381325	0.000251544468509437	0.2328139555311	0.861237772928644
cg22615372	chr1	DPH5;DPH5;DPH5;DPH5;DPH5;DPH5	5'UTR;1stExon;5'UTR;1stExon;1stExon;5'UTR	N_Shore	0.42473853408827	-3.69369633329355	7.74095449778249	0.00025198477849219	0.2328139555311	0.883508829412234
cg09265054	chr8	GPT	TSS1500	S_Shore	0.671230825641501	-0.0829985760992231	7.73610729977327	0.000252502013241868	0.2328139555311	0.853536802823122
ch.1.5400413R	chr1			OpenSea	0.452802501863049	-3.50668609171684	7.76092748773674	0.000253277923286386	0.2328139555311	0.878347686468984
cg09642857	chr12			S_Shelf	-0.625997379231146	1.76254530241757	-7.72300375167675	0.000254862365604838	0.2328139555311	0.844837450455678
cg18483459	chr2	BMPR2	Body	OpenSea	-0.655283297024137	1.1075513272414	-7.72740352601391	0.000254899414209748	0.2328139555311	0.874829439119369
cg08330217	chr20			S_Shelf	-0.588329074530207	2.27058034385827	-7.71898023290089	0.00025559222529734	0.2328139555311	0.849544183369233
cg26666292	chr13	ATP11A;ATP11A	3'UTR;3'UTR	Island	-0.784641296802365	-0.574961531277056	-7.8663501843794	0.000256682336488636	0.2328139555311	0.858621365235155
cg02489738	chr7	MAD1L1;MAD1L1;MAD1L1	Body;Body;Body	N_Shore	0.552964108441608	2.59870248624134	7.70058584435035	0.000258959792750572	0.2328139555311	0.848103649325785
cg12023170	chr1	TCEA3	TSS1500	S_Shore	0.659341260361637	-1.43956672906174	7.71695660527906	0.000258967906942919	0.2328139555311	0.862470825258968
cg18640514	chr7			OpenSea	-0.650161012797949	0.848964601490248	-7.69855974239184	0.000259333842315044	0.2328139555311	0.836147816407658
cg10807101	chr1	GSTM3;GSTM3	Body;Body	N_Shore	-0.818950962813375	0.869945963776885	-7.85068343853419	0.000259781621000063	0.2328139555311	0.82747747067044
cg21881798	chr11	C11orf17;C11orf17;ST5	TSS1500;TSS1500;5'UTR	N_Shore	-0.816368857369342	-0.265537955658482	-7.83888546173244	0.000261896166066743	0.2328139555311	0.820578749502441
cg23900141	chr6	CDSN;PSORS1C1	Body;5'UTR	OpenSea	0.636379914180053	0.0319455364131917	7.68352433490237	0.00026212916320858	0.2328139555311	0.822169057242516
cg23378165	chr17	USP43	Body	S_Shore	0.674011975333988	1.19195676395335	7.72884273056184	0.00026262951257814	0.2328139555311	0.850484387152425
cg02330053	chr20	TP53INP2;TP53INP2	5'UTR;1stExon	Island	0.452089001897763	-2.9250854542098	7.67790240908139	0.000263183283075873	0.2328139555311	0.815764603902768
cg09749225	chr6			Island	-0.812912940492058	3.58055639502667	-7.8308992239019	0.000263338845813644	0.2328139555311	0.843072924350822
cg06282596	chr10	SORBS1;SORBS1;SORBS1;SORBS1;SORBS1;SORBS1;SORBS1	Body;Body;Body;Body;Body;Body;Body	OpenSea	0.70310490272131	0.598722598387946	7.69623452721623	0.000264111334885608	0.2328139555311	0.817824566061392
cg04613834	chr16	SHISA9;SHISA9	1stExon;1stExon	Island	0.490071344363332	-2.75742802984499	7.67047868008988	0.000264582742927074	0.2328139555311	0.847255144218707
cg07099606	chr12			Island	-0.620697501779359	1.87543053461609	-7.66912138809758	0.000264886798880328	0.2328139555311	0.827736531777978
cg08267805	chr1			S_Shelf	0.62800592169379	1.81505955097361	7.66503527510907	0.000266295357548539	0.2328139555311	0.81801589949905
cg23023126	chr19	MIER2	Body	Island	-1.06903538207562	3.08422684728261	-7.81306908376737	0.000266593110888584	0.2328139555311	0.834044348678884
cg14238615	chr14	DPF3	Body	Island	-0.574875399271996	-2.96116477552043	-7.80847361199693	0.000267439382524521	0.2328139555311	0.810404468201046
cg08574978	chr13			OpenSea	-0.646274826019162	0.541366340498377	-7.65539010369756	0.000267453648912779	0.2328139555311	0.809281259740525
cg11424376	chr1	GALNT2	Body	OpenSea	0.679110921141504	0.458156033844634	7.65349100977891	0.000267817528945895	0.2328139555311	0.810453264052877
cg27209395	chr6			Island	1.23441483458111	-2.7905670571064	7.80458229865983	0.000268158413165473	0.2328139555311	0.808501181158321
cg25104437	chr2	SIX3	Body	Island	-0.688223655475344	2.03241947687145	-7.78025479893178	0.00026841306120901	0.2328139555311	0.80447873190643
cg24787138	chr6	TTBK1	Body	Island	-0.744319643016295	-0.225906603897961	-7.72154142527841	0.000269708115667295	0.2328139555311	0.815502930782783
cg03393105	chr2	MRPS5	TSS1500	S_Shore	0.710913963191338	-2.89815356934214	7.78750725561957	0.000271340082030568	0.2328139555311	0.797270643328672
cg12049949	chr4	AFF1	TSS1500	Island	-0.482068740378587	-2.99926382228354	-7.63473468397681	0.000271442208145651	0.2328139555311	0.82810381245861
cg26794938	chr8			OpenSea	0.643914647905543	1.48389655543916	7.64582044407411	0.000271458406678084	0.2328139555311	0.809796277263946
cg27359566	chr16			N_Shore	0.613663231453214	0.597690681771383	7.63274777443904	0.000271829483689698	0.2328139555311	0.800032882867683
cg17143900	chr1	CAMTA1	Body	OpenSea	-0.688675018375945	2.09122232009302	-7.78321137262482	0.000272147418839877	0.2328139555311	0.809501714433136
cg19053889	chr7	C7orf50;GPR146;C7orf50;C7orf50;GPR146	Body;3'UTR;Body;Body;1stExon	S_Shore	-0.559287707073103	1.66484083256601	-7.62668261750766	0.000273015611704611	0.2328139555311	0.823771617336561
cg25560333	chr10	CUGBP2;CUGBP2	1stExon;Body	Island	0.393342112237923	-3.45272759300707	7.62320165008388	0.000273699059787461	0.2328139555311	0.82189672549382
cg14502484	chr5	SLC6A3	TSS1500	Island	0.725623231826871	-2.19113600777984	7.76817402559357	0.000274995409747009	0.2328139555311	0.783135309497568
cg21700166	chr14	GPR68	TSS200	Island	-0.533817003637866	-2.18127217252309	-7.61557227392034	0.000275203912476176	0.2328139555311	0.78716424835338
cg04647370	chr7	DDX56	Body	N_Shore	-0.417555421215575	-3.39163146716533	-7.61077379710728	0.000276155272800108	0.2328139555311	0.781990359912506
cg09310699	chr16	CARHSP1;CARHSP1	TSS1500;TSS1500	Island	0.414149451341773	-3.70804932423957	7.60304966942932	0.000277694658051729	0.2328139555311	0.811018222476812
cg05348776	chr14	CLMN	Body	OpenSea	0.607487358795094	2.03415717143088	7.60083032827106	0.000278138791407834	0.2328139555311	0.78376416572998
cg26332534	chr10	HTR7;HTR7;HTR7	TSS1500;TSS1500;TSS1500	S_Shore	-0.466869629116144	-2.58684057179176	-7.59979271507405	0.000278346718940115	0.2328139555311	0.802130359549158
cg12090740	chr18	BCL2;BCL2	TSS1500;TSS1500	Island	0.759152779008678	-0.949108795494552	7.72247778591571	0.000278514238196415	0.2328139555311	0.773849275592975
cg10225640	chr12	ANAPC5;ANAPC5	5'UTR;TSS1500	S_Shore	0.586778586049749	-2.5433595726989	7.67479374188328	0.000280669882115024	0.2328139555311	0.771822068084189
cg03784054	chr16	FAM65A	5'UTR	Island	-0.78069902441614	-2.67800102704623	-7.73404811890685	0.000281587600313005	0.2328139555311	0.770560296926046
cg20728496	chr11	NADSYN1	TSS1500	N_Shore	0.833039840668992	-1.18568741519923	7.7301788519229	0.000282346517366087	0.2328139555311	0.767286372742531
cg22762992	chr2			N_Shore	-0.600583126829485	2.03183324251639	-7.57471609021945	0.000283426753530297	0.2328139555311	0.775031913578738
cg08702160	chr3			OpenSea	0.529866290465216	2.38341807364926	7.57270008272916	0.0002838397788016	0.2328139555311	0.76064865585208
cg11351779	chr22	MPPED1	5'UTR	Island	0.704133081018079	0.593849638964252	7.60990955240883	0.000284699175867574	0.2328139555311	0.764888576444491
cg24503449	chr19	PIK3R2	Body	Island	0.605490262184568	0.99774352354369	7.56585653380847	0.000285247021349944	0.2328139555311	0.761905181120542
cg27138584	chr2	KCNK12	Body	N_Shore	-0.438897264963723	-3.07827769861963	-7.56542977719818	0.000285335041636424	0.2328139555311	0.756363903588626
cg01948226	chr6			OpenSea	0.800578321349316	0.262569625555703	7.71427589197836	0.000285490679691686	0.2328139555311	0.757083270132537
cg15824543	chr1	NADK	Body	S_Shelf	0.592683210174234	1.93309137596326	7.56174645785811	0.00028609604408022	0.2328139555311	0.755991187665977
cg21164303	chr15	TMED3	TSS1500	Island	-0.423877551105353	-3.15689253969252	-7.5606855777907	0.000286315664008424	0.2328139555311	0.754461153945577
cg06246950	chr22	SLC35E4	TSS1500	N_Shore	-0.573259352640747	1.30054588553165	-7.55303712263078	0.000287904786671095	0.2328139555311	0.755828616496992
cg11092487	chr20	MYH7B	Body	Island	-0.612886347527101	0.807514620798419	-7.55215848969689	0.00028808799089597	0.2328139555311	0.752145131466083
cg22257056	chr3	CMTM7;CMTM7	Body;Body	OpenSea	0.586059101892143	0.963116968717711	7.54712389588353	0.000289140351792224	0.2328139555311	0.74503650888844
cg09586646	chr9	PSMD5;LOC253039	TSS1500;Body	Island	-0.537626249083643	-2.24684771021225	-7.5444643392147	0.000289698056747451	0.2328139555311	0.750904467438796
cg22984282	chr6	HLA-DQB1	Body	Island	2.12922270149366	-0.625259112518024	7.68921954468562	0.000290527138173043	0.2328139555311	0.770475405047415
cg04502852	chr8			OpenSea	-0.622304107986637	0.992285632943733	-7.53815068237738	0.000291026994437359	0.2328139555311	0.745873418595035
cg07507129	chr1			Island	-0.554879109021075	3.21562257441631	-7.52895404288224	0.000292975354331524	0.2328139555311	0.770659456489581
cg22689833	chr10			Island	-0.493442085217142	-2.50108134370395	-7.52805092229196	0.000293167495016695	0.2328139555311	0.750315807591266
cg19290091	chr4			OpenSea	0.672844032975378	0.910623545467489	7.54795583241267	0.000293293440160566	0.2328139555311	0.743271799917141
cg27574980	chr6	C6orf27	5'UTR	OpenSea	0.601190102790368	-1.99397148620267	7.53741739342041	0.00029430828227749	0.2328139555311	0.752022760580332
cg08160350	chr4	IDUA	Body	Island	0.817854293978913	-2.11495213503112	7.66900390241389	0.000294665623188996	0.2328139555311	0.735614367878701
cg09432376	chr22	APOL6	TSS200	OpenSea	0.633197513059182	-0.245361103114352	7.52096466976698	0.000294680160911998	0.2328139555311	0.733848152664414
cg13518339	chr15	ZSCAN29;TUBGCP4	TSS1500;1stExon	Island	-0.559155205023221	-3.23373079859414	-7.6670686030414	0.000295065377375755	0.2328139555311	0.758946281140388
cg01891736	chr16	LITAF;LITAF;LITAF;LITAF	5'UTR;5'UTR;Body;5'UTR	OpenSea	0.671227606595772	-0.00226836918473536	7.5183505446179	0.000295240455021476	0.2328139555311	0.732462101270424
cg09251429	chr11	ROBO3	TSS200	Island	0.504387607842652	-2.32869738357486	7.51569925324381	0.000295809969788244	0.2328139555311	0.728322351151527
cg05554039	chr11	MAP6;MAP6	1stExon;1stExon	Island	-0.563216523141272	-2.45456616196579	-7.54946618846111	0.000295838809926873	0.2328139555311	0.740649393776301
cg16516248	chr16	WWP2;WWP2	TSS1500;Body	OpenSea	0.614455786825017	-0.0397069943329079	7.51443226459368	0.000296082574361985	0.2328139555311	0.745018188686881
cg20979296	chr4	DDX60L	TSS200	Island	-0.438318929721534	-3.22346993649103	-7.51345837797383	0.000296292312117151	0.2328139555311	0.732268195953036
cg18780217	chr12	ALDH2;ALDH2	5'UTR;1stExon	Island	-0.997223291684512	-1.52678295554135	-7.65253960455415	0.000298086598258525	0.2328139555311	0.744227654881094
cg13263057	chr2	WDR92	3'UTR	OpenSea	0.539371178303532	1.84310963414432	7.50262099234744	0.00029863786234604	0.2328139555311	0.737381233389414
cg00951857	chr6			N_Shore	-0.565502345490928	2.08552153352817	-7.50196983901649	0.000298779472591011	0.2328139555311	0.728411985092031
cg14601938	chr1	PLEKHO1	TSS200	Island	-0.456186111015941	-2.93090498650407	-7.50155052427056	0.000298870704468729	0.2328139555311	0.726807629226821
cg19637083	chr4			OpenSea	-0.526877473704781	2.5842023969466	-7.50135035328186	0.00029891426774216	0.2328139555311	0.755478077405376
cg01014113	chr8	EEF1D;EEF1D;EEF1D;EEF1D;EEF1D;EEF1D;EEF1D	Body;Body;Body;Body;Body;Body;Body	OpenSea	0.527268543256621	2.31243974834333	7.49855977708738	0.000299522344575246	0.2328139555311	0.719830036098693
cg05606351	chr19	OSCAR;OSCAR;OSCAR;OSCAR	Body;Body;Body;Body	Island	0.449230726118877	-2.81041781915027	7.49693844080964	0.000299876294535573	0.2328139555311	0.718035499698948
cg18664508	chr3	ARPM1;ARPM1	1stExon;5'UTR	Island	0.636666289298676	-1.75203562497015	7.51570905921851	0.000301322818126871	0.2328139555311	0.721339543298408
cg03718241	chr6			OpenSea	-0.654784964790969	1.4001660156114	-7.5296861012155	0.000302432392441753	0.2328139555311	0.72981290028847
cg20422505	chr12	NELL2;NELL2;NELL2;NELL2;NELL2	Body;TSS1500;TSS1500;TSS200;TSS1500	Island	-0.532647554153157	-1.98879595191544	-7.48286390185277	0.000302969213868881	0.2328139555311	0.711795851970141
cg03468249	chr2			S_Shore	0.845563133882713	-1.56837353954462	7.62900591650114	0.000303056565721963	0.2328139555311	0.719842711066
cg09638651	chr17	KRT10;TMEM99	Body;TSS1500	OpenSea	-0.454907890300471	-3.56281865751371	-7.53226639395738	0.000304492412490763	0.2328139555311	0.711937114075917
cg10052782	chr16			OpenSea	-0.59496134744305	1.43123058726891	-7.47361391112037	0.000305021948560576	0.2328139555311	0.712741767453514
cg10225491	chr17	TMEM93;TAX1BP3;TAX1BP3;TMEM93	TSS200;5'UTR;1stExon;TSS200	Island	-0.435471445674918	-3.36258381897896	-7.46266441781224	0.000307472582931884	0.2328139555311	0.707221854399415
cg22786657	chr10			OpenSea	0.572135905369045	1.62838380002185	7.46012337527265	0.000308044539577648	0.2328139555311	0.709149975174203
cg00143220	chr8	BAI1	Body	S_Shore	-0.998388750447746	-1.47174493636622	-7.60032603966421	0.000309243483440991	0.2328139555311	0.723910846586311
cg09949152	chr12	PEBP1	TSS200	Island	-0.383280206269998	-3.56352621258138	-7.44988373511562	0.00031036181363817	0.2328139555311	0.695737838083469
cg23194610	chr4	GRPEL1	TSS200	Island	-0.553172405537686	-3.23285953420126	-7.59383185434787	0.000310664644957826	0.2328139555311	0.720477835652083
cg10119342	chr1	SCNN1D;SCNN1D	Body;Body	OpenSea	-0.57276748654353	0.728619979939096	-7.44422801140172	0.000311650337542443	0.2328139555311	0.722869387914774
cg06507221	chr11			Island	-0.522252651068249	-2.98732060472885	-7.51989984114841	0.000312317529442785	0.2328139555311	0.692712332349437
cg26981978	chr16			OpenSea	-0.737582575364407	0.0923332129639726	-7.52867509323745	0.00031353164291307	0.2328139555311	0.698813690115386
cg08087045	chr11	C11orf84	Body	Island	-0.438712925274511	-3.18567742528819	-7.43517919058673	0.000313724743178838	0.2328139555311	0.687339820226996
cg21609640	chr1	ILDR2	Body	Island	0.644530278259486	-2.14405749135823	7.55395144757806	0.000313931597144684	0.2328139555311	0.682098970908258
cg16301924	chr13	LECT1;LECT1	TSS1500;TSS1500	S_Shore	-0.611340649996494	1.76568254126598	-7.43099369787247	0.000314689629681454	0.2328139555311	0.689517776623238
cg15844144	chr12	LOC653113	TSS200	Island	-0.546963043967517	-2.83916648092897	-7.53770099123064	0.000315179023878845	0.2328139555311	0.696356090311675
cg20409358	chr4	HMGB2;HMGB2;HMGB2	TSS1500;TSS1500;TSS1500	Island	0.472057456044608	-3.43929812772416	7.5056636199214	0.000315647408835018	0.2328139555311	0.688664652415655
cg07080867	chr4	CLDN22	TSS1500	OpenSea	0.625418764822405	2.47874836877867	7.51350090039035	0.000315686917855169	0.2328139555311	0.686368795692179
cg04515583	chr17			Island	0.390259115210955	-3.53817470533893	7.42610606255598	0.000315820713316147	0.2328139555311	0.687151377632174
cg17131183	chr1	C1orf113;C1orf113	TSS1500;TSS1500	N_Shore	-0.516773403902086	2.63593136224869	-7.42609160346956	0.000315824066342688	0.2328139555311	0.683085720528751
cg04982488	chr10	AFAP1L2;AFAP1L2	Body;Body	OpenSea	-0.547620980549203	1.6297450504167	-7.4260822289677	0.00031582624028851	0.2328139555311	0.679374782887268
cg00863353	chr20			Island	-0.513168467395055	-2.57723894356582	-7.41712256215349	0.000317911892410539	0.2328139555311	0.684564404452076
cg10062329	chr16	C16orf58	Body	OpenSea	-0.623723157541802	1.75479742262059	-7.45533112989569	0.000318753761687767	0.2328139555311	0.701163263110746
cg01155039	chr14	AMN	Body	Island	0.582614699997872	-1.3267380600849	7.41202414107896	0.000319105798350122	0.2328139555311	0.674590372888527
cg11007850	chr2			OpenSea	0.600590664751111	0.0745962403527386	7.40583124486382	0.000320562954943043	0.2328139555311	0.682718028138405
cg00226265	chr6	EGFL8	Body	Island	0.501438018466118	3.39253591974777	7.40464879363198	0.000320842050562308	0.2328139555311	0.669973370977423
cg08022244	chr7	PTPRN2;PTPRN2;PTPRN2	Body;Body;Body	Island	-0.549267235798874	-2.29866002455453	-7.40285905973901	0.000321265016742831	0.2328139555311	0.674289960584078
cg21527132	chr3	LOC401097	1stExon	Island	0.480827158723341	-3.2285628710141	7.46659720006214	0.000321318553828404	0.2328139555311	0.687500032578214
cg01350993	chr3			OpenSea	-0.547234132029542	2.52387288146891	-7.40155805871988	0.000321572884419694	0.2328139555311	0.684151523631872
cg24087235	chr1	CYB5RL;MRPL37	5'UTR;TSS1500	N_Shore	-0.387405713529808	-3.79142056184409	-7.40096282420907	0.000321713853499958	0.2328139555311	0.699170955426199
cg00770316	chr2			OpenSea	0.607979961608728	-0.654943874538522	7.40090768323537	0.000321726916111427	0.2328139555311	0.668965322990252
cg20863963	chr1	LPHN2	5'UTR	Island	-0.55033152436537	-3.09074385264702	-7.54306092068951	0.000322039360035933	0.2328139555311	0.667967242851073
cg19244655	chr11			N_Shore	-0.611256879046829	-0.868333290947334	-7.39841361095824	0.000322318388390691	0.2328139555311	0.66653881888553
cg23138461	chr10	STAM	TSS200	N_Shore	-0.39885657590436	-3.38382477296202	-7.39463834887035	0.000323216081684262	0.2328139555311	0.670737858064777
cg18873097	chr4	LOC285550	TSS200	Island	0.388862074072676	-3.58436552714607	7.38865346329427	0.000324645095919222	0.2328139555311	0.683644124086564
cg02069390	chr2			Island	-0.552390229771558	2.18762540369216	-7.38634274430221	0.0003251987743787	0.2328139555311	0.66968829663471
cg03510310	chr11	HRASLS2	TSS1500	OpenSea	-0.624683622638712	3.16521314908024	-7.5087761923762	0.000325824167531204	0.2328139555311	0.668774288649316
cg16605573	chr6	NCRNA00171	Body	S_Shelf	0.527537424014831	2.75987979360299	7.38300027419457	0.00032600160017084	0.2328139555311	0.689475477725762
cg14753631	chr12	TSPAN9;TSPAN9	5'UTR;5'UTR	OpenSea	0.602980152099418	0.0447630403628005	7.38283247835709	0.000326041963104797	0.2328139555311	0.656942209058037
cg12060877	chr1	TTC4	3'UTR	OpenSea	-0.518040272403326	2.70904095888972	-7.38119046475522	0.000326437250018112	0.2328139555311	0.683505161336737
cg06987468	chr7	WNT2;WNT2	TSS200;TSS200	Island	0.54008244159401	-2.30769918493832	7.3808297913444	0.000326524149967291	0.2328139555311	0.662471235822719
cg00396687	chr15	ELL3	1stExon	Island	0.445857551015928	-3.33563314900375	7.4009719929186	0.000326679784769286	0.2328139555311	0.687195817942874
cg13305793	chr1	HHAT;HHAT;HHAT;HHAT;HHAT;HHAT	5'UTR;5'UTR;5'UTR;5'UTR;5'UTR;Body	OpenSea	0.718677243952972	-0.899237104565219	7.49217716921278	0.000327000433035805	0.2328139555311	0.683124044839857
cg08211967	chr15	AKAP13;AKAP13	TSS200;TSS200	Island	0.386835849420199	-3.30896757372817	7.37352438898812	0.000328290049729565	0.2328139555311	0.684126160891942
cg14093792	chr12	SLC6A12;SLC6A12;SLC6A12	TSS200;TSS1500;5'UTR	OpenSea	0.575747736031033	0.894416051618411	7.36737300565225	0.000329785531141781	0.2328139555311	0.656451097961062
cg14687298	chr12			OpenSea	-0.733712228849852	-1.2729097306153	-7.5020592008866	0.000331577905354604	0.2328139555311	0.671503863493673
cg11663600	chr3	MST1R	TSS200	Island	-0.884537193502156	-1.68275831593395	-7.50037671147469	0.000331976240969966	0.2328139555311	0.664577763811724
cg18185958	chr2			Island	-0.654511861388201	-1.6267619340565	-7.41454044107041	0.000332084136790668	0.2328139555311	0.650119096264428
cg14011486	chr1	LIN28	TSS200	Island	0.915380042701526	-2.20743256816134	7.49596993400594	0.00033302218754621	0.2328139555311	0.65519724392253
cg16909124	chr12	NR2C1;NR2C1;NR2C1	TSS200;TSS200;TSS200	S_Shore	-0.477013053317831	-3.48207453309398	-7.46214534161698	0.000333427847728995	0.2328139555311	0.644958229948394
cg14214706	chr13	FGF14	Body	Island	-0.509364470964784	-2.30607321502381	-7.35020383558594	0.000334001280999639	0.2328139555311	0.664335531936916
cg11821245	chr11	LDHC;LDHC	TSS200;TSS200	OpenSea	0.796337982467068	-0.550849587960415	7.4880075244363	0.00033492174088406	0.2328139555311	0.658440203153598
cg15804566	chr10	UPF2;UPF2	TSS1500;TSS1500	Island	-0.479836288020375	-3.71003992906784	-7.48036375782068	0.000336757073892049	0.2328139555311	0.643052446852985
cg19137806	chr10	INPP5A	Body	S_Shore	-0.495337458096003	3.56116458654065	-7.3389956156521	0.000336786862706242	0.2328139555311	0.630589756227068
cg05461632	chr17	ANKFY1;ANKFY1	TSS1500;TSS1500	S_Shore	-0.48532615365453	-2.41966357146505	-7.33654783019846	0.000337398766539205	0.2328139555311	0.663159353975668
cg13773614	chr7	PDK4	TSS1500	Island	-0.500638049070224	-3.22931760349916	-7.46458043392715	0.000337503890430049	0.2328139555311	0.658595199454817
cg14379854	chr2	LOC91149;RAPGEF4	Body;TSS200	Island	0.49177810008112	-2.59800956201315	7.33206103336526	0.000338523716224674	0.2328139555311	0.632660213352096
cg04223160	chr14	HOMEZ	TSS200	Island	-0.532721035480361	-3.18055914354834	-7.46688461287223	0.000340021943461078	0.2328139555311	0.635664475587534
cg21122474	chr19	FXYD3;FXYD3;FXYD3;FXYD3;FXYD3;FXYD3;FXYD3;FXYD3	TSS200;TSS200;TSS200;TSS200;TSS200;TSS200;TSS200;TSS200	OpenSea	0.595474019844463	-0.582086570256932	7.32294825121098	0.000340821839570537	0.2328139555311	0.639835457036947
cg05433637	chr1	SSU72	TSS1500	Island	-0.501403759184138	-2.91885886011974	-7.38102018599067	0.000341133136281829	0.2328139555311	0.652855828320209
cg03182917	chr2			Island	0.916910506986029	-2.24055309843781	7.46006534683739	0.00034168761563759	0.2328139555311	0.630052074434433
cg16580728	chr8	TMEM74	TSS1500	S_Shore	-0.585087001201436	1.8478164893662	-7.31762951119185	0.000342171459563217	0.2328139555311	0.629485998081233
cg23166865	chr1			OpenSea	0.627150168171782	-1.02497895039867	7.31644597921825	0.000342472615252436	0.2328139555311	0.629212018524172
cg13643585	chr17	HOXB9	TSS200	Island	0.579504437587577	-1.67213564265119	7.31573705874886	0.000342653149856349	0.2328139555311	0.633392206858799
cg09274961	chr16			S_Shore	0.506713535991815	2.50422536544477	7.31547590854011	0.000342719682334259	0.2328139555311	0.620442080581423
cg13563903	chr10	SORCS1;SORCS1	1stExon;1stExon	Island	-0.509933694673921	-2.40301638506751	-7.30626145761553	0.000345076774490105	0.2328139555311	0.61783799671031
cg02869459	chr2	SPEG	Body	Island	-0.622580110412717	-1.02344924314849	-7.30605052390117	0.000345130950361439	0.2328139555311	0.615756177031943
cg03059073	chr7			OpenSea	-0.595988362795624	2.17760266840824	-7.33248855376436	0.000346368147158776	0.2328139555311	0.624464888935479
cg09041720	chr6	C6orf195	TSS200	S_Shore	-0.770028518900556	1.44904914338891	-7.43659832710541	0.000347492196547917	0.2328139555311	0.634265317039269
cg27519996	chr10	OPTN;OPTN;OPTN;OPTN	TSS1500;TSS1500;TSS1500;TSS1500	Island	-0.451749350210395	-2.78288204841436	-7.29606621638315	0.000347706546191366	0.2328139555311	0.611770540830712
cg14729071	chr8	RAD21	5'UTR	Island	-0.701643109651618	-3.11168359718379	-7.43456651482771	0.0003480001074972	0.2328139555311	0.628636293367254
cg00946245	chr14	DIO3;DIO3	3'UTR;1stExon	Island	0.538046374241311	-1.95306987052127	7.29386625529832	0.000348277030168859	0.2328139555311	0.608829016637229
cg13899529	chr2	EFR3B	Body	Island	-0.665207796613652	-1.81621502378021	-7.40668660938274	0.000348743324511176	0.2328139555311	0.611959059793031
cg25112284	chr1			Island	-0.536289802773466	2.20246234713714	-7.29151503713913	0.000348887929615513	0.2328139555311	0.637423523766515
cg05624564	chr8			Island	0.506640534161732	2.82800786666745	7.28912156701957	0.00034951107510255	0.2328139555311	0.610923955188284
cg25554744	chr7	LOC728743	TSS200	Island	-0.467163384311301	-3.19299365934938	-7.31571841026644	0.000350004954780322	0.2328139555311	0.611615048175842
cg01839464	chr18	DCC	Body	Island	0.550287008339864	-1.90970407872911	7.28411573728908	0.000350818503308744	0.2328139555311	0.603582448340106
cg15458801	chr1			OpenSea	-0.548105341319001	2.13649331235413	-7.28370792652811	0.000350925263694516	0.2328139555311	0.617639605321194
cg20599405	chr8			OpenSea	0.533496404482448	2.01260284352978	7.28077844980314	0.000351693269381638	0.2328139555311	0.6021609523766
cg05468064	chr22			Island	0.542634906821727	-2.55305650022136	7.34719207578451	0.000352050224032326	0.2328139555311	0.62848582855727
cg24493737	chr4			OpenSea	0.535606612915063	1.70041990469655	7.278215072643	0.000352366885062248	0.2328139555311	0.597257274524995
cg05873646	chr16			S_Shelf	0.582739941271611	1.82990900189447	7.277330380406	0.000352599713271954	0.2328139555311	0.610230534826663
cg00077426	chr5	EXOC3	Body	N_Shore	0.545212362739345	2.48977911105106	7.27718130596276	0.00035263896326697	0.2328139555311	0.618819885733086
cg20937139	chr4	PDGFC	TSS1500	Island	0.442795940243579	-2.72982701473949	7.2734830151936	0.000353614303632735	0.2328139555311	0.598748278461094
cg04063615	chr12			N_Shore	-0.642822064962011	1.92942851010979	-7.3569305687199	0.000353830519336799	0.2328139555311	0.595388323867286
cg12827262	chr6	TULP1	Body	Island	-0.578323765123833	-1.14516070706536	-7.27078212574184	0.000354328565221708	0.2328139555311	0.594257303505252
cg11875917	chr8			Island	-0.525137558748918	4.59299094563083	-7.26508178923762	0.000355841504302347	0.2328139555311	0.591793096989798
cg07990658	chr16	ACSF3;ACSF3;ACSF3	Body;Body;Body	OpenSea	0.617491779289852	3.02374313539083	7.38117512137084	0.000356026053745151	0.2328139555311	0.593494632445769
cg03230858	chr19	C19orf21	TSS200	S_Shelf	0.68822944975176	-0.595977902019851	7.31011665481199	0.000356037370758236	0.2328139555311	0.602319936038478
cg14010805	chr9			S_Shore	0.580566876166978	-1.17037067591476	7.26397092693726	0.000356137206231801	0.2328139555311	0.621572730925831
cg00381391	chr3			N_Shelf	0.493322007185927	3.28262395774178	7.26354385682269	0.000356250963905131	0.2328139555311	0.595692057514337
cg01065806	chr5			S_Shore	-0.876898851890753	-0.882359540673124	-7.39928153946559	0.000356958974790658	0.2328139555311	0.591517822689479
cg11285507	chr11			N_Shelf	0.526166401682403	-2.44718608809526	7.26158432430955	0.000357425677746758	0.2328139555311	0.603771055467489
cg21105916	chr5	PCDHB19P	Body	Island	0.605902162476683	-0.155414937050103	7.25428179097269	0.000358728404114004	0.2328139555311	0.597826615990999
cg00670742	chr2	CD8A	5'UTR	Island	-1.00898455654145	-1.43287840018255	-7.39204449490801	0.000358829253782001	0.2328139555311	0.607248966594976
cg25547332	chr5			Island	0.561566881207067	2.59640873341211	7.25235830347005	0.000359245388076914	0.2328139555311	0.586818131258496
cg15480114	chr6	EHMT2;EHMT2	Body;Body	Island	0.796167848075327	2.98232464405065	7.38477728669244	0.000360718736408516	0.2328139555311	0.589265879392569
cg20797216	chr19	FBN3	1stExon	N_Shelf	0.7391111340425	-1.06546869854862	7.38343073637624	0.000361070102726897	0.2328139555311	0.606904421805892
cg01419479	chr1	GLUL;GLUL;GLUL;GLUL;GLUL	1stExon;1stExon;TSS1500;5'UTR;5'UTR	Island	-0.422888182093096	-3.31855687557636	-7.24143771554398	0.000362196876754046	0.2328139555311	0.58812670233192
cg14068788	chr9			OpenSea	0.73331304735239	-1.26735256310456	7.37643399228493	0.000362902201155489	0.2328139555311	0.58663774296013
cg27531356	chr7	CNTNAP2	Body	S_Shore	-0.56368457207988	-1.94345569266804	-7.23844123090403	0.000363011607322935	0.2328139555311	0.587920866515589
cg15533046	chr12	C12orf34	5'UTR	N_Shore	-0.54316896439617	1.63208610672464	-7.23541713245063	0.000363835986404015	0.2328139555311	0.576128637292401
cg24506767	chr6	PAQR8	5'UTR	N_Shelf	-0.517868703090376	-2.27665910602008	-7.2330322390447	0.00036448763679269	0.2328139555311	0.581813293628994
cg03835987	chr4	ELOVL6;ELOVL6	TSS1500;TSS1500	S_Shore	1.09843360652689	-1.21725720039482	7.37021651332743	0.000364539271123827	0.2328139555311	0.593175573266461
cg05174890	chr17	SLFN12	TSS1500	OpenSea	-0.989395737913091	-1.32646958209033	-7.36255715189162	0.000366567739525332	0.2328139555311	0.577921667828384
cg25360180	chr12			Island	-0.594707362507047	0.714921499312866	-7.2196876662519	0.000368158815117439	0.2328139555311	0.566390831053965
cg25920191	chr10			Island	0.535406186421662	1.98263595410841	7.21929335737144	0.000368267937939507	0.2328139555311	0.573676644978121
cg03269218	chr10			OpenSea	0.864513091699614	0.00635587929420276	7.35482034522364	0.000368629975425644	0.2328139555311	0.590463669779991
cg10351617	chr21			Island	0.596762394269759	0.945083812593146	7.21755605101137	0.00036874917171066	0.2328139555311	0.567239996797512
cg07658280	chr8	GPT	TSS1500	N_Shore	0.765918359848269	1.1627761792924	7.35399570776619	0.000368850571276432	0.2328139555311	0.570500818914247
cg11757357	chr10	EBF3;EBF3	5'UTR;1stExon	Island	0.689321188321217	-3.05453261224422	7.35125145765938	0.000369585775459877	0.2328139555311	0.564693010383731
cg26672375	chr1			OpenSea	0.641737496726083	-0.278766718661401	7.21369902893611	0.000369820157250525	0.2328139555311	0.566201825979003
cg26826350	chr7			N_Shelf	0.609314631099713	-1.18585787485981	7.20769566557623	0.000371494254825214	0.2328139555311	0.562820738236161
cg10390435	chr8	GPR20	5'UTR	S_Shore	0.571311962504153	1.43977492337209	7.20742304559032	0.000371570484497815	0.2328139555311	0.564103703219718
cg12199221	chr5	HAPLN1	TSS200	N_Shore	-0.608724399004753	0.869770144920592	-7.20472573291997	0.000372325675276141	0.2328139555311	0.570339056116037
cg13073302	chr17	FAM57A	Body	S_Shore	0.627526875094706	-0.0654775912293466	7.20227363933211	0.000373013743801212	0.2328139555311	0.584068247437631
cg27664530	chr10	PIK3AP1	Body	N_Shore	-0.600888316374247	0.889622459599161	-7.20081443782823	0.000373423897162231	0.2328139555311	0.566050265403048
cg08927016	chr7			Island	-0.653464516497253	-0.62309660977587	-7.19792495365626	0.000374237608514055	0.2328139555311	0.556038314059393
cg05118916	chr1	PCSK9	TSS200	Island	0.600911046682986	-0.347909323070965	7.19635265882475	0.000374681242088992	0.2328139555311	0.554976102023319
cg01108815	chr7			OpenSea	0.649519156066573	1.73737730347054	7.28782147077281	0.000376412203125585	0.2328139555311	0.556015372785747
cg27338353	chr22			S_Shelf	0.597755608636296	-1.76236220684304	7.18798253792014	0.000377780268391338	0.2328139555311	0.549601229554114
cg04882995	chr15	CHRNA3;CHRNA3	Body;Body	Island	0.491758896467557	-2.66640808815792	7.18514472578882	0.000377861236583561	0.2328139555311	0.557307264654322
cg05404236	chr13	IRS2	1stExon	Island	-0.640404858232992	-1.5906861055653	-7.23346473711018	0.000377937292506673	0.2328139555311	0.550444377853543
cg08328513	chr5	BHMT2;DMGDH	Body;TSS1500	Island	0.614982903692433	-1.72868021542763	7.20890359069203	0.000378630054422978	0.2328139555311	0.548195112406082
cg10427452	chr5			OpenSea	-0.72349094251199	1.13317773980482	-7.31719472081064	0.000378852214884036	0.2328139555311	0.546254970983804
cg00148825	chr4			S_Shore	-0.710361850885345	-0.947036695873334	-7.29368881429176	0.000379317733853078	0.2328139555311	0.556900691535059
cg06835786	chr15			OpenSea	0.60712258980424	2.13165012502392	7.23349575628147	0.000380359270042929	0.2328139555311	0.545515871271691
cg01281601	chr16	MYH11;MYH11;MYH11;MYH11	Body;Body;Body;Body	OpenSea	0.581489744444386	1.66727579922408	7.17622828424278	0.000380413278070983	0.2328139555311	0.549005275528822
cg17686487	chr5	ISL1	Body	S_Shore	0.591454704689711	-0.12624880729368	7.17558595190919	0.000380597889788547	0.2328139555311	0.54175472324301
cg05028467	chr5	SNCB;EIF4E1B;SNCB	5'UTR;TSS1500;5'UTR	Island	-0.506700499477405	-2.51605970889943	-7.1743502131755	0.000380953341668495	0.2328139555311	0.550153821841255
cg08782337	chr7	FAM20C	1stExon	Island	0.740688277727267	-3.31630115397957	7.30347003842096	0.000382662250723997	0.2328139555311	0.488005621003985
cg10390058	chr18	GALR1	1stExon	Island	0.535272153234901	-2.25377096383087	7.16716753896973	0.000383026971842541	0.2328139555311	0.538336834105753
cg02033040	chr3	FAM198A	Body	S_Shelf	0.537812396956873	2.20444320644604	7.16531910070519	0.000383562714352885	0.2328139555311	0.539454912426749
cg03826976	chr11	CYB5R2	TSS1500	Island	-0.582986968797697	0.131628509171352	-7.15994118564367	0.000385126336431683	0.2328139555311	0.539279017712751
cg22459146	chr3	GHSR;GHSR	TSS1500;TSS1500	N_Shore	0.764491326832266	-0.623390541885684	7.29007522369951	0.000386423472955677	0.2328139555311	0.536386033050698
cg16378234	chr18			N_Shore	-0.546262554025451	2.93625797975383	-7.1567092130425	0.000386561129447372	0.2328139555311	0.534349469763723
cg17902989	chr19	EEF2	TSS200	Island	-0.357697236933076	-3.68004986354569	-7.15426256505714	0.000386785359025424	0.2328139555311	0.527214018674146
cg25150021	chr2			Island	0.829779589232998	-0.183962244552448	7.28795765598101	0.000387021982017883	0.2328139555311	0.530128135764429
cg04975330	chr10	NKX2-3	Body	Island	-0.565414412899917	-3.36469612298994	-7.28790195439215	0.000387037739961148	0.2328139555311	0.543610322816731
cg22791932	chr16	ZFPM1	Body	Island	-0.553750158476546	2.98898193607587	-7.17833982909774	0.00038756200989397	0.2328139555311	0.542946824070808
cg17292337	chr12			OpenSea	-0.8534165595915	-1.1536742158332	-7.28470026891436	0.000387944742034535	0.2328139555311	0.552003096795398
cg27408765	chr12			OpenSea	0.565847597091322	4.3301081529342	7.18137643320288	0.000388461750125451	0.2328139555311	0.539653490637156
cg21428081	chr7			Island	0.468768262448254	-2.43236235555867	7.14236242082086	0.00039028877205885	0.2328139555311	0.529798299327568
cg12264333	chr10	CALHM2;CALHM2	Body;Body	N_Shelf	0.579595008697766	1.52318577665324	7.1421469533125	0.000390352541746971	0.2328139555311	0.544779027357956
cg03655683	chr2	OTX1	Body	N_Shore	-0.635251144399625	-0.0475393401645847	-7.13569511544813	0.000392267593554377	0.2328139555311	0.524806746088702
cg20797203	chr22			N_Shore	0.61489610395356	-0.700480476779736	7.13179708116268	0.000393429858913388	0.2328139555311	0.518774763946062
cg13759946	chr7	ATXN7L1;ATXN7L1	Body;Body	OpenSea	-0.581989967318693	2.3743596426826	-7.17214238041821	0.000393466139168454	0.2328139555311	0.522054524206669
cg20151401	chr1			S_Shelf	-0.751568943789265	-0.795523011521066	-7.26432120250219	0.000393775815750396	0.2328139555311	0.52013770803797
cg25620676	chr15	SPG11;SPG11	TSS200;TSS200	S_Shore	-0.399706649939877	-3.29657988995612	-7.12654839531088	0.000395001111932803	0.2328139555311	0.517272237004439
cg23696712	chr12	KRT79	TSS200	OpenSea	0.611686043325869	1.29414187065494	7.12898777973257	0.000396488762238978	0.2328139555311	0.516973794705197
cg14392283	chr8	LY6E;LY6E	3'UTR;3'UTR	N_Shelf	0.579935722872587	1.85591335779356	7.12558422152586	0.000398150222711892	0.2328139555311	0.524432149731492
cg06085726	chr1	PLEKHG5	Body	S_Shelf	0.769302573718208	-0.444960701299403	7.2473628063824	0.00039870542731372	0.2328139555311	0.519486164020316
cg11780053	chr19	INSR;INSR	Body;Body	S_Shore	0.645683855011117	1.95695720722652	7.24528113920429	0.000399315443765684	0.2328139555311	0.529789247061379
cg14858784	chr12	PITPNM2	5'UTR	OpenSea	0.580607697935866	-1.05465109213387	7.10899746542955	0.000400307883874112	0.2328139555311	0.510251462640228
cg07317366	chr5	SCGB3A1	Body	Island	0.583427348436068	-2.07922984610931	7.15475463312176	0.000400559127208505	0.2328139555311	0.508340883504356
cg26884570	chr10	MCM10;MCM10	5'UTR;5'UTR	S_Shore	0.560966394377345	-1.78276015676162	7.10790142615806	0.000400641999922055	0.2328139555311	0.507052238268507
cg06965300	chr21			S_Shelf	1.10363187814577	1.01208891211661	7.23539427842345	0.000402227475522116	0.2328139555311	0.512337579835442
cg03669782	chr4			S_Shelf	-0.774200149918816	-0.487007180960484	-7.23476370322119	0.000402414033117096	0.2328139555311	0.523833710001754
cg18368487	chr10	FAM196A;DOCK1	TSS1500;Body	Island	-0.632901189714966	-2.43789074556653	-7.23153526892614	0.000403370742800361	0.2328139555311	0.522003167201179
cg03730389	chr18	ATP8B1	Body	Island	0.528292261453251	2.43015206344755	7.09824926658908	0.000403598259673225	0.2328139555311	0.511833961225965
cg04242655	chr22	PRAME;PRAME;LOC648691;PRAME;PRAME;PRAME	TSS1500;TSS1500;Body;TSS1500;TSS1500;TSS1500	S_Shore	0.553495365369341	1.13426820574727	7.09713978359181	0.000403939677761347	0.2328139555311	0.495616755318459
cg04683265	chr5	MRPS27	Body	OpenSea	-0.480533102599721	3.48258975407601	-7.09529926092759	0.000404506790011544	0.2328139555311	0.508208377854334
cg24836946	chr1			N_Shelf	-0.595609789886946	-2.03516504769789	-7.17720871307238	0.000404959366696998	0.2328139555311	0.520124566790812
cg24345138	chr15	KLHL25	5'UTR	Island	-0.5189832119545	-3.34230348310022	-7.22329373199693	0.000405824968443635	0.2328139555311	0.497928526637524
cg18618964	chr2	PPP3R1	TSS1500	S_Shore	-0.404305311925505	-3.3862853166777	-7.09056902369366	0.00040596850628545	0.2328139555311	0.497633894160451
cg19007167	chr2	NEU4;NEU4;NEU4;NEU4;NEU4	Body;5'UTR;5'UTR;Body;5'UTR	N_Shore	-0.521660535532499	2.48566345403835	-7.09025934442255	0.00040606441378522	0.2328139555311	0.494732663543649
cg23155625	chr8	TRAPPC9;TRAPPC9	Body;Body	OpenSea	0.53700538530828	1.55933839317645	7.0902004696006	0.000406082650235069	0.2328139555311	0.519622019329007
cg13558371	chr9	CRB2	Body	Island	-0.678221328868456	-0.0420468264079712	-7.12621055894876	0.000406949933365969	0.2328139555311	0.495657658461695
cg10869069	chr6	ASCC3;ASCC3	TSS1500;TSS1500	S_Shore	0.445919208978725	-3.27443129323681	7.116017766489	0.000407094977657897	0.2328139555311	0.50015533431541
cg08942682	chr3	KIAA0226;KIAA0226	Body;Body	OpenSea	-0.486803228357236	2.42065307613268	-7.08534275125712	0.000407590578865422	0.2328139555311	0.516722908625535
cg00021256	chr2	FEV	Body	N_Shore	-0.740589543019549	-0.026518948287727	-7.21257706945647	0.000408809274859878	0.2328139555311	0.489988129581386
cg13587665	chr3			S_Shelf	0.674879826333207	1.58753846134922	7.21256215315626	0.000409046599111834	0.2328139555311	0.506001382184977
cg11153694	chr5	RELL2;HDAC3;RELL2	1stExon;TSS1500;Body	S_Shore	-0.49740361480332	-2.01411279877474	-7.07834500501724	0.000409774155601664	0.2328139555311	0.482714094738723
cg20975074	chr1	PRKCZ;PRKCZ;PRKCZ	5'UTR;Body;5'UTR	Island	0.546134242521133	1.13443443969612	7.07674638921232	0.000410274874884989	0.2328139555311	0.482719343669141
cg02783318	chr19	PHLDB3;PHLDB3	1stExon;5'UTR	Island	-0.348555906394894	-3.73659934261949	-7.07648454257819	0.00041035695772166	0.2328139555311	0.482366346521452
cg11965589	chr17	MINK1;MINK1;MINK1;MINK1	Body;Body;Body;Body	N_Shelf	0.607203911918965	2.22326515409929	7.17809378263749	0.000410629840761565	0.2328139555311	0.508912641254736
cg06224893	chr2	DNMT3A;DNMT3A;DNMT3A	Body;Body;Body	OpenSea	0.734432885040922	2.95052585313021	7.20715692134835	0.00041068043803729	0.2328139555311	0.489242699867781
cg13345957	chr7			Island	-0.875169773619257	-1.70257234042188	-7.20548626139611	0.000411186952576976	0.2328139555311	0.485445190910441
cg07619672	chr15	DAPK2	5'UTR	N_Shore	0.565231229207258	1.14270139582655	7.07299206212104	0.000411453578313802	0.2328139555311	0.482881716254255
cg05523254	chr1	MFN2;MFN2	TSS200;TSS200	Island	0.679067771421346	-3.12990888965879	7.19995983228055	0.000412867617574	0.2328139555311	0.504039326023094
cg27342781	chr16			OpenSea	0.57506922140177	-0.432896570462631	7.06680295062654	0.000413405221624913	0.2328139555311	0.48326913229645
cg11269103	chr11	ZNF215	Body	OpenSea	0.573126963178639	1.39069746198857	7.06661957058945	0.000413463210057535	0.2328139555311	0.494452971522298
cg21041775	chr12	HOXC4;HOXC5;HOXC5	5'UTR;TSS1500;Body	N_Shore	-0.622755330207138	-0.385251931649798	-7.06297519812233	0.000414617577229606	0.2328139555311	0.481838806197267
cg08128650	chr11	RELA;RELA	Body;Body	N_Shelf	0.555910291796232	1.29382448049834	7.06144242897761	0.000415104194662355	0.2328139555311	0.477558061714345
cg01556552	chr1			N_Shelf	0.629957305175564	-1.04134649568791	7.06639007598718	0.000415133872900042	0.2328139555311	0.483850414484786
cg21134252	chr6	EPB41L2;EPB41L2;EPB41L2	5'UTR;5'UTR;5'UTR	Island	-0.396201252305924	-3.3502977115881	-7.05861819742534	0.000416002542627653	0.2328139555311	0.477328428925296
cg21567971	chr6			OpenSea	0.52657253847271	2.32307344994124	7.05702256297127	0.000416511080289565	0.2328139555311	0.499767340949362
cg23550082	chr14	C14orf93;C14orf93;C14orf93	TSS1500;TSS1500;TSS1500	S_Shore	0.523100981193193	-2.30141519951153	7.05682081709778	0.000416575428760789	0.2328139555311	0.473638419833997
cg10898335	chr7			OpenSea	0.621318434928464	1.43695504276502	7.09780020155558	0.000417517300324196	0.2328139555311	0.478646876599505
cg25090291	chr9			Island	-0.474523856161697	-2.86507140852983	-7.06037840664694	0.000417863278812575	0.2328139555311	0.477985183200405
cg21208270	chr14			S_Shore	0.5654114737125	1.68463451938848	7.05088390368096	0.000418474186803535	0.2328139555311	0.489272948192889
cg06008511	chr15	SEMA4B	TSS1500	Island	0.478148190522254	-2.12637651000734	7.0481270868507	0.000419359263339683	0.2328139555311	0.487054531241816
cg00057603	chr20			N_Shore	0.551832727132622	2.28759713710249	7.0602786665679	0.000420066058343007	0.2328139555311	0.492880523778072
cg20119749	chr6	VPS52;RPS18	TSS1500;Body	Island	-0.399719419841138	-3.82408656289484	-7.09228216558556	0.000420204246023637	0.2328139555311	0.478963441773246
cg26924294	chr1			N_Shore	-0.687466571845712	-2.68943953220672	-7.17547966859771	0.000420408457658012	0.2328139555311	0.49003641649774
cg03607728	chr21	RWDD2B;RWDD2B	1stExon;5'UTR	Island	-0.476659345670661	-2.71928157470563	-7.04438336646069	0.000420564636448821	0.2328139555311	0.468507379252538
cg07669891	chr3	MYRIP	TSS1500	N_Shore	-0.539709827925209	-1.87862327347269	-7.04199577386088	0.000421335456416323	0.2328139555311	0.473773192870858
cg19816734	chr1	MRPS15	TSS1500	S_Shore	0.413234339237305	-3.1736360964372	7.04173478781157	0.000421419812718217	0.2328139555311	0.490576004914416
cg26947766	chr5	KCNIP1	TSS1500	OpenSea	-0.640776391263743	-0.424466205686483	-7.05072883306476	0.000421458723062195	0.2328139555311	0.483698768655795
cg13527387	chr2	SRD5A2	TSS1500	Island	-0.519530874722415	2.27720930390531	-7.03943682222378	0.000422163404075761	0.2328139555311	0.465811078494957
cg18023080	chr1	MASP2;MASP2	TSS200;TSS200	OpenSea	-0.53377310722778	1.61942671866603	-7.03922536220699	0.000422231905572007	0.2328139555311	0.465273893741654
cg05938001	chr2	DLX1;DLX1	Body;3'UTR	Island	-0.620614525483206	0.439350404019626	-7.03841643865285	0.000422494070696033	0.2328139555311	0.488577374909302
ch.1.56581040R	chr1			OpenSea	0.479205740168822	-2.75938899755866	7.05390454986515	0.000422799302509	0.2328139555311	0.487764516066201
cg18788725	chr19	RELB	Body	N_Shelf	-0.54344648298441	3.17968488061222	-7.0488111255823	0.000423755220588972	0.2328139555311	0.462843838972789
cg24740348	chr2	POLR1B;POLR1B	Body;Body	S_Shore	-0.581540655422439	-2.85052436585253	-7.16324614131804	0.000424236407596531	0.2328139555311	0.46602978711322
cg02846841	chr6			OpenSea	-0.738557522340298	-0.167004689444169	-7.16009185791739	0.000425229921684373	0.2328139555311	0.459208824748352
cg25225073	chr14	KCNK13	Body	S_Shore	-0.514682397980015	-2.03388158942486	-7.02975665417656	0.000425312399090037	0.2328139555311	0.460996789922167
cg11963660	chr6	RNF39;RNF39	TSS200;TSS200	S_Shore	0.58279682718859	-0.0433665675176243	7.02881242574694	0.00042562100428315	0.2328139555311	0.457469809183242
cg05094137	chr16	CHD9	5'UTR	OpenSea	0.524640220747597	-1.78394974254895	7.0265560591966	0.000426359503822615	0.2328139555311	0.455057443566324
cg00253851	chr16			OpenSea	-0.631889652783754	-2.17621531638913	-7.15606068519675	0.000426503546630632	0.2328139555311	0.461626681946355
cg02908338	chr1	LEFTY2	Body	N_Shore	-0.587041886067278	2.67956725837783	-7.10850452838582	0.000426699123450196	0.2328139555311	0.459082794377209
cg02971750	chr1	VAV3	Body	N_Shelf	-0.50386347283997	3.00471218282536	-7.02387761136444	0.000427238063465412	0.2328139555311	0.461605940117249
cg17524250	chr5	C5orf24;C5orf24	5'UTR;5'UTR	S_Shore	0.542087908299011	-1.98770332087101	7.02377196219533	0.000427272760205353	0.2328139555311	0.462235972360005
cg02386353	chr5			OpenSea	0.540178024179238	-1.39547360237756	7.02348305496124	0.000427367658143766	0.2328139555311	0.450144451571268
cg08460995	chr16	HMOX2;HMOX2;HMOX2;NMRAL1	TSS200;TSS200;5'UTR;TSS1500	N_Shore	-0.553899349786288	-3.05345296534544	-7.15037245154347	0.00042830821250626	0.2328139555311	0.45338418675108
cg03748857	chr16	KIAA0182;KIAA0182	5'UTR;Body	N_Shore	0.516518647261776	2.29938114995333	7.01615839151998	0.000429781725659854	0.2328139555311	0.45106669410748
cg03808007	chr17			OpenSea	0.573693233081094	1.22952762923184	7.01526221783445	0.00043007816303221	0.2328139555311	0.451043798401785
cg22665692	chr10	DOCK1	TSS200	Island	0.534376234703458	-2.95759896463343	7.14432581592096	0.000430236264096172	0.2328139555311	0.447682054170808
cg05520409	chr16	SOX8	TSS1500	Island	0.500503410503395	-2.25106584308024	7.01363186384568	0.000430618056905237	0.2328139555311	0.473609342052602
cg03870746	chr7	C7orf50;C7orf50;C7orf50	Body;Body;Body	Island	-0.515387754525941	-2.20627115403043	-7.01301936090244	0.00043082108953931	0.2328139555311	0.449734643839501
cg25379549	chr10	ADARB2	Body	OpenSea	-0.493340100195904	3.76215678027762	-7.01246964220964	0.000431003404221935	0.2328139555311	0.446550004729513
cg04951947	chr12	SSPN;SSPN	5'UTR;Body	Island	0.466174765114101	-2.6713605153392	7.01145308916719	0.000431340778822651	0.2328139555311	0.456924676292553
cg01443946	chr12	ANO2	Body	Island	-0.540576659003822	1.34492202249328	-7.01132454210741	0.000431383462780711	0.2328139555311	0.472212261204679
cg03786924	chr6	KCNQ5;KCNQ5;KCNQ5;KCNQ5;KCNQ5;KCNQ5;KCNQ5;KCNQ5;KCNQ5;KCNQ5	1stExon;1stExon;5'UTR;1stExon;5'UTR;5'UTR;1stExon;5'UTR;5'UTR;1stExon	Island	-0.460781639811791	-3.39004773058503	-7.10335523504914	0.000431563861003787	0.2328139555311	0.448574132290807
cg25949338	chr2	FAM59B	Body	Island	-1.0527095954316	-0.385937996482245	-7.13871812778117	0.000432033315293822	0.2328139555311	0.456838071321247
cg08027748	chr3	UROC1;UROC1	TSS1500;TSS1500	OpenSea	0.487175886339256	3.32261760073792	7.00696440265286	0.000432834125917802	0.2328139555311	0.469570509186887
cg20636526	chr6	C6orf10	Body	OpenSea	0.560616863976804	0.736612057860973	7.00609966589344	0.000433122499219999	0.2328139555311	0.447390096772449
cg19103969	chr17	C17orf37	Body	Island	0.430383286000813	-3.08617784132017	7.00506471546933	0.000433467926187393	0.2328139555311	0.445086417993151
cg08313420	chr7	DAGLB;DAGLB	Body;Body	OpenSea	-0.513655311674386	2.44222294444266	-7.00385447636532	0.000433872259919085	0.2328139555311	0.447048883939205
cg23999422	chr19			Island	0.481586363644948	-2.20736778941183	7.00299317162019	0.000434160281045112	0.2328139555311	0.467162464386962
cg12227907	chr6	PRDM13	Body	Island	0.550359520261756	-1.38793008923149	7.00199090127177	0.000434495718167597	0.2328139555311	0.439155325666603
cg01346718	chr22	CSNK1E;CSNK1E	5'UTR;TSS1500	S_Shore	0.567440252746612	-1.02078082803143	7.00127281572117	0.000434736228433762	0.2328139555311	0.453162559504834
cg07428491	chr11	SLC6A5	Body	S_Shelf	0.567297567842794	-1.57973959767888	6.99666385089618	0.000436283572540387	0.2328139555311	0.439364183289747
cg13495205	chr1	AJAP1;AJAP1	TSS1500;TSS1500	Island	-0.835334199358883	-0.426648484124152	-7.12515270896389	0.000436416483581761	0.2328139555311	0.439135793775659
cg05079049	chr16			Island	-0.556343265953172	1.07014134946352	-6.99488708134977	0.000436881769675946	0.2328139555311	0.462241445662285
cg26215113	chr2	DGKD;DGKD	Body;Body	Island	0.627030219500832	0.608117277269629	6.99548535489707	0.000437282614100068	0.2328139555311	0.439458038052878
cg19360852	chr12	GPR19	5'UTR	N_Shore	0.47138683552709	-2.37857956826477	6.99276428325531	0.000437597704157735	0.2328139555311	0.440018129086171
cg17842189	chr22	TBC1D22A	Body	S_Shore	0.610347701007096	1.57366526095291	7.02961047612463	0.000437737446561387	0.2328139555311	0.435001105165735
cg13777759	chr17	HRNBP3	5'UTR	Island	0.655157622815359	0.000476054000891514	7.0137696186228	0.000438826504081367	0.2328139555311	0.443189007803294
cg25134345	chr5	PCBD2	TSS1500	Island	0.521580507307517	-3.12001013595926	7.11494235865162	0.000439749474898583	0.2328139555311	0.45512217337601
cg13988440	chr11			OpenSea	-0.604980287871491	2.55448288153428	-7.11335207174591	0.000439906122581937	0.2328139555311	0.449680566339778
cg02696275	chr17	CSNK1D;CSNK1D	Body;Body	S_Shore	-0.489349370400749	3.27007789359912	-6.98328957430741	0.000440809643507742	0.2328139555311	0.455187520358637
cg01692626	chr14	DYNC1H1	Body	OpenSea	-0.487136533609906	3.46537533383788	-6.9783774624147	0.000442485527023345	0.2328139555311	0.425994891220994
cg00518266	chr6			N_Shore	0.652204849864139	-1.19469845888505	7.05601250806287	0.000442677655682901	0.2328139555311	0.450807760392736
cg05006211	chr22	FAM19A5	Body	Island	-0.518203607579565	2.10142641342175	-6.97569693032181	0.000443403144795722	0.2328139555311	0.450560936265404
cg04964617	chr16			OpenSea	0.550465071554537	0.35613079912058	6.97485868353396	0.00044369054825402	0.2328139555311	0.450049735679304
cg25420028	chr4	CTSO	TSS200	S_Shore	-0.837154346297714	-2.93876534111573	-7.10241931709199	0.000443877618722619	0.2328139555311	0.428782516660336
cg06263843	chr15	CPEB1;CPEB1;CPEB1;CPEB1;CPEB1;CPEB1;CPEB1	5'UTR;5'UTR;5'UTR;1stExon;Body;1stExon;1stExon	OpenSea	0.528601770978422	-2.75305800439386	7.07494188681872	0.000444440439950624	0.2328139555311	0.428293269671651
cg17380128	chr22	DDX17;DDX17	TSS1500;TSS1500	Island	0.36254770559411	-3.48552191965044	6.9718941365056	0.000444708701017466	0.2328139555311	0.421621910381055
cg26803566	chr14	SGPP1	TSS1500	S_Shore	-0.442966367889766	-3.08258121737092	-6.97160413995605	0.000444808442522513	0.2328139555311	0.430135064893666
cg14239351	chr22	MPPED1	Body	Island	0.798524148082326	0.0533730079773753	7.09840335761342	0.000445210919132754	0.2328139555311	0.427569914106599
cg02560699	chr1	SLFNL1;SLFNL1	Body;Body	N_Shore	0.480321188066913	2.97437970604166	6.97036447887344	0.000445235102175567	0.2328139555311	0.420245659462475
cg02801772	chr19	GNA11	Body	S_Shelf	0.470179048572514	3.01794158256517	6.97011081508606	0.000445322464777745	0.2328139555311	0.427892384085228
cg26558664	chr11	LOC494141;LOC494141;LOC494141	TSS200;TSS200;TSS1500	N_Shore	0.502386446931925	2.0147089381294	6.96880620884123	0.000445772086873352	0.2328139555311	0.432131742414895
cg23445321	chr1	SLC35F3	Body	Island	-0.618649597444142	3.10302855075962	-7.09650509183581	0.00044584275351845	0.2328139555311	0.444407093529931
cg01443067	chr15	USP8;USP8;USP8;USP8;USP8	1stExon;5'UTR;5'UTR;5'UTR;1stExon	Island	-0.362895240084523	-4.01866788054411	-6.98275211008686	0.000445896492347221	0.2328139555311	0.442869148571157
cg17282060	chr10	ARHGAP22	Body	Island	0.548565744680427	3.58330942074743	6.99290882199731	0.000446909768991996	0.2328139555311	0.419081229929145
cg02037425	chr14			OpenSea	-0.533756351740402	-1.62695036293256	-6.96362176225769	0.000447564033422449	0.2328139555311	0.429946633509318
cg10583992	chr11	CCDC86	1stExon	Island	0.424857095927791	-3.50302781730922	7.02585388070079	0.000447847305959495	0.2328139555311	0.441928356222489
cg11383427	chr3	PLXNA1	3'UTR	S_Shore	0.588838229093411	2.84519735505324	7.07944104858456	0.000449369279821249	0.2328139555311	0.437342414360076
cg10939746	chr2	IWS1	3'UTR	OpenSea	0.505883059570168	2.47696891920762	6.95793597940861	0.000449538795433344	0.2328139555311	0.416500804053689
cg26575105	chr6			OpenSea	0.600867958626879	1.01360742534348	6.95529610339676	0.000450459071754949	0.2328139555311	0.414071469177444
cg20635067	chr6	ABCF1;ABCF1;MIR877	Body;Body;TSS200	OpenSea	0.529667076159546	2.40511554267528	6.95205716324085	0.000451591147364901	0.2328139555311	0.412783407974857
cg02718825	chr20			Island	-0.523400349966436	1.74597154293791	-6.94909954923768	0.000452627753103725	0.2328139555311	0.411526089148178
cg20235658	chr7			S_Shore	-0.595363136145454	-0.691252421374558	-6.94851774389268	0.000452831990419099	0.2328139555311	0.40824624507114
cg26228591	chr1	PLEKHM2	Body	S_Shore	0.476605435297182	2.49358960018024	6.94830505570646	0.000452906679071142	0.2328139555311	0.433813407314357
cg13710595	chr15	BAHD1	TSS1500	Island	-0.555851093901484	-2.2310546102291	-7.00277538582461	0.000453612757443201	0.2328139555311	0.419838281068831
cg02448735	chr16	NOD2	Body	OpenSea	-0.553554637015107	3.08384035736639	-7.00011216052789	0.000455389733385685	0.2328139555311	0.420973870113806
cg05822179	chr1	GLRX2;GLRX2	1stExon;TSS200	Island	-0.420546056619156	-3.71844249128133	-7.01736624424182	0.000455713512658761	0.2328139555311	0.404382934209312
cg22567585	chr15			S_Shore	-0.546400159738383	0.6933596106729	-6.93776380005867	0.000456626215608844	0.2328139555311	0.397769972573382
cg16063018	chr12			OpenSea	0.597149104988001	0.945999187728112	6.93644012191764	0.00045709576062148	0.2328139555311	0.405169771480199
cg07095459	chr8	RB1CC1;RB1CC1	5'UTR;5'UTR	Island	-0.439223715379423	-3.61835809694211	-7.04658213592342	0.000457764945597811	0.2328139555311	0.41232320692801
cg12148898	chr6	GPR110;GPR110	TSS1500;TSS1500	OpenSea	0.642399430462945	-0.000388773953723253	6.9621133081646	0.000457883662509248	0.2328139555311	0.424907081777805
cg21011139	chr11	CYB5R2	TSS1500	Island	-0.860856044497583	-0.757243508120542	-7.06028296312998	0.000458099888241858	0.2328139555311	0.423244248353691
cg10862567	chr17	TBCD	Body	OpenSea	0.560345838281889	0.403451780875281	6.93264782354698	0.000458444070734166	0.2328139555311	0.39922951316399
cg05724871	chr18	L3MBTL4	5'UTR	Island	0.408630445182748	-3.4739819449855	6.94072628363423	0.000458603459404959	0.2328139555311	0.409188726798846
cg23352942	chr3	PTH1R	Body	N_Shelf	-0.535039045697889	-1.43128713182849	-6.93068048582324	0.000459145337849036	0.2328139555311	0.395219947785087
cg21393051	chr1			OpenSea	0.598938479062097	-1.66596920027137	6.95654615046817	0.000459514636526271	0.2328139555311	0.401197891193985
cg03297901	chr17	TMC6;TMC6	Body;Body	OpenSea	-0.560329568723889	2.58587640482728	-6.99329870010698	0.000459923552312528	0.2328139555311	0.420992690090054
cg01106529	chr9			Island	0.436469178376802	-2.99266209885501	6.92696023719186	0.000460474813815872	0.2328139555311	0.411181811934052
cg04730319	chr16	KARS;KARS;TERF2IP;KARS	5'UTR;1stExon;TSS200;1stExon	Island	-0.441088476628074	-2.66926262820595	-6.9255836788698	0.000460967865448943	0.2328139555311	0.394246551337132
cg18455364	chr14			N_Shelf	0.601371537195454	0.492812994915756	6.92541450622672	0.000461028501096735	0.2328139555311	0.397678864668592
cg10500362	chr21	SIM2;SIM2	Body;Body	S_Shore	-0.599218768444628	0.765451076061043	-6.92461330353721	0.000461315796531649	0.2328139555311	0.399338024627601
cg16210088	chr22	C22orf27	Body	Island	-0.722316409746398	1.04376797779127	-7.04616241765297	0.000462983191452848	0.2328139555311	0.395989985737446
cg02744046	chr15	LIPC	Body	OpenSea	0.60264508143571	0.471893875132642	6.9199207165437	0.000463002605874378	0.2328139555311	0.390881341411871
cg26568493	chr11	STX5	Body	N_Shore	0.922806549076187	-2.41413080498541	7.03930354954577	0.000465376861315053	0.2328139555311	0.359098961233427
cg16718710	chr4			OpenSea	0.554691346891857	2.70543912653082	6.97581937889937	0.000465460666939333	0.2328139555311	0.411593347796814
cg27586249	chr13	CLDN10;CLDN10	1stExon;1stExon	Island	0.513755357888563	2.14603501398133	6.91010026811217	0.000466555698033518	0.2328139555311	0.402478000781668
cg05253716	chr12	SLC15A4;MGC16384	Body;TSS200	OpenSea	-0.467273127922029	3.45929249212706	-6.9082275994127	0.000467236794377821	0.2328139555311	0.385576076577726
cg03447554	chr11			OpenSea	-0.703642338511212	0.60190478223337	-7.03224789000626	0.000467854130058656	0.2328139555311	0.406762348444993
cg14154718	chr14	FOS;FOS	1stExon;5'UTR	Island	-0.513806474336021	-3.1323864742768	-7.03183492043491	0.000467999596190928	0.2328139555311	0.386014058186539
cg04092800	chr5	PTGER4	Body	Island	-0.514300916204682	1.48067020910473	-6.90584347793237	0.000468105563154824	0.2328139555311	0.381496584894567
cg24642015	chr10			N_Shelf	-0.534095438192656	2.0324799800615	-6.9056076816248	0.000468191587733617	0.2328139555311	0.4072260466651
cg01569440	chr17			N_Shelf	0.537349131222101	1.45849750183283	6.90439135440975	0.000468635624172246	0.2328139555311	0.383490441129609
cg11943255	chr15	SEMA6D;SEMA6D;SEMA6D;SEMA6D;SEMA6D;SEMA6D	TSS1500;TSS1500;TSS1500;TSS1500;TSS1500;TSS1500	Island	0.408088788102726	-3.11902535364578	6.90361493977891	0.00046891931790585	0.2328139555311	0.403824394238741
cg23013850	chr2	FAM124B;FAM124B	1stExon;1stExon	OpenSea	0.559150846467727	1.9737350501939	6.92307814432961	0.000469894939858149	0.2328139555311	0.404489937555483
cg27191019	chr11	DLAT	TSS200	N_Shore	0.511359944371411	-1.89986691409097	6.90054051555146	0.00047004462124471	0.2328139555311	0.382857755571431
cg07672814	chr9	PNPLA7;PNPLA7	Body;Body	Island	-0.496657443426666	1.92773748379524	-6.90039373723176	0.000470098422791516	0.2328139555311	0.404307128736055
cg25516803	chr3	CCK	TSS1500	Island	0.677762212918115	-0.350578563075693	6.96020053318856	0.000470116373865061	0.2328139555311	0.378324049359837
cg12442803	chr11	CDON	TSS1500	S_Shore	-0.551036752579408	0.53887349569029	-6.89961527663287	0.000470383885687615	0.2328139555311	0.376012511716154
cg05887092	chr17	PGS1	Body	N_Shelf	0.535421730556763	1.4139135622219	6.89885759109346	0.000470661921785001	0.2328139555311	0.380997165623674
cg02079420	chr8	SNX16;SNX16;SNX16	5'UTR;5'UTR;5'UTR	N_Shore	-0.57188815228502	-3.25957923218652	-7.02202997417459	0.000471468715987862	0.2328139555311	0.400732880863294
cg01268859	chr22	A4GALT	TSS1500	S_Shore	-0.537146449763706	-2.15593990578197	-6.90830633396948	0.000471508628176878	0.2328139555311	0.385488250498197
cg22569973	chr10	C10orf137	Body	S_Shore	0.451483202082622	-3.4771147685641	7.01048810441971	0.000471969296981321	0.2328139555311	0.389654048518548
cg25510614	chr4	MFSD7	TSS1500	S_Shore	-0.510698744559243	1.92882995324762	-6.89191730923638	0.000473217502440395	0.2328139555311	0.373227313766693
cg04383039	chr17	ICT1	Body	S_Shore	-0.444001535292728	-3.41017842420268	-6.96631363307003	0.000473489909359583	0.2328139555311	0.378451504175044
cg16177647	chr17	DCAKD;DCAKD	5'UTR;5'UTR	OpenSea	0.522939693722531	1.32549350558344	6.88964775007698	0.000474056668988514	0.2328139555311	0.375040462166083
cg24851586	chr6			OpenSea	0.511391764480379	2.1072593923663	6.88647900196038	0.000475231173654723	0.2328139555311	0.394470154449632
cg09295050	chr12	ITGA7	Body	N_Shelf	0.504990868379123	2.14308076858712	6.87988971710056	0.000477684239313127	0.2328139555311	0.375124120887344
cg00539347	chr22			OpenSea	-0.525998089715448	-1.93333520422393	-6.87910570825568	0.00047797707905174	0.2328139555311	0.365771894956234
cg02559896	chr3	IQSEC1	Body	Island	-0.533886436629043	-3.18644728212473	-7.00255457371244	0.000478447793618888	0.2328139555311	0.376148751136823
cg16512458	chr1	TMEM63A	5'UTR	N_Shore	0.547506820582026	-1.35243399461512	6.8776255623869	0.000478530499944274	0.2328139555311	0.371515638667546
cg02964172	chr6	GCNT2;GCNT2;GCNT2	Body;Body;Body	OpenSea	-0.501977387700337	3.27402719799268	-6.87287032542204	0.000480313457318371	0.2328139555311	0.369723592587878
cg00351324	chr10	GSTO2	TSS200	N_Shore	0.509032897678311	-3.31377153823785	6.9967661371952	0.000480545037919402	0.2328139555311	0.385773567861825
cg01680573	chr19	LOC729991-MEF2B;MEF2B;LOC729991-MEF2B;LOC729991-MEF2B	Body;Body;Body;Body	Island	0.74775189790515	-1.66352062811581	6.99643044956106	0.000480666988158679	0.2328139555311	0.372461699847777
cg24270542	chr13	SPATA13;SPATA13	Body;Body	OpenSea	0.586186566592361	-0.311874828938831	6.87085012495382	0.000481073234619997	0.2328139555311	0.372148772695716
cg07251788	chr22	CLTCL1;CLTCL1	TSS1500;TSS1500	S_Shore	0.959226677043581	1.08178936099544	6.99435472282577	0.000481421862143175	0.2328139555311	0.367366527516467
cg21697381	chr17	SLFN12	TSS1500	OpenSea	-1.55000361697033	-0.979204433615406	-6.99094103831473	0.000482666285367553	0.2328139555311	0.373864136228138
cg06903010	chr5	FAM170A;FAM170A	TSS200;TSS200	OpenSea	0.673531256337385	1.05286416596339	6.9881274534404	0.000483694740254149	0.2328139555311	0.380641543988702
cg03734874	chr14	TMEM179	TSS1500	Island	0.766693656472554	-1.7054213314934	6.98678783166249	0.000484185303400564	0.2328139555311	0.379844937289007
cg01246520	chr17	RAI1	5'UTR	OpenSea	0.596320756782073	0.861781068642613	6.86207600015712	0.000484389171196979	0.2328139555311	0.358758743719051
cg15684917	chr19	ZNF614	TSS200	S_Shore	-0.347817031367854	-3.61827155341821	-6.86168041450458	0.000484539289818576	0.2328139555311	0.352902678791246
cg23873525	chr10			N_Shore	-0.605929821690339	-0.506409876729397	-6.86144711835971	0.000484627847164489	0.2328139555311	0.367195651013858
cg04209727	chr18	KLHL14	Body	Island	-0.597186475650587	-2.37588787237715	-6.98233379819264	0.000485820482995888	0.2328139555311	0.377194853897221
cg17052170	chr8	LY6E;LY6E;LOC100133669	TSS1500;TSS1500;Body	Island	0.66415736201545	-0.844943157166181	6.94879232939339	0.000485953693325158	0.2328139555311	0.377328270651959
cg03340606	chr1	TTLL10;TTLL10	Body;Body	Island	-0.50307863406749	2.53551300158075	-6.85058359031624	0.00048877223969959	0.2328139555311	0.351304912945912
cg09250146	chr1	CELSR2	TSS1500	Island	-0.544287596514201	-1.13653784886415	-6.84991640632968	0.000489028092988342	0.2328139555311	0.347428306349451
cg24288715	chr6	LOC285796	TSS200	OpenSea	0.511773150766962	2.04493767321319	6.84936165535899	0.00048924094745104	0.2328139555311	0.347943773704492
cg11647481	chr7	FOXK1	Body	N_Shelf	0.58722302582202	2.19986419731331	6.94209892403348	0.000489499929285904	0.2328139555311	0.371565152434412
cg04184179	chr5	MIR874;KLHL3	TSS200;Body	OpenSea	0.52577237191661	1.34027441659465	6.84838986939447	0.000489614072409095	0.2328139555311	0.346287842431481
cg08595989	chr8			OpenSea	-0.658797060720292	1.16484859960563	-6.9714894297381	0.000489828424823783	0.2328139555311	0.370733023850772
cg05099576	chr16	IRX6	Body	N_Shore	-0.769671952880847	1.93163694354983	-6.97108311675939	0.000489979333072764	0.2328139555311	0.370490649663593
cg23386212	chr14			OpenSea	-1.00477056346062	2.90118735835141	-6.97060247026858	0.000490157918735607	0.2328139555311	-0.290156469574624
cg11942541	chr20	DBNDD2;DBNDD2;DBNDD2;SYS1-DBNDD2;DBNDD2	TSS200;5'UTR;TSS200;Body;5'UTR	Island	-0.544744860308817	-2.654226176892	-6.97051470910026	0.000490190534774218	0.2328139555311	0.370151550512635
ch.1.1603567F	chr1	MRPL37	Body	OpenSea	-0.450088799323069	-3.01425128667326	-6.86003798394774	0.000490476200366693	0.2328139555311	0.352257333318347
cg14215748	chr11	COPB1;COPB1;COPB1	TSS1500;TSS1500;TSS1500	OpenSea	0.449411733036831	-2.38979539527169	6.8401848345816	0.000492777537621595	0.2328139555311	0.355020719552016
cg07143470	chr6	COL21A1	5'UTR	N_Shore	-0.608237679817371	0.0118663187779109	-6.83960930296738	0.00049300031536874	0.2328139555311	0.366479057644765
cg06080874	chr18			Island	-0.896741083115535	0.0879448865109825	-6.9617062815886	0.000493476926072469	0.2328139555311	0.364891853547514
cg04432275	chr3			OpenSea	-0.471450326122324	3.44587586903376	-6.83817112742786	0.000493557513154547	0.2328139555311	0.345104755793361
cg04593780	chr16			OpenSea	0.52010362821024	-3.11703903618962	6.95984213989529	0.000494175686417552	0.2328139555311	0.342640207870475
cg05606089	chr5	AP3B1	Body	OpenSea	-0.554805895895105	0.940463032636903	-6.83620813173548	0.000494319212947227	0.2328139555311	0.364349286783783
cg07782113	chr6	HIVEP1	TSS200	Island	-0.422570009993857	-2.66271471491079	-6.83568193090281	0.000494523623908549	0.2328139555311	0.338124177046497
cg12421966	chr2			N_Shore	0.668351692472164	1.23079928006035	6.95715578487125	0.00049518465707656	0.2328139555311	0.343035987449869
cg15576730	chr19	SYT5;PTPRH;PTPRH	TSS1500;Body;Body	S_Shore	-0.516224493629341	1.32434609340517	-6.83377177184861	0.00049526647225143	0.2328139555311	0.336068873421151
cg09208540	chr10	CYP2E1	TSS1500	N_Shore	0.528925677706125	1.72830705825081	6.83372468220562	0.000495284801301212	0.2328139555311	0.362793299787505
cg20553766	chr20	MC3R	1stExon	Island	-0.577909081902688	0.449548992541799	-6.83318458342189	0.000495495083719962	0.2328139555311	0.342943814323175
cg03774732	chr19	MED29;PAF1	1stExon;TSS1500	S_Shore	0.565672723201503	-3.30811170118271	6.95586727188938	0.000495669454438746	0.2328139555311	0.361400294664921
cg11494437	chr3	BTD	Body	OpenSea	-0.471119622209666	2.61335421096642	-6.83248510429901	0.000495767571947068	0.2328139555311	0.362016372731873
cg20941699	chr15	FAM96A;FAM96A	TSS200;TSS200	Island	0.408400960516662	-2.89538173428029	6.82960423319956	0.000496891657957002	0.2328139555311	0.338843672210357
cg20726575	chr20	SLMO2	Body	N_Shore	-0.483655612108306	2.8796376194523	-6.82870690911326	0.00049724238277237	0.2328139555311	0.341424742002973
cg20914900	chr8			N_Shore	0.52582722183252	1.98716043183092	6.82752052275577	0.000497706526386243	0.2328139555311	0.343995843169029
cg05138918	chr3			Island	0.535001521066708	4.48913425000719	6.85741557525551	0.000497767614776775	0.2328139555311	0.358711490582016
cg02276845	chr11	STIM1	TSS1500	N_Shore	0.437426027003863	-3.12051301101098	6.83533476194717	0.00049839795841607	0.2328139555311	0.337797088431463
cg03226114	chr17			OpenSea	-0.656091418957363	0.276385149928358	-6.87383047766744	0.000498936683491842	0.2328139555311	0.337100343787433
cg00424467	chr20			S_Shelf	-0.519006809176196	1.41865156982193	-6.82413226453363	0.000499034841538861	0.2328139555311	0.330753394789657
cg09300114	chr17	SLC16A5	5'UTR	Island	-0.591423817763532	-0.480537267992062	-6.82375522730919	0.000499182905086207	0.2328139555311	0.344907274196367
cg14579819	chr11	IGSF9B	TSS200	Island	0.743554264539704	-3.00778452631767	6.94542331946334	0.000499619223199207	0.2328139555311	0.355145226302396
cg06833110	chr2	MEIS1	Body	Island	-0.719614664758994	0.824321788271897	-6.94530147669502	0.000499665516444999	0.2328139555311	0.339984108614564
cg06291428	chr11	CTNND1;CTNND1;CTNND1;CTNND1;CTNND1;CTNND1;CTNND1;CTNND1;CTNND1;CTNND1;CTNND1;CTNND1;CTNND1	5'UTR;Body;5'UTR;5'UTR;5'UTR;Body;5'UTR;5'UTR;5'UTR;Body;Body;Body;Body	OpenSea	0.538337636289266	0.672397328103	6.82111517872759	0.000500221075398932	0.2328139555311	0.329236807487042
cg26667236	chr16			OpenSea	0.476268672130582	2.70876962110849	6.82013781224314	0.000500606043495176	0.2328139555311	0.330950561507728
cg15931850	chr4			OpenSea	0.779614735111531	-1.19478417235028	6.94084119417982	0.000501363579568786	0.2328139555311	0.352396901404812
cg18844118	chr7	NFE2L3	TSS1500	N_Shore	0.598182994272386	-0.92356401634039	6.81538847362243	0.000502481582978632	0.2328139555311	0.331722244748756
cg08663201	chr12			Island	0.61011795213471	-1.84631446543474	6.92213907754102	0.000502942664797812	0.2328139555311	0.350039550571849
cg16478145	chr2	TFPI;TFPI	TSS1500;TSS1500	OpenSea	-0.756401275249431	1.60770259731508	-6.93133041363605	0.000505006693731555	0.2328139555311	0.346684588031692
cg25929976	chr3	PPARG;PPARG	TSS1500;TSS1500	N_Shore	-0.543711202858717	2.41108957846121	-6.83734089227472	0.000505026882332248	0.2328139555311	0.33707700170826
cg03081930	chr13	CARKD	Body	N_Shelf	-0.481920191587313	3.0749862225312	-6.80890117373171	0.00050505652038197	0.2328139555311	0.32375465180723
cg19265518	chr20	ZMYND8;ZMYND8;ZMYND8	TSS200;TSS200;TSS200	OpenSea	0.460494897638935	-2.52603370295522	6.80666610746092	0.000505947173125514	0.2328139555311	0.325306491279833
cg14550163	chr12	CUX2	Body	Island	-0.514875582818824	1.54388379509875	-6.80052069699245	0.000508405382746388	0.2328139555311	0.316124350181659
cg15335669	chr15			Island	0.666903813880147	1.49995434332418	6.91887038477109	0.000509825843382956	0.2328139555311	0.339184916695369
cg18300848	chr20	GNAS;GNAS;GNAS;GNAS;GNAS;GNAS;GNAS;GNAS	3'UTR;TSS1500;TSS1500;Body;TSS1500;3'UTR;TSS1500;Body	Island	0.507529824562002	-3.51110343565462	6.91448292142985	0.000511535394310292	0.2328139555311	0.32284510842188
cg03957481	chr22	KLHDC7B	1stExon	Island	-0.804257940532969	-0.142388404788507	-6.91248076146623	0.000512317722259834	0.2328139555311	0.322660253163248
cg13176979	chr6	HMGN3;HMGN3	TSS200;TSS200	S_Shore	0.55867453645465	-0.380543595108989	6.79038607512702	0.000512489358660715	0.2328139555311	0.310563569535814
cg18372353	chr15	ATPBD4;ATPBD4	TSS1500;TSS1500	S_Shore	0.477854490148186	-2.37944674900138	6.78976562790604	0.000512740604393657	0.2328139555311	0.333104407101172
cg07649562	chr11	OPCML;OPCML	TSS1500;Body	N_Shore	0.58272985239294	-2.81999565949218	6.91055300383155	0.000513072282934586	0.2328139555311	0.316095158507833
cg17416146	chr5	EIF4EBP3;ANKHD1-EIF4EBP3	TSS200;Body	Island	0.520775034374813	-2.7195310307129	6.908223137692	0.000513578329467854	0.2328139555311	0.333396759286619
cg05040725	chr4	CLDN22	TSS1500	OpenSea	0.550827276254845	0.967695989102251	6.78640486286486	0.000514103985447597	0.2328139555311	0.321160238153481
cg08200420	chr2			OpenSea	0.610962365946072	2.95596744980311	6.90763602506831	0.000514216482955401	0.2328139555311	0.308079576559773
cg05471169	chr17			S_Shelf	0.505915102763105	-2.0163477705763	6.78529786489056	0.000514553979720098	0.2328139555311	0.311738008089775
cg08885800	chr1			Island	-0.56941370332499	-0.560644452010485	-6.78461100847363	0.000514833414198829	0.2328139555311	0.307035575984986
cg23691642	chr1	HSPA6;HSPA6	5'UTR;1stExon	Island	0.653576892874519	-1.92636504315774	6.90280334296185	0.000516118613438657	0.2328139555311	0.307711273131959
cg19168309	chr4	EIF4E;EIF4E;EIF4E;EIF4E;EIF4E	5'UTR;1stExon;5'UTR;TSS1500;1stExon	S_Shore	0.393915298449285	-3.02898775964125	6.78090542101948	0.000516343974259167	0.2328139555311	0.304913659146077
cg05689121	chr16	TNRC6A	TSS200	Island	-0.493049340739464	-2.97203877615591	-6.90052125563083	0.000516413319050781	0.2328139555311	0.329046259577369
cg05921324	chr11	APOA4	TSS200	S_Shore	0.498276637469016	1.76676068468207	6.77828019508955	0.000517417214672084	0.2328139555311	0.311483958562484
cg27403098	chr7	KIAA1908;KIAA1908;KIAA1908	Body;Body;Body	OpenSea	0.667338678349388	0.13146277309684	6.86537018675084	0.000517776178123128	0.2328139555311	0.327138609228893
cg03989617	chr16	GPR56;GPR56;GPR56;GPR56;GPR56;GPR56;GPR56;GPR56;GPR56;GPR56;GPR56;GPR56	5'UTR;1stExon;5'UTR;1stExon;1stExon;5'UTR;5'UTR;5'UTR;1stExon;5'UTR;5'UTR;1stExon	OpenSea	-0.587554397053388	-0.68573081404232	-6.77407997268378	0.000519139679838665	0.2328139555311	0.325198697674169
cg13114921	chr12			Island	-1.05329117277414	0.17889014677714	-6.89202886154889	0.000520388721435341	0.2328139555311	0.305987221538009
cg03999934	chr6			OpenSea	-0.474721818144811	-2.47820630807218	-6.76827033838496	0.00052153302075004	0.2328139555311	0.297503102701305
cg15738916	chr2	MAP4K4;MAP4K4;MAP4K4;MAP4K4;MAP4K4;MAP4K4	1stExon;1stExon;5'UTR;5'UTR;5'UTR;1stExon	S_Shore	0.35225719173472	-3.55622398575826	6.7681957492758	0.000521563830878498	0.2328139555311	0.321466332931379
cg09920605	chr7			S_Shore	-0.570238059721521	0.415800576788637	-6.76656429583631	0.000522238250275097	0.2328139555311	0.300766385557293
cg08092331	chr12	POP5;POP5	TSS200;TSS200	Island	-0.360673995511108	-3.35834895002887	-6.76482503438711	0.000522958340032876	0.2328139555311	0.295541620491598
cg04101934	chr4			OpenSea	-0.544830323844663	1.60354561291224	-6.76254904159632	0.000523902371914366	0.2328139555311	0.294143094107502
cg23122899	chr7	WIPI2;WIPI2;WIPI2;WIPI2;WIPI2	Body;Body;Body;Body;Body	S_Shore	-0.472690727485441	2.71477315328322	-6.76159360624513	0.000524299249096621	0.2328139555311	0.301748219456219
cg25141418	chr22			N_Shelf	-0.556840185966252	2.47938031483022	-6.8124069292226	0.000524766880986566	0.2328139555311	0.297371904285738
cg00266902	chr5			N_Shore	0.548610930473381	2.2056296788344	6.77821794622616	0.000524838504810431	0.2328139555311	0.296135016230218
cg27305903	chr16			Island	0.654394623290958	0.106419416781295	6.82300588339274	0.000525262677993741	0.2328139555311	0.309919035867861
cg22907174	chr20			Island	-0.825112141530748	-1.13695648629004	-6.87673881397753	0.000526518583766717	0.2328139555311	0.303455605855903
cg04972930	chr1	OR6N1	1stExon	OpenSea	-0.491620772335117	2.82790933229108	-6.75380736939576	0.000527546478536664	0.2328139555311	0.31232191523942
cg27279991	chr15	AP3B2	Body	Island	0.486501950225404	-2.35981786898918	6.75310751292477	0.000527839482246807	0.2328139555311	0.311876479529557
cg20274462	chr8			OpenSea	0.537703137407634	0.814618572888818	6.74850193555268	0.000529772336789842	0.2328139555311	0.306485389137387
cg03229780	chr12			Island	0.748717937161475	-1.91339846637163	6.86712511495937	0.000530415418769326	0.2328139555311	0.307844381637956
cg16451134	chr11	VPS26B	Body	OpenSea	-0.514251290383432	3.54431932706461	-6.76654730146332	0.000531060059746217	0.2328139555311	0.307041669234037
cg13445175	chr17			Island	0.434190292845276	-2.6530618505467	6.74283061827588	0.000532163643000539	0.2328139555311	0.286136812199493
cg00269553	chr8	PXDNL	Body	Island	0.719791188720408	2.57613020812565	6.86191116680975	0.000532542761609127	0.2328139555311	0.283745804347254
cg05622550	chr15	PML;PML;PML;PML;PML;PML;PML;PML;PML	Body;Body;Body;Body;Body;Body;Body;Body;Body	Island	-0.459491390810117	4.04867837767353	-6.74094644890736	0.000532960844838363	0.2328139555311	0.281414661362543
cg21410276	chr15	THSD4	Body	Island	-0.699956002173156	0.398717195234576	-6.77252473290009	0.000533729777188117	0.2328139555311	0.185732451824519
cg11624728	chr3	SLC7A14	TSS1500	S_Shore	-0.540494406800983	1.4484802799949	-6.73804480999552	0.000534191229024171	0.2328139555311	0.279410778014218
cg14763548	chr20	VSX1;VSX1	1stExon;1stExon	Island	-0.9882056971157	-2.50780699427858	-6.8566030189612	0.00053471865657708	0.2328139555311	0.301432783355641
cg03187125	chr3	TMEM108;TMEM108	Body;Body	OpenSea	-0.694842544225444	2.33064617293096	-6.8563969660931	0.000534803327515518	0.2328139555311	0.296650461734581
cg15379887	chr3	CGGBP1;CGGBP1	5'UTR;5'UTR	N_Shore	-0.581834161192961	-1.91407960316365	-6.8145338284037	0.000537011013910009	0.2328139555311	0.298135343898904
cg10152810	chr19	SNAPC2;SNAPC2	TSS1500;TSS200	N_Shore	0.428138490019876	-2.76699609541424	6.73010937827944	0.00053757280080966	0.2328139555311	0.283685789395787
cg04028450	chr8	LOXL2	Body	OpenSea	0.561031060809257	-0.336451010555035	6.7293945073085	0.000537878638895932	0.2328139555311	0.274043052941143
cg16420555	chr14			OpenSea	-0.466590759362015	2.98459972221594	-6.72617557929722	0.00053925824910424	0.2328139555311	0.27210068023227
cg09904497	chr18			Island	0.527456197455257	-1.80317059469735	6.72545321055455	0.000539568409712237	0.2328139555311	0.294227190981958
cg00279790	chr1			Island	-0.644830053196962	-1.71881014889517	-6.84432234154895	0.000539792130769815	0.2328139555311	0.272019740745028
ch.9.126316596R	chr9			OpenSea	0.470830196628007	-2.69349081817118	6.74355801448394	0.000540656944900407	0.2328139555311	0.285572039324317
cg07951083	chr10			OpenSea	-0.532139687805051	-1.38326475175049	-6.72261061796507	0.000540790914534887	0.2328139555311	0.27080274027326
cg15731655	chr12	HOTAIR	Body	N_Shelf	-0.596096391753297	0.766217029012708	-6.72273889395852	0.000541761202702251	0.2328139555311	0.272439746465465
cg20597143	chr20	TNFRSF6B;TNFRSF6B;RTEL1;RTEL1	5'UTR;TSS1500;Body;Body	N_Shore	0.632142459663174	0.430484156747064	6.7580474640288	0.000542003736397811	0.2328139555311	0.275349617362134
cg08875431	chr11	TSSC4	TSS1500	Island	-0.35127358240437	-3.45820014069676	-6.71913383862848	0.000542290491577036	0.2328139555311	0.264924414620705
cg04598774	chr11	PAX6;PAX6;PAX6	Body;Body;Body	S_Shore	0.570017604677675	-1.72815063192443	6.7524405719676	0.000542512066015664	0.2328139555311	0.28766020819586
cg11299854	chr5	CCNI2;CCNI2	1stExon;5'UTR	Island	0.455752893963003	-2.76029503178925	6.71811764613074	0.00054272968968001	0.2328139555311	0.271859247954048
cg23483707	chr13	C13orf31;C13orf31;CCDC122;C13orf31	1stExon;5'UTR;TSS200;TSS200	Island	-0.414638364861474	-3.75918789177942	-6.81449579091785	0.000544878564008896	0.2328139555311	0.26705902855516
cg05184456	chr8	SCRT1	Body	Island	0.461418663602754	-2.12545145348781	6.71306637493671	0.000544918922157418	0.2328139555311	0.261614403017788
cg03060590	chr7			OpenSea	0.775373844998467	2.61553098380905	6.83181178383666	0.000545017759193557	0.2328139555311	0.286274333680808
cg11053304	chr1			Island	-0.493689163060796	-3.27242491354918	-6.83110743270717	0.000545313695702604	0.2328139555311	0.285842592995186
cg00100892	chr3			Island	-0.354429707557946	-3.41811662860877	-6.71206305622487	0.000545354969711469	0.2328139555311	0.26021883453916
cg17815049	chr1	CNST;TFB2M;CNST	TSS1500;Body;TSS1500	N_Shore	-0.556989386876446	-0.758208443021491	-6.71145711404871	0.000545618509529266	0.2328139555311	0.266285741973129
cg21565960	chr11			OpenSea	-0.5024747727301	1.75568401307528	-6.71089667233609	0.000545862390297584	0.2328139555311	0.263055998032534
cg02272334	chr2	GRHL1	Body	OpenSea	0.488498358549814	2.48200145878893	6.70835381780342	0.000546970508736373	0.2328139555311	0.262608646357547
cg15454820	chr10			OpenSea	0.884315845300053	-0.586246201863728	6.82655178374944	0.00054723225589523	0.2328139555311	0.233714220805012
cg07868909	chr6	MAP3K5	TSS1500	Island	-0.487255570638344	-2.89530981816367	-6.78589830852832	0.000547941315319207	0.2328139555311	0.262478419626619
cg07124292	chr16	ZNF778	5'UTR	Island	-0.544261199216834	-3.32057526475639	-6.82259802713369	0.000548903648729577	0.2328139555311	0.271037545849425
cg24138433	chr11	ANO1	Body	S_Shore	0.702375069678895	-0.696359378028073	6.8219429876883	0.00054918112528126	0.2328139555311	0.280219734404045
cg02270243	chr14			OpenSea	-0.504342082532465	1.53876563189051	-6.69461830558556	0.000553001008596339	0.2328139555311	0.250971701219508
cg11604128	chr12	ARPC3	TSS1500	S_Shore	-0.526420755476882	2.05810856695996	-6.69490995599239	0.000553567271659503	0.2328139555311	0.273621594902879
cg13931663	chr10	LIPA;LIPA	Body;Body	OpenSea	0.70080841768706	3.5225459339123	6.8111122524654	0.000553792589872721	0.2328139555311	0.263029141017633
cg16808481	chr7	TES;TES	TSS1500;Body	OpenSea	-0.480963951770827	2.80736150584422	-6.69279967981533	0.00055380517870449	0.2328139555311	0.25420910705775
cg27331292	chr9	SH2D3C;SH2D3C;SH2D3C;SH2D3C;SH2D3C;SH2D3C	Body;5'UTR;5'UTR;Body;Body;Body	Island	0.761721271429547	0.896893258925913	6.81088166047348	0.000553891254800646	0.2328139555311	0.273419665271907
cg08858426	chr17			N_Shelf	-0.509604016333206	2.02505517532056	-6.68963072324359	0.000555209658169066	0.2328139555311	0.271224390020824
cg04905829	chr12	CYP27B1;CYP27B1	5'UTR;1stExon	S_Shore	0.542750258960871	0.223843829119886	6.68838605788141	0.000555762412013587	0.2328139555311	0.245766220761701
cg04234540	chr5			OpenSea	0.49206763022992	2.09012251736025	6.68677491346048	0.000556478857762109	0.2328139555311	0.269383725111796
cg14642432	chr16	A2BP1;A2BP1	5'UTR;5'UTR	Island	-0.661189419607144	-1.38664710587155	-6.80204168234492	0.000557689006128022	0.2328139555311	0.253155381324007
cg05051957	chr8	CHRAC1;CHRAC1	Body;Body	Island	-0.509185620311294	-2.52637069081675	-6.74827353228871	0.000557720746769126	0.2328139555311	0.259909833702802
cg03827337	chr5	RGS7BP	TSS1500	Island	0.518949743117724	-1.5886805397969	6.68347883321797	0.000557947871386593	0.2328139555311	0.244861612883766
cg10584209	chr5	CCNO	Body	Island	0.446339116424831	-2.27411370599236	6.68260583935263	0.000558337697633709	0.2328139555311	0.266694794482081
cg26199493	chr1	LIN9	TSS1500	S_Shore	0.47784873535105	-2.79529790433089	6.7467370491784	0.000559191180934805	0.2328139555311	0.265780033224693
cg00800896	chr5			OpenSea	0.546553743218345	2.00749869653236	6.69276320627071	0.000559311362617928	0.2328139555311	0.247086855291985
cg06231372	chr20	PXMP4;PXMP4	TSS200;TSS200	S_Shore	-0.564027733785145	-3.59074283810167	-6.79622517959214	0.000560204220669684	0.2328139555311	0.264386846510255
cg12110087	chr7	HOXA6	TSS1500	Island	0.685119704076156	-1.71748551684349	6.79617938905219	0.00056022407358599	0.2328139555311	0.247035948595981
cg21252609	chr6	EHMT2;EHMT2	Body;Body	N_Shelf	0.45875094954099	2.94451710033455	6.67632471856251	0.000561151709249613	0.2328139555311	0.262328115366248
cg24650748	chr5			OpenSea	-0.461208491422809	3.49419399298907	-6.67621434707003	0.000561201302368054	0.2328139555311	0.250595383065257
cg07033624	chr13			N_Shore	0.542771683580338	-1.63401139533788	6.67252372588154	0.000562862508489089	0.2328139555311	0.237888690575189
cg08297082	chr21	SIM2;SIM2	Body;Body	Island	-0.540305018024241	-2.15404054377891	-6.71802640106056	0.000565148711513368	0.2328139555311	0.24652697716711
cg18432895	chr8	DUSP4;DUSP4;DUSP4	Body;5'UTR;1stExon	N_Shore	0.543980247495547	-0.202028748658883	6.66606755826375	0.000565782133945079	0.2328139555311	0.230480122182045
cg15950273	chr14	TRAF3;TRAF3;TRAF3	Body;Body;Body	OpenSea	-0.699181187900593	2.72760178229369	-6.78301490296735	0.000565965457254053	0.2328139555311	0.242710755574258
cg04746914	chr3	SLC6A20;SLC6A20	3'UTR;3'UTR	OpenSea	0.470659941241944	2.52331972531871	6.66548893788387	0.000566044647620424	0.2328139555311	0.25563217878717
cg13303069	chr2	TCF7L1	Body	Island	0.501451598144278	-1.54852302256244	6.66536158299726	0.000566102445912095	0.2328139555311	0.233343085333692
cg17873612	chr1			N_Shore	0.524601340060353	0.836510928207228	6.66414977604114	0.000566652747403095	0.2328139555311	0.231966977789196
cg24172509	chr5	PCDHGA4;PCDHGB5;PCDHGA6;PCDHGA1;PCDHGA8;PCDHGA5;PCDHGB1;PCDHGB5;PCDHGB4;PCDHGA3;PCDHGA2;PCDHGA7;PCDHGB2;PCDHGB3	Body;1stExon;Body;Body;Body;Body;Body;1stExon;Body;Body;Body;Body;Body;Body	N_Shore	-0.596454859506379	0.138091722397	-6.66401392883899	0.000566714476152064	0.2328139555311	0.23406430291265
cg23628684	chr21	CCT8	TSS200	Island	-0.406365529591317	-3.47437759964405	-6.69254574955381	0.000566882407601204	0.2328139555311	0.234021359583637
cg26415516	chr6	IPCEF1;OPRM1;IPCEF1;IPCEF1	3'UTR;Body;3'UTR;3'UTR	OpenSea	0.540928491493664	1.59635721073359	6.66321351672834	0.00056707833900384	0.2328139555311	0.238124609207226
cg03108827	chr4	C4orf44;C4orf44	TSS1500;TSS1500	N_Shore	0.510389469797231	1.87035907438522	6.66196352094913	0.000567647117028583	0.2328139555311	0.253349164805091
cg12248672	chr7			N_Shore	-0.551183290837744	0.368514964282316	-6.66145947029805	0.00056787665754263	0.2328139555311	0.253022621158096
cg20874827	chr12			Island	-0.570582204361488	-0.970381120059304	-6.6607717408612	0.000568190015873907	0.2328139555311	0.233591250944492
cg00841151	chr7	MUC12	TSS1500	S_Shelf	-0.622331847814498	-2.349961426991	-6.77778649267672	0.000568264511897537	0.2328139555311	0.252986361039522
cg03626208	chr12	CACNA1C;CACNA1C;CACNA1C;CACNA1C;CACNA1C;CACNA1C;CACNA1C;CACNA1C;CACNA1C;CACNA1C;CACNA1C;CACNA1C;CACNA1C;CACNA1C;CACNA1C;CACNA1C;CACNA1C;CACNA1C;CACNA1C;CACNA1C;CACNA1C;CACNA1C;CACNA1C	Body;Body;Body;Body;Body;Body;Body;Body;Body;Body;Body;Body;Body;Body;Body;Body;Body;Body;Body;Body;Body;Body;Body	OpenSea	-0.490630022104606	2.21301950048598	-6.65924654039407	0.000568885670075954	0.2328139555311	0.230859486729866
cg14638840	chr8	CHMP4C	TSS200	N_Shore	-0.590364671039848	-2.45282124616173	-6.77590023084398	0.00056909658773503	0.2328139555311	0.233717907291402
cg03716032	chr8			N_Shelf	0.561203396113109	0.643265189810814	6.65782038532677	0.000569537034293373	0.2328139555311	0.230989008883228
cg01043710	chr6			OpenSea	-0.449595739199473	2.64584665596256	-6.65773939638102	0.00056957404987084	0.2328139555311	0.238863665536336
cg15674432	chr6	SLC26A8;SLC26A8	5'UTR;5'UTR	N_Shelf	0.541680874131976	-0.335344923966023	6.65669902558857	0.000570049791792035	0.2328139555311	0.225024514638487
cg25741533	chr19			Island	-0.731341377904239	-0.168397803875317	-6.77303001157352	0.000570365408042882	0.2328139555311	0.241074097819701
cg02450959	chr8	THAP1;THAP1;THAP1;THAP1	1stExon;1stExon;5'UTR;5'UTR	N_Shore	0.391785165434797	-3.04576457856379	6.65567714875041	0.000570517521198384	0.2328139555311	0.225797914033657
cg12654199	chr17	RPTOR;RPTOR	Body;Body	OpenSea	-0.494940133542199	1.61844664914039	-6.65502742970913	0.000570815137271827	0.2328139555311	0.225321520062439
cg09923314	chr9	ZNF169	5'UTR	Island	-0.43376871618439	-2.54358184497297	-6.65496239397451	0.000570844937936139	0.2328139555311	0.228135710740153
cg23191576	chr6	DLL1	Body	Island	-0.478508178127429	2.29594212188044	-6.65469459060577	0.000570967669587623	0.2328139555311	0.234043456159806
cg21147944	chr13	TFDP1;TFDP1	Body;Body	S_Shelf	0.574075580614315	2.53655768121533	6.76256993616059	0.000571147479863001	0.2328139555311	0.241108964687529
cg02004499	chr7	SDK1;SDK1	Body;Body	OpenSea	-1.55980463649814	3.50516988522269	-6.76859914555828	0.000572330544486675	0.2328139555311	-0.629152258576348
cg08744010	chr5			Island	-0.420716719712795	-3.27681243754857	-6.67975854994077	0.000572734586855825	0.2328139555311	0.230704991369779
cg27149567	chr21	PCBP3;PCBP3	Body;Body	N_Shelf	0.570988106032643	0.710896314538172	6.65050612218889	0.000572891153302539	0.2328139555311	0.229581486460901
cg06080459	chr10			Island	0.503019432746554	2.56148278849291	6.65029896576654	0.000572986479412282	0.2328139555311	0.228563214140241
cg04547425	chr17	ATP5H;KCTD2;ATP5H	TSS200;TSS200;TSS200	Island	-0.353722092905159	-3.52472363873932	-6.6494749583441	0.000573365839109898	0.2328139555311	0.226296907464388
cg09372750	chr14	SLC22A17	TSS1500	S_Shore	0.596812019708411	1.7137162578671	6.74424149181092	0.000573627424696319	0.2328139555311	0.245438314544499
cg13627197	chr22	TOP1P2;PIWIL3	TSS200;5'UTR	S_Shore	-0.537205753342739	1.27857187608774	-6.64468790706401	0.00057557543518719	0.2328139555311	0.238277495108065
cg27227377	chr16	GCSH;GCSH;LOC100329108	Body;Body;Body	N_Shore	-0.602691878667195	-2.81144416712158	-6.76018554542246	0.000576083594684325	0.2328139555311	0.242065573648732
cg07686248	chr19	RAB11B	TSS200	Island	0.41280627370394	-2.8499045252351	6.64298434122075	0.000576364121756641	0.2328139555311	0.224719964122803
cg00137209	chr3	PLS1	TSS1500	N_Shore	-0.40569871406316	-2.92957172307378	-6.64169304954835	0.000576962768106838	0.2328139555311	0.220328694949895
cg26862185	chr12	USP5;USP5;CDCA3	TSS200;TSS200;TSS1500	Island	0.451503646776278	-3.66712028524767	6.75806549533681	0.000577033755581213	0.2328139555311	0.240747625802586
cg03208218	chr5	SERINC5	Body	N_Shore	-0.392689926155051	-3.10076744144567	-6.64094606717167	0.00057730939724851	0.2328139555311	0.220044294105022
cg15714599	chr13	IRS2	1stExon	Island	-0.518772981907489	4.06280526876109	-6.66832198886609	0.000577678315607003	0.2328139555311	0.233822209811183
cg22933582	chr5			OpenSea	0.457917686508329	2.691777112477	6.63892039877653	0.000578250591403632	0.2328139555311	0.217613928183265
cg00634542	chr2	SLC11A1	Body	N_Shore	-0.471572131231758	3.26547299473969	-6.63832938797496	0.000578525527089191	0.2328139555311	0.178746594424778
cg01936091	chr4	ABLIM2;ABLIM2;ABLIM2;ABLIM2;ABLIM2;ABLIM2;ABLIM2	Body;Body;Body;Body;Body;Body;Body	N_Shore	0.447858364204252	3.61835588739703	6.63667727179207	0.000579294881313166	0.2328139555311	0.236928478870268
cg12299361	chr1			S_Shelf	0.574378882358785	0.890239104992761	6.63606968176409	0.000579578118165598	0.2328139555311	0.215797868661101
cg25416153	chr18			Island	0.729478612948924	-1.54776857272624	6.75088797793602	0.000580264005939815	0.2328139555311	0.219283336362986
cg11265839	chr12	ELK3	Body	S_Shelf	-0.530931740877353	0.606482585656717	-6.63361906723391	0.000580722123213513	0.2328139555311	0.213314099204805
cg03024212	chr19			S_Shelf	-0.655760535117297	1.27438946075416	-6.74984880358669	0.000580733413428225	0.2328139555311	0.223102943058112
cg20438472	chr3	EPHB3	Body	S_Shelf	0.530043407827544	0.398428892582989	6.63291508107739	0.000581051240075852	0.2328139555311	0.216951919054628
cg00827173	chr12	NCOR2;NCOR2	Body;Body	S_Shore	0.47767554987983	3.0125378399974	6.63260226876061	0.00058119755006005	0.2328139555311	0.234274692437032
cg14228452	chr8			OpenSea	-0.482707730789675	-2.34894190187942	-6.63209746331302	0.000581433749188233	0.2328139555311	0.215123394058288
cg25644095	chr19	TLE2;TLE2;TLE2	TSS1500;Body;TSS1500	S_Shore	-0.710107380764459	1.84743684430691	-6.74599066084905	0.000582480017219989	0.2328139555311	0.223740848345836
cg13640690	chr9	LOC100129066	Body	OpenSea	-0.45354789813272	-2.40759118354782	-6.62700536019788	0.000583822526550252	0.2328139555311	0.212453943433419
cg27274558	chr2	C2orf56;C2orf56;CEBPZ	TSS200;TSS200;1stExon	Island	0.395921977401982	-2.97848258455812	6.62693766909685	0.000583854357232467	0.2328139555311	0.215346240238106
cg06666727	chr8	KIFC2	Body	N_Shore	0.50743182063418	1.2334610401675	6.62676528663201	0.000583935426393961	0.2328139555311	0.206113230941632
cg24422900	chr19	GMIP	Body	N_Shore	0.576992381044976	-2.78605924421573	6.74225510249462	0.000584176900016251	0.2328139555311	0.216467914565913
cg21157923	chr9	LCN10	TSS1500	N_Shelf	0.562241040076242	0.857491482046965	6.62334549941664	0.000585546381930764	0.2328139555311	0.211672406493689
cg23967873	chr10	UNC5B	Body	Island	-0.39081467793958	-3.15094180240741	-6.62324743392319	0.00058559265276922	0.2328139555311	0.228174583295138
cg13469504	chr9	SEMA4D;SEMA4D	3'UTR;Body	N_Shelf	0.522331789499342	4.28661452896859	6.64237783065834	0.000585754372237596	0.2328139555311	0.209812395910192
cg05379454	chr16	PSMB10;PSMB10	1stExon;5'UTR	S_Shore	0.555213067890082	-2.83809356121665	6.73675517253307	0.000586685635527792	0.2328139555311	0.220150260890758
cg20169766	chr1	PDE4B;PDE4B;PDE4B	Body;Body;Body	OpenSea	0.477808853833397	2.52290457019821	6.61920818548354	0.000587502169840704	0.2328139555311	0.209029471132262
cg08355045	chr6			OpenSea	0.694505476424462	0.890287059388172	6.73337284397265	0.000588234617422435	0.2328139555311	0.225357047715373
cg06818605	chr7	ZNF783	Body	Island	-0.801914480811792	-2.42381240174284	-6.73116448393514	0.000589248509312058	0.2328139555311	0.218793425286102
cg10614045	chr11	DBX1	TSS1500	Island	-0.455700465131114	-2.19518279800796	-6.61549264635741	0.000589264973383039	0.2328139555311	0.205025969233026
cg01247987	chr10			OpenSea	-0.550030553046259	1.67654773160548	-6.63690024143978	0.000589818512960225	0.2328139555311	0.222586053425224
cg27211402	chr12	CCDC53	TSS200	Island	0.467164488010838	-2.68963815217383	6.63704742787422	0.000590605847734279	0.2328139555311	0.212496598634434
cg10838410	chr12	IFFO1;IFFO1;IFFO1	Body;TSS1500;Body	S_Shore	-0.531018779578092	1.86704331959578	-6.61811125585529	0.000590739001604936	0.2328139555311	0.221148656339857
cg11498740	chr14	MOAP1;C14orf109;C14orf109	5'UTR;TSS1500;TSS1500	N_Shore	0.416539911885023	-2.63296361880826	6.60910351632542	0.000592310461522428	0.2328139555311	0.196938214758827
cg14313443	chr15	SMAD6;SMAD6	Body;1stExon	Island	0.443119804223246	-3.29963277076682	6.69240851503747	0.000592554943860551	0.2328139555311	0.20080118290028
cg13223754	chr6	HLA-E	TSS200	N_Shore	-0.407488944633227	-3.50043484026109	-6.67345495399068	0.000593347931639569	0.2328139555311	0.218143968275198
cg11572225	chr4			N_Shore	0.554993013239624	-0.486628678518021	6.60678180270073	0.000593421621070799	0.2328139555311	0.217410840603375
cg13531637	chr2	HDAC4	Body	N_Shore	0.559657910525413	3.24296496919848	6.70342972951333	0.000594067809927216	0.2328139555311	0.199864119346751
cg14588003	chr15			OpenSea	0.702358432023215	1.42364130725975	6.71699751248508	0.00059580091200937	0.2328139555311	0.202040614477501
cg12143784	chr7			S_Shore	0.525700677016388	-1.52645551195061	6.60157467319196	0.000595922441725491	0.2328139555311	0.213999755667334
cg08996788	chr3	C3orf21	TSS1500	Island	-0.330883049031753	-3.90785908767988	-6.60128847828295	0.000596060242657482	0.2328139555311	0.196724813941721
cg05407555	chr14			N_Shore	-0.718385940472159	3.30630069759082	-6.71586627290225	0.000596327736238423	0.2328139555311	0.214400486146771
cg25542041	chr9	LHX6;LHX6	Body;Body	Island	0.67492233505179	-0.795014624409052	6.70965970546472	0.000596992886518745	0.2328139555311	0.19424446915993
cg15605235	chr1	C1orf228	Body	Island	-0.665756861101372	1.90732373826486	-6.7139967044663	0.0005971995817441	0.2328139555311	0.213228197228061
cg11173131	chr20	C20orf123	TSS200	OpenSea	-0.591364250546401	0.531710862905059	-6.59872643200564	0.000597295482272802	0.2328139555311	0.19008588846421
cg02198044	chr15	NEDD4	TSS1500	S_Shore	0.535482110124383	-1.980317992866	6.63077632794851	0.000597809701635121	0.2328139555311	0.211806820154879
cg02913568	chr3			OpenSea	0.497830524017669	2.29391811225506	6.59734906237063	0.000597960768528445	0.2328139555311	0.190813891304749
cg25539589	chr21	DIP2A;DIP2A;DIP2A;DIP2A;DIP2A;DIP2A;DIP2A	TSS1500;TSS1500;TSS1500;TSS1500;TSS1500;TSS1500;TSS1500	N_Shore	0.436891004624353	-3.10700773166547	6.6247537878109	0.000600410014267673	0.2328139555311	0.188294833933806
cg05331791	chr20	ZBTB46	Body	Island	0.529749307370799	3.3266917938083	6.63962871384419	0.000600411312819772	0.2328139555311	0.189480671166907
cg17152423	chr12	FBRSL1	TSS1500	N_Shore	-0.580029038950148	-0.822691004870772	-6.59183985031325	0.000600630307585588	0.2328139555311	0.20761345603863
cg07811933	chr7			N_Shore	0.559936769666171	-0.507097091042699	6.59022579690459	0.000601415002323199	0.2328139555311	0.206553432873745
ch.12.29902758F	chr12			OpenSea	-0.566570019425815	-2.04115898050007	-6.68574307556272	0.000601429271833844	0.2328139555311	0.206935103766956
cg12218389	chr1	CLCNKB	TSS200	OpenSea	0.663650150207994	0.31821415452609	6.69939408481576	0.000601786570473172	0.2328139555311	0.207060244265048
cg26251382	chr1	CAMTA1	TSS200	Island	-0.428913662941362	-3.10344877203601	-6.62771356551565	0.000601814974938577	0.2328139555311	0.206458615396412
cg06383546	chr7	TAX1BP1;TAX1BP1	TSS1500;TSS1500	N_Shore	-0.387358805929662	-2.90483931105883	-6.5889930333786	0.000602015120626777	0.2328139555311	0.184078424016393
cg13097090	chr14	C14orf115	TSS200	OpenSea	-0.48805786610674	2.49756154401945	-6.58786926038098	0.000602562780763301	0.2328139555311	0.184046329067068
cg17943663	chr17	CDK3	3'UTR	N_Shore	0.51432879866225	-1.22088162637732	6.58598164483575	0.000603483980454143	0.2328139555311	0.186329990999611
cg01076272	chr16			Island	0.51455289693554	-1.42562932690613	6.58590623462195	0.00060352081594982	0.2328139555311	0.184058380331327
cg05875066	chr14	KIF26A	Body	Island	-0.591874863755498	2.51346372407094	-6.70045682320608	0.000603557746962363	0.2328139555311	0.204663225854858
cg07428089	chr2	ATP5G3;ATP5G3;ATP5G3	5'UTR;1stExon;5'UTR	Island	0.359638898158522	-3.26218340650142	6.58417281960882	0.000604368246355758	0.2328139555311	0.177834551957818
cg11724942	chr1	ROR1;ROR1	Body;Body	OpenSea	-0.496200548482208	2.75233391412843	-6.58339488084806	0.000604749008538156	0.2328139555311	0.188780728451636
cg01376469	chr22	TRABD	Body	N_Shore	0.48645882118861	1.95935819323866	6.58099277781837	0.000605926457679079	0.2328139555311	0.177922232858438
cg05695925	chr2			OpenSea	0.461413492480986	3.24697029213819	6.5805905749837	0.000606123864353024	0.2328139555311	0.182076161257754
cg18105134	chr13	PROZ	Body	OpenSea	0.624917575791619	2.56745913416934	6.69430757393446	0.000606471105346332	0.2328139555311	0.200856395185822
cg00656820	chr2	ALS2CR4;ALS2CR4	Body;Body	N_Shore	0.493291411699243	1.41779332797962	6.57968375927657	0.000606569212974788	0.2328139555311	0.180422988006946
cg14373380	chr1	ZBTB17	3'UTR	N_Shore	0.517839941388595	1.82476848598329	6.57739689949848	0.000607693988233261	0.2328139555311	0.178753585878787
cg14242895	chr11	MLL	3'UTR	OpenSea	0.609336715371576	-0.0925611788127517	6.59153466634024	0.000607698449275524	0.2328139555311	0.188649319042296
cg08713367	chr6	TMEM217;TMEM217;TBC1D22B;TMEM217	TSS200;1stExon;TSS200;5'UTR	Island	-0.379255751760494	-3.00782269901799	-6.5766787432963	0.000608047702124712	0.2328139555311	0.173984378097487
cg25260114	chr11	RDX	5'UTR	N_Shore	-0.416517577128335	-2.56399712382429	-6.57661590512073	0.000608078663094149	0.2328139555311	0.173470770909088
cg26021627	chr8	FAM150A	TSS1500	S_Shore	-0.568385730311807	-0.804187442226996	-6.57542095362345	0.000608667771777195	0.2328139555311	0.193456860983024
cg09249152	chr2			OpenSea	0.60951575176811	1.84560389798424	6.68740548419684	0.000609760468762631	0.2328139555311	0.19650816133495
cg07155223	chr1	ESRRG	5'UTR	N_Shore	-0.744593335594653	0.138775700290507	-6.68679659146556	0.000610051637660348	0.2328139555311	0.178516405347113
cg02049955	chr11	SCN2B	Body	OpenSea	0.558723927668593	0.368138797722984	6.5719253010714	0.000610394887749126	0.2328139555311	0.174060071904043
cg01493379	chr2	COL6A3;COL6A3;COL6A3	Body;Body;Body	OpenSea	0.47039541511318	2.33048644540823	6.5688642402247	0.000611911905285019	0.2328139555311	0.175514729785765
cg26396492	chr20	RIN2	Body	OpenSea	0.605570545571257	-0.395042895668911	6.57829783236925	0.00061315178524072	0.2328139555311	0.17942875185052
cg04446749	chr5	CDK7	TSS200	Island	0.375400374243908	-3.50607199408086	6.5663411863616	0.0006131655496088	0.2328139555311	0.173936857570885
cg21884796	chr12	CELA1	TSS1500	OpenSea	0.463032174956752	2.59405987479882	6.56270115086444	0.000614979395106065	0.2328139555311	0.169511648682046
cg02738255	chr20	PYGB	Body	S_Shelf	0.606660008008867	2.95873021903723	6.67516655296776	0.000615643936225562	0.2328139555311	0.167802686861436
cg14729962	chr13	DNAJC15;DNAJC15	5'UTR;1stExon	Island	0.592121344060916	-1.66747436636531	6.62194986130665	0.000615920281509081	0.2328139555311	0.168698116954719
cg01918487	chr4	TMEM128	TSS200	Island	0.428074341226199	-3.64867985677895	6.67349412343648	0.000616452973038067	0.2328139555311	0.187726360577914
cg05696353	chr10	PTPLA	Body	Island	-0.417634565545001	-3.16379351462323	-6.58873120861467	0.000616842164186678	0.2328139555311	0.186379103713336
cg02587988	chr15	RASGRF1;RASGRF1;RASGRF1	Body;Body;5'UTR	OpenSea	0.543901194076441	1.27612426028824	6.55843322783732	0.000617113971450485	0.2328139555311	0.165438265939662
cg01437998	chr11	OR4D10	TSS1500	OpenSea	-0.478996061749056	2.92499825087262	-6.55792368706602	0.000617369383227119	0.2328139555311	0.169866597597538
cg03190505	chr2			N_Shore	0.458765830342822	-3.34285787629417	6.66973279395961	0.000618276995330042	0.2328139555311	0.180765580301542
cg17128823	chr12	GALNT4;WDR51B	TSS1500;TSS200	Island	-0.347235710175257	-3.74790825682748	-6.55504907132856	0.000618812585454365	0.2328139555311	0.166248510671035
cg06839388	chr14			OpenSea	-0.515854862159159	2.17297254015326	-6.55478703367456	0.000618944334119253	0.2328139555311	0.165498045565721
cg10829727	chr17	SLC16A5	5'UTR	Island	-0.570549813666929	-1.66346390127941	-6.58607300340321	0.000619961679557078	0.2328139555311	0.167954235797056
cg01671881	chr20	C20orf71;C20orf71	TSS1500;TSS1500	OpenSea	-0.494402475215397	1.86801767612957	-6.55269907388042	0.000619995280971099	0.2328139555311	0.168725541971004
cg18921954	chr5			S_Shore	-0.824321796080126	0.0547459828695595	-6.66613661057681	0.000620026750879202	0.2328139555311	0.183072151673282
cg04767283	chr14	RAGE	Body	Island	-0.463724471801341	2.67166584997774	-6.55114123337762	0.000620780733994501	0.2328139555311	0.161284018619927
cg11214889	chr18	CLUL1;CLUL1	5'UTR;1stExon	OpenSea	0.463373731077518	-2.20731930890368	6.55029154253162	0.000621209624056984	0.2328139555311	0.159951199622387
cg20157095	chr11	ALDH3B1;ALDH3B1;ALDH3B1	5'UTR;5'UTR;5'UTR	OpenSea	0.483644765384614	1.60217574738406	6.54972147745746	0.000621497560871025	0.2328139555311	0.155813238699939
cg04317399	chr7	HOXA4	1stExon	Island	0.762569712390306	-2.22485990856623	6.66258549178567	0.000621760182844996	0.2328139555311	0.164561834079433
cg25153629	chr1	PRDM16;PRDM16	Body;Body	OpenSea	0.61648706661848	1.60824159439348	6.6582740074535	0.000622682778139568	0.2328139555311	0.16488239186466
cg04740898	chr17	BZRAP1;BZRAP1	Body;Body	S_Shore	0.532498557986496	1.31439855212455	6.54365306613709	0.000624572199400922	0.2328139555311	0.155459860407325
cg27078824	chr6	SLC29A1;SLC29A1;SLC29A1;SLC29A1	1stExon;5'UTR;5'UTR;1stExon	Island	-0.407846581440411	-2.67760693451632	-6.5424909156638	0.000625163008319616	0.2328139555311	0.175053742860822
cg00080423	chr5			OpenSea	0.562259468695696	1.76466718934325	6.58441118298271	0.00062542769392264	0.2328139555311	0.163068198961713
cg03743982	chr16	LDHD;LDHD	TSS200;TSS200	S_Shore	0.529048293590694	-0.955551915186931	6.54062434043149	0.000626113272981909	0.2328139555311	0.166805288499377
cg09330153	chr10	KIAA1217	TSS1500	N_Shore	-0.505818183522218	-2.22745726271218	-6.56879829300345	0.000627694737958754	0.2328139555311	0.172238733516521
cg14127954	chr21	KCNE2	TSS200	OpenSea	0.533877548540068	1.1483793223056	6.53691358085455	0.000628007332833927	0.2328139555311	0.17135432130195
cg19402179	chr1			OpenSea	0.535182445754885	1.73600065106491	6.53587342003356	0.000628539435429663	0.2328139555311	0.155562153910921
cg12002589	chr9	LHX2	Body	Island	0.5613967071227	-1.05095045987568	6.53554798017013	0.000628706023088225	0.2328139555311	0.159969837463686
cg02995877	chr8	TRAPPC9;TRAPPC9	Body;Body	N_Shore	-0.534266713964572	2.85866061420986	-6.61379880098264	0.000629059863300428	0.2328139555311	0.171079265321044
cg01805904	chr16	ZNF23	Body	OpenSea	0.461377197823093	2.25492271268205	6.53184903520249	0.000630603022658972	0.2328139555311	0.14665393665594
cg13407464	chr15			N_Shore	0.50250529629261	-1.66789167694889	6.53126089765088	0.000630905253391584	0.2328139555311	0.145292063464228
cg23025459	chr1	PRDM16;PRDM16	Body;Body	OpenSea	0.529595897877166	-0.489652740212402	6.53019326741037	0.000631454309710661	0.2328139555311	0.166891463680597
cg17130486	chr12			OpenSea	0.523768786358477	1.31088880697648	6.52987355563369	0.000631618836433558	0.2328139555311	0.145424408272352
cg15638898	chr10	C10orf28	5'UTR	S_Shore	0.613641002807461	-2.16439368722494	6.64171814778922	0.00063205986876475	0.2328139555311	0.167577569865542
cg26283127	chr17	WDR81;WDR81;WDR81;WDR81	Body;Body;Body;Body	S_Shelf	0.438259626397915	3.05545697553858	6.52781516240552	0.000632679284335921	0.2328139555311	0.145250814403945
cg08246090	chr14			OpenSea	0.555965849800211	1.07407589360336	6.52650426276574	0.000633355702044909	0.2328139555311	0.148496105208529
cg23668057	chr17	SYNGR2	TSS1500	N_Shore	-0.531038596336174	1.64268196045142	-6.52495736595719	0.000634154961229145	0.2328139555311	0.145625825424523
cg03881961	chr11	APLP2;APLP2;APLP2;APLP2;APLP2;APLP2;APLP2;APLP2;APLP2;APLP2	Body;Body;1stExon;5'UTR;5'UTR;5'UTR;1stExon;1stExon;1stExon;5'UTR	Island	-0.420732009895253	-2.68582492599356	-6.52477118953553	0.000634251233932441	0.2328139555311	0.142671124232934
cg27038428	chr8	RNF139	TSS1500	N_Shore	-0.587412874108217	-1.47226145929418	-6.56039456591798	0.000634457222492788	0.2328139555311	0.144425164202199
cg18184975	chr20	GFRA4;GFRA4	TSS200;TSS200	S_Shelf	0.458972329045021	2.39555088914226	6.52407683795901	0.000634610434403853	0.2328139555311	0.14805666980063
cg21237418	chr17	RAB34;RAB34;RAB34;RAB34;RAB34;RAB34;RAB34	TSS200;Body;Body;Body;TSS200;Body;Body	Island	-0.483006370565305	-1.49881289931998	-6.52260591590741	0.000635372140292763	0.2328139555311	0.161845843693576
cg15727185	chr17	TEKT1	TSS200	OpenSea	0.48149512778001	-2.58138546090165	6.57299285248506	0.000636506579417511	0.2328139555311	0.161215377469236
cg11416874	chr5	CSNK1A1;CSNK1A1	Body;Body	N_Shore	0.444963502985891	-2.32803672407618	6.51987809599759	0.000636787500926217	0.2328139555311	0.140156951339724
cg03497477	chr17	HRNBP3	3'UTR	OpenSea	0.523715859153685	-0.166120182335655	6.5185514472576	0.000637477155780099	0.2328139555311	0.159146568546866
cg10425754	chr16			Island	0.565778294617607	-1.28656166079137	6.51821915810419	0.000637650029671406	0.2328139555311	0.142324753115984
cg27324576	chr3	VEPH1;VEPH1;VEPH1;VEPH1;VEPH1;VEPH1	Body;Body;Body;Body;Body;Body	OpenSea	0.67554692877498	1.0478167511166	6.62701547752586	0.000639434925663363	0.2328139555311	0.140642785825208
cg25077389	chr14	SRP54;SRP54	TSS1500;TSS1500	N_Shore	0.378417537874176	-3.2758671044339	6.51396614681239	0.000639867423865573	0.2328139555311	0.140197471844044
cg15885672	chr17	C17orf82	TSS1500	Island	-0.521673629856281	0.458661044367906	-6.51375434672468	0.000639978081330551	0.2328139555311	0.13452929176422
cg10461261	chr15			N_Shore	0.459685950060583	2.16794892900354	6.51284258143014	0.000640454694810075	0.2328139555311	0.135602958610082
cg01074657	chr1	GIPC2	TSS200	N_Shore	-0.760835100085626	0.684369294921954	-6.62499193323149	0.000640457706183467	0.2328139555311	0.156921364079654
cg03338584	chr11	RNH1;RNH1;RNH1;RNH1;RNH1;RNH1;RNH1;RNH1	TSS1500;TSS200;TSS200;TSS200;TSS1500;TSS200;TSS1500;TSS1500	Island	0.55037336071608	-2.61660892447765	6.62445849864702	0.000640727639339518	0.2328139555311	0.136066281330936
cg14623715	chr6	PDE7B	Body	OpenSea	-0.512059126845179	1.08479034928493	-6.51213758680471	0.000640823500942164	0.2328139555311	0.134647418129376
cg25321720	chr22	BCR;BCR	Body;Body	S_Shore	0.592758123613176	-0.75184366373447	6.51049863003337	0.000644563686709537	0.2328139555311	0.132355419593947
cg26589025	chr4	SORBS2;SORBS2	5'UTR;1stExon	OpenSea	0.872182926742598	0.105492313317594	6.61649778483689	0.000644771606067246	0.2328139555311	0.140581369907276
cg01556017	chr12			Island	-0.370243599726014	-3.34440141874939	-6.50459855689341	0.000644782699103409	0.2328139555311	0.149841195358001
cg19547192	chr7	PTPRN2;PTPRN2;PTPRN2	Body;Body;Body	N_Shore	0.602721686988052	2.06491910784124	6.61456710062171	0.000645756801818057	0.2328139555311	0.13491007977261
cg01626899	chr17	SPAG5	Body	Island	-0.459517610040813	-2.13261044303638	-6.50218980497598	0.000646053593057963	0.2328139555311	0.129018711924707
cg06997767	chr8	TRPS1	Body	OpenSea	0.675536060941494	1.18119885793918	6.61305958955773	0.000646527265511812	0.2328139555311	0.134330477886063
cg26644779	chr4	ZFYVE28	Body	S_Shelf	-0.498690931360532	2.38703333881391	-6.49990063542046	0.000647264058993394	0.2328139555311	0.127755257893631
cg14557825	chr1			N_Shelf	0.458827674724444	-3.35221948879579	6.60702635552848	0.00064962137152731	0.2328139555311	0.129413149872664
cg24157892	chr17			Island	-0.506573225847239	0.899416228087761	-6.49493971024721	0.000649896239256313	0.2328139555311	0.120770166756047
cg04096368	chr21	SLC37A1	Body	N_Shore	0.4686794717995	1.94927884386435	6.49479305653807	0.000649974237919394	0.2328139555311	0.120247404016534
cg18105315	chr1	MANEAL;MANEAL;MANEAL	1stExon;1stExon;TSS1500	Island	-0.502655216628794	-1.50236155761682	-6.49304737139424	0.000650903516791546	0.2328139555311	0.120068689309092
cg13908523	chr3	PRKCD;PRKCD	TSS1500;TSS1500	Island	0.385301565816711	-4.09454092941416	6.6038427858127	0.00065126092046763	0.2328139555311	0.143397419396497
cg22378919	chr1	TBX15	5'UTR	N_Shore	0.622439829870095	0.362100132875116	6.53608038745319	0.000651583266099037	0.2328139555311	0.123332364034645
cg16466421	chr10	IPMK;CISD1	TSS1500;Body	Island	0.646367141491653	-3.61523219364199	6.60247424553392	0.000651967188253138	0.2328139555311	0.127461040704907
cg10455321	chr11			S_Shelf	0.550364473483835	1.34586614601329	6.49005800031016	0.000652498389735396	0.2328139555311	0.123173097621871
cg14046365	chr2	NMI;NMI	5'UTR;1stExon	Island	-0.496317752529727	-2.4253055298569	-6.53106216682786	0.000653986058414522	0.2328139555311	0.129037563511108
cg01239922	chr5	LRRC14B	TSS1500	N_Shore	0.581312793584403	0.0168240620999259	6.4870918949211	0.000654085284771558	0.2328139555311	0.120468583768226
cg22192489	chr5			OpenSea	0.538774954720261	0.232813104163413	6.48608871247029	0.000654622999182692	0.2328139555311	0.115881035104401
cg13120548	chr4			OpenSea	0.514276578765948	0.775627765250935	6.48566735826945	0.000654848999945327	0.2328139555311	0.127235729149689
cg02811702	chr13			N_Shore	-0.667636952152358	2.37601055239697	-6.59595162345384	0.000655345492830675	0.2328139555311	0.136687966268196
cg02840828	chr18	CNDP1	TSS200	OpenSea	-0.500312365723297	2.3089511223419	-6.48269955845831	0.000656443370922769	0.2328139555311	0.120735226818817
cg05365033	chr19	CRTC1;CRTC1	3'UTR;3'UTR	S_Shore	-0.477286079739865	2.5092168053401	-6.48173371273376	0.00065696320625663	0.2328139555311	0.134537914307684
cg16057915	chr1	PEX14	3'UTR	OpenSea	-0.660475056995505	4.44495588303979	-6.59164806789293	0.000657585506014152	0.2328139555311	0.135574015715973
cg14381350	chr12	STX2;STX2	Body;Body	OpenSea	-0.499289147599647	1.7296589403076	-6.48013382126781	0.000657825336149459	0.2328139555311	0.115122256097802
cg01879488	chr11	CD44;CD44;CD44;CD44;CD44;CD44;CD44;CD44;CD44;CD44	5'UTR;1stExon;1stExon;5'UTR;1stExon;5'UTR;5'UTR;1stExon;1stExon;5'UTR	Island	-0.346029404947912	-3.36724664040703	-6.4775585809185	0.000659215778763948	0.2328139555311	0.109179849764963
cg01890417	chr1	ZNF644;ZNF644;ZNF644	TSS1500;TSS1500;TSS1500	S_Shore	-0.527641529074917	0.0310147640603153	-6.47721913523398	0.000659399306249696	0.2328139555311	0.120513128576277
cg15129777	chr11	EIF3F	TSS200	N_Shore	0.348380320539654	-3.7392433181375	6.47675094960379	0.000659652535558048	0.2328139555311	0.112573317194167
cg25563983	chr22	CECR7	TSS200	Island	0.609006220405266	-1.41822558416162	6.56500615902422	0.000661415036791028	0.2328139555311	0.130608342902756
cg26886976	chr17	CD300LD;C17orf77	TSS200;Body	OpenSea	-0.612679589066836	1.01051596554447	-6.55107339552412	0.000661621865629567	0.2328139555311	0.119030146408527
cg02315940	chr3	CLSTN2	TSS200	Island	-0.441173655552466	-2.26930729022844	-6.47121193433981	0.00066265693030527	0.2328139555311	0.119891742600361
cg01883217	chr16	DEF8;DEF8	5'UTR;5'UTR	Island	0.580249059817553	-2.25811182278059	6.58041121938801	0.000663476027657034	0.2328139555311	0.125146470220828
cg22664152	chr19			N_Shelf	-0.456897917376097	2.29743543587797	-6.46970300602939	0.000663478101706776	0.2328139555311	0.105159411274097
cg04757411	chr13	LMO7	Body	OpenSea	0.670041088152044	-0.0289695019457572	6.57220302099314	0.000663777308163115	0.2328139555311	0.111730169052522
cg16085568	chr12	PAH;PAH	5'UTR;1stExon	Island	0.450972645064951	-2.6699875880012	6.46913665427152	0.00066378661645457	0.2328139555311	0.107487440226802
cg14707834	chr11	SIGIRR;SIGIRR;SIGIRR	5'UTR;5'UTR;TSS1500	N_Shore	-0.774058180483804	1.9427598120956	-6.57783523557723	0.000664834948067301	0.2328139555311	0.112259444047375
cg11360230	chr7			OpenSea	0.525437018478193	0.249241919713588	6.46705673703182	0.000664921045080419	0.2328139555311	0.103499237421371
cg04893119	chr8	PI15	TSS1500	OpenSea	0.558895094655109	-0.244359769314662	6.46665807239812	0.000665138738800422	0.2328139555311	0.109783579798363
cg24523322	chr1	C1orf159	Body	Island	-0.467547882508862	2.76379035432683	-6.46630396938124	0.000665332167920074	0.2328139555311	0.106476450080281
cg15873123	chr12	DPPA3	TSS200	OpenSea	0.537033650038512	1.24923904840208	6.46260736091159	0.000667355303266415	0.2328139555311	0.119640953074473
cg16263701	chr12	HDAC7;HDAC7;HDAC7;HDAC7	5'UTR;1stExon;1stExon;5'UTR	Island	-0.383036031541034	-2.8925987149093	-6.46211484997344	0.000667625384658387	0.2328139555311	0.106361468653683
cg27528222	chr1	C1orf86	5'UTR	S_Shore	0.607371709495476	0.0290487526475223	6.48414631711813	0.000668422014805512	0.2328139555311	0.108434908199607
cg10842339	chr1	CHRM3	Body	OpenSea	0.778516222302482	3.61690343978887	6.57064198699403	0.000668646646752375	0.2328139555311	0.111562469427515
cg00927554	chr12	USP44;USP44	5'UTR;5'UTR	Island	-0.550712905762816	-1.65369313903481	-6.46743223515674	0.000669424781953777	0.2328139555311	0.100185218800215
cg22959667	chr2	SH3RF3;LOC100287216	TSS1500;Body	Island	-0.358926492231978	-3.17436867845603	-6.45769126037808	0.000670056808026381	0.2328139555311	0.0972267025348792
cg08788681	chr16	TEPP;TEPP	TSS1500;TSS1500	OpenSea	0.514497393504444	0.860688854132772	6.45703960754025	0.000670415846688319	0.2328139555311	0.0973865825580775
cg06676637	chr18	RAX	1stExon	Island	0.538775769105888	-1.41442136784949	6.45035933887475	0.000674109209088549	0.2328139555311	0.0953882929086038
cg05317714	chr8	KIFC2	Body	Island	0.713192545731685	-2.20568153301792	6.55969406654543	0.000674496367487786	0.2328139555311	0.114985641524089
cg20584732	chr15			OpenSea	0.541194641539953	-1.6967309648743	6.463004980354	0.000674609715222902	0.2328139555311	0.106462349129859
cg19011063	chr5			Island	1.17923841386477	-3.00311160992958	6.55838966190266	0.000675197263078225	0.2328139555311	0.109155424059966
cg23643360	chr10			OpenSea	-0.446147788489635	2.56044310608082	-6.44695683157218	0.000675999346638449	0.2328139555311	0.104822416826532
cg06569300	chr11	GAL3ST3	TSS1500	S_Shore	0.539013159358399	1.72429482617883	6.46335236817573	0.000676162099601123	0.2328139555311	0.100706750583183
cg14435671	chr9	EXD3;NOXA1	TSS1500;Body	S_Shore	0.566826566440869	2.40891007723039	6.55433067621163	0.000677383650883112	0.2328139555311	0.107865750714892
cg15392911	chr1			N_Shore	0.449480758593684	2.73290241995696	6.44410648591353	0.000677587433457018	0.2328139555311	0.0911535691668677
cg16178855	chr20	PMEPA1;PMEPA1;PMEPA1;PMEPA1	5'UTR;5'UTR;Body;Body	OpenSea	0.563963575121987	2.45690072069018	6.55291752467875	0.000678146763437132	0.2328139555311	0.110602888296063
cg07089056	chr3			OpenSea	0.495272070750464	-1.69234121831937	6.44287998511545	0.000678272102700143	0.2328139555311	0.0974883610771791
cg00059089	chr2	FMNL2	Body	OpenSea	0.631611214823219	0.453564804236403	6.44246217322746	0.000678505518983822	0.2328139555311	-0.0256299477553927
cg01082422	chr5	MGAT4B;MGAT4B	3'UTR;3'UTR	Island	0.445143650265905	2.63626802130233	6.44167672137349	0.000678944571887452	0.2328139555311	0.0850451043359914
cg04357965	chr5	LHFPL2	TSS1500	S_Shore	0.514676093582061	-1.29557260935045	6.44118690992994	0.000679218532367089	0.2328139555311	0.107233192403766
cg18401111	chr15			N_Shelf	-0.472130111275148	2.2112499588065	-6.43945858359138	0.000680186230820254	0.2328139555311	0.0857455577407489
cg07338983	chr7	ZNF3;ZNF3	5'UTR;5'UTR	Island	0.424944498939613	-3.3515629754037	6.51228523739249	0.00068117297454618	0.2328139555311	0.0887437708518428
cg06228737	chr16	ABAT	5'UTR	S_Shore	0.567464576447892	3.09590238277332	6.54717212819841	0.00068125953616949	0.2328139555311	0.106882484375427
cg12784848	chr8	TNFRSF10A	Body	Island	-0.502725487207354	-2.43937921923193	-6.51127827881816	0.000682040941654964	0.2328139555311	0.105377373986612
cg15795787	chr8			S_Shore	0.575971299847275	-1.55495479492389	6.49443745956938	0.000683084155913658	0.2328139555311	0.103854047696549
cg17508302	chr1	HSPA7	TSS200	Island	-0.466759712472981	-1.9021784732334	-6.43413698962987	0.000683175767132583	0.2328139555311	0.0803100733563165
cg25719786	chr11			OpenSea	-0.490408262090648	2.31796004453027	-6.43402220313963	0.000683240417179987	0.2328139555311	0.0869769289694498
cg07575086	chr8	ARHGEF10	5'UTR	OpenSea	0.641852337040355	1.24347926403096	6.54263642822444	0.000683728541492041	0.2328139555311	0.103942462435272
cg08877142	chr8	NFKBIL2	Body	N_Shore	0.57074429470596	3.13667236923804	6.5418736260355	0.000684144784096488	0.2328139555311	0.103447761234472
cg02203224	chr12	ARL6IP4;ARL6IP4;OGFOD2;ARL6IP4;ARL6IP4	TSS1500;TSS1500;3'UTR;TSS1500;TSS1500	N_Shore	0.791249011411546	0.332216138360728	6.5410974734411	0.000684568611320761	0.2328139555311	0.102944326193346
cg10972873	chr1	NR5A2;NR5A2	Body;Body	N_Shore	-0.58091491530949	-0.443268924138363	-6.43138843973815	0.000684725735603413	0.2328139555311	0.0818207306886416
cg26172108	chr7	C7orf31	TSS1500	S_Shore	-0.412305829829112	-3.29813762874788	-6.48992084452358	0.000685334884851305	0.2328139555311	0.101158660054475
cg15906409	chr17	RAI1	5'UTR	Island	0.535965445319762	-3.18077998770245	6.53961286184216	0.000685380143703561	0.2328139555311	0.101981151426136
cg21761639	chr7			OpenSea	0.576821447953192	0.224148025044719	6.42872130782932	0.000686233649292348	0.2328139555311	0.0858085126024841
cg03080639	chr15	PLA2G4E	1stExon	OpenSea	0.71526534123227	1.63097508303697	6.53546958395854	0.000687650849613191	0.2328139555311	0.0927098804134268
cg03729508	chr19	PDE4A;PDE4A;PDE4A;PDE4A	Body;Body;Body;TSS200	OpenSea	0.51997841999083	-1.38543978350292	6.42547594220343	0.000688073620049777	0.2328139555311	0.0863994232820167
cg16597102	chr2	EMILIN1	Body	Island	0.53207609784455	0.354718546852923	6.42542913032351	0.000688100201582885	0.2328139555311	0.0901726286725353
cg14138540	chr15			OpenSea	0.608972287224553	-0.448679803452173	6.45454537952862	0.000688526471214332	0.2328139555311	0.0817480253384781
ch.5.158370R	chr5			OpenSea	0.427211398212876	-2.74899665337953	6.42303081976374	0.000689463629711545	0.2328139555311	0.0799224850222364
cg24145685	chr19	STK11	3'UTR	Island	0.519734715302715	2.55659518283142	6.47766398129183	0.000689998398763285	0.2328139555311	0.0955390537398166
cg19470652	chr10	PARD3	Body	Island	0.413718410883773	-3.02033595479978	6.42167122999431	0.000690237926593153	0.2328139555311	0.0741744636102295
cg27640763	chr12	LUM	5'UTR	OpenSea	-0.637106482564832	-0.35154079297205	-6.50561872958851	0.000690537555686694	0.2328139555311	0.0945598460007195
cg23244455	chr11	SF1;SF1;SF1;SF1	Body;Body;Body;Body	N_Shore	-0.448983575059543	-2.46127247504794	-6.42080837067597	0.000690729849166735	0.2328139555311	0.0802236514788719
cg19979643	chr10	IL15RA;IL15RA	Body;5'UTR	N_Shore	0.557743071494662	-1.79888140488813	6.46374791392232	0.000693015296012033	0.2328139555311	0.0773341211410354
cg17746119	chr17	CYGB	TSS200	Island	-0.406539237546546	-2.56933627418255	-6.41390225304117	0.00069468160520601	0.2328139555311	0.0721620760666282
cg03968126	chr17	SP2	TSS1500	N_Shore	-0.329810419084489	-3.85141980241464	-6.41293826092359	0.000695235272497886	0.2328139555311	0.068369624894876
cg11444607	chr2	PRDXDD1P	TSS1500	N_Shore	-0.669390595183973	-2.01491413988777	-6.5207725114334	0.000695775695085718	0.2328139555311	0.0741177108173554
cg02766845	chr6			Island	-0.672035993469792	0.0376781211210963	-6.51968849813919	0.000696379325566181	0.2328139555311	0.0748908045498222
cg01589629	chr19	WIZ	Body	N_Shore	-0.476223075169723	2.44554115651261	-6.40913966421998	0.000697421923997955	0.2328139555311	0.0680374373996413
cg18026225	chr17	PLCD3	Body	Island	-0.490246448971055	2.38577779503874	-6.40756547978497	0.000698330410578658	0.2328139555311	0.0673420703869203
cg23414876	chr16	HSF4;HSF4;HSF4;HSF4;FBXL8	5'UTR;1stExon;1stExon;5'UTR;Body	Island	0.551277207358818	-0.657748613716479	6.40582218268456	0.000699338079489669	0.2328139555311	0.0640522298434467
cg22470850	chr2	FAM59B	TSS200	N_Shore	-0.470929539232768	-1.76251190456369	-6.40559898189851	0.000699467215498459	0.2328139555311	0.0641083590445879
cg22513955	chr17	SERPINF1	TSS200	OpenSea	-0.503891128720759	0.720652863413286	-6.40539370288029	0.000699586006763141	0.2328139555311	0.0627727294675813
cg06449334	chr20			N_Shore	-0.52270026907974	1.73218521346928	-6.40526455766112	0.000699660752632835	0.2328139555311	0.0649228148055068
cg03352438	chr22	POLR3H;POLR3H;POLR3H	TSS1500;TSS1500;TSS1500	S_Shore	0.69836068184008	-2.52868860199483	6.5131270223572	0.000700045970354181	0.2328139555311	0.0847508326890347
cg26703661	chr15	PLIN1;PLIN1	Body;Body	Island	-0.549340765186114	-2.64746135450205	-6.51264305985908	0.000700317294739067	0.2328139555311	0.0708494057872828
cg24985715	chr7			N_Shelf	-0.480471337245969	1.86076304264617	-6.40212020265518	0.000701483453218976	0.2328139555311	0.0698226584935835
cg15275697	chr8	ASAP1	Body	OpenSea	-0.45821481677999	2.19102255757077	-6.40131521029589	0.00070195096174497	0.2328139555311	0.0598189957782367
cg04909508	chr2	EIF2B4;EIF2B4;SNX17;EIF2B4	Body;Body;TSS1500;Body	N_Shore	-0.351389622046527	-3.35430302926973	-6.39974508798505	0.000702863857174199	0.2328139555311	0.0791034669238577
cg21209859	chr1			N_Shore	-0.63438912138083	2.28971447759461	-6.50799990068299	0.000702926558074273	0.2328139555311	0.0814050766173837
cg10283695	chr11	ELMOD1;ELMOD1	5'UTR;5'UTR	S_Shelf	0.544908252873827	1.29395948607514	6.41346889097941	0.000704412868015181	0.2328139555311	0.0777089931101251
cg26155867	chr13			S_Shore	-0.606515284314277	-1.47194186072159	-6.48909439467698	0.000704769702264026	0.2328139555311	0.0722124936678181
cg06254253	chr7	ZNF117;ZNF117	1stExon;5'UTR	OpenSea	0.465817594843504	1.83449993955832	6.39616418680828	0.000704950953159374	0.2328139555311	0.0729796930381106
cg09079882	chr16	NUBP1	TSS1500	N_Shore	0.561608140876531	-0.554597622158437	6.39586471282654	0.000705125820800255	0.2328139555311	0.0623470798815902
cg00731411	chr2	VAX2	TSS200	Island	0.387462341628927	-2.77782706360686	6.39527889857201	0.000705468030999795	0.2328139555311	0.0576152006529975
cg18658231	chr2			OpenSea	-0.463428387919205	2.93155974877362	-6.39211415880668	0.000707320048675437	0.2328139555311	0.0643886485081211
cg10608842	chr3	TMEM43;CHCHD4;CHCHD4;TMEM43	1stExon;TSS200;TSS200;5'UTR	Island	0.390003266769979	-3.11343818231765	6.39135713908959	0.00070776388575513	0.2328139555311	0.0733824162996202
cg24972816	chr3	LOC100302640	Body	OpenSea	0.463602125550858	1.98176913493712	6.39018386432112	0.000708452402667178	0.2328139555311	0.0530924982318552
cg21573911	chr19	IGFL1	Body	OpenSea	0.517965329679915	0.808678595596416	6.3899670438135	0.000708579724300802	0.2328139555311	0.055850681466147
cg23622616	chr2	AGAP1;AGAP1	Body;Body	S_Shore	0.485566164286057	1.82913849372009	6.38929203053445	0.00070897627461929	0.2328139555311	0.0384080733022119
cg07774777	chr22			Island	-0.839585027985222	2.90891643152499	-6.49623465316268	0.00070958842190209	0.2328139555311	0.0737148567427841
cg04953238	chr2	FMNL2	Body	S_Shelf	-0.583571689891293	2.23628384966442	-6.49610573156492	0.000709661823170304	0.2328139555311	0.0647329223351996
cg05113898	chr17	RPTOR;RPTOR	Body;Body	S_Shelf	0.465276478694435	3.03117555597706	6.387656304553	0.000709938271610165	0.2328139555311	0.0708552848692561
cg16297030	chr5	AGXT2	1stExon	OpenSea	0.435813199277547	2.65113998819381	6.38743422114215	0.000710068997886186	0.2328139555311	0.0494649817858299
cg07530947	chr13	COG3	Body	S_Shelf	0.495183676925676	1.14251532856947	6.38616378195322	0.000710817355072328	0.2328139555311	0.0510910520965036
cg05574272	chr5	RXFP3	1stExon	Island	-0.600175653409628	-0.740157060349779	-6.4306419108707	0.000714217164051474	0.2328139555311	0.0671795069500334
cg09992746	chr15			N_Shore	0.517510959030131	0.239018494464622	6.37928335566944	0.000714886049905042	0.2328139555311	0.0447292317909191
cg01035038	chr14	GALC;GALC;GALC;GALC	1stExon;5'UTR;1stExon;5'UTR	Island	-0.405002901757283	-3.13091975798419	-6.38269394034558	0.000715214201701592	0.2328139555311	0.0497383327572987
cg02973307	chr19	KCTD15;KCTD15;KCTD15	3'UTR;Body;Body	S_Shore	-0.436184297561782	2.73575125133745	-6.37782229893124	0.000715753471256818	0.2328139555311	0.0507221135581215
cg13366863	chr5			OpenSea	0.533338576570151	-0.59346477076193	6.37572370859443	0.000717001506157132	0.2328139555311	0.0478035552760492
cg27361369	chr22	PITPNB	Body	N_Shelf	0.512829767221822	2.71801207691059	6.41255722330566	0.000717530807926905	0.2328139555311	0.0472467662982217
cg10657965	chr7	CUX1;CUX1;CUX1	Body;Body;Body	N_Shelf	0.485718547904353	1.4583509143103	6.37325014853241	0.000718475742508818	0.2328139555311	0.0473390655030483
cg01649334	chr3	NFKBIZ	5'UTR	OpenSea	-0.454607638096567	-2.01434282187979	-6.37283906997701	0.000718721081213017	0.2328139555311	0.0607191131905829
cg15270654	chr8	GDF6	Body	N_Shore	-0.563034724631278	-1.55683507092777	-6.42094285351525	0.000718822086287817	0.2328139555311	0.0618601130726892
cg05742863	chr22	SMC1B;RIBC2	Body;TSS1500	Island	-0.603361293666048	0.433453998452192	-6.42809890757317	0.000719285831964151	0.2328139555311	0.0615209355581099
cg16259904	chr10	LRRC27;LRRC27;LRRC27;LRRC27	5'UTR;5'UTR;5'UTR;5'UTR	S_Shore	-0.556194153580307	-1.09020896313412	-6.37540899280775	0.000719854779111523	0.2328139555311	0.0595433039273603
cg20928974	chr6	TNXB	Body	OpenSea	-0.593406908127626	3.16372911561043	-6.4747359023388	0.000721950442466892	0.2328139555311	0.0596166740178514
cg17790928	chr7			Island	0.539259692189496	0.0594100666365854	6.36687090130904	0.000722293833603356	0.2328139555311	0.0409502321595321
cg14247222	chr11	CPT1A;CPT1A	Body;Body	N_Shore	-0.470320016006708	3.46935251603252	-6.36624926637487	0.000722667135851905	0.2328139555311	0.0520851695584161
cg08733824	chr4	SEPSECS;SEPSECS;SEPSECS	Body;Body;5'UTR	N_Shore	0.433527146158207	-2.3219936192941	6.36597525188934	0.000722831756436305	0.2328139555311	0.0545473317779388
cg18878886	chr1	KIF17;KIF17	Body;Body	Island	0.440063597571216	3.20556362227614	6.3655345115615	0.000723096631695634	0.2328139555311	0.0382411217979364
cg27125504	chr3	ITIH4;ITIH4	TSS1500;TSS1500	OpenSea	0.517679967281675	0.511513259953411	6.36402296856007	0.000724005881861248	0.2328139555311	0.0352564473107435
cg23273897	chr3	MME;MME;MME;MME	TSS1500;TSS1500;TSS1500;TSS1500	N_Shore	-0.469799491923691	-1.78879442984992	-6.36399875236003	0.000724020459489172	0.2328139555311	0.0361147688622161
cg00103783	chr17	MPDU1;MPDU1	Body;1stExon	Island	0.312352581520174	-3.91516734442674	6.36194739958939	0.000725256552501344	0.2328139555311	0.0344201681997349
cg08989290	chr16	NHLRC4	TSS1500	Island	0.502646819249853	0.838166619274304	6.36110724347804	0.000725763507781254	0.2328139555311	0.0339498622842767
cg20705627	chr7	ADAP1	Body	N_Shore	-0.679050068527393	-0.315800532513899	-6.46798340744304	0.00072588425157802	0.2328139555311	0.0430989703062368
cg14316629	chr6	KIF25;KIF25	Body;Body	S_Shore	-1.20123006151599	-0.568731942382692	-6.46400455613429	0.000728213770537098	0.2328139555311	-0.431016024181379
cg08090385	chr1			Island	0.498158917859423	1.88963790901301	6.35675310743813	0.00072839734028012	0.2328139555311	0.0338340957209669
cg00247489	chr1	CR2;CR2	Body;Body	Island	-0.43098469347864	-3.2805729800262	-6.45907242041472	0.000728531222441151	0.2328139555311	0.0521079948367023
cg11630996	chr6			OpenSea	0.54441828356077	2.27730345459165	6.42550985609829	0.00072911285176836	0.2328139555311	0.0374636652953448
cg23104436	chr11			OpenSea	0.461878251098608	1.82000769484149	6.35486444243345	0.00072954320838599	0.2328139555311	0.0282039670557941
cg26093898	chr17	CCDC57	Body	OpenSea	-0.543204695446596	3.47630887861231	-6.45989818912119	0.000730626977867156	0.2328139555311	0.0498519636052084
cg11802442	chr1	ELF3;ELF3	3'UTR;3'UTR	OpenSea	0.45088334209924	2.01819364230702	6.35271988971388	0.00073084683309109	0.2328139555311	0.0469093556548312
cg14200465	chr11	TRPM5	Body	N_Shore	0.47999786407452	-1.88595571732194	6.35026200597363	0.000732344211627904	0.2328139555311	0.0264258711976737
cg01836137	chr14	INF2;INF2;INF2	5'UTR;5'UTR;5'UTR	Island	-0.550202383313816	1.90499239019503	-6.40520755056839	0.000732668958573359	0.2328139555311	0.0341520313405326
cg15645029	chr12			OpenSea	-0.485433165992868	3.46141669101148	-6.35488050576392	0.000732976856225299	0.2328139555311	0.0306375442433966
cg26755083	chr2	STAM2	TSS200	Island	-0.349952558496323	-3.4915166521199	-6.34809511153676	0.000733667234260267	0.2328139555311	0.0437273069774573
cg18217145	chr1	BMP8B	TSS200	Island	-0.373769059095942	-3.07109274141943	-6.34790089559138	0.000733785948867485	0.2328139555311	0.0435936155954648
cg07964539	chr6	BYSL;MED20	Body;TSS1500	S_Shore	0.45268904462867	-2.13224724360627	6.34638608410612	0.000734712634673113	0.2328139555311	0.0259648340306722
cg04237918	chr22			S_Shore	0.629415843312649	0.0691930133775499	6.42715266806857	0.000736046052421945	0.2328139555311	0.04327041977563
cg12092716	chr14			OpenSea	0.71551733177196	0.286331658681613	6.44956346720348	0.000736741288699038	0.2328139555311	0.0297317904421179
cg06768361	chr12	TESC;TESC;TESC	Body;Body;Body	N_Shelf	-0.471300306887225	2.92153503100578	-6.34261408298623	0.000737025994190579	0.2328139555311	0.0256188107866597
cg11213690	chr7			Island	0.545050754847528	-0.677487346356537	6.34240386125112	0.000737155168256138	0.2328139555311	0.0239344196290627
cg05731870	chr2			N_Shore	-0.638167659194432	-1.33762724368233	-6.44840025551254	0.000737433158733233	0.2328139555311	0.0422656573821625
cg17573594	chr12	TCHP;TCHP;TCHP	5'UTR;1stExon;5'UTR	Island	-0.507805674968737	-2.92618592403923	-6.44814734050137	0.000737583689771847	0.2328139555311	0.0420985929185216
cg11346248	chr17	SLFN12	TSS1500	OpenSea	-1.27521333787508	-1.23338205021151	-6.44792853285008	0.000737713949189886	0.2328139555311	0.0419540516004817
cg11034837	chr7			Island	-0.57273340652161	-0.537608775413456	-6.34124941827474	0.000737864996952637	0.2328139555311	0.0227923173058064
cg00971747	chr1	C1orf106;C1orf106	5'UTR;Body	S_Shelf	0.539904235724554	0.648957726347392	6.34094244863034	0.000738053874318604	0.2328139555311	0.0217797091008611
cg14604066	chr9			Island	0.484830781888522	1.2095560808964	6.34052236539127	0.000738312439959763	0.2328139555311	0.0198042955140787
cg14262716	chr1	CSF1;CSF1;CSF1;CSF1	Body;Body;Body;Body	OpenSea	0.49470664354749	1.80993054394449	6.34025937216448	0.000738474367928672	0.2328139555311	0.0301674687093501
cg05168012	chr2			Island	0.499930092614924	2.98570813365288	6.38573546600408	0.000739026063036499	0.2328139555311	0.0390328191151657
cg15662902	chr11	TNNI2;TNNI2	TSS1500;TSS1500	OpenSea	-0.547544600931046	1.89134545079526	-6.39037929946385	0.000739565278341315	0.2328139555311	0.0266931335571776
cg10011744	chr17	C17orf99	Body	OpenSea	-0.516182567063584	2.80027016753474	-6.38796552343321	0.000740626713262084	0.2328139555311	0.0221723662135629
cg04918175	chr1	PODN	TSS1500	N_Shore	0.663105379221038	-2.05758583746286	6.44299287501373	0.0007406592677382	0.2328139555311	0.0386919802162478
cg15463255	chr17	B3GNTL1	Body	S_Shore	0.465250229152113	3.06530107898302	6.3367112618883	0.000740662966735572	0.2328139555311	0.0267653530924976
cg08684361	chr6	DDR1;DDR1	5'UTR;5'UTR	S_Shore	-0.704185303036376	-2.20171208184904	-6.44278836157446	0.000740781601477377	0.2328139555311	0.0385567453921549
cg10166888	chr11	ALG9;ALG9;ALG9;ALG9;ALG9;ALG9	Body;1stExon;5'UTR;Body;1stExon;5'UTR	N_Shore	-0.350254508349729	-3.36430312887128	-6.33590493398431	0.000741161374829451	0.2328139555311	0.0175197800111464
cg26540367	chr16	HBM	TSS200	Island	-0.432796921876753	-2.51057774916057	-6.33561181766761	0.000741342651456129	0.2328139555311	0.0351240165353381
cg21551253	chr12			Island	0.492443180881603	1.07277887845484	6.33433409033446	0.000742133451031488	0.2328139555311	0.0319072298151468
cg25789916	chr15	ISLR2;ISLR2;ISLR2;ISLR2	Body;Body;Body;Body	Island	-0.500831342893221	1.28012108214992	-6.33287019856799	0.00074304065921219	0.2328139555311	0.0141212144322784
cg13459493	chr9			S_Shore	0.472940226839522	1.66485025741128	6.33264162541907	0.000743182426137462	0.2328139555311	0.0330739418305468
cg16317901	chr17	SEPT9;SEPT9	TSS200;Body	OpenSea	0.516443895517628	-0.150572187652657	6.33254207269853	0.000743244180983289	0.2328139555311	0.0120956451697509
cg06899985	chr15	IGDCC4	Body	Island	-0.533040854440844	1.01438203550847	-6.33247962010176	0.000743282924771604	0.2328139555311	0.0149945948174501
cg24860562	chr15			OpenSea	-0.5233266793497	2.13805359706605	-6.37817037453388	0.000743298677093187	0.2328139555311	0.0342704930681554
cg03880724	chr16	CRYM;NCRNA00169	5'UTR;TSS200	N_Shore	-0.460078447194021	-3.29719637700841	-6.43827507611374	0.000743487242480431	0.2328139555311	0.0313269387759627
cg07594674	chr2			Island	-0.465437799300118	-1.99374982051412	-6.33174811951693	0.000743736899105394	0.2328139555311	0.0324569988541556
cg05207466	chr12	LOC374443	TSS200	Island	0.386438640162851	-2.98117245236759	6.32895594656983	0.000745472666761816	0.2328139555311	0.0198817559250122
cg14570051	chr18	FAM38B	Body	OpenSea	0.486872828917997	1.9881912518111	6.32876318220991	0.000745592670980846	0.2328139555311	0.0160644015721338
cg15991698	chr5			OpenSea	0.55639487179001	-0.136747276516565	6.328207651964	0.000745938636721258	0.2328139555311	0.0300113467039536
cg01747191	chr6	C6orf182;C6orf182	TSS1500;5'UTR	OpenSea	-0.438223771568014	2.76411126738771	-6.32702075690826	0.000746678412462475	0.2328139555311	0.0161419662381093
cg14352140	chr9	UBAC1	Body	OpenSea	0.428066567460907	2.84960545602542	6.32661374331995	0.000746932292267552	0.2328139555311	0.0250931954164697
cg12608247	chr2	LOC643387;LOC151174;LOC151174	Body;TSS200;TSS200	Island	-0.622365874802596	-1.31822513285458	-6.32629867758589	0.000747128886426115	0.2328139555311	-0.149939076300471
cg23297413	chr5	ANKRD33B	Body	OpenSea	0.49064879824942	1.69976434683532	6.32619543657066	0.000747193319479303	0.2328139555311	0.028620619218013
cg26490671	chr7	PTPRN2;PTPRN2;PTPRN2	Body;Body;Body	S_Shore	0.53189005825147	1.79703505469516	6.35391527100299	0.000747281020168964	0.2328139555311	0.0220984162283608
cg02462353	chr19	GP6;GP6	TSS200;TSS200	OpenSea	0.509668448963608	1.36088576726902	6.32548448503358	0.000747637199719697	0.2328139555311	0.0281291208438503
cg00106923	chr20			N_Shore	-0.471379869815922	2.25649632781025	-6.32488945115699	0.000748008939622246	0.2328139555311	0.0177487097285827
cg20634089	chr12			OpenSea	0.464672612656276	-3.04914576451134	6.43067122572333	0.0007480713994133	0.2328139555311	0.0305346086509974
cg10376337	chr16	ZCCHC14	Body	N_Shore	0.45548170733999	3.14300271218531	6.32131826060548	0.000750244454471284	0.2328139555311	0.014830915887404
cg03243450	chr5	NDUFS6;MRPL36	TSS1500;TSS1500	Island	-0.527825796744448	-0.382846991480296	-6.32055222163121	0.000750724981468805	0.2328139555311	0.0101499826865208
cg15910663	chr4			OpenSea	-0.452462566193439	1.92242287048919	-6.32052290583917	0.000750743377921734	0.2328139555311	0.0246971737311439
cg22695986	chr7			Island	1.2189248708642	-1.70372205409757	6.42624898689945	0.000750752410679172	0.2328139555311	0.0206651072602284
cg09594635	chr16			N_Shore	-0.46814285003709	1.8926714512527	-6.31622617108215	0.000753445294358699	0.2328139555311	0.00477389225072855
cg12744321	chr1	DFFB	Body	Island	0.649823897556775	2.43013606113968	6.42105726690744	0.000753914052285753	0.2328139555311	0.00809955116798911
cg06430465	chr16	LMF1	Body	Island	-0.471776767439014	3.86542614065008	-6.31501859449757	0.000754206661109956	0.2328139555311	0.00770758420677442
cg25906770	chr7	PTPRN2;PTPRN2;PTPRN2	Body;Body;Body	N_Shore	-0.462258494854202	2.64241158920638	-6.31394242266888	0.000754885921820914	0.2328139555311	0.0058226552541818
cg08330690	chr17	SLFN12	TSS1500	OpenSea	-1.02361636104788	-1.56346292288794	-6.41900203761639	0.000755169873915404	0.2328139555311	0.0157614927993031
cg04034967	chr7			OpenSea	0.64390235163478	-1.18254720195131	6.41823976048713	0.000755636265712905	0.2328139555311	0.0222845877528144
cg04994084	chr20			Island	0.383654626797379	-2.86308344847361	6.31231221972543	0.000755916213853998	0.2328139555311	9.91706855852925e-05
cg07368061	chr17	MAPT;MAPT;MAPT;MAPT;MAPT;MAPT	Body;Body;Body;Body;Body;Body	OpenSea	0.633560417604486	1.81640532646737	6.41714047438206	0.000756309437159344	0.2328139555311	0.0113572946905727
cg18365142	chr19	HSD11B1L;HSD11B1L;HSD11B1L;HSD11B1L;HSD11B1L;HSD11B1L	Body;Body;Body;Body;Body;Body	Island	0.516313914129744	-2.82922550153267	6.41657900660962	0.000756653530338393	0.2328139555311	0.0211809247736507
cg01649538	chr14			N_Shore	-0.487582433480779	2.83878292034412	-6.33660859887178	0.000756856219670011	0.2328139555311	0.0187890310320746
cg17222685	chr1			OpenSea	-0.438445416201533	2.82406927859083	-6.30941001583432	0.000757754406573173	0.2328139555311	0.0169983608997102
cg01202312	chr6	TAF11;ANKS1A	TSS200;TSS1500	N_Shore	0.614840649956576	-2.79268914218799	6.41317183923055	0.000758745467670123	0.2328139555311	0.00964187239869485
cg05781649	chr17	MYO1D	Body	N_Shelf	-0.657936022927675	0.153492684570549	-6.41150766082175	0.000759769661849036	0.2328139555311	0.0178085144881672
cg00066942	chr2	EPC2	TSS1500	N_Shore	0.545701396650133	-2.58068621935706	6.41134263698025	0.000759871310052372	0.2328139555311	0.00663562446661281
cg10721538	chr17			OpenSea	-0.594785258056944	-0.582296740417934	-6.33414810180408	0.000759885780466162	0.2328139555311	0.00111577313645306
cg01568522	chr12	GALNT6	TSS1500	S_Shore	0.539708188351266	0.223842623491724	6.30590164630126	0.000759983378620389	0.2328139555311	-0.0046030995886186
cg00318899	chr3	GNAI2;GNAI2	TSS200;Body	OpenSea	0.366622930915893	-3.08930754722864	6.30541688594051	0.00076029195215159	0.2328139555311	-0.00442305910166763
cg09316347	chr7			S_Shore	0.548539485804519	0.715018288899272	6.3048158300068	0.000760674752981925	0.2328139555311	-0.00166437761230309
cg06186973	chr7	YWHAG	TSS1500	Island	-0.364604609480231	-3.33494090357941	-6.3041987960806	0.000761067959794427	0.2328139555311	0.00280745408271255
cg21226024	chr15	CYFIP1;CYFIP1	Body;Body	OpenSea	-0.437658784299725	2.69072168928381	-6.3041078965032	0.000761125905530062	0.2328139555311	0.00383362531386755
cg21960303	chr6			OpenSea	0.619284419191078	0.0961137783592629	6.37809853073428	0.00076116708564333	0.2328139555311	0.0154929591830602
cg06715136	chr7	PTPRN2;PTPRN2;PTPRN2	Body;Body;Body	OpenSea	-0.567415491944918	2.01976925235842	-6.34323445019452	0.000761218906900335	0.2328139555311	-0.0481107256437676
cg13351621	chr6	SYCP2L	Body	OpenSea	-0.504818395923424	1.44169414148217	-6.30307235563345	0.000761786388770953	0.2328139555311	0.011873964792982
cg11111226	chr4	SH3TC1	3'UTR	OpenSea	0.628941815922974	2.71219373827109	6.40579958780707	0.000763294721874918	0.2328139555311	-0.107142099736192
cg21608192	chr16	XYLT1	Body	OpenSea	-0.567208947851151	-3.03932742019975	-6.40567658053486	0.000763370892826432	0.2328139555311	-0.000947538075178223
cg27250139	chr8	MSRA;MSRA	Body;Body	Island	0.345801039726132	-3.69596170528617	6.30041501764442	0.000763484287309746	0.2328139555311	-0.00118993619515528
cg07657743	chr3	WNT7A	Body	Island	-0.493276807583642	-2.72909250640814	-6.40185250421194	0.000765743281556556	0.2328139555311	0.0113786454087883
cg27287882	chr3	ZNF589	TSS200	Island	0.331497776544325	-3.64620465831278	6.29634501285465	0.000766093224764807	0.2328139555311	-0.00811153737901105
cg25391562	chr5	POLR3G	Body	OpenSea	0.527954178727126	3.09192586981589	6.39348840437056	0.000766701309416671	0.2328139555311	0.0101767835669593
cg07591362	chr1			OpenSea	0.509910350045352	0.735884227642204	6.29526784647973	0.000766785415138438	0.2328139555311	-0.00933078719716107
cg10755039	chr7	LMBR1	Body	OpenSea	0.749562833345992	4.05334696635928	6.39822893405406	0.000767999113788168	0.2328139555311	0.00861205152891831
cg07327328	chr20	CEP250	TSS1500	N_Shore	-0.376340758944986	-3.10708511017402	-6.29327438119238	0.000768068314382318	0.2328139555311	-0.0114181491144603
cg17262492	chr20	PCIF1	3'UTR	S_Shore	0.483616563165063	1.79385979875036	6.29316844323384	0.000768136559840333	0.2328139555311	-0.0089379918367527
cg01984304	chr1			Island	0.611477975651053	-1.47131061669716	6.39724634402628	0.000768612137124122	0.2328139555311	0.00830688283150938
cg23524290	chr19	PDE4A;PDE4A;PDE4A	Body;Body;TSS1500	N_Shore	0.721636437387363	-0.583976717598757	6.39695344487439	0.000768794981513556	0.2328139555311	-0.00319766680525291
cg06149271	chr1	CAMTA1	Body	N_Shore	0.59121227518753	0.345084438023536	6.33406113336907	0.000769318780518572	0.2328139555311	0.004198719086693
cg03625512	chr12	AACS	Body	Island	0.526881981897696	1.86268023304819	6.31452955903956	0.000769668073347096	0.2328139555311	-0.00650913569859579
cg17031656	chr1	CELSR2	Body	Island	0.493202861052008	1.69487744012049	6.29070345646824	0.000769726474237975	0.2328139555311	-0.0140008503316951
cg23542495	chr4	UNC5C	Body	N_Shore	0.529172665807627	-2.14194146547939	6.36710261995562	0.000769813772112734	0.2328139555311	-0.00132558863153509
cg13589330	chr13	C13orf18	TSS200	Island	0.390119438706676	-2.9199034424908	6.28902246786399	0.00077081287441666	0.2328139555311	-0.0112662859357515
cg12215478	chr6	SRPK1	Body	N_Shore	0.620550146964593	-1.03618441926579	6.37101152523494	0.000770835234015907	0.2328139555311	-0.0113943266867755
cg14641018	chr21			Island	-0.45008296003037	3.06062741357648	-6.28739069765197	0.00077186914733276	0.2328139555311	-0.00732047648837764
cg13084536	chr5			Island	0.455148449071691	-2.46139203996957	6.29291515243415	0.000773476662919077	0.2328139555311	-0.00486662783721759
ch.15.1160351F	chr15	NEO1	Body	OpenSea	0.553599279684374	-1.6500124781227	6.31989388870816	0.000773904358278459	0.2328139555311	-0.0144849260643678
cg07557260	chr8	ADCY8	TSS200	Island	0.463915126980297	-2.7048138022942	6.33726453254202	0.000774059070063495	0.2328139555311	-0.0127899971840817
cg23129673	chr8	SLC39A14;SLC39A14;SLC39A14;SLC39A14	Body;Body;Body;Body	OpenSea	-0.444030225407836	2.77363863588764	-6.28386606377876	0.000774156372173475	0.2328139555311	-0.014411503815583
cg24861686	chr8	BLK	Body	N_Shelf	-0.546458083512655	1.93622080841271	-6.33917444600172	0.000775541075849131	0.2328139555311	-0.0139802484351925
cg20276585	chr4	BMP3;BMP3	1stExon;5'UTR	Island	-0.385370970422393	-3.46681403220757	-6.33172665263827	0.000775879174885896	0.2328139555311	-0.000963229402752397
cg04569804	chr5	CSF1R;PDGFRB	TSS1500;3'UTR	OpenSea	-0.445219300327966	2.97323809012166	-6.27991499174374	0.000776729566682261	0.2328139555311	-0.00563836419119568
cg20378520	chr12			OpenSea	0.45774958632155	2.36402536885491	6.27593948943867	0.000779328573641482	0.2328139555311	-0.0156252799655183
cg09189258	chr19	RPL13AP5;RPL13A	TSS200;TSS200	Island	-0.566379913916349	-2.28835889530362	-6.38008978710452	0.000779407159174438	0.2328139555311	-0.0120561296496895
cg01923516	chr7	SDK1	Body	OpenSea	0.449525263601842	2.45607624504161	6.27447208993139	0.000780290412497799	0.2328139555311	-0.0124669208399419
cg05649708	chr10			Island	-0.514954005732758	0.456103557113584	-6.27377324430233	0.0007807489643979	0.2328139555311	-0.0269080755540481
cg23473114	chr18			S_Shelf	0.507258949530116	-1.32393738625325	6.27256834503971	0.000781540292232799	0.2328139555311	-0.0231714224145287
cg09894072	chr16	PLA2G15	Body	Island	0.36620996532125	-3.37359827871124	6.27151128126349	0.000782235285120009	0.2328139555311	-0.0229829516284914
cg05423768	chr10			N_Shore	0.488992504418822	0.842277693113001	6.27097630114097	0.000782587291133164	0.2328139555311	-0.0307820277356168
cg23933345	chr1	DCLRE1B;AP4B1	TSS1500;Body	N_Shore	0.367331078795353	-2.8896854210564	6.26768902183936	0.000784754244323012	0.2328139555311	-0.0182295627185391
cg26002713	chr11	TCIRG1	TSS200	Island	-0.551512076696709	-3.04980603664661	-6.37089406576937	0.000785264949308446	0.2328139555311	-0.021553903751891
cg09424566	chr7	AHCYL2;AHCYL2	Body;Body	OpenSea	-0.552719794823688	1.8881163630767	-6.33613122255657	0.000786389016477848	0.2328139555311	-0.0206142006775565
cg02330726	chr10	FAM107B	Body	OpenSea	-0.502059629049021	1.70654020657557	-6.26405502649742	0.000787157759910021	0.2328139555311	-0.0311621481428777
cg01403811	chr22	ELFN2	Body	Island	-0.631834685425266	2.70709373828182	-6.36731312598487	0.000787559748417878	0.2328139555311	-0.0258178682607832
cg21163429	chr10			Island	0.549811862243677	0.168297461750897	6.26313995791144	0.000787764313358328	0.2328139555311	-0.0266900105432439
cg18988889	chr7			Island	0.468459453727285	1.5640812958252	6.2630270003649	0.00078783922444288	0.2328139555311	-0.0344813400196315
cg00437443	chr6	LOC221710	1stExon	Island	-0.388202200421183	-3.32552208543683	-6.26263327368324	0.00078810039959851	0.2328139555311	-0.128604955054309
cg19716643	chr14	PTGDR	1stExon	Island	0.582402133153372	-1.19114890370371	6.30447411066761	0.000788417080574442	0.2328139555311	-0.0290033662580473
cg13444151	chr11	DSCAML1	Body	OpenSea	0.460061069746806	1.92703268467639	6.26153446846624	0.000788829807622113	0.2328139555311	-0.0357495486875097
cg09373148	chr3	ESYT3	TSS1500	N_Shore	-0.655537056582064	1.23837715681836	-6.36421146762325	0.000789553645346331	0.2328139555311	-0.0138047749590706
cg07439880	chr7	EIF3B;EIF3B	Body;Body	S_Shore	-0.410178179180195	-3.13485093860196	-6.30582847512113	0.000790030889664643	0.2328139555311	-0.0160435574197804
cg20912205	chr3	NAT6;HYAL3	TSS1500;TSS1500	S_Shore	-0.454778798283651	-2.38175759823452	-6.25914838284915	0.000790416403649562	0.2328139555311	-0.02711323079434
cg04469962	chr2	C2orf68	TSS1500	S_Shore	-0.467575106915976	2.752008373405	-6.25805334878504	0.000791145756482485	0.2328139555311	-0.0359863654092774
cg03310027	chr15	CATSPER2;CATSPER2;CATSPER2	TSS200;TSS200;TSS200	Island	0.505040210493015	2.4374356449154	6.28418404589482	0.000791777202478446	0.2328139555311	-0.0321583094670679
cg26451415	chr7			Island	-0.513618710021211	1.21413343485256	-6.25686209836341	0.000791940070999207	0.2328139555311	-0.0285883555497213
cg10180481	chr17	TIMM22	TSS200	Island	-0.547155844934685	-2.94956224556989	-6.35872561823023	0.000793094457823632	0.2328139555311	-0.0174905479892651
cg26307218	chr2			N_Shore	-0.542368711448545	-0.650267696598123	-6.25103481073115	0.000795838849287361	0.2328139555311	-0.0237162307200887
cg21111256	chr19	CYP2A7;CYP2A7	Body;Body	Island	0.750325520972764	-0.356247020227373	6.35407129572567	0.000796112899843376	0.2328139555311	-0.0206207480619094
cg26759551	chr9	FBP1;FBP1	1stExon;Body	Island	-0.422647660480667	-2.56318625667218	-6.2501410361638	0.000796438778018583	0.2328139555311	-0.0243431916182697
cg03288922	chr2			N_Shore	-0.624151340684912	1.88412378684268	-6.35331236811411	0.000796606335520428	0.2328139555311	-0.0336024985275634
cg19016664	chr17			OpenSea	0.889106314547885	0.138752162217073	6.3517619218138	0.000797615491118562	0.2328139555311	-0.0284942392311809
cg08763433	chr1	TMEM79;SMG5	TSS1500;1stExon	OpenSea	0.346543637887707	-3.47585545978837	6.24719394030526	0.000798420634595286	0.2328139555311	-0.0264112762503972
cg12046056	chr14	MED6	TSS1500	OpenSea	-0.535123161580056	-3.10367764828152	-6.34937652473115	0.000799170974300302	0.2328139555311	-0.0364190919580638
cg01362183	chr6	MAP3K7IP2	5'UTR	S_Shore	0.40508119130168	-3.17000971038924	6.27538321668844	0.000799361667726933	0.2328139555311	-0.0372758146815571
cg01309744	chr7			Island	-0.491104436348481	-2.3511565340926	-6.29304073917089	0.000799516964726519	0.2328139555311	-0.0378657490905452
cg24692595	chr3			OpenSea	0.468201078898011	2.25111944884779	6.2453892103596	0.000799637066133573	0.2328139555311	-0.0451872492408985
cg17621438	chr5	RNF180;RNF180	TSS1500;TSS1500	N_Shore	0.477476538659617	-1.53430122862268	6.24508223909938	0.000799844183502413	0.2328139555311	-0.0472214819506913
cg25397191	chr19	PRKACA;PRKACA	TSS200;Body	N_Shelf	0.445214948672228	3.07174837955516	6.24480777531053	0.000800029419742379	0.2328139555311	-0.0425365561850493
cg12666530	chr18	PIGN;PIGN	Body;Body	OpenSea	0.463480520221185	2.45683229944059	6.24422180651051	0.000800425056010192	0.2328139555311	-0.0448369065638357
cg07572251	chr8	ADRA1A;ADRA1A;ADRA1A;ADRA1A	Body;Body;Body;Body	OpenSea	0.569093457674228	-0.871086608220563	6.26720865094617	0.00080046429269001	0.2328139555311	-0.0312614369641384
cg17206393	chr20	TRPC4AP;TRPC4AP	TSS1500;TSS1500	S_Shore	0.495670498184361	0.670149523227806	6.24397678884517	0.000800590554302433	0.2328139555311	-0.047942119945823
ch.9.2793850R	chr9			OpenSea	0.390748810636133	-2.89509332653812	6.2420818873975	0.000801871799562467	0.2328139555311	-0.0443163823912593
cg04396110	chr3	TRAK1	Body	OpenSea	0.481134754739458	2.33879953196151	6.24078641289464	0.000802749092580629	0.2328139555311	-0.0352192893260357
cg14717656	chr17	RAB40B	Body	N_Shore	-0.594809970505649	2.68030552176893	-6.34270759658117	0.000803538241460327	0.2328139555311	-0.0396754056169382
cg07710335	chr17	PMP22;PMP22;PMP22	Body;Body;Body	OpenSea	0.547230545148503	1.12526006679286	6.25165464972181	0.000804090359266036	0.2328139555311	-0.0452300857832491
cg13750441	chr3	PXK	TSS1500	N_Shore	0.470607256173875	-1.8736269663348	6.23821897556411	0.000804491009310915	0.2328139555311	-0.0493852888304103
cg24682149	chr17	LSM12	Body	Island	-0.362390740279622	-2.96891197590275	-6.23805808922623	0.000804600309255963	0.2328139555311	-0.053035243961606
cg08216943	chr4			N_Shelf	0.459416942632058	1.87193382885222	6.23757471381297	0.000804928798190192	0.2328139555311	-0.0331696607610752
cg05865834	chr17	ANKFY1;ANKFY1	Body;Body	S_Shelf	-0.429462107808547	2.81263330421062	-6.23704301542785	0.000805290303667242	0.2328139555311	-0.0513086120193398
cg01572333	chr10	EGR2;EGR2;EGR2;EGR2	Body;Body;Body;Body	Island	-0.403157335670249	-2.53085672200391	-6.23702117976006	0.000805305153869275	0.2328139555311	-0.0436815717074781
cg27426707	chr17	CACNA1G;CACNA1G;CACNA1G;CACNA1G;CACNA1G;CACNA1G;CACNA1G;CACNA1G;CACNA1G;CACNA1G;CACNA1G;CACNA1G;CACNA1G;CACNA1G;CACNA1G	Body;Body;Body;Body;Body;Body;Body;Body;Body;Body;Body;Body;Body;Body;Body	S_Shore	-0.578483755351548	-0.7027462915195	-6.27155040303737	0.000805680763258893	0.2328139555311	-0.0326685996093445
cg06197114	chr18			S_Shore	-0.664098955066862	-2.33063138930728	-6.33910418832922	0.000805909423264002	0.2328139555311	-0.0307060181487104
cg11046673	chr3	MED12L;P2RY13	Body;3'UTR	OpenSea	0.593668031986523	1.00502368186316	6.32443638282212	0.000806163010562651	0.2328139555311	-0.031639877315504
cg14015337	chr9	KANK1	5'UTR	Island	0.339029490601811	-3.32086496738216	6.23521646156817	0.000806533608997902	0.2328139555311	-0.0510372419368563
cg06003958	chr6	HCG22	Body	OpenSea	-0.470342970157823	1.32706888116795	-6.23396710112213	0.000807385295383501	0.2328139555311	-0.0550090849517373
cg10420310	chr16	MIR193B	TSS1500	S_Shore	0.483372222647019	1.73855992430862	6.2332635725993	0.000807865342951494	0.2328139555311	-0.0504916765129764
cg24023097	chr4	FAM160A1	TSS200	Island	-0.412552389332057	-2.38316027317393	-6.23290666050917	0.000808109004395936	0.2328139555311	-0.0364539360883045
cg18199992	chr12			OpenSea	-0.469211652020721	2.14677824524655	-6.23208515301817	0.000808670162083017	0.2328139555311	-0.0504027324713023
cg13520026	chr9	C9orf3	Body	Island	0.563289106937033	-1.08868751245356	6.2449743261695	0.000808976718808313	0.2328139555311	-0.0512389417342467
cg17468100	chr22	C22orf27	TSS200	N_Shore	-0.528952679971462	-0.943314504650704	-6.23044226501765	0.000809793730974411	0.2328139555311	-0.0553153790599437
cg07838048	chr16	MTSS1L	TSS1500	Island	0.479885815857253	1.05874948400465	6.22959624640215	0.000810373019842905	0.2328139555311	-0.0573802863621875
cg00695391	chr1	MMEL1	Body	N_Shore	0.544204938990425	-1.34366140310519	6.23586482072922	0.000811246775372531	0.2328139555311	-0.0494320670186088
cg13941760	chr2	ANKRD44	TSS1500	OpenSea	0.567437824435827	-0.148459577311168	6.22830678055747	0.000811256861354781	0.2328139555311	-0.055958321886898
cg12903638	chr2	UNC80;UNC80	TSS1500;TSS1500	Island	-0.479840652448275	-1.73252028672064	-6.22768959988134	0.000811680287842623	0.2328139555311	-0.0527801369650511
cg04054593	chr11	OAF	TSS200	Island	0.326490816133195	-3.46132701547859	6.22625526482936	0.000812665314655636	0.2328139555311	-0.0570164289862483
cg00107682	chr15			Island	0.862388636446722	-1.99982595480162	6.3280786210916	0.000813214833307068	0.2328139555311	-0.0488756576221325
cg20109151	chr9	NIPSNAP3A	TSS200	N_Shore	0.471233975805561	-3.44499633343899	6.32689425511639	0.000814004102614431	0.2328139555311	-0.0519070129252848
cg15922174	chr9	CRB2	Body	Island	-0.733540305774619	0.389562068043617	-6.32524282360895	0.000815106099236735	0.2328139555311	-0.0400725951370449
cg15252243	chr4			N_Shore	-0.497296068687799	1.18981353077292	-6.22234432845007	0.000815358111007482	0.2328139555311	-0.0533664992521032
cg12553198	chr19	CHMP2A;CHMP2A;CHMP2A	1stExon;5'UTR;5'UTR	Island	-0.542211427003286	-3.36367907241997	-6.32482194370586	0.00081538722589187	0.2328139555311	-0.0403573951746052
cg06253058	chr3	WWTR1;WWTR1;WWTR1	Body;Body;Body	Island	0.427780202892027	-3.28017815307431	6.3244134086869	0.00081566021348846	0.2328139555311	-0.0406338641471642
cg21786191	chr18	ZADH2	Body	N_Shore	0.697199864067783	-0.897918443694678	6.32381946665604	0.000816057279685259	0.2328139555311	-0.041035843531656
cg18674783	chr6	HDAC2	TSS200	Island	0.356994149030974	-3.09400148639736	6.22030689894368	0.000816764992637257	0.2328139555311	-0.0634825419498668
cg21748418	chr19	ZNF331	TSS1500	Island	-0.359413915600554	-3.02560736343383	-6.22006896157191	0.000816929474017292	0.2328139555311	-0.0595145830714161
cg11036672	chr4	C4orf23	Body	OpenSea	0.620627478602586	1.89038360851107	6.32200444310731	0.000817272050608544	0.2328139555311	-0.0517125978902087
cg23089691	chr1			Island	0.531058663896471	0.0181132365259888	6.21865419334457	0.000817908259492094	0.2328139555311	-0.0613277652154123
cg04377288	chr6	SFTA2	3'UTR	OpenSea	-0.429462328349149	2.52652887629271	-6.21808104237457	0.000818305167596037	0.2328139555311	-0.0593621728244145
cg13717350	chr9	SARDH;SARDH	Body;Body	N_Shore	0.486538373654593	1.50498037934878	6.21802010612483	0.000818347379042028	0.2328139555311	-0.0636127137435478
cg00060374	chr1	LOC441869;LOC441869	Body;Body	Island	0.663236805181167	-0.356286245153233	6.31951877185546	0.000818939054328449	0.2328139555311	-0.0581212095757886
cg15192986	chr13	CPB2;CPB2	Body;Body	S_Shelf	0.600963495575692	1.63514631131121	6.31933614052901	0.000819061689367335	0.2328139555311	-0.0440716626193272
cg12747503	chr12			OpenSea	0.432008772166071	2.90341770712208	6.21668763739128	0.000819271024128685	0.2328139555311	-0.0478881769424397
cg03335886	chr13	GJB6;GJB6;GJB6;GJB6	Body;Body;Body;Body	OpenSea	0.542491047985049	1.77942125738079	6.26438921667535	0.000819556364991104	0.2328139555311	-0.0599639933224987
cg01169021	chr5	PCDHGA4;PCDHGA6;PCDHGA9;PCDHGA1;PCDHGA8;PCDHGA5;PCDHGB1;PCDHGA10;PCDHGB4;PCDHGA3;PCDHGA10;PCDHGA2;PCDHGB6;PCDHGA7;PCDHGB2;PCDHGB5;PCDHGB3	Body;Body;Body;Body;Body;Body;Body;1stExon;Body;Body;1stExon;Body;Body;Body;Body;Body;Body	N_Shore	-0.880431322397345	-0.423542319897568	-6.25428060640545	0.000819846744635188	0.2328139555311	-0.50008588300075
cg25343734	chr6	PACSIN1	3'UTR	S_Shelf	0.524672504652384	1.41394751454823	6.21484938130103	0.00082202430294656	0.2328139555311	-0.0626806283326005
cg08097657	chr3	SEMA3B;SEMA3B	Body;Body	Island	-0.525770294363819	1.7303550462364	-6.2429078551499	0.000822179051595288	0.2328139555311	-0.05462555776122
cg15621297	chr19	MYPOP	TSS200	Island	-0.336809678338096	-3.6517648171652	-6.21214032979953	0.000822432149943092	0.2328139555311	-0.0608615988807673
cg12377745	chr7	GRID2IP	Body	N_Shore	0.484304412692883	-1.56409499891014	6.21208278550695	0.000822472242148529	0.2328139555311	-0.0627240989161182
cg04066021	chr16			OpenSea	-0.630727858863682	0.804759787267817	-6.31402118100984	0.000822639901468618	0.2328139555311	-0.0618599377735016
cg19251326	chr6	LY6G6C	Body	N_Shelf	0.497241179965331	1.18740554218868	6.21123772168649	0.000823061272266994	0.2328139555311	-0.0518338735299322
cg20056076	chr14			OpenSea	0.425327481694207	2.62349035367787	6.21007385741946	0.000823873305678136	0.2328139555311	-0.0677872857148909
cg19351026	chr2			N_Shore	-0.631334792872334	-2.13219649833205	-6.3121685852451	0.000823891356714143	0.2328139555311	-0.0619936484088122
cg27597681	chr2			S_Shore	0.540154253828304	0.957061535139635	6.20905024959985	0.000824588240437685	0.2328139555311	-0.0661633420705527
cg15177917	chr19	DAND5	TSS200	OpenSea	0.622605192504902	-1.97997865473636	6.31019108505395	0.0008252296041807	0.2328139555311	-0.0622230936285346
cg01047586	chr2			Island	0.595897772169245	-0.70547430015511	6.26451399627513	0.000825935230148459	0.2328139555311	-0.0566034459262603
cg08285677	chr15			OpenSea	0.593477468588244	-0.641364558515661	6.26298196833054	0.000826989281391159	0.2328139555311	-0.053539836445796
cg26882224	chr15	ACAN;ACAN	Body;Body	OpenSea	-0.576583243851039	2.92195864875638	-6.30696691222834	0.00082741688748047	0.2328139555311	-0.0584976377449635
cg13857646	chr9	PNPLA7;PNPLA7	Body;Body	Island	-0.722874542122391	1.95697037103036	-6.30669518634638	0.000827601531239648	0.2328139555311	-0.0526456619198674
cg21864845	chr1	UBE2J2;UBE2J2;UBE2J2;UBE2J2	5'UTR;5'UTR;5'UTR;5'UTR	N_Shore	0.364000653009554	-3.11272746720338	6.20457667470514	0.000827721146081828	0.2328139555311	-0.0756923227215669
cg03434823	chr8	BIN3	TSS1500	S_Shore	0.788937014275807	2.8141033161245	6.30613759795192	0.000827980573374871	0.2328139555311	-0.0530243470726992
cg27074582	chr2	HDAC4	Body	S_Shore	0.485823010931374	1.70898931361431	6.20307739587992	0.000828774161771962	0.2328139555311	-0.0575110197827131
cg01490728	chr9	SARDH;SARDH	Body;Body	N_Shore	-0.474052465998558	2.23178622124794	-6.20052412966824	0.000830570978934369	0.2328139555311	-0.0717512603186199
cg13023184	chr7	COG5;COG5;COG5;DUS4L	1stExon;1stExon;1stExon;TSS200	Island	-0.416304395027958	-2.88619341562157	-6.20436771787407	0.000831081865133913	0.2328139555311	-0.0751633995650112
cg04940822	chr12	LEMD3;LEMD3	TSS1500;TSS1500	N_Shore	-0.438028178174773	-2.47592893147615	-6.19716816371002	0.000832939476329312	0.2328139555311	-0.077844417229934
cg26451547	chr11	PRR5L;PRR5L;PRR5L;PRR5L;PRR5L	5'UTR;5'UTR;1stExon;5'UTR;1stExon	N_Shore	-0.441349264178097	-2.31959747065402	-6.19675619275448	0.000833230760858029	0.2328139555311	-0.0795062992362006
cg04017227	chr16			Island	0.757596733198549	-0.72695943388745	6.29831738461852	0.000833317763075014	0.2328139555311	-0.0583397887192749
cg18984486	chr2	KLHL29	5'UTR	Island	0.517514808839462	-3.3228910601111	6.29772420960537	0.000833724209312465	0.2328139555311	-0.0665304030384926
cg03001463	chr2	SATB2	5'UTR	Island	0.380932448956193	-3.26505586547714	6.19670617285861	0.000834445552795981	0.2328139555311	-0.0765854655287619
cg24739513	chr15			OpenSea	0.469915316168466	2.10182085815306	6.19494258578971	0.000834514462533368	0.2328139555311	-0.0632746987443387
cg14614337	chr9	ZER1;ZER1	1stExon;5'UTR	Island	-0.412630606870156	-2.91785106683638	-6.19729685902307	0.000834531794531356	0.2328139555311	-0.0799603981707993
cg07860043	chr19	LMTK3	TSS200	N_Shore	-0.554340248121861	-1.13611708185281	-6.21891263796973	0.000834926235950712	0.2328139555311	-0.0627035570017087
cg10245879	chr7	NPTX2	Body	Island	-0.606979820718884	-1.7922932670141	-6.29566225012562	0.000835138848719918	0.2328139555311	-0.0606659521287991
cg07372824	chr18			OpenSea	-0.422151297936942	-2.62502026385854	-6.1931213669301	0.000835805833148271	0.2328139555311	-0.0808591518844164
cg15932980	chr12	STX2;STX2	3'UTR;3'UTR	OpenSea	0.746206130076489	2.62306018317368	6.29352926259173	0.000836605124480468	0.2328139555311	-0.0690544318340436
cg25140002	chr5			Island	0.542862698913113	2.76904722688029	6.29077003651186	0.000838506289811826	0.2328139555311	-0.063477485442279
cg14204784	chr9	LMX1B	Body	Island	-0.654673965407286	1.00678071696723	-6.28936506061006	0.000839476257399647	0.2328139555311	-0.0677733529380271
cg20997247	chr13	SIAH3	Body	OpenSea	-0.830808819387591	-0.132880281082787	-6.28920623507503	0.000839585988590892	0.2328139555311	-0.0786018419988812
cg08783499	chr11	IGSF9B	Body	Island	-0.452168604180841	2.59180681506289	-6.18680166890115	0.000840304730577012	0.2328139555311	-0.0855986246043452
cg09641578	chr15	BAHD1	5'UTR	Island	-0.453982111937721	-2.01203098618853	-6.18616822000543	0.000840757201367548	0.2328139555311	-0.0695017085001766
cg21651436	chr11	MAP3K11;MAP3K11	1stExon;5'UTR	Island	-0.538287585505972	-3.60700994553181	-6.28545036451033	0.000842185702019356	0.2328139555311	-0.0671033031496666
cg15465501	chr1			OpenSea	-0.46782314644232	1.79173606656599	-6.18180570856466	0.000843880924026851	0.2328139555311	-0.0865688462352319
cg01759126	chr2			Island	-0.33764372275676	-3.28171691506077	-6.18097408890552	0.00084447790307491	0.2328139555311	-0.0731928815488256
cg04055874	chr17			N_Shore	0.604976545473507	2.27326408178115	6.28156904394577	0.000844881982605945	0.2328139555311	-0.081631348246181
cg17965019	chr6	HIST1H3J	1stExon	Island	-0.677933929637371	-1.77140392179062	-6.28050614009912	0.000845622093030789	0.2328139555311	-0.0814149329744431
ch.14.92683308R	chr14			OpenSea	0.472184542613235	-2.86919014467757	6.28030638541448	0.000845761267419767	0.2328139555311	-0.0830704916968532
cg08807995	chr16	SOLH	5'UTR	N_Shore	0.470724072910107	1.72615691862056	6.17888009469272	0.00084598322346715	0.2328139555311	-0.0746820149700591
cg01655831	chr18	GREB1L	5'UTR	Island	-0.418317614167767	-2.59061473636892	-6.17829694629802	0.000846402981529953	0.2328139555311	-0.0750968255812676
cg24092295	chr17			N_Shelf	0.559246048767742	1.08508693659948	6.21469102319393	0.000846814422665122	0.2328139555311	-0.0851458042722566
cg20401130	chr2			N_Shelf	-0.461621053769064	2.58155561583667	-6.1776399318368	0.000846876195310241	0.2328139555311	-0.0887963812994448
cg15680359	chr2			OpenSea	0.543212547306785	2.70876892787997	6.27781650207816	0.000847498248125175	0.2328139555311	-0.0815843659751367
cg11282156	chr3	SYNPR;SYNPR;SYNPR	5'UTR;Body;1stExon	OpenSea	0.577183232609678	-1.04518274404392	6.22808543447845	0.000847734831221517	0.2328139555311	-0.0767621339305178
cg15859632	chr14	PSMA6	TSS1500	N_Shore	0.39883886697117	-2.87468180149517	6.17593742021437	0.000848103838198939	0.2328139555311	-0.0767757044934161
cg24393700	chr12			N_Shore	0.632828975920926	0.271184721018963	6.26940939684457	0.000848518386685396	0.2328139555311	-0.0862234049279271
cg08954863	chr10			OpenSea	0.500326337546074	2.0867986500697	6.18193198147905	0.000849949095918233	0.2328139555311	-0.0919118710905744
cg06452769	chr8	PLEC1;PLEC1;PLEC1	Body;Body;TSS200	Island	-0.595896807153469	-2.2001211409889	-6.27380602133156	0.000850304655827163	0.2328139555311	-0.0921154906495838
cg05696731	chr8	ASPH;ASPH;ASPH;ASPH;ASPH;ASPH;ASPH;ASPH;ASPH	Body;Body;Body;Body;Body;Body;Body;Body;Body	OpenSea	0.42755553050566	3.17864437631139	6.17276482041653	0.000850396972988331	0.2328139555311	-0.0954800202708936
cg16332060	chr11	C11orf60;C11orf60	TSS200;TSS200	OpenSea	0.371063592495597	-2.80792075155816	6.17176784383655	0.000851119047664035	0.2328139555311	-0.0973595917571961
cg19565594	chr5	PRELID2;PRELID2;PRELID2	TSS1500;TSS1500;TSS1500	Island	-0.381020618625166	-2.712752741597	-6.16930068748844	0.000852908943406339	0.2328139555311	-0.100107820814264
cg08857936	chr4			OpenSea	0.456535647586772	2.01741086490607	6.16879072559353	0.000853279452983868	0.2328139555311	-0.0973152504871706
cg21425802	chr20	WISP2	TSS200	OpenSea	0.594815335765238	1.92144609830151	6.26893411736096	0.000853728251969999	0.2328139555311	-0.0827997915106904
cg27384088	chr6			Island	0.497078439257915	1.05771910403073	6.16774112579908	0.000854042613573254	0.2328139555311	-0.0970230590386167
cg10832007	chr1	ABL2;ABL2;ABL2;ABL2;ABL2	Body;Body;Body;Body;Body	Island	-0.358695877650597	-3.19214068452934	-6.16699083391577	0.000854588627685925	0.2328139555311	-0.0956285710742213
cg02081052	chr3			Island	-0.514096940327692	-2.40616173902552	-6.26754367561222	0.000854708252986715	0.2328139555311	-0.0796591289692206
cg19616851	chr7			S_Shelf	0.521791669107409	0.782463876054756	6.16658198983135	0.000854886326425191	0.2328139555311	-0.0971878315798334
cg14476479	chr8	GPT	TSS1500	S_Shore	0.533412139525997	-0.127157668253583	6.1648591566355	0.000856142108819697	0.2328139555311	-0.0987690143868214
cg25537119	chr5	MYO10	Body	OpenSea	0.440550736664064	2.26488739396445	6.16365763601079	0.000857019154662883	0.2328139555311	-0.0947582411484573
cg09697458	chr16	CALB2;CALB2;CALB2	Body;1stExon;1stExon	Island	0.326776027466678	-3.55637997808919	6.16129155650642	0.000858749277427635	0.2328139555311	-0.103674866301255
cg19984170	chr5	ODZ2	Body	OpenSea	-0.464462556122334	1.61315308587083	-6.16125290868777	0.000858777570651268	0.2328139555311	-0.105184665218442
cg13087441	chr1	PRDM16;PRDM16	Body;Body	S_Shore	0.475142735343961	2.44541950438796	6.16797773631221	0.00086026413236797	0.2328139555311	-0.0883097520752667
cg03251918	chr4	MAP9	TSS1500	S_Shore	-0.489799347024694	0.579226472221669	-6.1585663444979	0.000860746965630024	0.2328139555311	-0.106862253768903
cg16152136	chr8			OpenSea	0.532816119207734	0.234944185210684	6.1580988944451	0.000861090159693791	0.2328139555311	-0.104238289176658
cg18359371	chr19	SSC5D	Body	Island	0.55376378895498	-0.437844322231419	6.15771987465024	0.000861368544824111	0.2328139555311	-0.101082289470297
cg22185558	chr6	ZNF311	TSS1500	OpenSea	-0.619316516479649	-2.41465394073783	-6.2577028934672	0.000861681264911187	0.2328139555311	-0.0860769583555028
cg07567256	chr6			OpenSea	-0.437541045116734	2.29352033244055	-6.15691237430567	0.000861961987287084	0.2328139555311	-0.0948404100271878
cg02456288	chr14			Island	-0.465625222190287	-1.48282447274271	-6.15573759301369	0.000862826185908017	0.2328139555311	-0.0949648479980318
cg07961283	chr21	RUNX1;RUNX1;RUNX1	TSS200;TSS200;Body	Island	-0.350757315058097	-3.45340145174492	-6.1550704712174	0.000863317379334879	0.2328139555311	-0.104889437302934
cg24126564	chr15	RORA;RORA;RORA	Body;Body;Body	OpenSea	0.529548713245045	2.11142282789129	6.22883862503534	0.00086340901426355	0.2328139555311	-0.088715154083669
cg09330834	chr11	OSBPL5;OSBPL5;OSBPL5	TSS1500;TSS1500;TSS1500	S_Shore	0.426296131996177	2.78842297928873	6.15493286903944	0.00086341873394496	0.2328139555311	-0.091754999172907
cg14240646	chr10	ACBD5;ACBD5	TSS1500;TSS1500	S_Shore	0.950831127165276	-1.72836455275559	6.25481278971446	0.000863741557683352	0.2328139555311	-0.103036468812088
cg25225655	chr17	MSI2;MSI2	Body;Body	OpenSea	0.45267613871944	1.95569983613307	6.15430383731329	0.000863882237929199	0.2328139555311	-0.109277938763118
cg17043284	chr1	BAI2	5'UTR	Island	-0.432586212784673	-3.06149420771222	-6.22916469506157	0.000865283950704687	0.2328139555311	-0.099929769942384
cg27253670	chr13	SOX21	TSS1500	Island	0.393059268334364	-2.94137645758038	6.15116713402642	0.000866197786588871	0.2328139555311	-0.0944469658396185
cg01557667	chr22			Island	-0.40477303875292	-3.13973694887195	-6.18648388270741	0.000867166548593104	0.2328139555311	-0.10323792963924
cg22685409	chr11	KCNA4	TSS1500	Island	0.668402103853081	-2.144819235079	6.24996809332847	0.000867207960096346	0.2328139555311	-0.103361085978799
cg22310229	chr19	ABHD8	Body	N_Shore	-0.727373715142875	3.11007869789638	-6.24993808720667	0.000867229479412621	0.2328139555311	-0.102950158163091
cg19621338	chr11			OpenSea	0.485176779648192	2.21627795678828	6.14940521797057	0.00086750157066483	0.2328139555311	-0.106431683068219
cg07064050	chr19	ARMC6	Body	OpenSea	0.412622731582599	2.81434493311595	6.14932305302861	0.00086756242598913	0.2328139555311	-0.101335067000737
cg10473158	chr7	MESTIT1;MEST;MEST	Body;5'UTR;TSS1500	N_Shore	0.694531634698354	1.31827201365802	6.24819389917371	0.000868481404666271	0.2328139555311	-0.105957827058815
cg07263853	chr5	FLT4;FLT4	Body;Body	Island	-0.4932646966809	1.91003101275079	-6.15447573175979	0.000868836639950496	0.2328139555311	-0.0966908916065883
cg05779406	chr7	ZFAND2A	5'UTR	N_Shore	-1.00674575193853	-0.956638696385005	-6.24740805536897	0.000869046138625909	0.2328139555311	-0.0973879249580358
cg27657333	chr12			Island	-1.25220155026068	-1.84952757402441	-6.2465214217913	0.000869683810655019	0.2328139555311	-0.103069349220298
cg07562483	chr10	LOC387647	TSS200	Island	0.478151531056216	-3.00612591018394	6.24640037838709	0.000869770907515771	0.2328139555311	-0.110343775093047
cg08133919	chr15	MYO5A;MYO5A	TSS1500;TSS1500	S_Shore	-0.459441072115713	1.52188854014137	-6.14552443857905	0.000870381210189585	0.2328139555311	-0.0984843718553892
cg22870775	chr6			S_Shore	-0.525833838136433	-0.669638322816504	-6.14503082869748	0.000870748265998149	0.2328139555311	-0.115186568921493
cg07646791	chr6			S_Shore	-0.548344321659714	0.258240382781994	-6.14454407534141	0.00087111039685231	0.2328139555311	-0.113625567511484
cg27420520	chr12	ASCL1	1stExon	Island	-0.317830313180127	-3.53871540435457	-6.14285960611292	0.000872364927039325	0.2328139555311	-0.11433376444965
cg13168746	chr1	MYSM1	Body	OpenSea	0.504612090906877	-2.96461866817141	6.14259924726191	0.000872559017269362	0.2328139555311	-0.449662297817347
cg00784581	chr1	CDA;CDA	1stExon;5'UTR	OpenSea	0.591560374688406	-0.425347663151883	6.18259491828384	0.000874125270979072	0.2328139555311	-0.11139040497837
cg00301864	chr12	RAB35;RAB35;RAB35;RAB35	5'UTR;1stExon;5'UTR;1stExon	Island	-0.29844987093717	-3.77470307154163	-6.13938619173773	0.000874958336894241	0.2328139555311	-0.119372887377387
cg13604154	chr9			OpenSea	0.499667894213693	0.00547224764535055	6.13879154275263	0.000875403213887213	0.2328139555311	-0.122264613028889
cg18587557	chr17	SLFN12	TSS1500	OpenSea	-0.970968164281355	-1.68540407833527	-6.23835507045071	0.000875582470211152	0.2328139555311	-0.106198011586402
cg00214970	chr2	SPHKAP;SPHKAP	TSS1500;TSS1500	S_Shore	-0.659198002564901	1.12576423377681	-6.23833840128679	0.00087559455752504	0.2328139555311	-0.0993795654922689
cg27200446	chr6	MDFI	5'UTR	Island	0.502376046566731	-2.54661015659006	6.23708019381312	0.00087650747588895	0.2328139555311	-0.115046154047259
cg06873401	chr5	LHFPL2	Body	OpenSea	-0.479992875457177	2.05993022367061	-6.13696808277792	0.000876769022298914	0.2328139555311	-0.104614959992544
cg09902029	chr2			Island	-0.456309339543641	-2.52439195036739	-6.17883747265475	0.000877903928368269	0.2328139555311	-0.103800900748725
cg17012160	chr1	FMN2	1stExon	Island	0.47886559039841	-3.06302988017028	6.23508421774914	0.000877957943976055	0.2328139555311	-0.101620010735125
ch.13.75704157F	chr13			OpenSea	0.391052160535983	-2.44145592314892	6.1343548923388	0.000878730612799097	0.2328139555311	-0.106489325614894
cg03449406	chr14	CFL2;CFL2;CFL2;CFL2;CFL2	Body;Body;TSS1500;Body;Body	Island	-0.352972749268732	-3.09394591991053	-6.13282995262344	0.000879877630916272	0.2328139555311	-0.109642478896583
cg17383811	chr6	PPT2;PPT2	Body;Body	S_Shore	0.554697059238329	0.38687044487148	6.13268194063451	0.000879989052785338	0.2328139555311	-0.121490711041616
cg09565806	chr2	RFTN2	Body	OpenSea	0.531315720953738	-0.689839809955315	6.13166138609204	0.000880757755588638	0.2328139555311	-0.12555564854143
cg26321066	chr3	HTR3C	TSS1500	OpenSea	0.572956447782109	0.730154815990495	6.18760011855921	0.000880868299712146	0.2328139555311	-0.106085362671269
cg05219445	chr6			OpenSea	-0.494593971415874	1.07835623220023	-6.131098658883	0.00088118194234734	0.2328139555311	-0.120909206893729
cg21721767	chr12			OpenSea	0.454938308012145	1.92490868429112	6.12997903243682	0.000882026618904606	0.2328139555311	-0.109630129014646
cg08537652	chr1	PRDM16;PRDM16	Body;Body	Island	-0.401364914330085	-2.39137490760213	-6.12986022088559	0.000882116307981482	0.2328139555311	-0.124408978032521
cg01207650	chr16	LMF1	Body	N_Shore	0.501004224972497	0.716646927639586	6.1296982571195	0.000882238588852766	0.2328139555311	-0.126246166613988
cg16968662	chr1	KLHL17	Body	Island	0.572511175923708	2.26941129755231	6.22805961179178	0.000883084694985145	0.2328139555311	-0.114286958280327
cg18590092	chr18	NFATC1;NFATC1;NFATC1;NFATC1	Body;Body;Body;Body	Island	-0.415540935405153	3.71275813435706	-6.12830971052071	0.000883287723512272	0.2328139555311	-0.127619808052393
cg04085768	chr4	ALPK1;ALPK1	Body;Body	Island	0.50171780857421	0.175152746507021	6.12828397567033	0.000883307181301375	0.2328139555311	-0.125253359705575
cg10767146	chr15	LRRK1	Body	N_Shore	-0.6473610226717	-2.5988053984223	-6.22579627196248	0.000884743869788731	0.2328139555311	-0.111056500254457
cg04708321	chr16	KIAA0182;KIAA0182	Body;Body	OpenSea	0.480295693407617	0.888466326723055	6.12629739080966	0.000884810695442363	0.2328139555311	-0.130589553997631
cg27205667	chr12	HIP1R	Body	S_Shore	-0.415081059864538	-2.73359073850233	-6.12578913167334	0.000885195833827309	0.2328139555311	-0.122004959516511
cg02113173	chr2			S_Shore	0.551224291333271	2.95941050910201	6.22445203711426	0.000885730977737599	0.2328139555311	-0.12458844383334
cg25138168	chr10	FAM149B1;ECD;ECD;ECD;ECD;ECD;ECD;ECD	TSS200;1stExon;5'UTR;Body;5'UTR;1stExon;1stExon;5'UTR	Island	0.349026290336904	-3.77605317902261	6.15941309499019	0.000886324441178938	0.2328139555311	-0.117533397930726
cg14397166	chr14	ZFP36L1	Body	N_Shore	0.414335270055057	-3.52807120893718	6.22349543472974	0.00088643420801862	0.2328139555311	-0.109610280823778
cg07372840	chr5			OpenSea	-0.406283176896673	-3.0064734784101	-6.13893867621441	0.000886705447478604	0.2328139555311	-0.127339722540864
cg23466749	chr6			S_Shelf	0.507346878804361	-0.0476387983531127	6.12325927833091	0.000887115714163125	0.2328139555311	-0.130825684220354
cg12958778	chr4	TBC1D14;TBC1D14	5'UTR;5'UTR	S_Shore	0.500817085467869	-0.138006411577787	6.12213948720055	0.000887967034925971	0.2328139555311	-0.132460698245009
cg23322122	chr18	NFATC1;NFATC1;NFATC1;NFATC1	Body;Body;Body;Body	N_Shore	-0.461485655430982	2.80642546211172	-6.127675411213	0.000888248330003023	0.2328139555311	-0.115255414017955
cg08839620	chr11	POLD3	Body	Island	-0.376889224333707	-3.3565011546344	-6.14171205628779	0.000888532728637619	0.2328139555311	-0.124678882384813
cg17037355	chr20	SLC4A11	TSS200	N_Shore	0.626461673620424	1.32851620673336	6.21951451147598	0.000889367621071241	0.2328139555311	-0.114314719794024
cg00982167	chr1	HAX1;HAX1	TSS200;TSS200	Island	-0.371633236946799	-2.99631797367826	-6.12028967517812	0.000889375404338388	0.2328139555311	-0.133526036746268
cg05512483	chr11	SNORD30;SNORD22;SNORD29;SNORD31;SNHG1	TSS1500;TSS1500;TSS1500;TSS1500;Body	N_Shore	0.502431701805121	-1.63621514387793	6.11909878806632	0.000890283449708905	0.2328139555311	-0.126677308357515
ch.3.89013645F	chr3			OpenSea	-0.570155293818617	-2.22634468514667	-6.21752167109247	0.000890840272114077	0.2328139555311	-0.119925884399347
cg02099548	chr7	PL-5283	Body	Island	0.365611953541861	-3.18539125820163	6.11833365382597	0.000890867420984604	0.2328139555311	-0.11800166559449
cg08610563	chr5	LPCAT1	Body	OpenSea	0.444771592092561	1.82968460333886	6.11814659385004	0.000891010256985382	0.2328139555311	-0.133746419756772
cg24076502	chr20			N_Shelf	-0.435139289724046	2.64203088955233	-6.11811257394445	0.000891036236859265	0.2328139555311	-0.132458018476887
cg23265656	chr1	PRDM16;PRDM16	Body;Body	OpenSea	-0.463473574882948	2.83067158274826	-6.12795147732152	0.000891444779204797	0.2328139555311	-0.118062695756033
cg22561845	chr8			N_Shelf	0.462124448847019	2.86685411305964	6.12610019930725	0.000891552976818798	0.2328139555311	-0.118243491799159
cg08475468	chr19			N_Shore	-0.457798594862433	-2.69495164307417	-6.19211533019643	0.000892777100638176	0.2328139555311	-0.116450604032281
cg08589354	chr16			N_Shore	0.592487055863852	0.0348245128068021	6.15791770958216	0.000892948299300735	0.2328139555311	-0.129939572293171
cg17606003	chr10	FLJ41350;LBX1	Body;TSS1500	Island	0.407737871366487	-2.17586744923705	6.11402148296696	0.000894166802790655	0.2328139555311	-0.121106360391791
cg07498743	chr13	N6AMT2	TSS1500	S_Shore	-0.428666282097848	2.6416259845264	-6.11398749297048	0.00089419286517673	0.2328139555311	-0.124263795725207
cg05371749	chr16	ITPRIPL2;ITPRIPL2	TSS200;TSS200	N_Shore	-0.466598906049066	-3.47202925062407	-6.18755806668223	0.000894322746370577	0.2328139555311	-0.269931087040455
cg04289045	chr1	KIAA0562;DFFB	TSS1500;Body	Island	0.456864122982133	2.0050100597433	6.11314404473754	0.000894839871671727	0.2328139555311	-0.137848684757417
cg27169639	chr16	CACNA1H;CACNA1H	Body;Body	N_Shore	-0.608870674264465	1.5828976498263	-6.21211734447469	0.000894848045495678	0.2328139555311	-0.129305049270969
cg18671554	chr14	RAB15	Body	OpenSea	0.548076951236538	0.604142936985959	6.11362287677756	0.000895576278308274	0.2328139555311	-0.136294043718545
cg00423697	chr7	SDK1;SDK1	Body;Body	OpenSea	0.612974921119963	3.65295116549279	6.21074803011557	0.000895866799420362	0.2328139555311	-0.128610271665962
cg20808693	chr7	SMARCD3;SMARCD3	Body;Body	S_Shelf	0.463838148629391	2.02058178295615	6.11112331634583	0.000896392148428896	0.2328139555311	-0.136446716417086
cg15659093	chr11	BBS1	TSS200	OpenSea	0.366814203358518	-2.80003981421536	6.11047849598705	0.000896888133429821	0.2328139555311	-0.142393864649102
cg02330271	chr19			S_Shelf	-0.462572759902397	2.79619978339357	-6.11277620038952	0.000896994720189142	0.2328139555311	-0.128906902398404
cg03716822	chr8	PPAPDC1B;PPAPDC1B;PPAPDC1B	Body;Body;Body	N_Shore	0.469730091789934	-3.28651070096073	6.2089119826957	0.00089723489092534	0.2328139555311	-0.119691130535816
cg04672903	chr4	LOC93622	TSS1500	N_Shore	0.568282000446023	-0.377164189887766	6.12847136306208	0.000897820078262673	0.2328139555311	-0.130416800809359
cg04777528	chr3	TMCC1;TMCC1	5'UTR;5'UTR	Island	-0.351450182975841	-3.17425597506656	-6.10871577394782	0.000898245594510858	0.2328139555311	-0.134514725862613
cg11078738	chr2	ANTXR1;ANTXR1;ANTXR1;ANTXR1;ANTXR1;ANTXR1	5'UTR;1stExon;5'UTR;1stExon;5'UTR;1stExon	Island	-0.367628387084067	-2.7469137217522	-6.10757562317048	0.000899124870651377	0.2328139555311	-0.132424670282443
cg19963836	chr13	ADPRHL1;ADPRHL1	Body;Body	N_Shore	0.476261529792754	2.52146152584511	6.1166344041954	0.00089981243677174	0.2328139555311	-0.134415935891642
cg01510696	chr16	DPEP1;DPEP1	5'UTR;5'UTR	OpenSea	-0.426861360623835	2.66464847496997	-6.10423908241438	0.000901703655912025	0.2328139555311	-0.143372182318321
cg12232852	chr3	UBA3;UBA3	Body;Body	N_Shore	-0.363635684094879	-2.81363778461362	-6.10402078182805	0.000901872673692004	0.2328139555311	-0.128316700005684
cg03008525	chr19			Island	-0.593640649005784	-2.06718711807433	-6.20235993590986	0.000902136628467951	0.2328139555311	-0.124229633482868
cg12371563	chr5	ZNF608	Body	N_Shore	-0.607949482099014	-0.970538189798569	-6.1870064014445	0.000902859940071628	0.2328139555311	-0.138202620420577
cg03096811	chr10	H2AFY2	Body	OpenSea	-0.497779081565805	4.21933553712949	-6.16385391090812	0.000902871703739898	0.2328139555311	-0.126462510715855
cg16169604	chr2	GPR148	TSS1500	S_Shore	-0.378004057605923	-2.69428465596717	-6.10213331757912	0.000903335544430428	0.2328139555311	-0.147697230759608
cg05599825	chr5	GALNT10;GALNT10	Body;Body	Island	0.380555056933396	-3.37534029630892	6.14704431134115	0.000903874831880389	0.2328139555311	-0.128068343372806
cg26465602	chr16			Island	-0.56671394802611	-0.500614271257891	-6.11674052234467	0.000904524852047648	0.2328139555311	-0.14056808453364
cg14930737	chr19	ZNF530	TSS1500	N_Shore	0.497123790619153	3.21398737366893	6.16393086088203	0.000904591767030827	0.2328139555311	-0.133277381018174
cg12907983	chr2	CACNB4;CACNB4;CACNB4	Body;Body;Body	Island	0.413980009885009	-3.27753597173459	6.18139839121068	0.000904955268468047	0.2328139555311	-0.138837438391925
cg03588812	chr22	GNB1L	Body	S_Shore	0.420921494274093	3.23699025638458	6.1000015320914	0.000904991044311936	0.2328139555311	-0.148540482842641
cg22096870	chr4	KIAA1430	TSS1500	Island	-0.627407866496838	-2.38622530208613	-6.19743520848929	0.000905841204375326	0.2328139555311	-0.141923816851648
cg09330885	chr3	MUC4;MUC4;MUC4	Body;Body;Body	OpenSea	-0.729324515820689	2.34615111043149	-6.19639087704405	0.000906629038096383	0.2328139555311	-0.239193904463684
cg01460360	chr1	KIAA0754;MACF1;MACF1	TSS200;Body;Body	Island	0.473070509215593	-2.82571694837059	6.19628436460832	0.000906709434328839	0.2328139555311	-0.128443297026327
cg21831174	chr3	MASP1;MASP1;MASP1	TSS1500;TSS1500;TSS1500	OpenSea	-0.471460516861368	1.12680449918345	-6.0973268579427	0.000907073057118565	0.2328139555311	-0.149885159604514
cg24568579	chr12			N_Shore	0.729717624332976	-1.43094180836471	6.19557388529987	0.000907245918159706	0.2328139555311	-0.140958273170851
cg14130664	chr9	FRMD3	Body	N_Shore	-0.643608536065669	-0.12508614936707	-6.19356590628966	0.000908764120063968	0.2328139555311	-0.130330286357637
cg14271505	chr17	CCDC43;CCDC43	TSS1500;TSS1500	S_Shore	0.406253938349337	-2.93775707754389	6.10518753960059	0.000909276274481722	0.2328139555311	-0.146112231713853
cg20071624	chr7	WIPI2;WIPI2;WIPI2;WIPI2;WIPI2	Body;Body;Body;Body;Body	OpenSea	0.462544238390763	2.38930724733172	6.09410815756242	0.00090958582598552	0.2328139555311	-0.135477339958398
cg01924942	chr16	LYRM1;LYRM1;DCUN1D3;LYRM1	TSS1500;TSS1500;5'UTR;TSS1500	N_Shore	-0.39511815118598	-2.8881977804441	-6.09144683996001	0.000911669480109236	0.2328139555311	-0.158942780822315
cg03880642	chr10	SH3PXD2A	Body	OpenSea	0.589982971802728	0.380955809230944	6.1405249392811	0.000912158328492942	0.2328139555311	-0.149015088832044
cg23418095	chr10	TAF5	Body	Island	0.382869654495366	-2.68770271798418	6.09010127844884	0.00091272505534919	0.2328139555311	-0.154268796799285
cg04115185	chr5			OpenSea	0.565404645561049	2.83149031251634	6.18750873518635	0.000913361579218635	0.2328139555311	-0.151089671631711
cg06489744	chr11	SHANK2	Body	OpenSea	0.548132227677686	-0.167483633857843	6.08873412979498	0.000913798999192191	0.2328139555311	-0.150397257465674
cg25887076	chr10			OpenSea	0.670188164623036	2.01950219327106	6.18687297393562	0.000913845677735345	0.2328139555311	-0.134980399814203
cg25754059	chr19	FTL	TSS1500	N_Shore	-0.802343124213708	-3.16627265417121	-6.18611077384428	0.000914426441599897	0.2328139555311	-0.135510347736411
cg07197230	chr22	CECR2	1stExon	OpenSea	-0.570054333446762	0.585820905899243	-6.13742775006115	0.000915017755334112	0.2328139555311	-0.13811333698293
cg10545276	chr15	RPS27L	TSS200	Island	0.313792863729395	-3.69521892975763	6.08674577378102	0.000915363507324429	0.2328139555311	-0.156034932792561
cg26772538	chr8	ARHGEF10	Body	S_Shelf	-0.426345713281615	2.40762129317762	-6.08604592257159	0.000915914904435679	0.2328139555311	-0.141311454830164
cg22059910	chr15	SIN3A	TSS200	Island	0.326560294480784	-3.47423684921832	6.08580087914214	0.000916108058571057	0.2328139555311	-0.154323624704021
cg15552491	chr11			N_Shelf	0.467390983998548	1.390780123063	6.08504216247219	0.000916706408690049	0.2328139555311	-0.158130789676492
cg27230724	chr2	SLC25A12	TSS1500	S_Shore	0.439399085583965	-2.81954066839765	6.15255999249408	0.000916760167066832	0.2328139555311	-0.13893344524421
cg02868521	chr7	PTPRN2;PTPRN2;PTPRN2	Body;Body;Body	N_Shelf	-0.421767199093371	2.33384490494128	-6.08349833639264	0.000917925305494193	0.2328139555311	-0.152079498616071
cg02033141	chr18			Island	-0.448610360062119	-3.66328912784358	-6.18065650169028	0.000918594768412306	0.2328139555311	-0.143866602370004
cg00057240	chr2	TMEM194B	Body	N_Shore	0.505668164587697	-0.109464753791723	6.08231169242478	0.00091886345796206	0.2328139555311	-0.1615809159689
cg13537237	chr2			S_Shelf	0.547294526728936	1.02884091023787	6.10683595133666	0.000919181479868294	0.2328139555311	-0.156036900473563
cg24439256	chr10	LOC100128811;GPR158	Body;1stExon	Island	-0.439839559248258	-2.00588438546592	-6.08136619933502	0.000919611744233675	0.2328139555311	-0.158075797824913
ch.12.868326R	chr12			OpenSea	0.51763414487291	-1.78089153870818	6.11500601521662	0.000920191879792984	0.2328139555311	-0.147321882810624
cg06131939	chr20	C20orf135	1stExon	Island	0.509853003656889	1.58142795776052	6.08164130253289	0.000921043068257361	0.2328139555311	-0.16061115677725
cg26599373	chr5	IL17B	TSS1500	OpenSea	0.480688356860745	1.65466703703258	6.07946515060296	0.000921118393581578	0.2328139555311	-0.158571887942002
cg00966659	chr12	CLEC12B;CLEC12B	TSS1500;TSS1500	OpenSea	-0.481726313813903	1.01103129670327	-6.07907770790351	0.000921425802462349	0.2328139555311	-0.169871077107
cg19526455	chr17	PPP1R1B;PPP1R1B	Body;Body	S_Shelf	0.56638460440221	-0.226675443460664	6.09828623366651	0.000922058494377862	0.2328139555311	-0.15108853309051
cg24446417	chr1			OpenSea	0.498331200988117	1.34512985283104	6.07665513614995	0.000923350610918219	0.2328139555311	-0.148118457106157
cg18204334	chr2			OpenSea	-0.423125710971237	2.60026325691379	-6.07632402237207	0.000923614048583639	0.2328139555311	-0.162273223789538
cg25952663	chr12	FLJ12825	TSS1500	N_Shelf	-0.485636307153165	1.02176117093046	-6.07587426943293	0.000923972014695061	0.2328139555311	-0.161579555898812
cg01819568	chr4	KIT;KIT	Body;Body	S_Shelf	0.468299658405519	0.908846466367563	6.0756416982531	0.000924157184418514	0.2328139555311	-0.152304635815753
cg02349785	chr11	CST6	TSS1500	N_Shore	0.712498546602445	0.657266081337656	6.17316332212205	0.000924356962160771	0.2328139555311	-0.15775293576407
cg03147470	chr10	DIP2C	Body	OpenSea	0.615047167835767	0.159032052692805	6.16862833256947	0.00092470659820166	0.2328139555311	-0.145012717025101
cg09125812	chr8	ANK1;ANK1;ANK1;ANK1;ANK1	Body;Body;Body;Body;Body	Island	0.403093904483066	-2.85464698290736	6.07658985667888	0.000924737092455947	0.2328139555311	-0.155190620226628
cg10854819	chr15			OpenSea	-0.48416534386376	1.14475804180341	-6.07293519441981	0.000926315190213529	0.2328139555311	-0.162437273395438
cg10431713	chr17	SLFN12	TSS1500	OpenSea	-0.66496244762355	-1.37226818601621	-6.1705864714636	0.000926348133013114	0.2328139555311	-0.158257491183265
cg08593261	chr4	NKX6-1	TSS200	Island	0.307695252007413	-3.64405483124109	6.07125576830922	0.000927657166119447	0.2328139555311	-0.168848091977096
cg24061208	chr18	ANKRD30B;ANKRD30B	1stExon;5'UTR	S_Shore	-0.597711297692653	-0.981258497075955	-6.15069440693858	0.000928055272920016	0.2328139555311	-0.157281455795009
cg02361370	chr6			OpenSea	0.564779326684688	4.07201353517277	6.16827786734342	0.000928136214258217	0.2328139555311	-0.15115449047565
cg02178630	chr2	TNS1	Body	OpenSea	-0.498585501689367	3.53475143574372	-6.13092786622114	0.000928394076805672	0.2328139555311	-0.160452707247716
cg13919215	chr8	POLR2K;POLR2K	5'UTR;1stExon	OpenSea	-0.405459069215122	-2.28863550500951	-6.07030572040568	0.000928417304956669	0.2328139555311	-0.152727916381084
cg26280349	chr22			N_Shore	0.511571610677181	0.182088201359729	6.06972620988291	0.000928881324893967	0.2328139555311	-0.168476768775971
cg26075356	chr13	LRCH1;LRCH1;LRCH1	TSS1500;TSS1500;TSS1500	N_Shore	-0.488241405749093	-1.36289257287481	-6.06911370781251	0.000929372050185466	0.2328139555311	-0.170682021978394
cg07058144	chr11			OpenSea	0.487408497979095	2.19959652279175	6.09181741676192	0.000930298269833272	0.2328139555311	-0.153242825630588
cg19746897	chr1			OpenSea	-0.502244322924417	1.39352295429082	-6.06785891842513	0.000930378291445283	0.2328139555311	-0.167294042848273
cg10814817	chr4			OpenSea	-0.433722894097916	2.86004463493463	-6.06767543433434	0.000930525535608794	0.2328139555311	-0.162601157952804
cg08246366	chr7	PTPRN2;PTPRN2;PTPRN2	Body;Body;Body	S_Shelf	-0.431377824876456	2.40398540336004	-6.06492851048209	0.000932733107816981	0.2328139555311	-0.165495108139114
cg04290171	chr1	CD46;CD46;CD46;CD46;CD46;CD46;CD46;CD46;CD46;CD46;CD46;CD46;CD46;CD46	TSS1500;TSS1500;TSS1500;TSS1500;TSS1500;TSS1500;TSS1500;TSS1500;TSS1500;TSS1500;TSS1500;TSS1500;TSS1500;TSS1500	N_Shore	0.558119589209721	0.895116377390366	6.09881292813842	0.000933031334368563	0.2328139555311	-0.168626924061979
cg22528979	chr19	GLT25D1	Body	Island	-0.555794167916655	2.33882561344879	-6.16191165135118	0.000933087626494915	0.2328139555311	-0.154243605601065
cg13976210	chr1	DUSP12	TSS1500	N_Shore	-0.545039244859424	2.07196355501766	-6.16085928626989	0.000933909039192424	0.2328139555311	-0.153112192142704
cg22112460	chr1	C1orf91;EIF3I	TSS200;Body	S_Shore	0.324971753894644	-3.34588859675342	6.06312764559108	0.000934183631781263	0.2328139555311	-0.175649633493724
cg02901159	chr11	CLNS1A;CLNS1A	1stExon;5'UTR	Island	-0.400520823327453	-2.72200939279365	-6.06255113844081	0.000934648530663549	0.2328139555311	-0.170805340071867
cg12287936	chr5	NDUFS6;MRPL36	TSS1500;TSS1500	Island	-0.590242028654188	0.700141531681938	-6.14833042840123	0.000934702026750093	0.2328139555311	-0.154322445088188
cg02699408	chr19	ZNF564	TSS200	S_Shore	-0.43267814715234	-3.13512058042291	-6.10994906092068	0.000936928364740737	0.2328139555311	-0.208451249861104
cg05121497	chr18			N_Shelf	0.618023866017396	1.96443065931071	6.1536826727306	0.000939532884929514	0.2328139555311	-0.163183167872863
cg05861661	chr15	FAM98B;FAM98B	TSS200;TSS200	N_Shore	0.566015262475586	-2.54578674008209	6.15345912663592	0.000939708687637244	0.2328139555311	-0.167057202522066
cg20781880	chr19	S1PR4	1stExon	Island	-0.451342076762906	1.37731515019806	-6.05477323879978	0.000940946643098321	0.2328139555311	-0.164027903363112
cg09033577	chr2	THNSL2	3'UTR	OpenSea	0.6291708958294	2.80711557800221	6.15155622214983	0.000941206715141959	0.2328139555311	-0.159618981984165
cg07811198	chr7	DPP6	Body	Island	0.909975282658409	-1.13867404937992	6.15138459543666	0.000941341960098886	0.2328139555311	-0.165392369339711
cg23393291	chr15	ASB7;LINS1;LINS1;ASB7;LINS1;LINS1;LINS1;LINS1;LINS1;LINS1	TSS1500;1stExon;1stExon;TSS1500;5'UTR;1stExon;5'UTR;1stExon;5'UTR;5'UTR	Island	-0.424198709777578	-3.25420520851065	-6.15097378625538	0.000941665775906379	0.2328139555311	-0.167095120657695
cg16335868	chr5	KCNIP1	TSS1500	OpenSea	-0.544173394965752	-0.445799152344175	-6.05727193447334	0.000942036341121015	0.2328139555311	-0.164804789675097
cg25523538	chr10	MKX	Body	Island	-0.485194043852059	-2.98817769622848	-6.14985976022709	0.00094254453921582	0.2328139555311	-0.16080680779254
cg17432627	chr21	NCRNA00114;NCRNA00114;NCRNA00114	TSS200;Body;Body	OpenSea	0.572493395696756	2.02265307703891	6.14681758152686	0.000944949068897302	0.2328139555311	-0.162937864256303
cg27311866	chr5	DDX4;DDX4;DDX4;DDX4;DDX4;DDX4	5'UTR;5'UTR;5'UTR;1stExon;1stExon;1stExon	Island	-0.479934583309849	3.15633667791758	-6.08445731899194	0.000945467188330246	0.2328139555311	-0.176297050326064
cg08128007	chr1			N_Shore	-0.742656333871502	1.94700406465485	-6.14574248423575	0.000945800508416323	0.2328139555311	-0.172512837486012
cg15945235	chr10	ANKRD22;ANKRD22	1stExon;5'UTR	OpenSea	0.538634604832972	-0.241539217464111	6.04828008749819	0.000946241670894278	0.2328139555311	-0.181437878400882
cg08318660	chr17	KIAA1267	Body	OpenSea	0.472261461228938	0.827673083726878	6.04798636468596	0.000946482000957933	0.2328139555311	-0.187369722057449
cg08991081	chr5			N_Shore	-0.471602029243112	2.60617534183636	-6.05534625947785	0.000947577940221328	0.2328139555311	-0.1812960368201
cg00491927	chr3			N_Shore	0.436759090781262	-1.95829103503207	6.04656621535683	0.000947644982679531	0.2328139555311	-0.185451462192836
cg14541311	chr14	MYH6	5'UTR	OpenSea	0.531735514077785	2.09971962075009	6.13125514835851	0.000948269972047458	0.2328139555311	-0.168113378859825
cg13615058	chr6	ASCC3;ASCC3;ASCC3;ASCC3	1stExon;5'UTR;5'UTR;1stExon	Island	0.395507752207952	-3.10171804525095	6.08158700953141	0.000948884710308601	0.2328139555311	-0.169246402415641
cg03384825	chr1	DAB1	5'UTR	Island	-0.433752137895462	-2.66470021354008	-6.08167095732986	0.000948959724129686	0.2328139555311	-0.169304161853626
cg17944282	chr3	RPSA;RPSA;RPSA	TSS1500;1stExon;5'UTR	Island	-0.374201781081886	-3.86544283486373	-6.14015726409793	0.000950238022738196	0.2328139555311	-0.167607875795238
cg02212698	chr14	FOXN3;FOXN3	3'UTR;3'UTR	N_Shore	0.520875623812411	3.50504948197733	6.14013803463194	0.000950253342026601	0.2328139555311	-0.167621367734696
cg26869412	chr10			OpenSea	0.482245182107181	3.87381367497069	6.07207207224656	0.000950914788127287	0.2328139555311	-0.18543156506878
cg22788646	chr12	EP400	Body	N_Shelf	0.593225448437858	3.19310244739057	6.13870376411711	0.000951396764234341	0.2328139555311	-0.168627835958712
cg18197866	chr12	PXN;PXN;PXN	Body;Body;Body	Island	0.431484518676629	4.33832028195887	6.04119741793923	0.000952056379714958	0.2328139555311	-0.186394487191132
cg04099091	chr6	POU5F1	TSS1500	OpenSea	-0.527624325816725	3.01925884803888	-6.13726267322535	0.000952547216684335	0.2328139555311	-0.169639375111518
cg04830146	chr17	MYO1D	Body	Island	0.336745872397968	-3.45166293241705	6.03764190569609	0.000954990789344181	0.2328139555311	-0.19006160150016
cg24460369	chr12			Island	0.462746950510767	-1.88540121354357	6.03755280407881	0.000955064458925273	0.2328139555311	-0.189602164655999
cg15262928	chr1	TIMM17A	TSS200	Island	-0.385860750713131	-3.10113452639146	-6.04207286648649	0.000955636756413477	0.2328139555311	-0.187708448447775
cg24018609	chr1	CSMD2	Body	Island	-0.35880592363659	-2.79492915175978	-6.03661069093674	0.000955843800126294	0.2328139555311	-0.177284490069983
cg12703142	chr10	ZNF33A;ZNF33A	TSS200;TSS200	Island	0.395590453749756	-2.83400106319283	6.03398798111926	0.000958017213228848	0.2328139555311	-0.18438780710134
cg03947203	chr11	C2CD2L	3'UTR	OpenSea	0.570558126503759	1.63576571332516	6.12995235562194	0.000958407877953622	0.2328139555311	-0.187666859604943
cg10964388	chr12	NTN4	Body	OpenSea	-0.510288720703939	1.39320802650057	-6.03411295619051	0.000958669046318292	0.2328139555311	-0.191397114072432
cg08791922	chr17	TMEM132E	Body	N_Shore	-0.49943455788049	0.958774952128482	-6.03301660168352	0.000958823620872622	0.2328139555311	-0.194617991784412
cg11171429	chr4	PRDM5	TSS1500	S_Shore	0.352947826051774	-3.22442066366025	6.03266598976867	0.000959114878328818	0.2328139555311	-0.193339407237414
cg10050877	chr8	FAM49B	TSS1500	Island	-0.373572689711048	-3.1957414169876	-6.04291744658275	0.000959215630359909	0.2328139555311	-0.180094339166474
cg17445097	chr17	PHF12;PHF12	Body;Body	OpenSea	-0.572322425888319	2.03232823089384	-6.12884779755045	0.000959296998189094	0.2328139555311	-0.184679052771826
cg15268244	chr15			N_Shore	0.556169074818067	-0.303448385898645	6.03532320332116	0.000959418469520993	0.2328139555311	-0.193445312130896
cg03218396	chr8			OpenSea	0.609753511318749	-1.083013159406	6.12777425065821	0.000960162064345634	0.2328139555311	-0.187659506453246
cg24154161	chr6	TAP1	Body	N_Shore	0.544895548914406	-2.24546493218052	6.12755737185894	0.000960336934536358	0.2328139555311	-0.17645922191826
cg23765153	chr20	NAPB	3'UTR	OpenSea	0.467067036315731	3.29603583330785	6.05978785788299	0.00096151940895485	0.2328139555311	-0.180704094801972
cg25901400	chr17	RAB40B	Body	S_Shelf	0.424440841648995	2.977163829177	6.02952913668698	0.000961725210793288	0.2328139555311	-0.188592138439097
cg06697439	chr19	ZBTB45	TSS1500	S_Shore	0.415420031250072	-2.99782187678931	6.06925596978251	0.00096224300837251	0.2328139555311	-0.195120476499721
cg16474725	chr6	CLIC5;CLIC5	Body;Body	N_Shelf	-0.485855951967988	1.46193837258852	-6.02852073863002	0.000962566076047522	0.2328139555311	-0.183204266890129
cg15333967	chr8			OpenSea	0.451222568543566	2.40874216423582	6.02797678378173	0.000963020008985359	0.2328139555311	-0.190622556868701
cg15531512	chr8			OpenSea	0.574181495782146	-1.14567286294966	6.09952518310218	0.000963488505200817	0.2328139555311	-0.180334511299353
cg04722391	chr7			OpenSea	-0.471868628892558	0.845067244518941	-6.02728676520386	0.000963596185446544	0.2328139555311	-0.192186486851456
ch.1.226360333F	chr1			N_Shore	0.343203997841572	-3.64853481971664	6.03058841723498	0.000963600050802444	0.2328139555311	-0.197519125221887
cg04847817	chr22	PITPNB;LOC284900;LOC284900	TSS1500;Body;Body	S_Shore	0.335387365667776	-3.77218260788556	6.04044739152969	0.000964112402554581	0.2328139555311	-0.190753757953106
cg02210104	chr3	KCNH8	TSS1500	N_Shore	-0.34451780133035	-3.11044166715825	-6.02574607433161	0.000964884111617246	0.2328139555311	-0.202365287193603
cg00298065	chr19	ZNF274;ZNF274;ZNF274	Body;Body;5'UTR	Island	0.595085707177541	0.487795373602398	6.09547829947004	0.000965704810449745	0.2328139555311	-0.193755443331792
cg23526055	chr8	TCEB1	TSS1500	S_Shore	-0.416219066963643	-3.14523183760183	-6.10200019379616	0.000965821134425105	0.2328139555311	-0.188527028799467
cg11566358	chr4	CTSO	TSS1500	S_Shore	0.497998896797797	-0.637374751677456	6.02456078500058	0.000965876284422005	0.2328139555311	-0.186105325115165
cg18112431	chr13	CDADC1	TSS1500	N_Shore	0.423878116392708	-3.17245739168153	6.11248084458301	0.000965990214525884	0.2328139555311	-0.193906675619153
cg21835643	chr20	MATN4;MATN4;RBPJL;MATN4	5'UTR;5'UTR;TSS200;5'UTR	Island	-0.511357063158568	-0.0885451535073409	-6.02365239649379	0.000966637461774304	0.2328139555311	-0.200296864735119
cg24663845	chr3	SLC41A3	TSS200	OpenSea	0.418212069857217	2.48700917500295	6.02352348241338	0.000966745539993182	0.2328139555311	-0.203798560347303
cg16337546	chr6	LEMD2	TSS200	S_Shore	0.413028881240366	-3.01862735529467	6.07156041999779	0.000967587000297868	0.2328139555311	-0.192454770916329
cg08585315	chr11	FANCF	TSS200	Island	-0.423375714627356	-2.99630986470044	-6.08387558599515	0.000968553535372986	0.2328139555311	-0.19400942542717
cg10830713	chr1	USP1;USP1;USP1	5'UTR;5'UTR;5'UTR	S_Shore	0.438055885331515	-2.17148885340156	6.02110264157736	0.00096877768123849	0.2328139555311	-0.196179686919979
cg05972871	chr12	EFCAB4B;EFCAB4B;EFCAB4B	TSS200;TSS200;TSS200	Island	-0.57872222019357	-2.90843723278608	-6.11700257710014	0.000968891708650407	0.2328139555311	-0.195210313361702
cg21638161	chr8	MAFA	TSS200	Island	0.442748976506432	-2.41735719365483	6.03330451508507	0.000968977589265175	0.2328139555311	-0.191869763494467
cg19034505	chr13			Island	-0.467359388512471	-1.29216308924615	-6.02037641244635	0.000969388257364746	0.2328139555311	-0.203033494241446
cg09548167	chr4	OSTC	Body	Island	0.413547339622371	-2.40964714722199	6.01931130477396	0.000970284542107487	0.2328139555311	-0.204837945796173
cg16023545	chr2	GBX2	TSS200	Island	0.650902386778208	-2.81575203290128	6.11411967760771	0.000971243534434686	0.2328139555311	-0.189678429195666
cg12982543	chr3	CLDN16	TSS1500	OpenSea	-0.437196918936665	2.90538902930915	-6.01813824102596	0.000971272769430663	0.2328139555311	-0.190815209999109
cg26619317	chr1	CNN3	Body	Island	0.345718484042758	-3.19736958857334	6.01720102461126	0.00097206313924014	0.2328139555311	-0.204830210296783
cg21096915	chr10	LOC84856	Body	Island	0.493384384211456	-1.2412573952876	6.01711917198426	0.000972132201838196	0.2328139555311	-0.202425273786561
cg08715827	chr12			OpenSea	0.45124481028041	1.97245408535201	6.0146165860774	0.000974246455189758	0.2328139555311	-0.207970826105682
cg03895857	chr15	GABRB3;GABRB3	Body;Body	Island	0.807890954541855	2.09077777409075	6.10951677390448	0.00097501212597981	0.2328139555311	-0.189170731063762
cg13710814	chr12	ARNTL2	Body	OpenSea	-0.463381854694861	3.14533064347753	-6.02866973010832	0.000975046219835545	0.2328139555311	-0.201802916622416
cg07136646	chr12			N_Shelf	-0.48823364874263	0.787826629112739	-6.01230414017644	0.000976204752901481	0.2328139555311	-0.206001806031151
cg24741066	chr2	PXDN	Body	S_Shelf	0.498804057159063	-0.149716730946874	6.01169228116077	0.000976723660024024	0.2328139555311	-0.212145794795385
cg11218385	chr7	ADCYAP1R1	5'UTR	Island	-0.573510812707902	-2.08603018080723	-6.10621961845836	0.000977721976980184	0.2328139555311	-0.205057494375677
cg00777063	chr17			Island	0.451478029394214	1.37648140646398	6.01044040961581	0.000977786334910833	0.2328139555311	-0.213915139039196
cg03002428	chr4	HMGB2;HMGB2;HMGB2	TSS1500;TSS200;TSS1500	Island	0.305948603829847	-3.71694411579667	6.01025195252243	0.000977946424867768	0.2328139555311	-0.206445820453306
cg08906442	chr1			OpenSea	-0.440347380104162	1.99917847964441	-6.01006311786582	0.000978106865648738	0.2328139555311	-0.211528160459374
cg13235976	chr3			S_Shelf	0.445743056722654	1.97106813500367	6.00988320168113	0.000978259757000387	0.2328139555311	-0.20562520340629
cg22388260	chr16	MIR365-1	TSS200	OpenSea	0.509729612258632	0.291688765547373	6.00616534719182	0.00098142529177363	0.2328139555311	-0.213857632420056
cg12706396	chr6	ANKS1A	Body	OpenSea	-0.51762485843474	1.69850147102753	-6.05149911164006	0.000982482637940748	0.2328139555311	-0.198009690779536
cg26493904	chr19	MCOLN1	Body	S_Shelf	-0.461753108768526	2.76760469391778	-6.0115411037831	0.000982492249643608	0.2328139555311	-0.209550743977001
cg01906054	chr17			OpenSea	0.454053797779346	2.84824835563695	6.00444272476461	0.000982895977225353	0.2328139555311	-0.215057628218469
cg12675848	chr9			Island	0.595558414985368	-2.28148139645428	6.09883071565317	0.000983826223784145	0.2328139555311	-0.196721405862248
cg05582099	chr16	CACNA1H;CACNA1H	Body;Body	N_Shore	-0.414970884776688	2.52782329367894	-6.00193264338896	0.000985043472180983	0.2328139555311	-0.219134742082769
cg01724150	chr3	NMNAT3	TSS1500	S_Shore	0.654256954323604	0.576897998472322	6.0969607204258	0.00098537803274211	0.2328139555311	-0.198044354133083
cg16338347	chr3	ALCAM	TSS1500	N_Shore	-0.338484992452079	-3.2219078632628	-6.00081977247999	0.000985997304546928	0.2328139555311	-0.217045348290562
cg13647892	chr9			OpenSea	-0.446737915795192	1.57593452602722	-6.00054479447573	0.000986233148743004	0.2328139555311	-0.219044368923219
cg17679621	chr2	SLC5A7	TSS1500	N_Shore	-0.561159641287433	-0.325045255031562	-6.01199859090865	0.000986271448257328	0.2328139555311	-0.217083550974498
cg11860760	chr5	RNF130	Body	OpenSea	-0.49986690955181	3.51019971126398	-6.08404451430957	0.000986802026749195	0.2328139555311	-0.199800237389513
cg05470666	chr10	P4HA1;P4HA1;P4HA1;P4HA1	TSS200;TSS200;TSS200;TSS200	Island	0.331666428004013	-3.51237032623907	5.99961019979019	0.000987035218314456	0.2328139555311	-0.216530034101858
cg20884605	chr12	ALDH2	Body	S_Shore	-0.568193080160053	0.159291314903835	-6.02136016088781	0.000989004129982841	0.2328139555311	-0.217223313028226
cg11635857	chr22			Island	0.53684896319888	-0.939989703072912	6.01217527075967	0.000989688463784286	0.2328139555311	-0.205831624608325
cg02280532	chr2	LY75;LY75	5'UTR;1stExon	Island	-0.91117641555234	-1.91554016936845	-6.09172619895663	0.000989736859300433	0.2328139555311	-0.201750151259896
cg10881615	chr2	BMP10	TSS1500	OpenSea	0.449741328862207	1.82785606559212	5.99594626507929	0.000990186817454964	0.2328139555311	-0.223135154157689
cg13709449	chr9	PTCH1;PTCH1	Body;Body	Island	-0.40464528854938	-2.2921696008547	-5.99591837792797	0.00099021084921328	0.2328139555311	-0.219389506726002
cg09737845	chr3	CHST13	Body	Island	-0.339224962481726	-3.26936487906749	-5.99490295368507	0.000991086346103974	0.2328139555311	-0.222996757136055
cg12647251	chr1	TOR1AIP1	TSS1500	N_Shore	0.374267642324956	-2.95405678649148	5.99486117014306	0.00099112239076928	0.2328139555311	-0.217722011364054
cg09751515	chr11	HBD	TSS200	OpenSea	0.58015356868571	-1.14242346808735	6.07689414322003	0.000992165917727542	0.2328139555311	-0.20439389170319
cg02552311	chr6	RNF39;RNF39	Body;Body	Island	0.493668109274357	-3.15199280874541	6.08826359743643	0.000992632369331496	0.2328139555311	-0.204203601164875
cg10321208	chr1	CPT2;CPT2	1stExon;5'UTR	N_Shore	-0.472636460738228	-2.60442114345508	-6.08788672595647	0.000992948105183155	0.2328139555311	-0.204470736478395
cg22781397	chr12	CDK2;CDK2;CDK2;SILV;CDK2	5'UTR;1stExon;5'UTR;TSS1500;1stExon	Island	-0.500932294444242	-3.19519762852507	-6.08695121883602	0.000993732354346392	0.2328139555311	-0.214949118204887
cg26289880	chr21	C21orf45	TSS200	Island	-0.316720773286619	-3.79463732578956	-5.9917213380465	0.000993835271316975	0.2328139555311	-0.221804010809914
cg24815853	chr19	KLK12;KLK12;KLK12	TSS1500;TSS1500;TSS1500	S_Shelf	-0.545111241179624	0.603586727968442	-6.00168565721732	0.000994176199832211	0.2328139555311	-0.223496804252613
cg08732594	chr17	RPTOR;RPTOR	Body;Body	OpenSea	0.451932713461618	2.71872604527707	5.99005460895535	0.000995278812602042	0.2328139555311	-0.222058912708851
cg15348640	chr3	ACAA1;ACAA1;ACAA1;MYD88;MYD88	TSS1500;TSS1500;TSS1500;1stExon;5'UTR	Island	-0.42986666507388	-3.01074084068217	-6.08043259983734	0.000996105169428136	0.2328139555311	-0.20731880456722
cg16443667	chr20			Island	-0.439897048174143	-2.89445592340984	-6.07921288407119	0.000996359105737118	0.2328139555311	-0.207578304004972
cg22080086	chr5	RAD17;TAF9;RAD17;RAD17;RAD17;TAF9;RAD17;RAD17;TAF9;RAD17;RAD17;TAF9;RAD17;RAD17;TAF9;TAF9	5'UTR;1stExon;5'UTR;1stExon;5'UTR;5'UTR;TSS1500;5'UTR;1stExon;1stExon;1stExon;5'UTR;TSS1500;TSS1500;TSS1500;TSS1500	Island	0.329514285406968	-3.27464048739378	5.98826939758712	0.000996827632762302	0.2328139555311	-0.229716804958738
cg16264214	chr5	ANKRD33B	Body	OpenSea	0.653959834938788	4.88380199671197	6.08304972011407	0.000997010719689702	0.2328139555311	-0.207901071155249
cg15426006	chr13	UBAC2;UBAC2;UBAC2	Body;Body;Body	OpenSea	0.536813789070876	1.0881905136363	6.01403051520618	0.000997249265131508	0.2328139555311	-0.222550841662881
cg21462681	chr7	C7orf66	Body	OpenSea	-0.4999452733556	2.31379624579201	-6.0313526801666	0.000997539101878413	0.2328139555311	-0.222703312097432
cg21300719	chr1			OpenSea	0.404779847186781	2.76882611267065	5.98712168114635	0.000997824829493921	0.2328139555311	-0.226429552190925
cg10664339	chr17	SMARCE1	Body	N_Shelf	-0.630139695751022	1.31068073252698	-6.08186451431013	0.000998009088325915	0.2328139555311	-0.217294842691317
cg24809640	chr13	MED4	TSS1500	S_Shore	-0.399417135789946	-2.69574694058583	-5.98689852432086	0.000998018852488389	0.2328139555311	-0.213808203511888
cg16914674	chr15	ANPEP	Body	OpenSea	-0.403888764752113	3.53451239731295	-5.98685898620946	0.000998053233276459	0.2328139555311	-0.230837768427109
cg16721101	chr20	ENTPD6;ENTPD6	TSS200;TSS200	Island	-0.360631994965385	-3.33102988233216	-5.98759708073272	0.000998211200364532	0.2328139555311	-0.222491242863923
cg27094323	chr7			OpenSea	-0.823986007331319	-0.524315863902406	-6.0804752961943	0.000999180771110172	0.2328139555311	-0.209728141499735
cg18960218	chr14	SLC7A7;SLC7A7;SLC7A7	TSS1500;5'UTR;TSS1500	OpenSea	-0.439456723676511	2.52700518281994	-5.98529366633149	0.000999415463662169	0.2328139555311	-0.214993170417487
cg14564815	chr5	SLC4A9	3'UTR	OpenSea	0.649501070559023	-1.40561448656538	6.08007366638758	0.00099951980483498	0.2328139555311	-0.210013261551981
cg08319417	chr14			Island	0.423162040172294	3.82810116061711	5.9851350759492	0.000999553596706425	0.2328139555311	-0.220288764538867
cg05725719	chr7	GIMAP5	TSS1500	OpenSea	0.478078938897963	0.640993006660989	5.98488895926497	0.000999768008880588	0.2328139555311	-0.23046655172242
cg01231779	chr14	NID2;NID2	5'UTR;1stExon	Island	-0.414588851220298	-3.17880299870299	-6.07586820529606	0.00100021752175402	0.2328139555311	-0.210766837444949
ch.11.130636222R	chr11			OpenSea	-0.342499582246495	-3.275131268863	-5.98423100110745	0.00100034146801032	0.2328139555311	-0.222489333023294
cg24470734	chr17	SLFN12	TSS200	OpenSea	-0.552926442307371	-1.03234723598891	-6.02602489177081	0.00100098115582857	0.2328139555311	-0.213943752393828
cg19448109	chr4	PAICS;PAICS;PPAT;PAICS;PAICS	TSS1500;1stExon;TSS200;5'UTR;TSS1500	Island	-0.310827359970778	-3.41689679615887	-5.98332916762804	0.0010011280941949	0.2328139555311	-0.216778823466489
cg09033333	chr10			OpenSea	0.710539939403488	-0.755442874118846	6.07690394974692	0.00100220014743911	0.2328139555311	-0.212264254966949
cg01768686	chr17	SPNS3	TSS200	OpenSea	-0.497508614893696	0.981948273125457	-5.97991389389794	0.00100411349747283	0.2328139555311	-0.229949151097495
cg18158990	chr12	SYT10	Body	Island	0.455624045345752	-2.24775945469364	5.98148334070512	0.00100416171021539	0.2328139555311	-0.232787893080651
cg05744675	chr16	CYBA	TSS1500	S_Shore	-0.429832293002745	-2.30706822026731	-5.97954830655593	0.00100443367265073	0.2328139555311	-0.23252260318736
cg11513943	chr17	EME1;MRPL27;EME1;EME1;EME1	5'UTR;TSS200;1stExon;5'UTR;1stExon	Island	-0.468912900770578	-3.54269859411959	-6.07317415987261	0.00100536467542625	0.2328139555311	-0.21961648967075
cg26679024	chr12	ZBTB39	5'UTR	Island	-0.399509021755603	-2.81519767755705	-5.98598200028504	0.00100537175464519	0.2328139555311	-0.219595529189917
cg10151737	chr6	FAM120B;FAM120B	1stExon;5'UTR	Island	-0.467638940296651	-1.73765290068036	-5.97782398865105	0.00100594537689925	0.2328139555311	-0.220513350958089
cg17291435	chr2	FHL2;FHL2;FHL2;FHL2;FHL2;FHL2;FHL2	1stExon;5'UTR;5'UTR;1stExon;5'UTR;5'UTR;1stExon	Island	-0.324459457213282	-3.45360392441285	-5.97741472642398	0.00100630455806481	0.2328139555311	-0.229854313922307
cg09416188	chr3	DAG1;DAG1	5'UTR;5'UTR	OpenSea	0.619629196610558	-0.391947445560086	6.06847920775247	0.00100644960888742	0.2328139555311	-0.228994963581219
cg04053571	chr12	GALNT9	Body	Island	0.460620166293731	1.29635934909899	5.97660494805711	0.00100701567713575	0.2328139555311	-0.237317568922181
cg14511375	chr7			S_Shore	-0.47871071008029	0.424026852236321	-5.97582011247137	0.00100770544115615	0.2328139555311	-0.239583629887698
cg13637815	chr14			S_Shelf	-0.409568006821587	2.43223388009321	-5.97367710808438	0.00100959160667909	0.2328139555311	-0.224514670041335
cg14659511	chr13	DOCK9;DOCK9	Body;Body	OpenSea	-0.448993197649111	1.43592455861888	-5.97342428503269	0.00100981439522719	0.2328139555311	-0.239915829978242
cg07501052	chr11	GLB1L2	Body	Island	0.472298449009732	2.55209641554399	5.98992573787441	0.00101005776243275	0.2328139555311	-0.233754743426332
cg00217795	chr14	DIO2;DIO2;DIO2	1stExon;1stExon;Body	OpenSea	-0.478950550275742	1.10864033771248	-5.97298324141041	0.00101020317908451	0.2328139555311	-0.233870968820832
cg16710517	chr21	C21orf70	Body	N_Shore	0.560060394514389	1.95038597140922	5.97470611188622	0.00101257458771735	0.2328139555311	-0.33935080694178
cg05019311	chr17	CHRNE	TSS1500	S_Shore	0.385096886671877	-3.4227851904131	6.04665805244592	0.00101333133669883	0.2328139555311	-0.222434789194446
cg07599484	chr16	SLC12A4;SLC12A4;SLC12A4;SLC12A4;SLC12A4;LCAT	Body;Body;Body;Body;Body;TSS1500	OpenSea	0.453527536409382	2.68548334662461	5.96911387909523	0.00101367940527203	0.2328139555311	-0.233069606345534
cg26502671	chr7	CLDN3	TSS200	Island	-0.33084317518183	-3.19282015570091	-5.96889823072556	0.00101381230423909	0.2328139555311	-0.24402746407416
cg23861655	chr4			Island	0.41168883370569	-2.31454840503769	5.96790052523861	0.00101469602200038	0.2328139555311	-0.240850948328558
cg18965684	chr1	GJB4	TSS1500	N_Shelf	-0.410152654438222	3.36264129792759	-5.96742643597812	0.00101511625555037	0.2328139555311	-0.242180201657255
ch.1.172034581R	chr1			OpenSea	0.543212986526123	-2.80004140349439	6.06097749573145	0.00101579333086201	0.2328139555311	-0.223595706529662
cg25423077	chr18	CDH20	Body	Island	-0.607791705742639	2.47485908946348	-6.06088969790146	0.00101586885088031	0.2328139555311	-0.238832005226707
cg05812599	chr11	CLPB	TSS1500	S_Shore	-0.588313634189772	2.23062290152413	-6.05924569604109	0.00101728414430864	0.2328139555311	-0.228462759173763
cg00167654	chr17	WSCD1	TSS1500	Island	-0.465850501321464	-1.2285951287002	-5.96440569384247	0.00101779852850954	0.2328139555311	-0.246772716715488
cg04395954	chr10			Island	-0.650486254554093	-1.42706243513237	-6.05806822906207	0.00101829919794449	0.2328139555311	-0.236323480759993
cg21364559	chr7	ZNF3;ZNF3	TSS200;TSS200	Island	0.384347723869769	-3.42686996613447	6.04054057762148	0.0010186074449333	0.2328139555311	-0.226812874920498
cg05405483	chr7			Island	0.547851812689742	-0.932365172500901	5.98966432993353	0.00101903687373996	0.2328139555311	-0.234633723673437
cg11235787	chr17	MIR195	Body	S_Shelf	0.520659522981354	-0.167094607106289	5.96233905167972	0.00101963827920506	0.2328139555311	-0.240193399766486
cg22907739	chr3	AHSG	Body	OpenSea	0.329943543881695	-3.15458190950703	5.96201051064668	0.00101993110095705	0.2328139555311	-0.23812258800524
cg23347429	chr12	TMEM132C	Body	Island	-0.475177031302668	-2.77506912088676	-6.05607374937506	0.0010200212258405	0.2328139555311	-0.240672698187674
cg00274279	chr6			Island	-0.3884767785281	-2.60640780042411	-5.96153316998996	0.00102035671618474	0.2328139555311	-0.232580205019312
cg23660182	chr19	KISS1R	TSS1500	N_Shore	-0.468216833664877	3.5805157245679	-5.98748182276886	0.00102045995646539	0.2328139555311	-0.239546169580715
cg01302745	chr16	FLYWCH1;FLYWCH1	Body;Body	OpenSea	0.467766739995698	2.18270352241943	5.96085603591342	0.00102096082355926	0.2328139555311	-0.2391813612649
cg10333333	chr13	KIAA0564;KIAA0564	TSS1500;TSS1500	Island	0.374700460922271	-3.4633594551207	6.02421961056207	0.00102104734182125	0.2328139555311	-0.229550704002743
cg01150641	chr1	AGRN	Body	Island	-0.49128247090412	-1.94462929913092	-5.98395040630849	0.00102134047885236	0.2328139555311	-0.239796829849208
cg14593237	chr9			S_Shelf	0.415864448393391	2.79048564571715	5.96033164368337	0.00102142894300253	0.2328139555311	-0.24383949842914
cg00851770	chr18	CIDEA;CIDEA	TSS1500;TSS200	Island	-0.357522833425864	-2.90574375010515	-5.96000159433176	0.00102172370053082	0.2328139555311	-0.249253639317991
cg04231541	chr16	TESSP1	Body	Island	-0.846201242592661	3.19335140286008	-6.05361420986227	0.00102214939329675	0.2328139555311	-0.228846548076795
cg06375556	chr18	ZNF271;ZNF397OS;ZNF397OS;ZNF271	Body;TSS1500;TSS1500;Body	Island	0.475728338035708	-2.63479098238564	6.05197630455295	0.00102356945418403	0.2328139555311	-0.23698113200687
cg26980996	chr7	BAIAP2L1	Body	N_Shelf	-0.609553908284269	1.83206947222635	-6.05163839796631	0.00102386270050214	0.2328139555311	-0.240935164611129
cg15471702	chr14	METTL3	TSS200	Island	-0.482067221570538	-3.54511007710907	-6.00826043767823	0.00102413204618882	0.2328139555311	-0.477646538500912
cg18852574	chr2	RBMS1;RBMS1	Body;Body	S_Shore	0.473266593803199	2.19758649276747	5.97310542594766	0.00102421045699496	0.2328139555311	-0.23483939342063
cg19602139	chr3	BSN	Body	Island	0.482719545718144	3.851522887946	6.00277849869975	0.00102557562100568	0.2328139555311	-0.24268279846021
cg03180191	chr11	PATL1	TSS1500	Island	0.368905511920335	-2.77538913699071	5.95421259567655	0.00102690954571714	0.2328139555311	-0.243377149198748
cg09893100	chr8	CHD7	5'UTR	Island	0.615864492881087	1.46835298642823	6.04740594926349	0.00102754394401838	0.2328139555311	-0.234837352884129
cg07312641	chr7	FASTK;TMUB1;TMUB1;FASTK	TSS1500;Body;Body;TSS1500	Island	0.661485629404609	1.59626196100101	6.04714522116726	0.00102777121336281	0.2328139555311	-0.289089190869493
cg09831010	chr17	BRCA1;NBR2;BRCA1;BRCA1;BRCA1;BRCA1	TSS1500;Body;TSS1500;TSS1500;TSS1500;TSS1500	N_Shore	0.340023756640321	-2.99265969058313	5.95272635614795	0.00102824578887037	0.2328139555311	-0.239119420374428
cg17890782	chr1	LPGAT1	TSS1500	S_Shore	-0.45239046550293	-2.56384947131335	-6.01558660775369	0.00102844983767073	0.2328139555311	-0.235661557554929
cg07512313	chr14	TECPR2	Body	OpenSea	-0.446407543109386	4.01931132975076	-5.95297525605417	0.00102845651463219	0.2328139555311	-0.239615547370027
cg02658690	chr13	COL4A1	Body	OpenSea	-0.472739066627453	0.650053938031968	-5.95230481986583	0.00102862514434862	0.2328139555311	-0.253282756880058
cg05900648	chr2			N_Shore	0.463125571902032	1.89839430888844	5.95126061440124	0.00102956555181292	0.2328139555311	-0.252666685191917
cg07498426	chr11			OpenSea	0.574989858254935	1.22656531192058	6.04333012063143	0.00103110334193061	0.2328139555311	-0.242757586114459
cg22513328	chr7			OpenSea	0.432385618995929	2.1451860013131	5.94908835895353	0.00103152503034616	0.2328139555311	-0.253093199392427
cg20658779	chr8			OpenSea	0.483047282375956	1.59913440395774	5.94841570100898	0.00103213266503176	0.2328139555311	-0.254503677223838
cg17080534	chr1	ATF3;ATF3;ATF3	TSS1500;TSS1500;5'UTR	Island	-0.287598948768859	-3.82854898607555	-5.94832794624845	0.00103221196707196	0.2328139555311	-0.249884064642648
cg20644754	chr19	CD37;CD37	Body;Body	Island	0.59057767806192	-0.5770079772928	6.02384980167856	0.00103253323669698	0.2328139555311	-0.241377995407999
cg11653078	chr1	SCARNA2	TSS200	Island	-0.431186925969127	-3.16960633943533	-6.0416924167437	0.00103253752659202	0.2328139555311	-0.248900974532452
cg12307237	chr5	ADAMTS2;ADAMTS2	Body;Body	OpenSea	0.42556228542621	2.46577066706658	5.94761025023683	0.00103286079483713	0.2328139555311	-0.257788465775392
cg00790395	chr10	CYP26C1	Body	Island	-1.12469754148065	-1.06328739632728	-6.03914350494064	0.00103477424331741	0.2328139555311	-0.239187869786988
cg05799276	chr6	NDUFAF4	TSS200	Island	-0.486593272674369	-3.47278920836123	-6.03814479603224	0.00103565214582061	0.2328139555311	-0.239902667807208
cg01971880	chr12			OpenSea	0.450768179304539	2.24158866836503	5.94445951775351	0.00103571471765952	0.2328139555311	-0.254709933807264
cg05037068	chr17			Island	0.27836617288437	-3.93187374099498	5.94375324494324	0.00103635569445474	0.2328139555311	-0.255742757936514
cg22866937	chr20	KCNS1	TSS1500	S_Shore	0.498976009936124	0.399493540104017	5.94366630359404	0.00103643462931053	0.2328139555311	-0.259194954429644
cg01122318	chr9	NIPSNAP3B	TSS1500	N_Shore	-0.540861790478781	1.60045933581942	-6.01161700759639	0.00103664787832846	0.2328139555311	-0.251399899194755
cg24725692	chr4	SETD7	TSS1500	S_Shore	0.485924871084926	-0.928476433237039	5.94336687353287	0.00103670653728049	0.2328139555311	-0.255890119081425
cg09810750	chr10	CDH23;C10orf54	Body;TSS200	Island	-0.35884969182046	-2.83397895741931	-5.94255607929273	0.00103744321723432	0.2328139555311	-0.246684925042936
cg06126421	chr6			OpenSea	0.582343238654805	-1.12949658702841	6.02006436278037	0.00103763231686672	0.2328139555311	-0.252119464091114
cg21280171	chr6	C6orf115	TSS200	N_Shore	0.440219901777036	-2.89925862266981	6.03485241880887	0.00103855233344868	0.2328139555311	-0.242260085790585
cg05001334	chr13			OpenSea	0.518441422870574	-0.226109154923959	5.94082857776582	0.00103901480710571	0.2328139555311	-0.248594227574516
cg25754956	chr12	POU6F1	TSS1500	S_Shore	-1.03726721718774	-2.25735615926661	-6.0342751466609	0.00103906180130861	0.2328139555311	-0.288455207841976
cg09786593	chr2			OpenSea	0.553800851313627	-0.756356768035311	5.96197923402337	0.00103917775265837	0.2328139555311	-0.258639584040037
cg27304952	chr12	SCN8A	Body	OpenSea	0.473291216402582	1.28217409860653	5.93917324091604	0.00104052330138155	0.2328139555311	-0.249204669042562
cg04406071	chr17	C17orf82	1stExon	Island	-0.370122469213866	-2.74160323551605	-5.93881618214587	0.00104084901441847	0.2328139555311	-0.259101400828211
cg19203800	chr22	FAM19A5;FAM19A5	Body;Body	Island	0.90864191300866	1.44358375722672	6.03146544761715	0.00104154558578936	0.2328139555311	-0.251066250204811
cg04470969	chr2	PSD4;LOC440839	Body;Body	N_Shore	0.432669944601184	2.17965000550909	5.93677253222261	0.00104271550092856	0.2328139555311	-0.259531240652782
cg00339012	chr2			OpenSea	0.447539895448933	1.47635872263495	5.93546727167648	0.00104390961268049	0.2328139555311	-0.267166079832625
cg08119584	chr17	TP53;WRAP53;WRAP53;TP53;TP53;TP53	5'UTR;TSS1500;5'UTR;5'UTR;5'UTR;5'UTR	N_Shore	0.462390454127756	-3.46574570820701	6.02874615685025	0.00104395594499891	0.2328139555311	-0.246636338092094
cg14590902	chr12	GLT1D1	Body	S_Shore	0.511233929705402	1.64796676314048	5.97724257270367	0.0010444028574655	0.2328139555311	-0.249834979540595
cg06559368	chr10	RET;RET	Body;Body	Island	0.611183089136146	-2.97275189820833	6.02805116804147	0.0010445730054971	0.2328139555311	-0.544323259290731
cg24452451	chr19	PPAP2C;PPAP2C;PPAP2C	TSS1500;TSS1500;TSS1500	Island	0.907090510860853	0.943729932909208	6.02728808420817	0.00104525100815511	0.2328139555311	-0.253924389860046
cg02874569	chr6			N_Shore	-0.712960084308216	-1.61533212365185	-6.02509016219611	0.00104720669591063	0.2328139555311	-0.249259033318456
cg06734510	chr2	PLCL1	Body	S_Shelf	-0.413015801715518	3.12124537101063	-5.93130661777708	0.00104772642293845	0.2328139555311	-0.263822899584626
cg03174523	chr13			N_Shore	0.495990815538427	1.0379741617317	5.93045290041145	0.00104851156025401	0.2328139555311	-0.269511127489232
cg14298966	chr12	DDN	TSS200	Island	0.300070178338958	-3.61150748924582	5.92884820634892	0.00104998916986421	0.2328139555311	-0.256905602036668
cg18276638	chr1			Island	0.814171457028088	-2.26716714161353	6.02118522278816	0.00105069164528221	0.2328139555311	-0.262185821297687
cg03431972	chr5	HAND1	TSS200	Island	0.690796220095752	-1.81051729679763	6.02113739704043	0.00105073440969236	0.2328139555311	-0.259639626828628
cg26964415	chr19	C19orf50	TSS200	Island	-0.448966581147622	-3.11526535240339	-6.02091773384974	0.00105093085188754	0.2328139555311	-0.26173598269108
cg09769218	chr1	GABRD	Body	Island	0.480516106157769	2.1100875187907	5.94062005079008	0.00105186827263684	0.2328139555311	-0.265684454142378
cg23434998	chr5	OXCT1	TSS200	S_Shore	0.493181160774359	-2.58525802787393	6.01969058593858	0.00105202905209832	0.2328139555311	-0.254709277578311
cg09559047	chr8	XKR6	Body	Island	-0.429906586039673	-2.33174273106847	-5.9261596139828	0.00105247018046627	0.2328139555311	-0.258913418925657
ch.20.38346083F	chr20			OpenSea	0.489959056248048	-3.30778128291093	6.01871016401974	0.00105290739931196	0.2328139555311	-0.255200004844617
cg25162533	chr17			N_Shore	0.559805561393512	1.97852678854847	6.016974918289	0.00105446404867834	0.2328139555311	-0.255087371400558
cg17929687	chr14	PTGDR	TSS200	Island	-0.630142233838116	-1.83782785446559	-6.01674348808944	0.00105467185913055	0.2328139555311	-0.255253719667405
cg17131262	chr21	HUNK	Body	S_Shore	0.776025411734419	-1.07147119001017	6.01661275715727	0.00105478926846354	0.2328139555311	-0.255347690271298
cg18800329	chr1	SLC2A5	Body	S_Shore	0.402995419688194	2.77253846804693	5.92331131441142	0.00105510588639603	0.2328139555311	-0.274421308978396
cg00339682	chr4			Island	-0.531290258031527	-0.96362244347559	-5.9240543747282	0.00105526905030921	0.2328139555311	-0.273964725026109
cg03804255	chr12			OpenSea	0.487212084710523	1.0119881945128	5.92295431937898	0.00105543676795695	0.2328139555311	-0.26854758485995
cg06002305	chr5	ADAMTS2;ADAMTS2	Body;Body	N_Shelf	0.468564090567286	1.53115261202587	5.92107161140422	0.00105718372456619	0.2328139555311	-0.276957224874653
cg09503196	chr19	ZNF614	TSS200	S_Shore	-0.340161674671877	-3.36163505365103	-5.92098523011789	0.00105726395672006	0.2328139555311	-0.262780546700991
cg10475341	chr20	IDH3B;IDH3B;IDH3B	TSS200;TSS200;TSS200	S_Shore	0.32773408494836	-3.22698396325453	5.9201086899741	0.00105807849361482	0.2328139555311	-0.278804151169766
cg16698674	chr1	GALNT2	Body	OpenSea	0.418580835118544	2.97625675602653	5.91942350527543	0.00105871571077049	0.2328139555311	-0.271489583174833
ch.12.74620632F	chr12			OpenSea	-0.747330165081865	-2.77570964500985	-5.98939052942446	0.00105886077097221	0.2328139555311	-0.878346859913332
cg26687579	chr1			N_Shelf	0.493894858007069	-0.139224082783287	5.91904514250919	0.00105906777373036	0.2328139555311	-0.278664698847942
cg17434043	chr11	CDKN1C;CDKN1C;CDKN1C	TSS200;TSS200;TSS200	N_Shore	-0.347025505722224	-3.30827085575936	-5.918119142613	0.00105992997295427	0.2328139555311	-0.268679654796344
cg25970082	chr1	WARS2;WARS2;WARS2;WARS2	1stExon;5'UTR;5'UTR;1stExon	Island	0.345300779635757	-3.39872165479454	5.91808122453828	0.0010599652956125	0.2328139555311	-0.275623131416951
cg22610388	chr3	FLNB;FLNB;FLNB;FLNB	Body;Body;Body;Body	OpenSea	-0.449851210903314	1.38113119733589	-5.91734471832182	0.00106065165661461	0.2328139555311	-0.281284723916021
cg10006582	chr2	BBS5	TSS200	N_Shore	-0.372639295330466	-3.06045788203283	-5.91710761267906	0.00106087272703148	0.2328139555311	-0.279197667705202
cg10313385	chr9			Island	0.429495141258627	-1.83926819306168	5.91679194721861	0.00106116712614479	0.2328139555311	-0.281523131804616
cg04663842	chr7			N_Shelf	0.527489153818639	-0.384235962283127	5.91676627916979	0.00106119106904834	0.2328139555311	-0.279570286099971
cg17583369	chr2	PPIG	5'UTR	Island	-0.371739642995211	-2.68625221161367	-5.91551233264523	0.00106236149089154	0.2328139555311	-0.276127315097283
cg05894847	chr14			S_Shore	0.586271818212882	-2.36116751101144	6.00790023697768	0.00106264791844959	0.2328139555311	-0.263361532256931
cg06881898	chr1	F3	Body	N_Shore	0.726132602240472	0.526372170125963	6.0069859018272	0.00106347653594083	0.2328139555311	-0.272083564042096
cg03524223	chr18	ZCCHC2	TSS1500	Island	-0.330043480992663	-3.54393769724806	-5.91369169623824	0.00106406348518754	0.2328139555311	-0.277071478529269
cg08319778	chr4	PSAPL1;SORCS2	1stExon;Body	OpenSea	0.470025486962214	3.60323334972449	5.95939389905417	0.00106439416223157	0.2328139555311	-0.265669960715776
cg21291342	chr17			OpenSea	0.661635367131006	0.743860161506623	6.00564159099712	0.00106469616734194	0.2328139555311	-0.265739508790279
cg02102684	chr16	VASN;CORO7	TSS1500;Body	N_Shore	0.523060810659148	-0.773255876217751	5.91178373211741	0.00106585046447939	0.2328139555311	-0.276724740381015
cg00863913	chr8			N_Shore	-0.558095731814492	2.06196428189919	-6.00079561566069	0.00106910604909688	0.2328139555311	-0.266734980431695
cg12439899	chr6	TFAP2A;TFAP2A;TFAP2A	Body;5'UTR;1stExon	Island	0.597596981353008	-2.49265254789216	5.98170386161159	0.00106966552727473	0.2328139555311	-0.475159353489314
cg00350615	chr6	COL11A2;COL11A2;COL11A2	Body;Body;Body	OpenSea	-0.452169646553934	1.55138980058401	-5.90724695407582	0.00107011336639234	0.2328139555311	-0.278134324815876
cg20326853	chr8	CPSF1	TSS1500	S_Shore	-0.384317709575264	-3.1500007499294	-5.92670709409368	0.00107049743107977	0.2328139555311	-0.285723641062416
cg09470059	chr1	GLUL;GLUL;GLUL	TSS200;TSS1500;TSS200	Island	0.752536327035995	-1.8366510984635	5.99766870332452	0.00107196270160904	0.2328139555311	-0.280979052285344
cg05798318	chr11	HRAS;HRAS;LRRC56;HRAS	TSS1500;TSS1500;TSS1500;TSS1500	Island	-1.13915813678426	-0.0557737419660576	-5.99725828699131	0.00107233829590201	0.2328139555311	-0.269286454334387
cg08445694	chr7	SMARCD3;SMARCD3	5'UTR;5'UTR	N_Shore	-0.415776848054809	2.76070010316673	-5.9044472807564	0.00107275375922295	0.2328139555311	-0.287538886174625
cg18149485	chr4	LOC100192379;TMEM155	TSS200;5'UTR	N_Shore	-0.473072181955666	0.772348166071874	-5.90442496009708	0.0010727748399254	0.2328139555311	-0.288436328378305
cg10338817	chr4	GNPDA2;GNPDA2	1stExon;5'UTR	Island	0.588183378506262	-2.92882562803037	5.99593782330286	0.00107354774967263	0.2328139555311	-0.271716240319385
cg07999508	chr21	MX1;MX1	TSS1500;5'UTR	N_Shore	-0.493745073127145	1.99004522093477	-5.9349418639722	0.00107358480871442	0.2328139555311	-0.279768954869184
cg20779964	chr20	CBLN4	TSS200	Island	0.690119895049574	-1.90946771516379	5.99551055142712	0.00107393943665999	0.2328139555311	-0.281264737426098
cg16988611	chr10	TSPAN14;TSPAN14	5'UTR;5'UTR	OpenSea	0.436972128289361	-1.67223554048079	5.90297876085563	0.00107414171041596	0.2328139555311	-0.290659347632907
cg00434461	chr5	FLJ42709;FLJ42709;FLJ42709	Body;Body;Body	N_Shore	-0.491506104724308	1.38786899359133	-5.90295662071565	0.00107416265157342	0.2328139555311	-0.284622943734109
cg20764212	chr4	PPP2R2C;PPP2R2C	Body;Body	OpenSea	0.595195311295993	2.07463056847888	5.99464267960185	0.00107473553399823	0.2328139555311	-0.27117422860188
cg07084973	chr3	KLHDC8B	TSS200	Island	-0.355656345589641	-3.18341943913427	-5.90234662400713	0.00107473979808576	0.2328139555311	-0.289617897818987
cg19907511	chr13			S_Shore	-0.34354753817056	-3.06921127258997	-5.90037662722543	0.00107660612837765	0.2328139555311	-0.281481632577132
cg19967554	chr13	UGGT2	TSS200	Island	0.396866296973079	-2.27322794775681	5.89824333078859	0.00107863134703507	0.2328139555311	-0.295620031576683
cg07456081	chr14			S_Shore	-0.525098090821938	2.25378438356409	-5.98247932540299	0.0010787938164678	0.2328139555311	-0.28767034745559
cg15652116	chr8			OpenSea	-0.412548672137982	3.32277634154083	-5.89789447378398	0.00107896294451052	0.2328139555311	-0.293621086979137
cg02369775	chr12			N_Shelf	-0.444086161115492	1.42520207075564	-5.89738618745886	0.00107944629234391	0.2328139555311	-0.295556113022124
cg22607793	chr1			OpenSea	0.535198613190289	2.75913209788845	5.98872295523617	0.00108018379822104	0.2328139555311	-0.285557505193501
cg12291059	chr18	CTAGE1	TSS200	OpenSea	0.564482192490365	2.40050605092406	5.98859375162215	0.00108030306494039	0.2328139555311	-0.286635712499141
cg17072087	chr12	VPS37B	3'UTR	N_Shore	-0.456002186429985	1.84398460171178	-5.89626699685509	0.00108051144441145	0.2328139555311	-0.295461666158498
cg00605240	chr12	ERC1;ERC1;ERC1;ERC1;ERC1	Body;Body;Body;Body;Body	OpenSea	-0.418910733400371	3.89917230191973	-5.89555083543589	0.00108119365772533	0.2328139555311	-0.290703755689885
cg13593479	chr5	PPARGC1B	Body	Island	-0.40324170809388	-2.7857528007903	-5.89582783721458	0.00108157453555723	0.2328139555311	-0.296368489387484
cg01652665	chr14	NKX2-1;NKX2-1	Body;Body	Island	0.485113085728546	-1.34797124093447	5.8942907480435	0.00108239520973086	0.2328139555311	-0.296088357093758
cg24630195	chr5	IRX2;IRX2	Body;Body	Island	0.479613386316578	0.070227396374928	5.89427071555736	0.0010824143239684	0.2328139555311	-0.298524042009236
cg13753488	chr9	RALGDS	Body	OpenSea	0.826242954065221	-1.25573258659083	5.98400140628836	0.00108455205518067	0.2328139555311	-0.283436573984634
cg01090611	chr4	HNRNPD;HNRNPD;HNRNPD;HNRNPD	Body;Body;Body;Body	N_Shelf	0.630027378075012	-2.09307646276449	5.982876921194	0.00108559538869897	0.2328139555311	-0.27967795766827
cg04518186	chr11	AQP11	TSS1500	N_Shore	-0.947594171397234	0.894515355772408	-5.98192997613807	0.00108647488880914	0.2328139555311	-0.64422436602857
cg02412616	chr22			N_Shore	0.531017605581277	1.58573180326606	5.94332888834179	0.00108683296727976	0.2328139555311	-0.295608309048719
cg13882090	chr6	B3GALT4	1stExon	S_Shore	0.472143252084294	1.19421614561864	5.88867128095554	0.00108777225928027	0.2328139555311	-0.29909550717799
cg15554678	chr22	psiTPTE22	Body	Island	0.641341870674704	-3.12317655708354	5.97989152990694	0.00108837092699487	0.2328139555311	-0.281838776115428
cg15128905	chr4			N_Shelf	-0.453591978915899	2.17691843707389	-5.8873614719655	0.00108902995086968	0.2328139555311	-0.301807339417028
cg24599249	chr7	FZD1	1stExon	Island	-0.614462542161863	-2.64364117240421	-5.97827611365806	0.00108987618720611	0.2328139555311	-0.283008537310512
cg02275930	chr1			Island	-0.525874360613027	2.55792056321644	-5.97721802524222	0.00109086341964213	0.2328139555311	-0.283774924913059
cg15905435	chr1			Island	-0.439472619000963	-2.03892354096239	-5.88454455972106	0.00109174041658164	0.2328139555311	-0.302709818638658
cg08747807	chr5	PCDH24	Body	OpenSea	-0.421493260618731	2.04400145809617	-5.88448964562332	0.00109179333218104	0.2328139555311	-0.303366861621568
cg23634459	chr10	SLC29A3	TSS200	Island	0.371580838807456	-2.76134334474595	5.88444816461222	0.0010918333055112	0.2328139555311	-0.304859825991545
cg11812238	chr12	ATN1	TSS200	N_Shelf	0.511286087307519	-2.50354997938049	5.97611049470655	0.00109189788329421	0.2328139555311	-0.284577294317373
cg07531516	chr19			Island	-0.446637877610304	2.3570348800763	-5.88426754525726	0.00109200737953484	0.2328139555311	-0.302834324369106
cg19838358	chr12	ANKLE2	Body	Island	0.511464458158585	2.64956346995183	5.9754554456429	0.0010925102470232	0.2328139555311	-0.285051937745814
cg16896205	chr1	CD53	TSS200	OpenSea	-0.464236499664563	0.666398406578297	-5.8831222433904	0.00109311191668176	0.2328139555311	-0.307797429023262
cg16630572	chr16	GPR56;GPR56;GPR56;GPR56	5'UTR;5'UTR;1stExon;1stExon	OpenSea	0.508633716192288	0.617760329507541	5.88251219525589	0.00109370077289392	0.2328139555311	-0.304725017927964
cg09374123	chr6			Island	-0.450112183582744	3.07021599232153	-5.88886834895577	0.00109446017391217	0.2328139555311	-0.301246789106185
cg26169213	chr15	SEMA7A;SEMA7A;SEMA7A	Body;Body;Body	S_Shore	0.425087611111386	1.92391864022573	5.88099424656116	0.00109516756599392	0.2328139555311	-0.307748471077555
cg11213383	chr9	SH3GL2	Body	Island	0.54957165019888	-2.00879986773829	5.97237467217301	0.00109539555976628	0.2328139555311	-0.287285059283468
cg06118245	chr8			OpenSea	0.532508569700385	2.21900756534554	5.97221725504988	0.0010955432242912	0.2328139555311	-0.287399200456735
cg12085226	chr10	MYOF;MYOF	Body;Body	OpenSea	0.419815427993139	2.69330607667853	5.87880467055135	0.00109728731708598	0.2328139555311	-0.306948434158513
cg15989318	chr10	SORCS3	Body	OpenSea	0.724303564519548	0.888483219563187	5.97029303032335	0.00109735008429829	0.2328139555311	-0.288794716137741
cg24927001	chr1	CEPT1;CEPT1;DRAM2	TSS1500;TSS200;5'UTR	N_Shore	0.420479239787286	-2.63446426936898	5.89492494034847	0.00109741543769731	0.2328139555311	-0.302166301809879
cg12279138	chr1	DEGS1;DEGS1	TSS1500;TSS1500	N_Shore	0.608331477149755	-0.271119734224341	5.9700447692644	0.00109758345221114	0.2328139555311	-0.288974802141892
cg25565203	chr5			OpenSea	0.559001223764634	0.0749768586406593	5.90239758473904	0.00109760742450042	0.2328139555311	-0.304613144921991
cg07263235	chr8	LPL	TSS200	N_Shore	0.581067478193636	0.0254423273976661	5.94679391301135	0.0010976269097631	0.2328139555311	-0.29038101234597
cg10985440	chr1			Island	-0.351693013706317	-3.03966076502435	-5.87825072636258	0.0010978243396132	0.2328139555311	-0.294867218590233
cg05381692	chr20			S_Shore	0.541031540661701	1.49660044122884	5.95011025807869	0.00109790015921702	0.2328139555311	-0.297394473946862
cg05766107	chr11			N_Shelf	0.422705621188233	-1.8173372855139	5.87743093192459	0.001098619642963	0.2328139555311	-0.30115634464933
cg03464366	chr2			OpenSea	0.529721275234615	0.756701196913599	5.88883321440398	0.00109885759881991	0.2328139555311	-0.306192694915532
cg01427957	chr1	TNRC4	TSS1500	OpenSea	-0.464705131684127	-0.518386278560277	-5.87675732236696	0.00109927362181066	0.2328139555311	-0.295993331677177
cg15685006	chr8	BLK	Body	OpenSea	-0.407271121686547	2.47753116246689	-5.87675127915489	0.00109927949092267	0.2328139555311	-0.30654044441459
cg04767880	chr17	MYO15A	Body	Island	-0.455623045927138	3.54013440851313	-5.90315562915372	0.00110071677783811	0.2328139555311	-0.295285088845399
cg16879247	chr6	SFRS3	TSS1500	N_Shore	0.408478932902563	-2.29001891611796	5.87449245931605	0.00110147574813849	0.2328139555311	-0.312101464044973
cg08125488	chr6	BAT2	Body	S_Shelf	-0.480036362365409	3.02812544536311	-5.92934905508397	0.00110264077699345	0.2328139555311	-0.302625629695394
cg14829360	chr17			N_Shelf	-0.431768317771998	2.10486614544215	-5.8731588974397	0.00110277472992949	0.2328139555311	-0.312415121767752
cg21197796	chr9			OpenSea	0.49137232264582	0.128054528241223	5.87308032929266	0.00110285131538611	0.2328139555311	-0.298767385782419
cg17585031	chr17	KSR1	TSS200	OpenSea	0.451145541414878	1.09565139327603	5.87252358264733	0.00110339418665883	0.2328139555311	-0.314543089616277
cg02120774	chr7	IGFBP3;IGFBP3	TSS1500;TSS1500	S_Shore	0.460760679663794	-1.53942928341911	5.87196151402671	0.00110394255728327	0.2328139555311	-0.31430840213944
cg24996814	chr11			OpenSea	-0.446524555674819	1.44890598748094	-5.87127273889066	0.0011046149715167	0.2328139555311	-0.313502460036968
cg06108510	chr3	MLH1;MLH1;MLH1;MLH1;EPM2AIP1	TSS1500;TSS1500;TSS1500;1stExon;TSS1500	Island	-0.392181529823042	-3.2568907070009	-5.93416612225737	0.00110465373454777	0.2328139555311	-0.304003915142548
cg11247519	chr6	TPD52L1;TPD52L1;TPD52L1;TPD52L1	TSS200;TSS1500;TSS200;TSS200	N_Shore	0.336279691881475	-3.02071344496199	5.87084651536888	0.00110503130527896	0.2328139555311	-0.300453619015062
cg26347170	chr20	CHMP4B	3'UTR	OpenSea	-0.47085366893916	1.99283050440357	-5.87057848623936	0.00110529320717126	0.2328139555311	-0.313510699283673
cg15026243	chr5	EXOC3	Body	Island	0.428065697241473	1.8139734081911	5.87017908274685	0.00110568361187608	0.2328139555311	-0.315969279579354
cg03806095	chr8	GPR124	Body	Island	-0.494662205265069	-0.382647003078059	-5.86982070079816	0.00110603405351122	0.2328139555311	-0.315535182913628
cg13101705	chr1	NMNAT2;NMNAT2	Body;Body	OpenSea	0.497023958010768	0.686203401562485	5.86933962623941	0.00110650466908261	0.2328139555311	-0.314387891367868
cg06144110	chr16			S_Shelf	0.517076541254097	0.265748857571709	5.869297828704	0.00110654556871361	0.2328139555311	-0.313962838799299
cg19906397	chr22	SMARCB1;SMARCB1	TSS200;TSS200	N_Shore	-0.400674829760294	-3.24639414552679	-5.95069549191802	0.00110802345505535	0.2328139555311	-0.301460013670945
cg27522567	chr13	FAM155A	Body	OpenSea	-0.493920944400104	0.81863534954274	-5.86651516738603	0.0011092723450254	0.2328139555311	-0.315181840041339
cg11981599	chr8	GATA4	Body	Island	0.492330146477254	-1.56020961878919	5.86644296566264	0.00110934319890505	0.2328139555311	-0.312657606575897
cg21282183	chr18	MBD1;MBD1;MBD1;MBD1;MBD1	TSS1500;TSS1500;TSS1500;TSS1500;TSS1500	Island	0.366975837151268	-2.75793719406243	5.86614760819198	0.00110963309660879	0.2328139555311	-0.318003634839729
cg21618521	chr6	B3GALT4	1stExon	S_Shore	-0.521268163928112	2.02611411477337	-5.95211675492957	0.00110964009868091	0.2328139555311	-0.298538956481713
cg01994308	chr8	PLAG1;CHCHD7;CHCHD7;CHCHD7;PLAG1;CHCHD7;PLAG1;CHCHD7;CHCHD7	5'UTR;TSS1500;TSS1500;TSS1500;5'UTR;TSS1500;5'UTR;TSS1500;TSS1500	N_Shore	0.465558842357516	0.606839016790191	5.86503203518156	0.00111072882974362	0.2328139555311	-0.320589780529614
cg08579721	chr8	COX6C	TSS1500	S_Shore	0.400475941666475	-2.58012197700629	5.86496957472895	0.00111079021593814	0.2328139555311	-0.304893414974623
cg11866296	chr17	HNF1B;HNF1B	Body;Body	OpenSea	-0.581580049721616	-0.426686875810804	-5.93802322419626	0.00111125315052303	0.2328139555311	-0.30051914906359
cg27638035	chr18	BRUNOL4;BRUNOL4;BRUNOL4;BRUNOL4	Body;Body;Body;Body	OpenSea	0.43140085629055	1.75599846769894	5.86367458961254	0.00111206380303141	0.2328139555311	-0.318644783250282
cg08750206	chr16	C16orf58	TSS1500	Island	0.365191318413447	-2.86534559863204	5.86205314860574	0.00111366080669935	0.2328139555311	-0.318370742803794
cg08932474	chr1	RGS13;RGS13	5'UTR;5'UTR	OpenSea	-0.399784046144483	2.54220031546352	-5.85941488948893	0.00111626491203472	0.2328139555311	-0.309094406603077
cg11503396	chr2			OpenSea	0.504362079068095	-0.141373893235651	5.85839754832644	0.00111727094278806	0.2328139555311	-0.318982306374661
cg07738730	chr17	IGF2BP1;IGF2BP1	Body;Body	S_Shore	-0.624916040406208	1.74499847967905	-5.94923700126437	0.00111734704270522	0.2328139555311	-0.316374514830128
cg04812433	chr3			N_Shelf	-0.441517166809742	2.35267993236573	-5.85718592501917	0.00111847044866482	0.2328139555311	-0.321682516056962
cg27411712	chr12			Island	-1.15696703357669	0.296535919390715	-5.94729960973687	0.0011192079122698	0.2328139555311	-0.315393712112324
cg27130075	chr13	COL4A1	Body	OpenSea	0.407490261176469	2.96426159300794	5.85620535058402	0.00111944229456877	0.2328139555311	-0.311523831526736
cg09381666	chr16			OpenSea	0.766868001236451	0.796278917386115	5.945030692113	0.00112139173821471	0.2328139555311	-0.31587653415739
cg26964989	chr9	LAMC3	TSS1500	N_Shore	-0.50709311526158	-2.70149679002036	-5.86446970435111	0.00112437815427182	0.2328139555311	-0.479194517353762
cg14900773	chr17	B3GNTL1	Body	OpenSea	-0.434624721821715	3.26403361837955	-5.8498228800162	0.00112579159942474	0.2328139555311	-0.320650706599445
cg08041350	chr17	KSR1	5'UTR	OpenSea	0.466906064691492	1.30394242274804	5.8497708368157	0.00112584354116929	0.2328139555311	-0.323401546225539
cg00428526	chr4	TBC1D14;TBC1D14;TBC1D14	Body;Body;Body	S_Shelf	0.559863714219776	1.7391961279973	5.93958534810668	0.00112665285091309	0.2328139555311	-0.321727468363838
cg11467141	chr2			Island	-0.466100687302363	4.36026200329702	-5.87256864237774	0.00112710986294005	0.2328139555311	-0.324695398363193
cg01488770	chr17			Island	-0.635870222277146	0.140624977798607	-5.93858013123864	0.00112762715355137	0.2328139555311	-0.322660594333134
cg08101036	chr7	HOXA3;HOXA3;HOXA3	5'UTR;5'UTR;TSS200	N_Shore	0.605845880463152	-0.808724117943067	5.93776981871401	0.00112841324999457	0.2328139555311	-0.320587271460924
cg09333522	chr2			OpenSea	-0.438523216642117	1.86924977121298	-5.84621422201802	0.00112939972346402	0.2328139555311	-0.329628308866697
cg06846441	chr7	FOXK1	Body	OpenSea	0.563642368295593	3.33176071461016	5.936173862203	0.00112996335187046	0.2328139555311	-0.323594989792244
cg20918957	chr3	GNAI2	Body	N_Shore	0.411523317824284	-2.42717543376363	5.84563675497728	0.00112997833140591	0.2328139555311	-0.319534291620321
cg27534833	chr12			N_Shelf	0.497480784654027	-0.605078208364272	5.84407344760977	0.00113154642890276	0.2328139555311	-0.320720591602648
cg03494825	chr8			Island	0.511131883708888	1.35084273339716	5.87914652800739	0.00113194292348372	0.2328139555311	-0.318611643528181
cg19508823	chr2	DPP10;DPP10	Body;Body	OpenSea	0.557424066794914	2.08410773719921	5.93396601797309	0.00113211179222492	0.2328139555311	-0.326561721719045
cg02836807	chr17	FASN	Body	N_Shore	0.499105855025258	2.91357213011602	5.928567624576	0.00113241504090019	0.2328139555311	-0.323832294163731
cg19074292	chr2			OpenSea	0.427869340017169	3.13757373523952	5.8430778323528	0.00113254639164957	0.2328139555311	-0.325456022005318
cg00930833	chr8	SFRP1	TSS1500	S_Shore	-0.463963811232675	0.591894429920886	-5.84267026550817	0.00113295602961957	0.2328139555311	-0.337054215765105
cg26833602	chr9	SUSD3	Body	S_Shore	0.44830056913358	-2.26434010493084	5.85095648564419	0.00113390486330352	0.2328139555311	-0.333582451335092
cg10651300	chr12	ESPL1	TSS1500	N_Shore	0.334251618680592	-3.57295115417014	5.85274138924699	0.00113399633632706	0.2328139555311	-0.32180181608881
cg24127050	chr2	SEMA4C	Body	Island	0.508013704034687	0.999552108520034	5.84394557913056	0.00113428841465079	0.2328139555311	-0.33105715409665
cg08541895	chr19	NR2C2AP	TSS1500	S_Shore	-0.432337825602337	1.54406119292437	-5.84127307657961	0.00113436160495273	0.2328139555311	-0.334349813085602
cg23840275	chr13			S_Shore	0.404217051149586	3.40653861800356	5.84095760509923	0.00113467924584219	0.2328139555311	-0.337271531655547
cg18502397	chr6			OpenSea	-0.470145201652992	-0.739950573897507	-5.84002328881163	0.00113562058391289	0.2328139555311	-0.326934917648752
cg08482837	chr2			Island	0.515911786271052	-0.365482164392164	5.83970208604421	0.00113594440687212	0.2328139555311	-0.334562875803699
cg02941431	chr16			Island	-0.470591903790777	-3.91577101569195	-5.92870464279872	0.00113725053336004	0.2328139555311	-0.319085007827004
cg24488001	chr1	LOC339535	Body	OpenSea	-0.681118259552638	1.68121679838393	-5.86118080535831	0.00113772498720467	0.2328139555311	-0.602062894433952
cg13721404	chr18	NOL4	Body	Island	0.437399197347868	-2.52040068975802	5.86212555668406	0.00113801453115378	0.2328139555311	-0.337605634975763
cg13585240	chr3	ARIH2	5'UTR	S_Shelf	-0.483662455386999	1.45772534268321	-5.83759996331876	0.00113806628574765	0.2328139555311	-0.337176650272113
cg00688802	chr2	RHBDD1;RHBDD1	3'UTR;3'UTR	OpenSea	0.415514616330479	2.14317245735986	5.83667532473888	0.00113900104899893	0.2328139555311	-0.337631328466305
cg25045098	chr20	PCNA;PCNA	TSS1500;5'UTR	S_Shore	0.330922309543954	-3.09191334388662	5.836571738875	0.0011391058237816	0.2328139555311	-0.340235722040616
cg20203596	chr12	AMDHD1;CCDC38	TSS200;TSS1500	Island	-0.350760351353962	-2.76036788163066	-5.836494162197	0.00113918429807132	0.2328139555311	-0.332534403110438
cg00810351	chr2	C2orf55	5'UTR	Island	-0.555477369558077	-2.50873523353317	-5.92660770677687	0.00113930605119634	0.2328139555311	-0.326507817391736
cg15034413	chr10			OpenSea	0.491320080892817	3.2334771322583	5.92360649571918	0.00114081590842536	0.2328139555311	-0.321834438118482
cg00458965	chr17	LHX1	Body	Island	0.669476765994802	-1.39522115220333	5.834757896874	0.00114094227136164	0.2328139555311	-0.655847926600897
cg16203491	chr13			Island	0.490319523762102	-1.55401189223668	5.83440943059798	0.00114129546799482	0.2328139555311	-0.336989299464979
cg17444090	chr1			OpenSea	0.473959140094455	1.70353563882202	5.83419740651067	0.00114151043143259	0.2328139555311	-0.337764991662834
cg13918150	chr1			S_Shore	0.7973702387702	-1.05876282644329	5.92409267304167	0.00114177703551127	0.2328139555311	-0.322459295916278
cg04681810	chr12			Island	-1.24634050347045	-2.42730569146415	-5.92353514255058	0.00114232563377429	0.2328139555311	-0.328897949305685
cg19401149	chr8	DEFA4	TSS1500	OpenSea	-0.422483152962751	2.12928544266587	-5.8331688905744	0.00114255386310877	0.2328139555311	-0.341662302011641
cg21181087	chr6	PXT1;KCTD20;KCTD20	TSS200;1stExon;5'UTR	Island	0.384396927852465	-3.92613274229118	5.92237613431584	0.00114346704195287	0.2328139555311	-0.32940228335934
cg17417878	chr1	GJA5;GJA5	Body;Body	OpenSea	0.511751475749451	0.899905561224759	5.83608563253677	0.0011435940032281	0.2328139555311	-0.337621592618472
cg06479433	chr2	ANKAR	Body	OpenSea	0.45209842411235	1.99513487141766	5.83204191222216	0.00114369843734379	0.2328139555311	-0.341883969329957
cg10349498	chr11			OpenSea	0.568469327045367	0.0196321892826249	5.86977318463072	0.00114479534510572	0.2328139555311	-0.340823324232965
cg24929943	chr13	TUBGCP3	Body	S_Shore	0.425527151216348	2.39817142055946	5.83044643285204	0.00114532106972735	0.2328139555311	-0.331076532967857
cg04143909	chr1	SLC35F3	Body	Island	-1.50051074428608	2.99605184196925	-5.9201204664684	0.00114569221151565	0.2328139555311	-0.325549173406852
cg13915314	chr21	C21orf70	Body	Island	0.536760310323825	1.04182470910552	5.87614129069507	0.0011457298092578	0.2328139555311	-0.335181273291432
cg24820809	chr22	MB;MB	1stExon;5'UTR	OpenSea	0.497184836782246	1.75789548026722	5.85532686624036	0.00114574835635178	0.2328139555311	-0.339434537978854
cg14209987	chr3	JAGN1	TSS200	Island	-0.374503927501731	-2.47471821699831	-5.82715833469455	0.00114867343530966	0.2328139555311	-0.348871584192834
cg08122831	chr2			Island	0.459266975553433	1.83373270166862	5.82615133126895	0.00114970236392969	0.2328139555311	-0.347491411292623
cg19609912	chr15			OpenSea	0.643264987201334	1.11213213908463	5.8253852440682	0.00115048583665056	0.2328139555311	-0.543533359615618
cg19657174	chr22	TBX1;TBX1;TBX1	5'UTR;5'UTR;5'UTR	Island	-0.781929701024848	1.73726717041977	-5.91509494911679	0.00115066767507816	0.2328139555311	-0.329051146993325
cg11508406	chr4			Island	0.827724314865282	0.669381200470759	5.91497964073617	0.0011507821256847	0.2328139555311	-0.329153301944855
cg20950167	chr17	LHX1	3'UTR	Island	0.771542080808808	-0.3476950793522	5.91496392713731	0.00115079772340232	0.2328139555311	-0.334866941004464
cg20162599	chr11	FERMT3;FERMT3	Body;Body	N_Shelf	0.598112737960622	1.86292463431523	5.91442029460224	0.00115133749631099	0.2328139555311	-0.336872253360647
cg21038502	chr19	THOP1	Body	Island	0.544441983551168	3.28567918825114	5.91364777170496	0.00115210503445453	0.2328139555311	-0.33011245337732
ch.10.5571894F	chr10			OpenSea	0.731558740326681	-2.17122384501718	5.91335965854645	0.00115239143888403	0.2328139555311	-0.330323780827505
cg08777304	chr5	VTRNA1-3	TSS200	OpenSea	-0.65320573041766	-0.676337122918415	-5.91260161257619	0.00115314537948634	0.2328139555311	-0.33552632503797
cg20849893	chr7			Island	0.593702058475785	-2.45112330159401	5.91236429831981	0.00115338152485901	0.2328139555311	-0.331053957076023
cg19705859	chr19	ZFR2;ZFR2;ZFR2	Body;Body;Body	N_Shelf	0.420260654751462	2.62645209978788	5.8221842270064	0.00115376610741318	0.2328139555311	-0.348052814722743
cg00143249	chr7	MNX1;MNX1	Body;Body	Island	-0.637135483870626	-0.0722647711086641	-5.9117169082285	0.00115402600852577	0.2328139555311	-0.343815005615333
cg02436686	chr19	GMFG	Body	OpenSea	-0.461025860198252	0.812352100018311	-5.82182315844017	0.0011541367862262	0.2328139555311	-0.342860004928113
cg13077930	chr4	ALB	TSS1500	OpenSea	-0.516598469035345	1.39451841004095	-5.8688261648088	0.00115508994087445	0.2328139555311	-0.335030719564086
cg24018321	chr4			OpenSea	0.387025889901288	3.08267078135434	5.82072532144693	0.00115526467993427	0.2328139555311	-0.342065779569782
cg01452549	chr19	ACSBG2	TSS1500	OpenSea	0.41543290144481	3.01888983132693	5.81990670130123	0.00115610653248955	0.2328139555311	-0.339105029613664
cg11088968	chr5	SNCB;SNCB	Body;Body	S_Shelf	-0.405054329636356	2.98661240405171	-5.81936877590708	0.00115666010600816	0.2328139555311	-0.352302493534548
cg26926612	chr1			Island	-0.507746003759137	-0.469158863441801	-5.8190355050105	0.00115700322369579	0.2328139555311	-0.35259732548695
cg22306196	chr19	CILP2	TSS1500	Island	0.673270454352744	1.7557947394076	5.90775022030267	0.00115798392472572	0.2328139555311	-0.345192895768208
cg04093499	chr15			OpenSea	0.466846929284553	2.3427706386028	5.84722717144362	0.00115824461129198	0.2328139555311	-0.338617685784229
cg10118828	chr4	NDST3	TSS200	S_Shore	0.463147310151178	-1.62108831616057	5.81745311771164	0.00115863395267343	0.2328139555311	-0.340976364946936
cg20347139	chr7			OpenSea	0.514651423838017	-1.0135141427271	5.82640996448813	0.00115924115778711	0.2328139555311	-0.340742990120867
cg24365867	chr11	MRVI1;MRVI1;MRVI1	TSS1500;TSS200;TSS200	OpenSea	0.583101868106614	-0.589625835028764	5.90015764959568	0.00115939658902384	0.2328139555311	-0.335871203404208
cg05098880	chr17	MYH3	Body	OpenSea	-0.456662778035427	3.90297496074229	-5.83744895600553	0.00115977006104132	0.2328139555311	-0.348108875486612
cg14573411	chr9	CRB2	Body	Island	-0.5541586535224	-0.186718874737291	-5.85598352841159	0.00115982071741405	0.2328139555311	-0.339073213552541
cg02774015	chr1	EFHD2	TSS1500	N_Shore	-0.376825632491251	-2.29645569258483	-5.81576501255615	0.00116037652646764	0.2328139555311	-0.342264390072308
cg04293770	chr5			OpenSea	-0.425859148154634	2.23186479484409	-5.81527031203258	0.00116088775655767	0.2328139555311	-0.35575172707042
cg14762973	chr2	ZSWIM2	TSS200	Island	0.431548668338404	-2.21392864956533	5.81510155809362	0.00116106220801057	0.2328139555311	-0.34785589222141
cg20658635	chr15	GABRB3;GABRB3	Body;Body	S_Shelf	0.502481482913647	1.08440692913409	5.82759784826337	0.00116191438635792	0.2328139555311	-0.342446804803442
cg03144232	chr16	STX1B	TSS1500	OpenSea	0.594818018404561	-1.10606347676909	5.90190614762941	0.00116384349189396	0.2328139555311	-0.338734459231761
cg23464271	chr14	KIAA1409;COX8C	5'UTR;3'UTR	S_Shore	0.452538320829075	2.40150857707122	5.81532938352738	0.00116403366950887	0.2328139555311	-0.351269049433656
cg01768001	chr1	RCAN3	5'UTR	S_Shore	-0.402383450560957	3.08315881767281	-5.81215891910812	0.00116410901965282	0.2328139555311	-0.357095516756069
cg15726514	chr2	C2orf43	TSS1500	S_Shore	0.766931278734692	0.918445643797242	5.90106529241087	0.00116468937355964	0.2328139555311	-0.339352669927985
cg07627059	chr7			OpenSea	-0.462323206121747	2.04920963199815	-5.81045566412371	0.00116587674739551	0.2328139555311	-0.354011676629153
cg03539340	chr20	IFT52	TSS1500	N_Shore	0.468892689704059	-0.531390328014214	5.81008090381648	0.00116626610510664	0.2328139555311	-0.360820307551107
cg23642747	chr10	INA	TSS1500	Island	0.471206054659365	-0.87578696508065	5.80998231169732	0.00116636856221159	0.2328139555311	-0.361173807902071
cg11419186	chr16	CMIP	TSS1500	N_Shore	0.483253165434465	-0.889754550728891	5.8097637535754	0.00116659572488589	0.2328139555311	-0.35317888218213
cg03122532	chr21	KCNJ15;KCNJ15;KCNJ15	5'UTR;5'UTR;TSS1500	OpenSea	0.492547525283986	1.20057248036045	5.81588855945278	0.00116668836159401	0.2328139555311	-0.346465692275077
cg16187659	chr11	IFITM2;IFITM2	5'UTR;1stExon	N_Shelf	-0.726564241169147	-1.18849460168154	-5.89897105434911	0.00116679919916174	0.2328139555311	-0.343952595691979
[truncated: 54,512 more rows]

## Sheet: p <0.01
Table S8. Differentially methylated CpG sites in the secondary analysis of normal breast tissue (nominal p-value <0.01)
CpG	Chromosome	Gene	Gene region	Relation_to_Island	logFC	AveExpr	t	P.Value	adj.P.Val	B
cg08643692	chr17			Island	-1.57402292411363	-2.04692397618333	-18.980205905996	1.60275986048524e-06	0.2328139555311	3.3244000137954
cg13353717	chr6	HLA-DQB1	1stExon	S_Shore	1.44394264149977	-1.66640928825866	17.781254356455	2.15559917037533e-06	0.2328139555311	3.28197461523827
cg03251655	chr17	SLFN12;SLFN12	1stExon;5'UTR	OpenSea	-1.71598635789489	-0.702686425521331	-17.3994822853022	2.83878350393472e-06	0.2328139555311	3.13130035426131
cg09911521	chr19	NRTN	3'UTR	Island	-1.23943088001428	-1.3420734614756	-16.0635512529313	3.90785372699738e-06	0.2328139555311	3.07916273447637
cg02513556	chr12			OpenSea	-1.50427170002366	1.11206073651756	-16.1404103396099	4.29249793394641e-06	0.2328139555311	3.00271431387489
cg11575912	chr19	NRTN	3'UTR	Island	-1.26502752680063	-1.43037416795104	-14.4969132191832	7.47744021564991e-06	0.2328139555311	2.91147222854255
cg11990562	chr11	TCIRG1;TCIRG1	1stExon;5'UTR	Island	-1.23373302906603	-2.3948444325788	-14.4724562752836	8.61239832263365e-06	0.2328139555311	2.72354050062644
cg02875118	chr11	NCAM1;NCAM1;NCAM1	Body;Body;Body	Island	0.674902329307066	-3.97400025419404	13.891053015552	9.11240460287774e-06	0.2328139555311	2.76266832215771
cg00369241	chr11	IFITM5	TSS200	Island	-1.13999268257568	2.05758719191864	-13.8221990795686	9.68854355815105e-06	0.2328139555311	2.72320126242095
cg02700346	chr12	TMEM132C	Body	OpenSea	1.04350475008926	2.36213798167416	13.5327733345889	1.06042619629418e-05	0.2328139555311	2.71261121672845
cg19247001	chr10	BCCIP;BCCIP;UROS;BCCIP	TSS200;TSS200;TSS1500;TSS200	Island	-0.714190196899415	-3.41404087755787	-13.4880676018195	1.08096650559303e-05	0.2328139555311	2.67726708650796
cg23995446	chr19			Island	1.16270945330873	-2.19937250585268	13.7499127207657	1.15242097245754e-05	0.2328139555311	2.67969050997003
cg11998049	chr6	TRAM2	Body	N_Shore	1.201297450687	-1.1202041591748	13.0496892725342	1.37891976656402e-05	0.2328139555311	2.56925731500592
cg06650260	chr1	NR0B2;NR0B2	1stExon;5'UTR	OpenSea	-0.961960859802617	2.92330102853175	-12.7506248575225	1.49672475764089e-05	0.2328139555311	2.55975266160983
cg00228390	chr6	C6orf123	TSS200	Island	-1.04709295919379	-0.620816816547807	-12.6758567037607	1.54845145664983e-05	0.2328139555311	2.51947097013483
cg27049766	chr19	ZNF154;ZNF154	5'UTR;1stExon	Island	1.01097191549333	-1.31789422991372	12.656788928672	1.5619737149663e-05	0.2328139555311	2.51480753237963
cg04350237	chr2	LANCL1;CPS1;LANCL1;LANCL1	TSS200;TSS1500;TSS200;TSS200	Island	-0.798537915240729	-2.88797514708269	-12.6346559095324	1.57784222025107e-05	0.2328139555311	2.51394456761773
cg25181043	chr20			Island	1.26278537443367	2.61212784864893	12.9995820067219	1.58420981844851e-05	0.2328139555311	2.47517889839495
cg24426391	chr11	HTATIP2;HTATIP2;HTATIP2;HTATIP2;HTATIP2	TSS1500;TSS1500;TSS1500;TSS1500;TSS1500	N_Shore	1.59735915016114	-0.661729715337359	12.9071566993026	1.64950746484528e-05	0.2328139555311	2.51703101601165
cg15928398	chr3	ST6GAL1;ST6GAL1	TSS1500;TSS1500	N_Shore	-1.10651880855957	-0.0144901049956068	-12.5312789695352	1.65448638205493e-05	0.2328139555311	2.53907420091663
cg05280698	chr19	HKR1	TSS200	Island	0.786938938414218	-3.04482706625772	12.5267406635314	1.6579490272553e-05	0.2328139555311	2.50532531424317
cg02997874	chr1			N_Shelf	1.22275189897863	1.8108808359479	12.8352480703314	1.70248750772611e-05	0.2328139555311	2.43879827201879
cg24909548	chr19			Island	0.88127553812613	-2.16371654488867	12.341605289046	1.8066582584419e-05	0.2328139555311	2.44805714707003
cg19963856	chr17	SLFN12	TSS200	OpenSea	-1.51607423059279	-1.00413707304629	-12.6466481168663	1.8511439636425e-05	0.2328139555311	2.40097903231756
cg21698185	chr8	KBTBD11	Body	Island	1.33386568716757	-3.33820709408859	12.5929862599656	1.89617150178534e-05	0.2328139555311	2.38226196144583
cg03385864	chr17	C1QL1	1stExon	Island	-0.804625917561579	-2.61112665325747	-12.0088348604433	2.11476847705551e-05	0.2328139555311	2.37279862089927
cg27330757	chr11	FGF19	TSS1500	Island	-1.02686521501616	-1.40067460187108	-11.9029489440182	2.24349727560931e-05	0.2328139555311	2.38211271822737
cg12469964	chr10	PYROXD2;MIR1287	Body;TSS1500	OpenSea	0.873792158873502	1.96877779329127	11.8676650766561	2.26364834050185e-05	0.2328139555311	2.33207812664105
cg11287055	chr21	DSCR3	Body	Island	1.22830577877896	-2.71524775011333	12.0473964448731	2.43460337016277e-05	0.2328139555311	2.2616059616434
cg03989569	chr1	MEF2D	TSS1500	S_Shore	-0.653005324932775	-3.22657083004989	-11.6156230507353	2.56083290416504e-05	0.2328139555311	2.2773977976102
cg20783699	chr20	BLCAP;BLCAP;BLCAP;BLCAP;NNAT;NNAT;BLCAP	5'UTR;5'UTR;5'UTR;5'UTR;TSS1500;TSS1500;5'UTR	Island	-0.789611380294529	3.88072495948704	-11.4815117229672	2.73733321616235e-05	0.2328139555311	2.25990511979567
cg11300809	chr2	SGPP2	TSS1500	N_Shore	0.94609956510923	-0.30151949201054	11.4531879931026	2.77639343169481e-05	0.2328139555311	2.22741207536715
cg16369651	chr7			N_Shore	0.863840281143502	2.66521571559082	11.4514772685974	2.77877327969381e-05	0.2328139555311	2.2466445413877
cg21472506	chr2	OTX1	3'UTR	Island	-0.954582307640249	-0.327372291799015	-11.2809488334052	3.02834566738843e-05	0.2328139555311	2.18635136463207
cg07214490	chr10	PAX2;PAX2;PAX2;PAX2;PAX2	Body;Body;Body;Body;Body	S_Shore	0.920007587100843	-0.5716992875845	11.216416646695	3.12951091988359e-05	0.2328139555311	2.16722248951149
cg22607164	chr3			OpenSea	0.798857464608368	2.12436833341835	11.1544105000396	3.23042975857417e-05	0.2328139555311	2.14962151721951
cg07557790	chr3	CAND2;CAND2	TSS1500;TSS1500	N_Shore	0.68967532736652	-2.67347392769139	11.1311702510874	3.2692244362863e-05	0.2328139555311	2.14720383318481
cg08073667	chr16	SNX29	Body	OpenSea	-0.738714247942018	3.31453317964525	-10.9728104967567	3.54845168140976e-05	0.2328139555311	2.09714521337425
cg04905434	chr8	MAFA	TSS200	Island	0.756764563035776	-2.36559723376621	10.9204692104919	3.6467609589791e-05	0.2328139555311	2.09089837083907
cg10762466	chr19			N_Shore	0.828621640053716	-1.51505952724189	10.9114958613341	3.66393063996293e-05	0.2328139555311	2.07672162223123
cg27176264	chr17			N_Shore	-1.07366024685092	1.6430113172042	-11.1531974059696	3.75539241069393e-05	0.2328139555311	2.04612199915509
cg13975336	chr16			Island	-0.784963404267276	-2.34584198665454	-10.7973293771615	3.89077619247468e-05	0.2328139555311	2.06040043918985
cg12566078	chr10			OpenSea	-0.809665336074038	1.97556236333334	-10.7797672074794	3.92709950630292e-05	0.2328139555311	2.04584642480759
cg09979641	chr10	KNDC1	Body	S_Shore	0.822555021833336	1.06635518646414	10.6878914686454	4.12365942247189e-05	0.2328139555311	2.01125424540848
cg19266635	chr12			N_Shore	0.821112805189598	1.98668810606892	10.6487954991449	4.21074802677237e-05	0.2328139555311	2.0101322185736
cg19752322	chr19			Island	-0.912805880896035	1.5132942890253	-10.6020290672724	4.46209261982014e-05	0.2328139555311	1.98158907695097
cg23325963	chr2			Island	-0.890566320978737	0.245104898173327	-10.5125166986506	4.53144865473448e-05	0.2328139555311	1.9619159312951
cg11383802	chr11	DHCR7;DHCR7	3'UTR;3'UTR	N_Shore	0.829653791031764	1.45484356210332	10.4361825003164	4.72343301384092e-05	0.2328139555311	1.95112740080388
cg24021652	chr19	FAM32A	TSS200	N_Shore	0.559243878754738	-3.53636195177234	10.3857936636175	4.85533489021034e-05	0.2328139555311	1.92988544761057
cg04213101	chr1	THRAP3	5'UTR	S_Shore	-0.627046653037703	-3.58562111833061	-10.4987793109195	4.88266457099924e-05	0.2328139555311	1.94838978461857
cg04305621	chr17	SLC16A5	5'UTR	Island	-0.822620042731631	-1.14489790870619	-10.3587037157135	4.92801122848403e-05	0.2328139555311	1.9775030478287
cg01657574	chr6			Island	-0.845225080198393	0.617965210539785	-10.3511413283178	4.94852416021908e-05	0.2328139555311	1.92068979343043
ch.13.50757403R	chr13			OpenSea	0.698425693001285	-2.25128091909662	10.3258764263617	5.01777662349067e-05	0.2328139555311	1.96675255790726
cg15227848	chr3	RAB5A	TSS1500	N_Shore	0.83278043771067	1.35415407525314	10.3086226311778	5.06571622500827e-05	0.2328139555311	1.90491308254864
cg22905274	chr4	TRIM2;TRIM2	Body;5'UTR	Island	0.840251161217539	-2.08531745833442	10.3809520674431	5.0869012288926e-05	0.2328139555311	1.90612583971401
cg21210642	chr9	TRIM14;TRIM14;TRIM14;TRIM14	TSS1500;TSS1500;TSS1500;TSS1500	S_Shore	1.10951151072685	0.127837024972233	10.4535760127248	5.39385110777806e-05	0.2328139555311	1.87561574937042
cg03844838	chr10	DIP2C	Body	OpenSea	0.790328536357908	1.38259037423298	10.1924994961553	5.40254041338114e-05	0.2328139555311	1.86088160561388
cg26955987	chr12	EFCAB4B;EFCAB4B;EFCAB4B	TSS200;TSS200;TSS200	Island	-0.712292998477153	-2.63296433977713	-10.1529976694991	5.52298756414741e-05	0.2328139555311	1.86126601011167
cg16536329	chr5	ZNF454	TSS200	Island	0.75638170051874	-2.19279703231029	10.143379385726	5.55278470769373e-05	0.2328139555311	1.8492595056179
cg10544251	chr1	PAQR6;PAQR6	5'UTR;Body	Island	-0.87070680935308	0.226423881126629	-10.1129266523509	5.64836291612001e-05	0.2328139555311	1.86111543592942
cg09720833	chr4			Island	-0.757612105839922	-1.89698871815267	-10.0840832023045	5.74065310733166e-05	0.2328139555311	1.82605971472537
cg12658982	chr7	PRR15;PRR15	1stExon;5'UTR	Island	0.519285861795492	-3.62410614347066	10.0737237219328	5.77422609985343e-05	0.2328139555311	1.83154942437888
ch.9.83519450F	chr9			OpenSea	0.588865736436366	-2.97766033904513	10.044848393258	5.86901327551292e-05	0.2328139555311	1.81132749753704
cg19484420	chr2	GYPC;GYPC	Body;Body	Island	-0.686191912775348	-3.05750576337336	-10.1334915440127	5.91328198199886e-05	0.2328139555311	1.7974460851931
cg07916589	chr7			Island	-0.790379485215812	-1.13094412699152	-9.9954957448377	6.03522829183842e-05	0.2328139555311	1.79172219994062
cg12069475	chr12			OpenSea	-0.822367488161378	-1.1289720389669	-9.97499405244639	6.10587577171793e-05	0.2328139555311	1.79221439521454
cg18471160	chr1			Island	-0.632589730475698	-2.72175628875052	-9.91896199372032	6.30390133841759e-05	0.2328139555311	1.82593780377857
cg14420108	chr9	GALT	Body	S_Shore	0.8618660614008	-0.257012032191606	9.85798907591922	6.52789983335001e-05	0.2328139555311	1.75462229257795
cg14031683	chr1	PAQR6;PAQR6	Body;Body	Island	-0.938450579233224	-1.35368588201589	-9.98634553616847	6.77584903664994e-05	0.2328139555311	1.74216038479308
cg05873137	chr17			OpenSea	0.770169221758763	0.974443301833123	9.77254094339392	6.85752058442833e-05	0.2328139555311	1.72431195800297
cg17380238	chr19	PPP1R13L;PPP1R13L	Body;Body	Island	-0.812658922433189	-0.842539680796729	-9.75099428478651	6.94365718763989e-05	0.2328139555311	1.72714253455031
cg00036119	chr16	A2BP1;A2BP1;A2BP1	Body;Body;Body	OpenSea	1.00804639271192	-0.455025980647057	9.98511994446598	6.94661233304843e-05	0.2328139555311	1.71914980225918
cg14752139	chr8	DEFB104B;DEFB104A	Body;Body	OpenSea	0.733264658468764	2.74840784989827	9.74076463159092	6.98499053560542e-05	0.2328139555311	1.72112350944378
cg16775746	chr22	LOC339674	Body	Island	-0.783984869520645	-2.09480726793704	-9.81755659641974	6.9911192465163e-05	0.2328139555311	1.7442940909724
cg26452056	chr10			Island	0.751133561927317	-2.37982175802111	9.77108042396214	7.13187715177235e-05	0.2328139555311	1.68948800993147
cg10373196	chr16	CA7;CA7	TSS200;Body	Island	0.644368953899851	-2.97874653430067	9.70244296835777	7.25098193910884e-05	0.2328139555311	1.68863217164308
cg22319885	chr7	CNOT4;CNOT4	TSS1500;TSS1500	Island	-0.632668407185595	-2.80574118713078	-9.659569892313	7.32336807615357e-05	0.2328139555311	1.67973642552439
cg10000952	chr11			Island	-0.736968699687457	-1.43930524469121	-9.63718124236829	7.4199873315935e-05	0.2328139555311	1.66492693027853
cg04202892	chr2	ACOXL	3'UTR	Island	-0.85023714033389	0.503652227510422	-9.61959655377369	7.49691118024361e-05	0.2328139555311	1.66737228056065
cg08754004	chr6			OpenSea	0.784906549324931	1.49470386479588	9.60808700948472	7.54775969069298e-05	0.2328139555311	1.66936997050035
cg07348768	chr1	PRDM16;PRDM16	Body;Body	Island	-0.703395721794615	3.01549290277755	-9.60053597130463	7.58133679565819e-05	0.2328139555311	1.66717777691812
cg01858879	chr11	MYO7A;MYO7A;MYO7A	TSS1500;TSS1500;TSS1500	OpenSea	-0.657878208711142	-2.19527515835854	-9.59299056376354	7.61506182308168e-05	0.2328139555311	1.65319468052238
cg03512096	chr11	C11orf57;C11orf57;PIH1D2;C11orf57;PIH1D2	TSS200;TSS200;TSS200;TSS200;TSS200	N_Shore	-0.634883619712096	-2.30621931709131	-9.59276295616594	7.61608183721335e-05	0.2328139555311	1.67633812091982
cg04993605	chr1			N_Shore	-1.04907209034807	-1.22617625908571	-9.5878108068177	7.63831392280927e-05	0.2328139555311	1.00051075182432
cg00498591	chr3			Island	-0.922003123274866	0.123793726279462	-9.65146981015367	7.69074817571466e-05	0.2328139555311	1.64700743415003
cg15213399	chr3	LPP;LPP;LPP	Body;Body;Body	OpenSea	0.785329864821391	1.54024337034356	9.55603245329565	7.78278138992479e-05	0.2328139555311	1.65244461898889
cg15234271	chr19	HPN;HPN;HPN;HPN	1stExon;5'UTR;1stExon;5'UTR	N_Shore	-0.732206181184267	1.61346728398575	-9.54789330337627	7.82029027013959e-05	0.2328139555311	1.64518265040728
cg14750475	chr19	RRAS	Body	N_Shelf	0.741222688952329	1.82901048273687	9.54187898628322	7.8481415178368e-05	0.2328139555311	1.64490103933084
cg26516759	chr20	BMP7	1stExon	Island	-0.727192195967828	-2.53232097589659	-9.60192411467185	8.12446688083267e-05	0.2328139555311	1.62319950027702
cg23444251	chr10	FGFR2;FGFR2;FGFR2;FGFR2;FGFR2;FGFR2;FGFR2;FGFR2;FGFR2	1stExon;Body;Body;1stExon;1stExon;Body;Body;Body;Body	N_Shelf	0.744154267814077	2.07429325783195	9.48226627077278	8.13050145284838e-05	0.2328139555311	1.62380771487685
cg25664220	chr3			S_Shore	0.801506135902857	-0.141796415240508	9.47785954717032	8.1518371430106e-05	0.2328139555311	1.61809490257236
cg08440934	chr5	UBLCP1	TSS1500	N_Shore	0.795087279045051	-1.11629493239062	9.44412232556332	8.31734596540227e-05	0.2328139555311	1.62620108677832
cg03333149	chr12			Island	-0.815923211994583	3.60285285518636	-9.66679431877753	8.3295735810131e-05	0.2328139555311	1.62809475579522
cg22866267	chr4			OpenSea	0.942350278840684	3.54519989113267	9.43233273579534	8.37609884835749e-05	0.2328139555311	0.880521631155526
cg24292016	chr12	CABP1;CABP1;CABP1	TSS1500;TSS1500;Body	OpenSea	0.689257048902062	-2.57074185757859	9.4819642660232	8.37848899755724e-05	0.2328139555311	1.61190173850328
cg20904111	chr7			Island	0.982080026150555	3.29736560305666	9.6433069222082	8.44242187303203e-05	0.2328139555311	1.60092253948657
cg15311460	chr11	SIGIRR;SIGIRR;SIGIRR	Body;Body;Body	Island	0.82171780869954	-2.0325552728879	9.59541057404049	8.51540603107314e-05	0.2328139555311	1.60506117769048
cg05636499	chr7	SH2B2	Body	Island	-0.546138472692049	-3.14148529262351	-9.40110424714473	8.53406174070817e-05	0.2328139555311	1.58839292065401
cg23228529	chr7	PKD1L1	Body	OpenSea	-1.05829285971427	0.242136681255592	-9.60478406748867	8.63138054234901e-05	0.2328139555311	1.57240909884911
cg16294013	chr1	PDE4B;PDE4B	TSS200;TSS1500	N_Shore	0.932915091893776	-1.75011425939877	9.60462042150125	8.63219366338403e-05	0.2328139555311	1.56990563123772
cg22494035	chr15	CCDC33	Body	Island	0.698137519451459	-1.70122748467489	9.35769961783109	8.75938024889308e-05	0.2328139555311	1.57176453010772
cg17961835	chr3	ZXDC;ZXDC	TSS1500;TSS1500	S_Shore	0.628387091326501	-2.81127554409319	9.33957268209526	8.86155378731156e-05	0.2328139555311	1.58199397364708
cg05195247	chr20	C20orf26;CRNKL1	5'UTR;Body	Island	-0.57326554853014	-3.27500683034397	-9.33140815619331	8.92005788705502e-05	0.2328139555311	1.56653405565534
cg21328033	chr17	CA10;CA10;CA10;CA10	TSS1500;5'UTR;5'UTR;1stExon	S_Shore	0.762336999642643	-1.4195802816748	9.31288581877856	8.99927429631282e-05	0.2328139555311	1.55267819014809
cg04606861	chr12	GALNT9	1stExon	Island	0.673513947760758	-2.18567586297504	9.27445710974632	9.2110624037e-05	0.2328139555311	1.53602061592686
cg19345277	chr19	ZIM3	3'UTR	OpenSea	0.695046908488728	1.49752383733735	9.27362602096463	9.21570604225955e-05	0.2328139555311	1.53404776656813
cg10317314	chr12			OpenSea	-0.938299786686928	-1.52356533584096	-9.47972945803673	9.27955297183872e-05	0.2328139555311	1.55973203530759
cg01837362	chr12			N_Shore	0.767481293802844	-0.621571656613305	9.26090985870383	9.28709561229522e-05	0.2328139555311	1.53045684680786
cg07023563	chr1	ARHGEF10L;ARHGEF10L	Body;Body	OpenSea	0.698127211898926	2.01662795456099	9.24620254804954	9.37046351936707e-05	0.2328139555311	1.52547321532839
cg26874634	chr17			Island	0.678004572778697	-2.35024830601805	9.24582901501471	9.37259213350613e-05	0.2328139555311	1.52765286374984
cg23697417	chr20	RSPO4;RSPO4	TSS200;TSS200	Island	-0.552937178565362	-2.8337003732469	-9.24459983858613	9.37960066723797e-05	0.2328139555311	1.52232433678048
cg07328115	chr20	PYGB	TSS200	Island	-0.50190695759075	-3.6288413474732	-9.21854772710065	9.52958160674693e-05	0.2328139555311	1.51774717150154
cg11229611	chr1	SCNN1D;SCNN1D	TSS1500;TSS1500	OpenSea	0.748989503781269	0.387252729017118	9.21047778120448	9.576601843295e-05	0.2328139555311	1.5327715179182
cg07494356	chr6			N_Shore	0.689583470373062	-3.00657064464712	9.41600471660255	9.63151412108419e-05	0.2328139555311	1.49572585928238
cg22133704	chr11	TRIM6-TRIM34;TRIM6;TRIM6-TRIM34;TRIM6;TRIM6	1stExon;5'UTR;5'UTR;1stExon;5'UTR	OpenSea	-0.878960032465716	-2.54046840435816	-9.40572175812092	9.68975045909195e-05	0.2328139555311	1.52856763876293
cg16005494	chr7	WBSCR17	TSS200	Island	0.935850484213953	-1.50627430404109	9.3945338641796	9.75357704281383e-05	0.2328139555311	1.4855620934478
cg26728390	chr8	KIAA1688	Body	S_Shelf	0.86470225023741	1.84670192301661	9.36660734380322	9.91503981653603e-05	0.2328139555311	1.47086859314056
cg13655082	chr9			Island	0.954884751923083	-1.80552742475048	9.36427514700643	9.92866380901096e-05	0.2328139555311	1.5163642630804
cg24800175	chr19	CACNA1A;CACNA1A	Body;Body	N_Shore	0.77374566615573	-0.861838434847059	9.14762208195326	9.95217210069836e-05	0.2328139555311	1.48981122655821
cg12664649	chr6	C6orf142	TSS1500	OpenSea	-0.657310493539714	2.06565653409601	-9.14176889981327	9.98800525512802e-05	0.2328139555311	1.48166216280033
cg02011074	chr1	DNM3;DNM3	TSS200;TSS200	Island	0.597209313113285	-2.58773372373894	9.12311919381271	0.000101031786160085	0.2328139555311	1.47500523305502
cg21333674	chr8			OpenSea	0.709827010225405	-1.4846104406393	9.11665959237992	0.00010143428496677	0.2328139555311	1.47391799345537
cg14347389	chr7	BAZ1B	Body	Island	0.564421893265728	-3.13254220794206	9.10199085962393	0.000102355208129289	0.2328139555311	1.48111321742102
cg16652264	chr4			OpenSea	-0.736884717433308	0.25127126329664	-9.08802983793248	0.000103240699185047	0.2328139555311	1.46351645262427
cg26572927	chr7			N_Shore	-0.948168264485871	3.084345283552	-9.26016753808422	0.000105595856003561	0.2328139555311	1.44710951538025
cg04588550	chr15	MEX3B	Body	Island	0.475864611937478	-4.07017985567333	9.08627166021303	0.000105691220050229	0.2328139555311	1.46661965431725
cg05571820	chr4	EVC2;EVC2	5'UTR;Body	N_Shore	-0.660303024404996	-2.34437522108513	-9.04704149481005	0.00010626314117109	0.2328139555311	1.49217079681454
cg22234630	chr7			S_Shore	-0.519553939004135	-2.97361250545519	-8.97192606078475	0.000110958344568523	0.2328139555311	1.41336535333315
cg03133686	chr8	TSNARE1	Body	OpenSea	-0.750618723773004	2.62963619302444	-9.08704974385639	0.000111649295051422	0.2328139555311	1.41071089318297
cg21229570	chr12			Island	-0.631877323586491	2.76045663845061	-8.93724645554552	0.000113391637585415	0.2328139555311	1.40590640225446
cg05368341	chr1	SYT6;SYT6	5'UTR;1stExon	Island	-0.633157714321334	-2.68081540767922	-8.99457467246644	0.000113468250124471	0.2328139555311	1.44332984051196
cg14258341	chr1			Island	-0.721998543881889	-1.65785793727951	-8.92649540092241	0.000114158482197313	0.2328139555311	1.39920716214317
cg19408572	chr4	DGKQ;DGKQ	5'UTR;1stExon	Island	-1.83149995020251	-1.97078818006209	-9.12840802651639	0.000114260404451796	0.2328139555311	1.40587411417179
ch.3.36228213R	chr3			OpenSea	0.530218013599566	-3.58661153274416	8.96412947183751	0.000114885895023553	0.2328139555311	1.3957639037602
cg21268578	chr22	GGA1;GGA1	3'UTR;3'UTR	OpenSea	-0.752993381959527	0.0987579595362379	-8.9126683781776	0.000115153565065588	0.2328139555311	1.40711552847089
cg21869055	chr19	KLK10;KLK10;KLK10	5'UTR;5'UTR;5'UTR	Island	-0.620171926269092	-2.43258159382961	-8.89752481361744	0.000116254928631233	0.2328139555311	1.38611082646857
cg16029760	chr15	OSTBETA	5'UTR	OpenSea	-0.710241349168247	-2.29976800317845	-8.98584808718075	0.000116552599898049	0.2328139555311	1.38693367679133
cg08514994	chr20	STAU1;STAU1;STAU1;STAU1;STAU1	TSS1500;TSS1500;TSS1500;TSS1500;TSS1500	Island	-0.499272840521138	-3.18549725550998	-8.88638840297979	0.000117072638510455	0.2328139555311	1.40726337500798
cg20188733	chr22			Island	-0.732151486554725	-2.37598664325651	-9.04767471449657	0.000117384990912172	0.2328139555311	1.37707577613886
cg18452973	chr12			OpenSea	0.742777039358879	0.0491694899576274	8.88193792036719	0.000117401282274397	0.2328139555311	1.37851030901455
cg07617361	chr17	DUS1L	TSS200	Island	0.453293854916381	-3.75832449887895	8.87853188324841	0.000117653520534096	0.2328139555311	1.39723013780295
cg12594635	chr12			N_Shelf	0.822685475567535	0.487463524418641	8.90460131594308	0.000118568452671913	0.2328139555311	1.37456612540266
cg14607011	chr10	C10orf125;C10orf125	TSS1500;TSS1500	Island	0.661264739792801	2.51392241048482	8.8315359547195	0.00012119866412568	0.2328139555311	1.38292820166495
cg08785577	chr12	C1QL4;C1QL4	1stExon;5'UTR	Island	-0.651567777474543	-3.18497625580556	-9.02741414902897	0.000121463453277212	0.2328139555311	1.33039624442291
cg03054026	chr2			S_Shore	0.756110084100039	0.0296866650728612	8.82754106342402	0.000121505676401643	0.2328139555311	1.35784092721471
cg09367545	chr16	CACNA1H;CACNA1H	Body;Body	N_Shelf	0.74189208014833	0.231972110940256	8.82038733920636	0.000122057699523526	0.2328139555311	1.36582667229274
cg05155605	chr16			S_Shelf	0.63289696212087	2.03523776217473	8.80285751489942	0.000123422711344367	0.2328139555311	1.36052483404311
cg14270989	chr19	TLE6;TLE6	3'UTR;3'UTR	OpenSea	-0.680962702234479	2.5395397416788	-8.79471416860975	0.000124096759040299	0.2328139555311	1.35226679256255
cg22947124	chr14			S_Shore	0.731545921664642	1.2380428395392	8.7871741066052	0.00012465893034483	0.2328139555311	1.34767774947339
cg05124918	chr12			Island	-0.856969304648184	3.30026835200508	-8.98076193831968	0.000124967951031554	0.2328139555311	1.33189096012316
cg03599622	chr6	DHX16;DHX16	Body;Body	N_Shore	-0.494851442886949	-3.61878644779661	-8.77460847184008	0.000125659737222034	0.2328139555311	1.34352789234539
cg01589998	chr12	FOXN4	Body	N_Shore	0.604762060262969	-3.28721324481293	8.94366229006616	0.00012617554918691	0.2328139555311	1.32415521827697
cg02392619	chr1	VASH2;VASH2;VASH2	5'UTR;5'UTR;5'UTR	Island	0.558872105929497	-2.93894569686765	8.75946182451494	0.000126878489191259	0.2328139555311	1.32986790209781
cg02500231	chr12	NOS1	5'UTR	N_Shore	-0.72309679518693	-0.606813499744049	-8.75937190706854	0.000126885764972712	0.2328139555311	1.32755270148596
cg00007269	chr19	ZNF77	TSS200	Island	-0.65897788162752	-3.14045596291706	-8.95474974927593	0.000126972900031233	0.2328139555311	1.3209421432346
cg13210534	chr11	HSPB2	Body	OpenSea	0.723593263550761	-0.862831411218495	8.75376174530484	0.000127340673922615	0.2328139555311	1.32308458370628
cg08278290	chr16	BANP;BANP	Body;Body	N_Shelf	0.636865067614173	2.10326773221705	8.7528237413057	0.000127416917396551	0.2328139555311	1.32938270786804
cg08795557	chr7	WBSCR17	Body	OpenSea	-0.64734633569978	1.56593834239752	-8.73840969978067	0.000128595194080615	0.2328139555311	1.31906673383516
cg12584960	chr13			Island	0.757280261241873	0.445961866795609	8.73803841887224	0.000128625710524229	0.2328139555311	1.31943987199106
cg05598727	chr5			Island	0.822647426104518	-0.201026966133643	8.76200109270628	0.000128819584287232	0.2328139555311	1.31681181278139
cg09920145	chr3	TMF1	Body	N_Shore	0.46889501114845	-3.70202497032156	8.72761523545416	0.000129485843918346	0.2328139555311	1.31443348073986
cg19340858	chr8			N_Shore	-0.620765294098641	2.08663679191958	-8.72059770129743	0.000130068686290303	0.2328139555311	1.30713012489012
cg15880846	chr6			S_Shelf	-0.939293239347639	-1.74398563199011	-8.91018169651735	0.000130495544111161	0.2328139555311	1.33660821984959
cg24361808	chr22			N_Shelf	0.7489180716218	-1.6178372290393	8.76175790166353	0.000131205851610704	0.2328139555311	1.34537235898621
cg17280624	chr4	PGRMC2	1stExon	Island	-0.705357895497208	-2.66524354495214	-8.89519991478935	0.000131705083143004	0.2328139555311	1.32343400154773
cg09852920	chr17	COL1A1	Body	Island	-0.644709803514278	-3.06279945145541	-8.89006531989135	0.000132122609992443	0.2328139555311	1.32300817933967
cg23034420	chr21			S_Shelf	0.700387730053874	1.1141724873317	8.68613430064047	0.000132975458522532	0.2328139555311	1.2994032705639
cg20065463	chr2	DES;DES	1stExon;5'UTR	N_Shore	0.625863975498199	-2.18780497687315	8.68464414608515	0.000133102828197073	0.2328139555311	1.2971727981018
cg16696002	chr1	DNM3;DNM3	Body;Body	OpenSea	-0.605014892070252	2.409617736869	-8.67818261487994	0.000133656756685032	0.2328139555311	1.33739072077629
cg17284779	chr10	CHAT;SLC18A3	TSS1500;TSS1500	N_Shore	-0.64889365209523	-1.61606797169369	-8.66678453915718	0.000134640392756218	0.2328139555311	1.28216219433952
cg19931925	chr4	SORCS2	Body	OpenSea	1.12384514043501	1.96087327185574	8.84834680461479	0.000135572560398932	0.2328139555311	1.31094501078535
cg12918460	chr7	GHRHR;GHRHR	1stExon;1stExon	OpenSea	-0.610022104701314	3.38492793224469	-8.63883818457622	0.000137087748361868	0.2328139555311	1.27981183874328
cg27305525	chr1	FLAD1;FLAD1	TSS200;TSS200	OpenSea	-0.427770863854086	-3.71008042402503	-8.63571732961036	0.000137364231523208	0.2328139555311	1.26863598716941
cg04963082	chr16	FAM57B	TSS1500	S_Shore	0.740387030871059	-1.75851772423048	8.70841480469717	0.000138050490289878	0.2328139555311	1.30832812913206
cg08397758	chr10	PYROXD2	1stExon	OpenSea	0.677130296140262	-2.08237907832271	8.63419251599796	0.000138066158382529	0.2328139555311	1.28254708270733
cg00073716	chr7	NUDT1;NUDT1;NUDT1;NUDT1;NUDT1;FTSJ2;NUDT1;NUDT1	TSS1500;TSS1500;TSS1500;TSS1500;TSS1500;Body;TSS1500;TSS1500	N_Shore	-0.593751820063973	-2.86564377260015	-8.6479552868523	0.00014010275784254	0.2328139555311	1.26887422020783
cg05336956	chr1			N_Shore	0.657327329442828	-1.83355132530528	8.60121746965203	0.000140464003358196	0.2328139555311	1.26817017239574
cg25361844	chr11	SIPA1	TSS1500	N_Shelf	0.65536589395381	-2.34067381781674	8.61959239915058	0.00014084752475788	0.2328139555311	1.2552584377333
cg02912007	chr16	EMP2	5'UTR	N_Shore	0.702099331125688	0.0725653770298008	8.59494711904386	0.000141036033105287	0.2328139555311	1.25316939695666
cg25406138	chr4	POU4F2	Body	Island	-0.696585988126204	-1.69212167157014	-8.58207846791502	0.000142218467646101	0.2328139555311	1.26119454524833
cg25755575	chr1	ESRRG	TSS1500	Island	-0.734755408559176	0.785713340050717	-8.57950830529271	0.000142455997634434	0.2328139555311	1.2500149401084
cg03426451	chr9			Island	-0.560488397773411	-2.75980350137183	-8.55918285636663	0.000144350681872921	0.2328139555311	1.25036153282383
cg08205396	chr8			N_Shore	0.702728470866343	1.87536632702723	8.5746276806352	0.000144712532009552	0.2328139555311	1.25724813449847
cg26983469	chr10	VIM	5'UTR	Island	-0.517693245695991	-3.06086769032941	-8.55199391789196	0.000145027778017518	0.2328139555311	1.24045161040098
cg10026995	chr11	BRSK2	Body	OpenSea	-0.721548695174192	1.19996844306106	-8.53951857173687	0.000146211512497611	0.2328139555311	1.24067816586891
cg22375826	chr15	LRRK1	Body	OpenSea	0.871077807167625	2.44495561564656	8.72285814904667	0.000146597671747937	0.2328139555311	1.24441769958355
cg22352434	chr19	EIF3G	Body	Island	0.577164667940152	3.30316102299283	8.53128523647462	0.000146998858322427	0.2328139555311	1.22378369609888
cg01478234	chr12	BTBD11;BTBD11	Body;Body	Island	0.817579255612461	-0.518129645196956	8.59054744989876	0.000148562105554299	0.2328139555311	1.23113238229995
cg14285744	chr10			OpenSea	0.685490807926887	1.81174720055232	8.49882934639118	0.000150150696419718	0.2328139555311	1.21665470211069
cg08797471	chr9	DAPK1	5'UTR	Island	0.946430415071155	-2.33317054380727	8.67728328659631	0.00015085685609545	0.2328139555311	1.23839412747078
cg22356198	chr2	STAT4;STAT4	1stExon;5'UTR	OpenSea	0.544038160288983	-2.51069832344942	8.48405808796576	0.000151610975273067	0.2328139555311	1.20420921245975
cg07799219	chr22	MPPED1	3'UTR	OpenSea	0.640261265413224	2.01250807524773	8.48109392262995	0.000151905984949833	0.2328139555311	1.21157575575011
cg10654373	chr12	KSR2	Body	OpenSea	0.673378669152252	2.44743582288661	8.50361543000615	0.000151917282198222	0.2328139555311	1.21162504034824
cg27388792	chr11	DPP3;DPP3	TSS1500;TSS1500	Island	-0.527027942050733	-3.16158449927282	-8.4799739858132	0.000152017619747964	0.2328139555311	1.21416423001529
cg11002208	chr2			Island	-0.599214303355464	2.25115231868492	-8.47390256714073	0.000152624469023181	0.2328139555311	1.2053943748877
cg15522118	chr14	POLE2	TSS200	Island	-0.499307683235073	-2.87539271127078	-8.46753384976321	0.000153264044995464	0.2328139555311	1.20900771168837
cg13918581	chr16	ANKRD11	TSS1500	Island	-0.602184660364621	-3.08101232185482	-8.60773891936554	0.000154291353117017	0.2328139555311	1.19314606289884
cg02735652	chr1	BAI2	5'UTR	Island	0.584860752501612	-2.30765903258516	8.45512210227047	0.000154519412429942	0.2328139555311	1.19501646450677
cg06626033	chr4	SORCS2	Body	OpenSea	0.950931342464478	1.26863067508432	8.61909981909778	0.000156504720629778	0.2328139555311	1.21318604052697
cg03610227	chr3			Island	-0.456246196924575	-3.29974783051671	-8.42154325171827	0.000157975703379694	0.2328139555311	1.17554112619903
cg00181054	chr13	GPR180	Body	Island	-0.422417098350249	-3.68274230206621	-8.41608666111518	0.000158545753368231	0.2328139555311	1.17738316055504
cg05919360	chr1	DAB1	5'UTR	Island	-0.998797703413128	-2.34868138490729	-8.59027321723584	0.000159393576628818	0.2328139555311	1.20059505327337
cg25489524	chr15			Island	-0.561811649030294	-2.53539432723657	-8.40772447777282	0.000159423970071024	0.2328139555311	1.17781094870767
cg21850578	chr1	PRKAB2	Body	N_Shelf	-0.658674167228193	1.85232289567407	-8.4024771573332	0.000159977926898956	0.2328139555311	1.17404069907765
cg14638609	chr9	EXOSC2	Body	Island	0.558715275653408	-2.71857221335727	8.39323865418345	0.000160958645657281	0.2328139555311	1.16906774322502
cg26014383	chr7			N_Shore	-0.61929774687255	-2.92380742255644	-8.53566722044994	0.00016139653002317	0.2328139555311	1.15654016703152
cg01993067	chr11	TPCN2	Body	S_Shore	0.58393674900471	3.2000513618981	8.38374341919454	0.000161973865290264	0.2328139555311	1.16614620538964
cg13722431	chr6	SERPINB9;SERPINB9	1stExon;5'UTR	Island	-0.720316471661122	-1.33763271476418	-8.37773313398844	0.000162620302206578	0.2328139555311	1.159015480359
cg09823859	chr13	SLITRK5	Body	N_Shore	-0.608950002068854	2.51693318092489	-8.37549656210123	0.00016286161770813	0.2328139555311	1.15912223129014
cg24798414	chr8	KCNB2	Body	OpenSea	-0.56368323169671	3.02631090146372	-8.36843312488002	0.000163626450504238	0.2328139555311	1.15093412460451
cg27283345	chr6	TFAP2A;TFAP2A	Body;TSS1500	N_Shore	0.655717840281288	-1.26069781748933	8.36311396542992	0.000164205152181643	0.2328139555311	1.18057499404904
cg01181105	chr14	XRCC3;XRCC3;XRCC3;KLC1;KLC1	Body;Body;Body;Body;Body	Island	0.673703068970813	1.10897764050745	8.35905274832381	0.00016464858761421	0.2328139555311	1.15348284465757
cg14464551	chr10			OpenSea	-0.580830557424044	3.24951281460925	-8.35457879701999	0.000165138691248039	0.2328139555311	1.15339559997572
cg18909903	chr17	WDR81;WDR81;WDR81;WDR81	Body;Body;Body;Body	N_Shelf	0.728840291957117	0.32180320288837	8.33189542426681	0.000167649654189289	0.2328139555311	1.14731689606899
cg25297303	chr2	TEKT4	Body	Island	-0.815777764560786	-1.54425122455984	-8.5071576832188	0.00016807564823731	0.2328139555311	1.15112173255805
cg17231690	chr17	KRT19	Body	Island	-1.42195046143622	-1.75269922736754	-8.50572324479107	0.000168230231399188	0.2328139555311	0.828041149646177
cg00435006	chr16	HAGH;FAHD1;FAHD1;HAGH;FAHD1	TSS200;TSS200;TSS200;TSS200;TSS200	Island	0.466323003858812	-3.51616341820619	8.3262396358343	0.000168282581414461	0.2328139555311	1.14366631725987
cg05373457	chr8	KCNS2	5'UTR	Island	-0.723310860161873	-0.692792935313295	-8.31834998490131	0.000169170112982344	0.2328139555311	1.13161503371628
cg01410801	chr16	GPR56;GPR56	TSS1500;TSS1500	OpenSea	0.701091627077885	-0.394701957872506	8.31736730883329	0.000169281035597905	0.2328139555311	1.13495675231952
cg01477255	chr2			Island	-0.605956001410899	-1.85663787370125	-8.31704119120174	0.00016931786570864	0.2328139555311	1.12913531223252
cg03513363	chr20	TTLL9;DUSP15;DUSP15;DUSP15;TTLL9	5'UTR;TSS1500;TSS1500;TSS1500;1stExon	S_Shore	0.560325738603539	-3.14623099727648	8.43371257018506	0.000169432543459511	0.2328139555311	1.16300707462462
cg02430183	chr9	WNK2	1stExon	Island	0.640078402704279	1.62428434293977	8.31181353554445	0.000169909516790051	0.2328139555311	1.1344100811169
cg19547124	chr11	HCCA2	Body	OpenSea	-0.594909080959052	2.58145554665762	-8.29836554396517	0.000171442530055246	0.2328139555311	1.12490132998471
cg03181300	chr6			N_Shore	0.987793216142226	-1.48448034424066	8.47524207360753	0.000171554357281732	0.2328139555311	1.1496697820475
cg18809463	chr3			N_Shelf	0.612101132018729	2.38823283454728	8.29227469753042	0.000172142114341311	0.2328139555311	1.12386131763756
cg27579711	chr6			S_Shore	0.559718059597191	-2.20201932285615	8.26068032523673	0.000175824344754994	0.2328139555311	1.10048934600589
cg16656411	chr17			OpenSea	-0.705798197980702	0.108626090499125	-8.25639712598938	0.000176330509982131	0.2328139555311	1.10487324998346
cg25822783	chr12			Island	-0.912020380321632	2.82033872774221	-8.43187201808127	0.000176416266378749	0.2328139555311	1.13018270949129
cg26787199	chr16	SYNGR3	3'UTR	S_Shore	0.682022906436846	-0.0546589492920352	8.25090055790743	0.000176982532669526	0.2328139555311	1.10288282073919
cg15131316	chr1	KLHDC7A	1stExon	Island	-0.614431349023009	2.64346307563715	-8.249388163351	0.000177162426668472	0.2328139555311	1.11648546632575
cg21775007	chr8	TDH	Body	Island	0.583406535530101	-2.87564271351422	8.31945703046654	0.000177408420036038	0.2328139555311	1.09931273378887
ch.1.3903344F	chr1	ELF3;ELF3	Body;Body	OpenSea	0.475537904943748	-3.01518658680219	8.24562757807703	0.000177610651371411	0.2328139555311	1.10057546384907
cg21730091	chr12	ANO2	Body	Island	-0.780650033666016	1.5736942758214	-8.41618447560371	0.000178214099083526	0.2328139555311	1.12309480769004
cg22467534	chr17	UNC13D	TSS1500	OpenSea	0.651644909919356	-1.08603595542272	8.23855082356599	0.00017845768769592	0.2328139555311	1.09136736213288
cg12732436	chr18			S_Shelf	0.644391240549668	1.79931650311249	8.23186009759808	0.000179262813331334	0.2328139555311	1.09662849000357
cg17111597	chr15	CCNB2	TSS200	N_Shore	-0.582476277392121	-2.27397793155345	-8.2244770059152	0.000180156128542616	0.2328139555311	1.09535212860782
cg14420785	chr10	NET1	Body	S_Shelf	-0.556052725382	3.09269352146034	-8.2088665127826	0.000182061900225781	0.2328139555311	1.07864878849133
cg08873746	chr2			N_Shore	0.610479917976512	1.67427966866164	8.20154870559808	0.000182963288259223	0.2328139555311	1.07550211688228
cg09119043	chr1	SLC35F3	Body	Island	-0.721924976813664	2.07573194319389	-8.3437973049072	0.00018408081634385	0.2328139555311	1.10203665524847
cg23197935	chr19	ZNF808	5'UTR	Island	-0.479385168018531	-3.29186338908117	-8.18994616494984	0.000184403045391681	0.2328139555311	1.07667233026322
cg11905617	chr1	KLHL20	5'UTR	S_Shore	-0.455085317414616	-3.22697180980363	-8.18655474948485	0.00018482635403943	0.2328139555311	1.10981538010978
cg05996671	chr3	MYLK;MYLK;MYLK;MYLK	5'UTR;5'UTR;5'UTR;5'UTR	OpenSea	0.69670550794646	0.170101358777751	8.17979272211049	0.000185673729052318	0.2328139555311	1.10653740049041
cg14847009	chr1	KIAA0040;KIAA0040;KIAA0040;KIAA0040	TSS1500;TSS1500;TSS1500;TSS1500	S_Shore	0.645990904649206	-1.34736645764899	8.17831265316756	0.000185859800079711	0.2328139555311	1.06893482924151
cg20349377	chr13	KLHL1;ATXN8OS	TSS1500;Body	S_Shore	0.606639464026673	2.61306778439133	8.17213282199638	0.000186639045448103	0.2328139555311	1.07076923114628
cg17589079	chr11	TCIRG1	TSS200	Island	-0.443950703683633	-3.28591253289952	-8.16751612182971	0.000187223650793973	0.2328139555311	1.08621491631524
cg08326370	chr10			N_Shore	-0.661377227448959	-1.14068295622866	-8.16077545521112	0.000188081012959183	0.2328139555311	1.05858033288683
cg02053054	chr16	CMTM1;CMTM1;CMTM1;CMTM1;CMTM1;CMTM1;CMTM1;CMTM1	TSS200;TSS200;TSS200;TSS200;TSS200;TSS200;TSS200;TSS200	Island	0.569036584618464	3.02424752995169	8.15717777925224	0.000188540465818593	0.2328139555311	1.09554428463497
cg09664433	chr6			N_Shelf	-0.548474495584518	2.95941971788002	-8.14504087074464	0.000190100039371587	0.2328139555311	1.04951596599529
cg19339811	chr12	RACGAP1;RACGAP1;RACGAP1	TSS1500;TSS1500;TSS1500	S_Shore	0.623383463629258	-2.01246819027545	8.14031821664514	0.00019071091575743	0.2328139555311	1.08731847255608
cg11926537	chr3			Island	-0.759628484872274	-2.30197211019432	-8.30221821385802	0.000191931987905307	0.2328139555311	1.0390633316021
cg16232530	chr7	C7orf50;C7orf50;GPR146;C7orf50	Body;Body;TSS200;Body	N_Shore	0.547968992206151	3.23216757515728	8.12651545626493	0.000192509342682578	0.2328139555311	1.0381705708575
cg04529938	chr17	SLC16A5	5'UTR	Island	-0.662178856016119	-0.314031470803398	-8.12424476347106	0.000192807074280818	0.2328139555311	1.04003848262782
cg23993660	chr1	PINK1	TSS200	N_Shore	0.528463339687509	-3.11020192132744	8.15118755907799	0.000193285509028599	0.2328139555311	1.04585612981733
cg03146965	chr6	EHMT2;EHMT2	Body;Body	N_Shore	-0.553981690332454	2.86395534412679	-8.10476958505149	0.000195382600969893	0.2328139555311	1.03616588984239
cg00388391	chr1	IGSF21	Body	OpenSea	0.676545173098098	-0.949965358343068	8.10181167230385	0.000195777240240392	0.2328139555311	1.06843318157019
cg07171111	chr4			Island	-0.633702289125158	-1.42742198529725	-8.10018802349337	0.00019599425573428	0.2328139555311	1.02664813877376
cg10999157	chr7			N_Shore	0.504180416168812	-2.64024925166894	8.0979308037571	0.000196296415453298	0.2328139555311	1.03985460073678
cg08946426	chr6	RNF39;RNF39	Body;Body	N_Shore	0.465247956075274	-3.26623238307969	8.09704732636156	0.000196414827426397	0.2328139555311	1.02652992860072
cg10335659	chr2	C2orf15;TSGA10;TSGA10	TSS1500;5'UTR;5'UTR	Island	-0.461623080501567	-3.47257677610586	-8.09326490225775	0.000196922716952233	0.2328139555311	1.0319716238331
cg19962116	chr3	NUDT16P;NUDT16P	Body;Body	Island	0.631306596577444	-1.83014647715272	8.09188488240352	0.000197108398230255	0.2328139555311	1.02605920616951
cg09120873	chr4			OpenSea	0.694754190893957	0.514536409631094	8.08569915429692	0.000197943174109748	0.2328139555311	1.02267474576407
cg14039368	chr19	PEX11G	Body	S_Shore	1.01347462095156	0.817605377882148	8.24653959605403	0.000199076821461343	0.2328139555311	1.03085925644966
cg09572125	chr6	SYNGAP1	Body	OpenSea	-0.689040694184182	1.97429493932041	-8.15531419253427	0.000199160649414883	0.2328139555311	1.0340948627486
cg20012915	chr11	CYB5R2	TSS1500	Island	-0.738866176966162	-2.44691256958263	-8.24390885474106	0.000199421959671273	0.2328139555311	1.02796835510278
cg23018111	chr19	DKFZp566F0947	TSS1500	OpenSea	0.791723564041319	1.79927914621684	8.24267231709986	0.000199584425891333	0.2328139555311	1.02679010425338
cg09604238	chr12			OpenSea	-0.566929137923459	2.76328983073348	-8.06355490118738	0.000200965230534457	0.2328139555311	1.0251643973454
cg00501869	chr7	PTPRN2;PTPRN2;PTPRN2	Body;Body;Body	Island	0.626964693417738	1.22039257237486	8.06187787695083	0.000201196258146902	0.2328139555311	1.01126297983744
cg05329578	chr9			N_Shore	1.0761842315955	-2.09230977318056	8.23033750360216	0.000201213497707424	0.2328139555311	1.03751457127222
cg10377270	chr6	ZBTB22;ZBTB22	TSS1500;TSS200	S_Shore	0.471490916560807	-3.11295982858119	8.05410237383197	0.00020227142987618	0.2328139555311	1.00689169366223
cg11474532	chr5	DEPDC1B;DEPDC1B	Body;Body	Island	-0.523200569402775	-2.83561289429106	-8.04905825129587	0.000202972462669814	0.2328139555311	1.03261339878484
cg15517113	chr2			N_Shore	0.637216332458911	1.38827766581189	8.04898620337757	0.00020298249619958	0.2328139555311	1.007883828216
cg19220586	chr1	CREG1	Body	Island	-0.497005059946342	-3.01767348972793	-8.04652840182552	0.000203325117524991	0.2328139555311	1.00679022237648
cg05700129	chr1	KIAA1751	5'UTR	N_Shore	0.686142516053517	-1.75003961875807	8.07516773455798	0.000203842705165855	0.2328139555311	1.0044981975269
cg18544809	chr4	PPP2R2C;PPP2R2C	Body;Body	S_Shore	0.588642784320118	2.0475051201875	8.03933035115851	0.000204332384553841	0.2328139555311	1.00265814853438
cg03246914	chr20	TUBB1	Body	N_Shelf	-0.654651028311696	-0.443077366373567	-8.03826044489676	0.000204482594325077	0.2328139555311	0.995522091660865
cg23210852	chr6	SLC22A16	Body	Island	-0.905232003105704	-2.42738111893435	-8.20406028609317	0.000204735615220964	0.2328139555311	1.02517046848502
cg20471736	chr18	SERPINB13	3'UTR	OpenSea	0.568472702405305	2.93712403719064	8.02859318964204	0.00020584562684277	0.2328139555311	0.993664533730231
cg21470387	chr12	ALDH2;ALDH2	5'UTR;1stExon	Island	-1.18736102166216	-1.79620594078397	-8.19398568184738	0.000206104894648847	0.2328139555311	1.00702404258224
cg05036212	chr2			N_Shore	-0.685060754433831	0.750291393983619	-8.01983768128036	0.000207089166802464	0.2328139555311	1.02777169386849
cg01565608	chr8	ADAM32	TSS1500	N_Shore	-0.582482149946117	2.31344316608687	-8.01876465200593	0.000207242164316541	0.2328139555311	1.02723527305943
cg27052537	chr7			OpenSea	-0.65102645541317	1.15674704648332	-8.01778956195953	0.000207381310381448	0.2328139555311	0.994366245895705
cg04093047	chr1	LOC100128071;LOC100128071;TSSK3	1stExon;5'UTR;TSS200	Island	0.662926109374	-2.39348826512319	8.1643741608939	0.000210191365338793	0.2328139555311	1.00641076568891
cg07343790	chr13	ATP11A;ATP11A	Body;Body	OpenSea	0.815912404419766	-0.24684333897452	8.11805585667256	0.000212499942087658	0.2328139555311	0.973134224683505
cg18513313	chr10	SYT15;SYT15	TSS1500;TSS1500	Island	-0.437323543445936	-3.25232364572816	-7.98023862949943	0.000212822826069025	0.2328139555311	0.98668248521847
cg18679487	chr10	BNIP3	Body	OpenSea	0.581391244241853	1.91954695475624	7.97501168896418	0.000213593256619024	0.2328139555311	0.968367853239339
cg13132497	chr15			S_Shelf	0.892117282239328	0.685088145101416	8.12193321340206	0.000216213175390402	0.2328139555311	0.961058296227456
cg20966504	chr7	ABCB5	TSS1500	OpenSea	0.688741908835645	1.15481988040504	7.96542421944444	0.000216244421028555	0.2328139555311	0.970074190363602
cg24366657	chr11	INS-IGF2;IGF2AS;IGF2;IGF2;IGF2AS;IGF2	Body;TSS1500;Body;5'UTR;TSS1500;TSS1500	Island	0.512077156659353	-2.89060092307975	7.95509003915095	0.000216559295799249	0.2328139555311	0.960610377018369
cg26408609	chr7	ADAM22;ADAM22;ADAM22;ADAM22;ADAM22	TSS200;TSS200;TSS200;TSS200;TSS200	Island	0.439230684838331	-3.20983056945297	7.95248170644023	0.000216951146897385	0.2328139555311	0.952794820277313
cg04685442	chr8			OpenSea	0.650736617872688	0.617354304054133	7.95093664904586	0.000217183647584025	0.2328139555311	0.962165995575112
cg23515892	chr4	CNO	1stExon	Island	0.46641428662938	-3.43369992142909	7.94069981733564	0.000218731374504239	0.2328139555311	0.969400272553748
cg16336227	chr10			OpenSea	-0.547862955002947	2.92705549526211	-7.93506510475538	0.000219588728547199	0.2328139555311	0.949346097675027
cg17599609	chr1	SLC44A3;SLC44A3	TSS1500;TSS1500	N_Shore	-0.799771051631498	-0.391661495352025	-8.04858159315741	0.000220417562763796	0.2328139555311	0.946021739439709
cg23940612	chr2			Island	-0.984026644378873	1.4764896795089	-8.09296512237725	0.000220438205018545	0.2328139555311	0.972298810050476
cg11400774	chr1	MEX3A	Body	Island	0.44161379250422	-3.3860078762757	7.92421123570105	0.00022125116288773	0.2328139555311	0.946134006985536
cg03431544	chr17	C1QTNF1;C1QTNF1	5'UTR;5'UTR	Island	-0.587849332459922	-1.75563536842436	-7.92246372714702	0.000221520175757085	0.2328139555311	0.939284573286542
cg08797518	chr3	ILDR1	Body	OpenSea	-0.5522104480916	3.15703144116564	-7.92156413839984	0.000221658806348219	0.2328139555311	0.940569281999776
cg09912768	chr15	DIS3L;DIS3L;DIS3L	1stExon;TSS1500;5'UTR	N_Shore	-0.474084928379352	-2.82111208962177	-7.91135754067157	0.000223238721396879	0.2328139555311	0.932874645368189
cg06648277	chr10	NKX6-2	TSS1500	Island	0.522963842998001	-2.7021254219087	7.90921372226308	0.00022357221996799	0.2328139555311	0.93575298070541
cg25826526	chr20	C20orf20	TSS1500	N_Shore	-0.390921363909505	-4.16846112125113	-7.90750908231436	0.000223837809086464	0.2328139555311	0.956680096903364
cg05205532	chr16	LITAF;LITAF;LITAF;LITAF	5'UTR;5'UTR;Body;5'UTR	N_Shelf	0.650433521079917	-0.818963013281351	7.90745867390335	0.000223845668441921	0.2328139555311	0.933344064401362
cg07131274	chr2	TSSC1	Body	OpenSea	0.557545615026338	2.91218087719962	7.90247234822992	0.000224624680568036	0.2328139555311	0.933886924861866
cg13989810	chr7	DPP6;DPP6;DPP6	Body;Body;Body	OpenSea	-0.701780397793776	2.23258730708957	-8.03448854455161	0.000225629565479088	0.2328139555311	0.925142729077371
cg19081885	chr17	FAM27L	TSS200	OpenSea	-0.570880544046968	2.76061443162706	-7.89214205065468	0.000226248556818174	0.2328139555311	0.935299252353561
cg07892126	chr1			Island	-0.522126739324545	-2.33248886129709	-7.89112586669514	0.000226409027007781	0.2328139555311	0.962647218185109
cg00851732	chr12	RPH3A;RPH3A;RPH3A;RPH3A	5'UTR;5'UTR;1stExon;1stExon	OpenSea	-0.762214800742139	0.116778741198079	-7.94755017175702	0.000226711261459762	0.2328139555311	0.925467811818995
cg19733736	chr12	RDH5	Body	OpenSea	0.789516254173163	-2.10807978625549	8.05096171014449	0.000226735528065206	0.2328139555311	0.950035911843162
cg12687926	chr12			OpenSea	0.693185289198952	-2.95546673368351	8.05078865360486	0.000226761901091147	0.2328139555311	0.951933361161069
cg17704189	chr7	FEZF1;FEZF1	TSS1500;TSS1500	Island	0.68882477955629	-2.68393086265736	8.04410006538381	0.000227783939383773	0.2328139555311	0.926530771290885
cg19402083	chr9	KCNT1	TSS200	Island	-0.443813690243862	-3.55026928421602	-7.88133070001518	0.000227962579771916	0.2328139555311	0.95501381305768
cg22743884	chr8	DEFB135	1stExon	OpenSea	-0.586840660434809	1.80080436284487	-7.88017464118035	0.000228146745706236	0.2328139555311	0.918910571284401
cg07672411	chr8	UBR5	TSS1500	S_Shore	-0.537266346140487	-2.66943714675284	-7.88011463259926	0.00022815631005889	0.2328139555311	0.928687611653856
cg20367421	chr13	GJA3	TSS200	Island	-0.7096463072653	-1.46647053047686	-7.92757536080892	0.000228407562368704	0.2328139555311	0.920062264642967
cg07875993	chr4	FRAS1;FRAS1	Body;Body	OpenSea	0.57514875753782	1.8568673886923	7.86830001085433	0.000230048406684955	0.2328139555311	0.913319804551503
cg00699901	chr16	PRSS22;PRSS22	1stExon;5'UTR	S_Shore	0.504580418870948	-2.33856502584949	7.8614464434443	0.000231154293337891	0.2328139555311	0.94740463408832
cg11462509	chr7	PNPLA8	5'UTR	N_Shore	0.510769802895398	-2.56869001337523	7.85939561042106	0.000231486405910214	0.2328139555311	0.916135253825133
cg10350957	chr11	FAT3	Body	Island	-0.632077457917481	2.99012649686916	-7.92313017465152	0.000231952928470437	0.2328139555311	0.913295914633093
cg21040814	chr21	DSCAM	Body	S_Shelf	-0.668965124486476	0.608579780050361	-7.85619263621461	0.000232006198750134	0.2328139555311	0.911387736878289
cg18528591	chr2			S_Shore	-0.572206426297296	2.92122653244929	-7.8532278883929	0.000232488531791072	0.2328139555311	0.917578469042176
cg12382398	chr15	ANPEP	TSS1500	Island	-0.672991909726685	0.57332172497337	-7.85056704512877	0.000232922408272951	0.2328139555311	0.908480312794359
cg16457574	chr11	ESAM	Body	Island	0.664513832220095	-2.53414087893897	8.00898417405061	0.000233238110007513	0.2328139555311	0.931586102052385
cg13290180	chr7	MAD1L1;MAD1L1;MAD1L1	Body;Body;Body	OpenSea	-0.870698791162621	1.59216693505542	-8.0071269486989	0.00023353075871532	0.2328139555311	0.756049470621773
cg03348196	chr7	GPER;GPER;C7orf50;C7orf50;C7orf50;GPER	Body;Body;Body;Body;Body;Body	Island	-0.599942685661856	2.75553774912323	-7.84351002744492	0.000234077656398482	0.2328139555311	0.908220422332761
cg09469667	chr3			Island	-0.71641068028676	0.587477668454543	-7.86235358334188	0.0002342160497586	0.2328139555311	0.905437563601144
cg18331249	chr8	LAPTM4B	Body	OpenSea	-0.736954594837768	4.07893842473132	-8.00107738360499	0.000234486960389352	0.2328139555311	0.904307786393266
cg17469240	chr1	UBE2J2;UBE2J2;UBE2J2;UBE2J2	3'UTR;3'UTR;3'UTR;3'UTR	Island	0.569255172672105	3.7645142525233	7.84044318107964	0.000234581765402517	0.2328139555311	0.907396268304035
cg01581360	chr12	ZCCHC8	TSS1500	S_Shore	-0.555664201576452	2.0956876355907	-7.82988788519402	0.000236326379236065	0.2328139555311	0.931102952764319
cg02935494	chr14	C14orf169;HEATR4	TSS1500;Body	N_Shore	0.68435141107048	-0.198317619981814	7.82282370161902	0.000237502333740189	0.2328139555311	0.9002944280285
cg15541062	chr11	UBQLN3	TSS200	OpenSea	0.591744113997016	1.94927306074402	7.81785555903493	0.000238333410642872	0.2328139555311	0.893059071975084
cg14059963	chr12	GPR19	Body	OpenSea	-0.564216446408258	3.13877685119039	-7.81639471692666	0.000238578420109162	0.2328139555311	0.924103278881136
cg22622057	chr1			OpenSea	0.644052099103198	-0.0355102589370063	7.81343771507485	0.000239075252470948	0.2328139555311	0.892629566521902
cg05332960	chr18	C18orf34;C18orf34	TSS1500;5'UTR	N_Shore	0.516049382947504	-2.47522520614217	7.80967275898569	0.000239709565015613	0.2328139555311	0.889433873827647
cg23281215	chr1	F3	TSS200	Island	0.462055828633412	-3.36600736437564	7.81455135168068	0.000240094452281575	0.2328139555311	0.919046837780104
cg13805574	chr9	RNF38;RNF38;RNF38;RNF38;RNF38	TSS1500;TSS200;TSS1500;TSS1500;TSS1500	S_Shore	0.484005146373118	-3.31593587153724	7.82476073524784	0.000240117154664882	0.2328139555311	0.885460057891549
cg21690064	chr19	LPPR3	Body	Island	0.707631397250731	1.38167853462121	7.91258629737167	0.00024025448184619	0.2328139555311	0.913130987609125
cg09961397	chr6	COL9A1;COL9A1	Body;Body	N_Shore	-0.566919128300065	2.94322096753024	-7.80302001108361	0.000240835160263677	0.2328139555311	0.917147409637777
cg02377941	chr16			S_Shore	-0.828230963562827	2.48817070063543	-7.9609817531339	0.000240940392306327	0.2328139555311	0.908022041644833
cg00648423	chr6			N_Shore	-0.82368023299039	-1.90934959976142	-7.96000360226971	0.000241100377996509	0.2328139555311	0.90753963554724
cg09785586	chr11			Island	0.568152944221296	-2.07150918581994	7.79435962159729	0.00024230958179975	0.2328139555311	0.912633949320019
cg00057966	chr17	MIR142	TSS200	OpenSea	-0.672229195368352	1.61008962100091	-7.8605373516041	0.000242409137763494	0.2328139555311	0.908769618107802
cg24522384	chr4	PDHA2;PDHA2	1stExon;5'UTR	OpenSea	0.616656752251523	4.70238373644016	7.81100719404386	0.000242763451881367	0.2328139555311	0.884561170354812
cg01568973	chr1	PODN	Body	S_Shore	-0.82554621380616	1.94571513896793	-7.94919710271176	0.000242876094017665	0.2328139555311	0.877130643790901
cg09600247	chr12	PRR4;PRH1;TAS2R50	Body;5'UTR;TSS1500	OpenSea	-0.623756099445409	2.22026870245485	-7.80290848511032	0.000242950328557084	0.2328139555311	0.883466970450639
cg03781224	chr3	MGLL;MGLL	Body;Body	OpenSea	-0.622426216461488	2.0700989578841	-7.78642864405411	0.000243668963748797	0.2328139555311	0.875888370657195
cg20544605	chr4	SORBS2;SORBS2	5'UTR;1stExon	OpenSea	0.675279659415301	-0.142020488017924	7.78565612386	0.000243801844534321	0.2328139555311	0.874594080892812
cg26425321	chr8			Island	-0.708379898074475	1.79777871054207	-7.90936639501212	0.000243939416273982	0.2328139555311	0.872910186681429
cg02115559	chr2			N_Shore	0.585693221846141	3.07086369197738	7.78862623563161	0.000245931865808072	0.2328139555311	0.900862097179781
cg20354552	chr17	SLFN12	TSS1500	OpenSea	-0.951820424889774	-1.63970774002633	-7.92670574962405	0.000246620645874222	0.2328139555311	0.864604106572678
cg18568589	chr19	ZNF560	TSS200	S_Shore	-0.755600104939326	-0.786981572885757	-7.88277796735386	0.000246940541366292	0.2328139555311	0.892485567939381
cg05128437	chr1	EFCAB2;EFCAB2;EFCAB2;EFCAB2;EFCAB2	Body;Body;Body;Body;Body	OpenSea	0.672814765370329	0.72644727720633	7.75585783090499	0.000249024442755975	0.2328139555311	0.892371975048333
cg06910925	chr18	FAM59A	TSS1500	S_Shore	-0.623427600608387	0.516340817222539	-7.75245796538195	0.00024959203244438	0.2328139555311	0.854329471043442
cg03880173	chr3	SOX2OT	Body	Island	0.703824157477934	-2.27714489580012	7.90225025783681	0.000250768297654845	0.2328139555311	0.878897041337822
cg10294732	chr4	LIMCH1;LIMCH1;LIMCH1;LIMCH1;LIMCH1	Body;Body;Body;TSS1500;TSS1500	OpenSea	0.64286857289	0.101905986700902	7.74536662667165	0.000250849324243463	0.2328139555311	0.851128754412628
cg07879727	chr17	WNT3;WNT3	5'UTR;1stExon	Island	-0.70311120307906	-2.47298042952448	-7.90084968633477	0.000251008269493085	0.2328139555311	0.878198514529866
cg23083277	chr3	COL29A1;COL29A1	5'UTR;Body	S_Shore	0.600934176372453	-1.2549624382776	7.74425850428442	0.000251046453268028	0.2328139555311	0.849145672837539
cg00289258	chr21			Island	-0.557587896243361	-2.17986485455629	-7.74146347381325	0.000251544468509437	0.2328139555311	0.861237772928644
cg22615372	chr1	DPH5;DPH5;DPH5;DPH5;DPH5;DPH5	5'UTR;1stExon;5'UTR;1stExon;1stExon;5'UTR	N_Shore	0.42473853408827	-3.69369633329355	7.74095449778249	0.00025198477849219	0.2328139555311	0.883508829412234
cg09265054	chr8	GPT	TSS1500	S_Shore	0.671230825641501	-0.0829985760992231	7.73610729977327	0.000252502013241868	0.2328139555311	0.853536802823122
ch.1.5400413R	chr1			OpenSea	0.452802501863049	-3.50668609171684	7.76092748773674	0.000253277923286386	0.2328139555311	0.878347686468984
cg09642857	chr12			S_Shelf	-0.625997379231146	1.76254530241757	-7.72300375167675	0.000254862365604838	0.2328139555311	0.844837450455678
cg18483459	chr2	BMPR2	Body	OpenSea	-0.655283297024137	1.1075513272414	-7.72740352601391	0.000254899414209748	0.2328139555311	0.874829439119369
cg08330217	chr20			S_Shelf	-0.588329074530207	2.27058034385827	-7.71898023290089	0.00025559222529734	0.2328139555311	0.849544183369233
cg26666292	chr13	ATP11A;ATP11A	3'UTR;3'UTR	Island	-0.784641296802365	-0.574961531277056	-7.8663501843794	0.000256682336488636	0.2328139555311	0.858621365235155
cg02489738	chr7	MAD1L1;MAD1L1;MAD1L1	Body;Body;Body	N_Shore	0.552964108441608	2.59870248624134	7.70058584435035	0.000258959792750572	0.2328139555311	0.848103649325785
cg12023170	chr1	TCEA3	TSS1500	S_Shore	0.659341260361637	-1.43956672906174	7.71695660527906	0.000258967906942919	0.2328139555311	0.862470825258968
cg18640514	chr7			OpenSea	-0.650161012797949	0.848964601490248	-7.69855974239184	0.000259333842315044	0.2328139555311	0.836147816407658
cg10807101	chr1	GSTM3;GSTM3	Body;Body	N_Shore	-0.818950962813375	0.869945963776885	-7.85068343853419	0.000259781621000063	0.2328139555311	0.82747747067044
cg21881798	chr11	C11orf17;C11orf17;ST5	TSS1500;TSS1500;5'UTR	N_Shore	-0.816368857369342	-0.265537955658482	-7.83888546173244	0.000261896166066743	0.2328139555311	0.820578749502441
cg23900141	chr6	CDSN;PSORS1C1	Body;5'UTR	OpenSea	0.636379914180053	0.0319455364131917	7.68352433490237	0.00026212916320858	0.2328139555311	0.822169057242516
cg23378165	chr17	USP43	Body	S_Shore	0.674011975333988	1.19195676395335	7.72884273056184	0.00026262951257814	0.2328139555311	0.850484387152425
cg02330053	chr20	TP53INP2;TP53INP2	5'UTR;1stExon	Island	0.452089001897763	-2.9250854542098	7.67790240908139	0.000263183283075873	0.2328139555311	0.815764603902768
cg09749225	chr6			Island	-0.812912940492058	3.58055639502667	-7.8308992239019	0.000263338845813644	0.2328139555311	0.843072924350822
cg06282596	chr10	SORBS1;SORBS1;SORBS1;SORBS1;SORBS1;SORBS1;SORBS1	Body;Body;Body;Body;Body;Body;Body	OpenSea	0.70310490272131	0.598722598387946	7.69623452721623	0.000264111334885608	0.2328139555311	0.817824566061392
cg04613834	chr16	SHISA9;SHISA9	1stExon;1stExon	Island	0.490071344363332	-2.75742802984499	7.67047868008988	0.000264582742927074	0.2328139555311	0.847255144218707
cg07099606	chr12			Island	-0.620697501779359	1.87543053461609	-7.66912138809758	0.000264886798880328	0.2328139555311	0.827736531777978
cg08267805	chr1			S_Shelf	0.62800592169379	1.81505955097361	7.66503527510907	0.000266295357548539	0.2328139555311	0.81801589949905
cg23023126	chr19	MIER2	Body	Island	-1.06903538207562	3.08422684728261	-7.81306908376737	0.000266593110888584	0.2328139555311	0.834044348678884
cg14238615	chr14	DPF3	Body	Island	-0.574875399271996	-2.96116477552043	-7.80847361199693	0.000267439382524521	0.2328139555311	0.810404468201046
cg08574978	chr13			OpenSea	-0.646274826019162	0.541366340498377	-7.65539010369756	0.000267453648912779	0.2328139555311	0.809281259740525
cg11424376	chr1	GALNT2	Body	OpenSea	0.679110921141504	0.458156033844634	7.65349100977891	0.000267817528945895	0.2328139555311	0.810453264052877
cg27209395	chr6			Island	1.23441483458111	-2.7905670571064	7.80458229865983	0.000268158413165473	0.2328139555311	0.808501181158321
cg25104437	chr2	SIX3	Body	Island	-0.688223655475344	2.03241947687145	-7.78025479893178	0.00026841306120901	0.2328139555311	0.80447873190643
cg24787138	chr6	TTBK1	Body	Island	-0.744319643016295	-0.225906603897961	-7.72154142527841	0.000269708115667295	0.2328139555311	0.815502930782783
cg03393105	chr2	MRPS5	TSS1500	S_Shore	0.710913963191338	-2.89815356934214	7.78750725561957	0.000271340082030568	0.2328139555311	0.797270643328672
cg12049949	chr4	AFF1	TSS1500	Island	-0.482068740378587	-2.99926382228354	-7.63473468397681	0.000271442208145651	0.2328139555311	0.82810381245861
cg26794938	chr8			OpenSea	0.643914647905543	1.48389655543916	7.64582044407411	0.000271458406678084	0.2328139555311	0.809796277263946
cg27359566	chr16			N_Shore	0.613663231453214	0.597690681771383	7.63274777443904	0.000271829483689698	0.2328139555311	0.800032882867683
cg17143900	chr1	CAMTA1	Body	OpenSea	-0.688675018375945	2.09122232009302	-7.78321137262482	0.000272147418839877	0.2328139555311	0.809501714433136
cg19053889	chr7	C7orf50;GPR146;C7orf50;C7orf50;GPR146	Body;3'UTR;Body;Body;1stExon	S_Shore	-0.559287707073103	1.66484083256601	-7.62668261750766	0.000273015611704611	0.2328139555311	0.823771617336561
cg25560333	chr10	CUGBP2;CUGBP2	1stExon;Body	Island	0.393342112237923	-3.45272759300707	7.62320165008388	0.000273699059787461	0.2328139555311	0.82189672549382
cg14502484	chr5	SLC6A3	TSS1500	Island	0.725623231826871	-2.19113600777984	7.76817402559357	0.000274995409747009	0.2328139555311	0.783135309497568
cg21700166	chr14	GPR68	TSS200	Island	-0.533817003637866	-2.18127217252309	-7.61557227392034	0.000275203912476176	0.2328139555311	0.78716424835338
cg04647370	chr7	DDX56	Body	N_Shore	-0.417555421215575	-3.39163146716533	-7.61077379710728	0.000276155272800108	0.2328139555311	0.781990359912506
cg09310699	chr16	CARHSP1;CARHSP1	TSS1500;TSS1500	Island	0.414149451341773	-3.70804932423957	7.60304966942932	0.000277694658051729	0.2328139555311	0.811018222476812
cg05348776	chr14	CLMN	Body	OpenSea	0.607487358795094	2.03415717143088	7.60083032827106	0.000278138791407834	0.2328139555311	0.78376416572998
cg26332534	chr10	HTR7;HTR7;HTR7	TSS1500;TSS1500;TSS1500	S_Shore	-0.466869629116144	-2.58684057179176	-7.59979271507405	0.000278346718940115	0.2328139555311	0.802130359549158
cg12090740	chr18	BCL2;BCL2	TSS1500;TSS1500	Island	0.759152779008678	-0.949108795494552	7.72247778591571	0.000278514238196415	0.2328139555311	0.773849275592975
cg10225640	chr12	ANAPC5;ANAPC5	5'UTR;TSS1500	S_Shore	0.586778586049749	-2.5433595726989	7.67479374188328	0.000280669882115024	0.2328139555311	0.771822068084189
cg03784054	chr16	FAM65A	5'UTR	Island	-0.78069902441614	-2.67800102704623	-7.73404811890685	0.000281587600313005	0.2328139555311	0.770560296926046
cg20728496	chr11	NADSYN1	TSS1500	N_Shore	0.833039840668992	-1.18568741519923	7.7301788519229	0.000282346517366087	0.2328139555311	0.767286372742531
cg22762992	chr2			N_Shore	-0.600583126829485	2.03183324251639	-7.57471609021945	0.000283426753530297	0.2328139555311	0.775031913578738
cg08702160	chr3			OpenSea	0.529866290465216	2.38341807364926	7.57270008272916	0.0002838397788016	0.2328139555311	0.76064865585208
cg11351779	chr22	MPPED1	5'UTR	Island	0.704133081018079	0.593849638964252	7.60990955240883	0.000284699175867574	0.2328139555311	0.764888576444491
cg24503449	chr19	PIK3R2	Body	Island	0.605490262184568	0.99774352354369	7.56585653380847	0.000285247021349944	0.2328139555311	0.761905181120542
cg27138584	chr2	KCNK12	Body	N_Shore	-0.438897264963723	-3.07827769861963	-7.56542977719818	0.000285335041636424	0.2328139555311	0.756363903588626
cg01948226	chr6			OpenSea	0.800578321349316	0.262569625555703	7.71427589197836	0.000285490679691686	0.2328139555311	0.757083270132537
cg15824543	chr1	NADK	Body	S_Shelf	0.592683210174234	1.93309137596326	7.56174645785811	0.00028609604408022	0.2328139555311	0.755991187665977
cg21164303	chr15	TMED3	TSS1500	Island	-0.423877551105353	-3.15689253969252	-7.5606855777907	0.000286315664008424	0.2328139555311	0.754461153945577
cg06246950	chr22	SLC35E4	TSS1500	N_Shore	-0.573259352640747	1.30054588553165	-7.55303712263078	0.000287904786671095	0.2328139555311	0.755828616496992
cg11092487	chr20	MYH7B	Body	Island	-0.612886347527101	0.807514620798419	-7.55215848969689	0.00028808799089597	0.2328139555311	0.752145131466083
cg22257056	chr3	CMTM7;CMTM7	Body;Body	OpenSea	0.586059101892143	0.963116968717711	7.54712389588353	0.000289140351792224	0.2328139555311	0.74503650888844
cg09586646	chr9	PSMD5;LOC253039	TSS1500;Body	Island	-0.537626249083643	-2.24684771021225	-7.5444643392147	0.000289698056747451	0.2328139555311	0.750904467438796
cg22984282	chr6	HLA-DQB1	Body	Island	2.12922270149366	-0.625259112518024	7.68921954468562	0.000290527138173043	0.2328139555311	0.770475405047415
cg04502852	chr8			OpenSea	-0.622304107986637	0.992285632943733	-7.53815068237738	0.000291026994437359	0.2328139555311	0.745873418595035
cg07507129	chr1			Island	-0.554879109021075	3.21562257441631	-7.52895404288224	0.000292975354331524	0.2328139555311	0.770659456489581
cg22689833	chr10			Island	-0.493442085217142	-2.50108134370395	-7.52805092229196	0.000293167495016695	0.2328139555311	0.750315807591266
cg19290091	chr4			OpenSea	0.672844032975378	0.910623545467489	7.54795583241267	0.000293293440160566	0.2328139555311	0.743271799917141
cg27574980	chr6	C6orf27	5'UTR	OpenSea	0.601190102790368	-1.99397148620267	7.53741739342041	0.00029430828227749	0.2328139555311	0.752022760580332
cg08160350	chr4	IDUA	Body	Island	0.817854293978913	-2.11495213503112	7.66900390241389	0.000294665623188996	0.2328139555311	0.735614367878701
cg09432376	chr22	APOL6	TSS200	OpenSea	0.633197513059182	-0.245361103114352	7.52096466976698	0.000294680160911998	0.2328139555311	0.733848152664414
cg13518339	chr15	ZSCAN29;TUBGCP4	TSS1500;1stExon	Island	-0.559155205023221	-3.23373079859414	-7.6670686030414	0.000295065377375755	0.2328139555311	0.758946281140388
cg01891736	chr16	LITAF;LITAF;LITAF;LITAF	5'UTR;5'UTR;Body;5'UTR	OpenSea	0.671227606595772	-0.00226836918473536	7.5183505446179	0.000295240455021476	0.2328139555311	0.732462101270424
cg09251429	chr11	ROBO3	TSS200	Island	0.504387607842652	-2.32869738357486	7.51569925324381	0.000295809969788244	0.2328139555311	0.728322351151527
cg05554039	chr11	MAP6;MAP6	1stExon;1stExon	Island	-0.563216523141272	-2.45456616196579	-7.54946618846111	0.000295838809926873	0.2328139555311	0.740649393776301
cg16516248	chr16	WWP2;WWP2	TSS1500;Body	OpenSea	0.614455786825017	-0.0397069943329079	7.51443226459368	0.000296082574361985	0.2328139555311	0.745018188686881
cg20979296	chr4	DDX60L	TSS200	Island	-0.438318929721534	-3.22346993649103	-7.51345837797383	0.000296292312117151	0.2328139555311	0.732268195953036
cg18780217	chr12	ALDH2;ALDH2	5'UTR;1stExon	Island	-0.997223291684512	-1.52678295554135	-7.65253960455415	0.000298086598258525	0.2328139555311	0.744227654881094
cg13263057	chr2	WDR92	3'UTR	OpenSea	0.539371178303532	1.84310963414432	7.50262099234744	0.00029863786234604	0.2328139555311	0.737381233389414
cg00951857	chr6			N_Shore	-0.565502345490928	2.08552153352817	-7.50196983901649	0.000298779472591011	0.2328139555311	0.728411985092031
cg14601938	chr1	PLEKHO1	TSS200	Island	-0.456186111015941	-2.93090498650407	-7.50155052427056	0.000298870704468729	0.2328139555311	0.726807629226821
cg19637083	chr4			OpenSea	-0.526877473704781	2.5842023969466	-7.50135035328186	0.00029891426774216	0.2328139555311	0.755478077405376
cg01014113	chr8	EEF1D;EEF1D;EEF1D;EEF1D;EEF1D;EEF1D;EEF1D	Body;Body;Body;Body;Body;Body;Body	OpenSea	0.527268543256621	2.31243974834333	7.49855977708738	0.000299522344575246	0.2328139555311	0.719830036098693
cg05606351	chr19	OSCAR;OSCAR;OSCAR;OSCAR	Body;Body;Body;Body	Island	0.449230726118877	-2.81041781915027	7.49693844080964	0.000299876294535573	0.2328139555311	0.718035499698948
cg18664508	chr3	ARPM1;ARPM1	1stExon;5'UTR	Island	0.636666289298676	-1.75203562497015	7.51570905921851	0.000301322818126871	0.2328139555311	0.721339543298408
cg03718241	chr6			OpenSea	-0.654784964790969	1.4001660156114	-7.5296861012155	0.000302432392441753	0.2328139555311	0.72981290028847
cg20422505	chr12	NELL2;NELL2;NELL2;NELL2;NELL2	Body;TSS1500;TSS1500;TSS200;TSS1500	Island	-0.532647554153157	-1.98879595191544	-7.48286390185277	0.000302969213868881	0.2328139555311	0.711795851970141
cg03468249	chr2			S_Shore	0.845563133882713	-1.56837353954462	7.62900591650114	0.000303056565721963	0.2328139555311	0.719842711066
cg09638651	chr17	KRT10;TMEM99	Body;TSS1500	OpenSea	-0.454907890300471	-3.56281865751371	-7.53226639395738	0.000304492412490763	0.2328139555311	0.711937114075917
cg10052782	chr16			OpenSea	-0.59496134744305	1.43123058726891	-7.47361391112037	0.000305021948560576	0.2328139555311	0.712741767453514
cg10225491	chr17	TMEM93;TAX1BP3;TAX1BP3;TMEM93	TSS200;5'UTR;1stExon;TSS200	Island	-0.435471445674918	-3.36258381897896	-7.46266441781224	0.000307472582931884	0.2328139555311	0.707221854399415
cg22786657	chr10			OpenSea	0.572135905369045	1.62838380002185	7.46012337527265	0.000308044539577648	0.2328139555311	0.709149975174203
cg00143220	chr8	BAI1	Body	S_Shore	-0.998388750447746	-1.47174493636622	-7.60032603966421	0.000309243483440991	0.2328139555311	0.723910846586311
cg09949152	chr12	PEBP1	TSS200	Island	-0.383280206269998	-3.56352621258138	-7.44988373511562	0.00031036181363817	0.2328139555311	0.695737838083469
cg23194610	chr4	GRPEL1	TSS200	Island	-0.553172405537686	-3.23285953420126	-7.59383185434787	0.000310664644957826	0.2328139555311	0.720477835652083
cg10119342	chr1	SCNN1D;SCNN1D	Body;Body	OpenSea	-0.57276748654353	0.728619979939096	-7.44422801140172	0.000311650337542443	0.2328139555311	0.722869387914774
cg06507221	chr11			Island	-0.522252651068249	-2.98732060472885	-7.51989984114841	0.000312317529442785	0.2328139555311	0.692712332349437
cg26981978	chr16			OpenSea	-0.737582575364407	0.0923332129639726	-7.52867509323745	0.00031353164291307	0.2328139555311	0.698813690115386
cg08087045	chr11	C11orf84	Body	Island	-0.438712925274511	-3.18567742528819	-7.43517919058673	0.000313724743178838	0.2328139555311	0.687339820226996
cg21609640	chr1	ILDR2	Body	Island	0.644530278259486	-2.14405749135823	7.55395144757806	0.000313931597144684	0.2328139555311	0.682098970908258
cg16301924	chr13	LECT1;LECT1	TSS1500;TSS1500	S_Shore	-0.611340649996494	1.76568254126598	-7.43099369787247	0.000314689629681454	0.2328139555311	0.689517776623238
cg15844144	chr12	LOC653113	TSS200	Island	-0.546963043967517	-2.83916648092897	-7.53770099123064	0.000315179023878845	0.2328139555311	0.696356090311675
cg20409358	chr4	HMGB2;HMGB2;HMGB2	TSS1500;TSS1500;TSS1500	Island	0.472057456044608	-3.43929812772416	7.5056636199214	0.000315647408835018	0.2328139555311	0.688664652415655
cg07080867	chr4	CLDN22	TSS1500	OpenSea	0.625418764822405	2.47874836877867	7.51350090039035	0.000315686917855169	0.2328139555311	0.686368795692179
cg04515583	chr17			Island	0.390259115210955	-3.53817470533893	7.42610606255598	0.000315820713316147	0.2328139555311	0.687151377632174
cg17131183	chr1	C1orf113;C1orf113	TSS1500;TSS1500	N_Shore	-0.516773403902086	2.63593136224869	-7.42609160346956	0.000315824066342688	0.2328139555311	0.683085720528751
cg04982488	chr10	AFAP1L2;AFAP1L2	Body;Body	OpenSea	-0.547620980549203	1.6297450504167	-7.4260822289677	0.00031582624028851	0.2328139555311	0.679374782887268
cg00863353	chr20			Island	-0.513168467395055	-2.57723894356582	-7.41712256215349	0.000317911892410539	0.2328139555311	0.684564404452076
cg10062329	chr16	C16orf58	Body	OpenSea	-0.623723157541802	1.75479742262059	-7.45533112989569	0.000318753761687767	0.2328139555311	0.701163263110746
cg01155039	chr14	AMN	Body	Island	0.582614699997872	-1.3267380600849	7.41202414107896	0.000319105798350122	0.2328139555311	0.674590372888527
cg11007850	chr2			OpenSea	0.600590664751111	0.0745962403527386	7.40583124486382	0.000320562954943043	0.2328139555311	0.682718028138405
cg00226265	chr6	EGFL8	Body	Island	0.501438018466118	3.39253591974777	7.40464879363198	0.000320842050562308	0.2328139555311	0.669973370977423
cg08022244	chr7	PTPRN2;PTPRN2;PTPRN2	Body;Body;Body	Island	-0.549267235798874	-2.29866002455453	-7.40285905973901	0.000321265016742831	0.2328139555311	0.674289960584078
cg21527132	chr3	LOC401097	1stExon	Island	0.480827158723341	-3.2285628710141	7.46659720006214	0.000321318553828404	0.2328139555311	0.687500032578214
cg01350993	chr3			OpenSea	-0.547234132029542	2.52387288146891	-7.40155805871988	0.000321572884419694	0.2328139555311	0.684151523631872
cg24087235	chr1	CYB5RL;MRPL37	5'UTR;TSS1500	N_Shore	-0.387405713529808	-3.79142056184409	-7.40096282420907	0.000321713853499958	0.2328139555311	0.699170955426199
cg00770316	chr2			OpenSea	0.607979961608728	-0.654943874538522	7.40090768323537	0.000321726916111427	0.2328139555311	0.668965322990252
cg20863963	chr1	LPHN2	5'UTR	Island	-0.55033152436537	-3.09074385264702	-7.54306092068951	0.000322039360035933	0.2328139555311	0.667967242851073
cg19244655	chr11			N_Shore	-0.611256879046829	-0.868333290947334	-7.39841361095824	0.000322318388390691	0.2328139555311	0.66653881888553
cg23138461	chr10	STAM	TSS200	N_Shore	-0.39885657590436	-3.38382477296202	-7.39463834887035	0.000323216081684262	0.2328139555311	0.670737858064777
cg18873097	chr4	LOC285550	TSS200	Island	0.388862074072676	-3.58436552714607	7.38865346329427	0.000324645095919222	0.2328139555311	0.683644124086564
cg02069390	chr2			Island	-0.552390229771558	2.18762540369216	-7.38634274430221	0.0003251987743787	0.2328139555311	0.66968829663471
cg03510310	chr11	HRASLS2	TSS1500	OpenSea	-0.624683622638712	3.16521314908024	-7.5087761923762	0.000325824167531204	0.2328139555311	0.668774288649316
cg16605573	chr6	NCRNA00171	Body	S_Shelf	0.527537424014831	2.75987979360299	7.38300027419457	0.00032600160017084	0.2328139555311	0.689475477725762
cg14753631	chr12	TSPAN9;TSPAN9	5'UTR;5'UTR	OpenSea	0.602980152099418	0.0447630403628005	7.38283247835709	0.000326041963104797	0.2328139555311	0.656942209058037
cg12060877	chr1	TTC4	3'UTR	OpenSea	-0.518040272403326	2.70904095888972	-7.38119046475522	0.000326437250018112	0.2328139555311	0.683505161336737
cg06987468	chr7	WNT2;WNT2	TSS200;TSS200	Island	0.54008244159401	-2.30769918493832	7.3808297913444	0.000326524149967291	0.2328139555311	0.662471235822719
cg00396687	chr15	ELL3	1stExon	Island	0.445857551015928	-3.33563314900375	7.4009719929186	0.000326679784769286	0.2328139555311	0.687195817942874
cg13305793	chr1	HHAT;HHAT;HHAT;HHAT;HHAT;HHAT	5'UTR;5'UTR;5'UTR;5'UTR;5'UTR;Body	OpenSea	0.718677243952972	-0.899237104565219	7.49217716921278	0.000327000433035805	0.2328139555311	0.683124044839857
cg08211967	chr15	AKAP13;AKAP13	TSS200;TSS200	Island	0.386835849420199	-3.30896757372817	7.37352438898812	0.000328290049729565	0.2328139555311	0.684126160891942
cg14093792	chr12	SLC6A12;SLC6A12;SLC6A12	TSS200;TSS1500;5'UTR	OpenSea	0.575747736031033	0.894416051618411	7.36737300565225	0.000329785531141781	0.2328139555311	0.656451097961062
cg14687298	chr12			OpenSea	-0.733712228849852	-1.2729097306153	-7.5020592008866	0.000331577905354604	0.2328139555311	0.671503863493673
cg11663600	chr3	MST1R	TSS200	Island	-0.884537193502156	-1.68275831593395	-7.50037671147469	0.000331976240969966	0.2328139555311	0.664577763811724
cg18185958	chr2			Island	-0.654511861388201	-1.6267619340565	-7.41454044107041	0.000332084136790668	0.2328139555311	0.650119096264428
cg14011486	chr1	LIN28	TSS200	Island	0.915380042701526	-2.20743256816134	7.49596993400594	0.00033302218754621	0.2328139555311	0.65519724392253
cg16909124	chr12	NR2C1;NR2C1;NR2C1	TSS200;TSS200;TSS200	S_Shore	-0.477013053317831	-3.48207453309398	-7.46214534161698	0.000333427847728995	0.2328139555311	0.644958229948394
cg14214706	chr13	FGF14	Body	Island	-0.509364470964784	-2.30607321502381	-7.35020383558594	0.000334001280999639	0.2328139555311	0.664335531936916
cg11821245	chr11	LDHC;LDHC	TSS200;TSS200	OpenSea	0.796337982467068	-0.550849587960415	7.4880075244363	0.00033492174088406	0.2328139555311	0.658440203153598
cg15804566	chr10	UPF2;UPF2	TSS1500;TSS1500	Island	-0.479836288020375	-3.71003992906784	-7.48036375782068	0.000336757073892049	0.2328139555311	0.643052446852985
cg19137806	chr10	INPP5A	Body	S_Shore	-0.495337458096003	3.56116458654065	-7.3389956156521	0.000336786862706242	0.2328139555311	0.630589756227068
cg05461632	chr17	ANKFY1;ANKFY1	TSS1500;TSS1500	S_Shore	-0.48532615365453	-2.41966357146505	-7.33654783019846	0.000337398766539205	0.2328139555311	0.663159353975668
cg13773614	chr7	PDK4	TSS1500	Island	-0.500638049070224	-3.22931760349916	-7.46458043392715	0.000337503890430049	0.2328139555311	0.658595199454817
cg14379854	chr2	LOC91149;RAPGEF4	Body;TSS200	Island	0.49177810008112	-2.59800956201315	7.33206103336526	0.000338523716224674	0.2328139555311	0.632660213352096
cg04223160	chr14	HOMEZ	TSS200	Island	-0.532721035480361	-3.18055914354834	-7.46688461287223	0.000340021943461078	0.2328139555311	0.635664475587534
cg21122474	chr19	FXYD3;FXYD3;FXYD3;FXYD3;FXYD3;FXYD3;FXYD3;FXYD3	TSS200;TSS200;TSS200;TSS200;TSS200;TSS200;TSS200;TSS200	OpenSea	0.595474019844463	-0.582086570256932	7.32294825121098	0.000340821839570537	0.2328139555311	0.639835457036947
cg05433637	chr1	SSU72	TSS1500	Island	-0.501403759184138	-2.91885886011974	-7.38102018599067	0.000341133136281829	0.2328139555311	0.652855828320209
cg03182917	chr2			Island	0.916910506986029	-2.24055309843781	7.46006534683739	0.00034168761563759	0.2328139555311	0.630052074434433
cg16580728	chr8	TMEM74	TSS1500	S_Shore	-0.585087001201436	1.8478164893662	-7.31762951119185	0.000342171459563217	0.2328139555311	0.629485998081233
cg23166865	chr1			OpenSea	0.627150168171782	-1.02497895039867	7.31644597921825	0.000342472615252436	0.2328139555311	0.629212018524172
cg13643585	chr17	HOXB9	TSS200	Island	0.579504437587577	-1.67213564265119	7.31573705874886	0.000342653149856349	0.2328139555311	0.633392206858799
cg09274961	chr16			S_Shore	0.506713535991815	2.50422536544477	7.31547590854011	0.000342719682334259	0.2328139555311	0.620442080581423
cg13563903	chr10	SORCS1;SORCS1	1stExon;1stExon	Island	-0.509933694673921	-2.40301638506751	-7.30626145761553	0.000345076774490105	0.2328139555311	0.61783799671031
cg02869459	chr2	SPEG	Body	Island	-0.622580110412717	-1.02344924314849	-7.30605052390117	0.000345130950361439	0.2328139555311	0.615756177031943
cg03059073	chr7			OpenSea	-0.595988362795624	2.17760266840824	-7.33248855376436	0.000346368147158776	0.2328139555311	0.624464888935479
cg09041720	chr6	C6orf195	TSS200	S_Shore	-0.770028518900556	1.44904914338891	-7.43659832710541	0.000347492196547917	0.2328139555311	0.634265317039269
cg27519996	chr10	OPTN;OPTN;OPTN;OPTN	TSS1500;TSS1500;TSS1500;TSS1500	Island	-0.451749350210395	-2.78288204841436	-7.29606621638315	0.000347706546191366	0.2328139555311	0.611770540830712
cg14729071	chr8	RAD21	5'UTR	Island	-0.701643109651618	-3.11168359718379	-7.43456651482771	0.0003480001074972	0.2328139555311	0.628636293367254
cg00946245	chr14	DIO3;DIO3	3'UTR;1stExon	Island	0.538046374241311	-1.95306987052127	7.29386625529832	0.000348277030168859	0.2328139555311	0.608829016637229
cg13899529	chr2	EFR3B	Body	Island	-0.665207796613652	-1.81621502378021	-7.40668660938274	0.000348743324511176	0.2328139555311	0.611959059793031
cg25112284	chr1			Island	-0.536289802773466	2.20246234713714	-7.29151503713913	0.000348887929615513	0.2328139555311	0.637423523766515
cg05624564	chr8			Island	0.506640534161732	2.82800786666745	7.28912156701957	0.00034951107510255	0.2328139555311	0.610923955188284
cg25554744	chr7	LOC728743	TSS200	Island	-0.467163384311301	-3.19299365934938	-7.31571841026644	0.000350004954780322	0.2328139555311	0.611615048175842
cg01839464	chr18	DCC	Body	Island	0.550287008339864	-1.90970407872911	7.28411573728908	0.000350818503308744	0.2328139555311	0.603582448340106
cg15458801	chr1			OpenSea	-0.548105341319001	2.13649331235413	-7.28370792652811	0.000350925263694516	0.2328139555311	0.617639605321194
cg20599405	chr8			OpenSea	0.533496404482448	2.01260284352978	7.28077844980314	0.000351693269381638	0.2328139555311	0.6021609523766
cg05468064	chr22			Island	0.542634906821727	-2.55305650022136	7.34719207578451	0.000352050224032326	0.2328139555311	0.62848582855727
cg24493737	chr4			OpenSea	0.535606612915063	1.70041990469655	7.278215072643	0.000352366885062248	0.2328139555311	0.597257274524995
cg05873646	chr16			S_Shelf	0.582739941271611	1.82990900189447	7.277330380406	0.000352599713271954	0.2328139555311	0.610230534826663
cg00077426	chr5	EXOC3	Body	N_Shore	0.545212362739345	2.48977911105106	7.27718130596276	0.00035263896326697	0.2328139555311	0.618819885733086
cg20937139	chr4	PDGFC	TSS1500	Island	0.442795940243579	-2.72982701473949	7.2734830151936	0.000353614303632735	0.2328139555311	0.598748278461094
cg04063615	chr12			N_Shore	-0.642822064962011	1.92942851010979	-7.3569305687199	0.000353830519336799	0.2328139555311	0.595388323867286
cg12827262	chr6	TULP1	Body	Island	-0.578323765123833	-1.14516070706536	-7.27078212574184	0.000354328565221708	0.2328139555311	0.594257303505252
cg11875917	chr8			Island	-0.525137558748918	4.59299094563083	-7.26508178923762	0.000355841504302347	0.2328139555311	0.591793096989798
cg07990658	chr16	ACSF3;ACSF3;ACSF3	Body;Body;Body	OpenSea	0.617491779289852	3.02374313539083	7.38117512137084	0.000356026053745151	0.2328139555311	0.593494632445769
cg03230858	chr19	C19orf21	TSS200	S_Shelf	0.68822944975176	-0.595977902019851	7.31011665481199	0.000356037370758236	0.2328139555311	0.602319936038478
cg14010805	chr9			S_Shore	0.580566876166978	-1.17037067591476	7.26397092693726	0.000356137206231801	0.2328139555311	0.621572730925831
cg00381391	chr3			N_Shelf	0.493322007185927	3.28262395774178	7.26354385682269	0.000356250963905131	0.2328139555311	0.595692057514337
cg01065806	chr5			S_Shore	-0.876898851890753	-0.882359540673124	-7.39928153946559	0.000356958974790658	0.2328139555311	0.591517822689479
cg11285507	chr11			N_Shelf	0.526166401682403	-2.44718608809526	7.26158432430955	0.000357425677746758	0.2328139555311	0.603771055467489
cg21105916	chr5	PCDHB19P	Body	Island	0.605902162476683	-0.155414937050103	7.25428179097269	0.000358728404114004	0.2328139555311	0.597826615990999
cg00670742	chr2	CD8A	5'UTR	Island	-1.00898455654145	-1.43287840018255	-7.39204449490801	0.000358829253782001	0.2328139555311	0.607248966594976
cg25547332	chr5			Island	0.561566881207067	2.59640873341211	7.25235830347005	0.000359245388076914	0.2328139555311	0.586818131258496
cg15480114	chr6	EHMT2;EHMT2	Body;Body	Island	0.796167848075327	2.98232464405065	7.38477728669244	0.000360718736408516	0.2328139555311	0.589265879392569
cg20797216	chr19	FBN3	1stExon	N_Shelf	0.7391111340425	-1.06546869854862	7.38343073637624	0.000361070102726897	0.2328139555311	0.606904421805892
cg01419479	chr1	GLUL;GLUL;GLUL;GLUL;GLUL	1stExon;1stExon;TSS1500;5'UTR;5'UTR	Island	-0.422888182093096	-3.31855687557636	-7.24143771554398	0.000362196876754046	0.2328139555311	0.58812670233192
cg14068788	chr9			OpenSea	0.73331304735239	-1.26735256310456	7.37643399228493	0.000362902201155489	0.2328139555311	0.58663774296013
cg27531356	chr7	CNTNAP2	Body	S_Shore	-0.56368457207988	-1.94345569266804	-7.23844123090403	0.000363011607322935	0.2328139555311	0.587920866515589
cg15533046	chr12	C12orf34	5'UTR	N_Shore	-0.54316896439617	1.63208610672464	-7.23541713245063	0.000363835986404015	0.2328139555311	0.576128637292401
cg24506767	chr6	PAQR8	5'UTR	N_Shelf	-0.517868703090376	-2.27665910602008	-7.2330322390447	0.00036448763679269	0.2328139555311	0.581813293628994
cg03835987	chr4	ELOVL6;ELOVL6	TSS1500;TSS1500	S_Shore	1.09843360652689	-1.21725720039482	7.37021651332743	0.000364539271123827	0.2328139555311	0.593175573266461
cg05174890	chr17	SLFN12	TSS1500	OpenSea	-0.989395737913091	-1.32646958209033	-7.36255715189162	0.000366567739525332	0.2328139555311	0.577921667828384
cg25360180	chr12			Island	-0.594707362507047	0.714921499312866	-7.2196876662519	0.000368158815117439	0.2328139555311	0.566390831053965
cg25920191	chr10			Island	0.535406186421662	1.98263595410841	7.21929335737144	0.000368267937939507	0.2328139555311	0.573676644978121
cg03269218	chr10			OpenSea	0.864513091699614	0.00635587929420276	7.35482034522364	0.000368629975425644	0.2328139555311	0.590463669779991
cg10351617	chr21			Island	0.596762394269759	0.945083812593146	7.21755605101137	0.00036874917171066	0.2328139555311	0.567239996797512
cg07658280	chr8	GPT	TSS1500	N_Shore	0.765918359848269	1.1627761792924	7.35399570776619	0.000368850571276432	0.2328139555311	0.570500818914247
cg11757357	chr10	EBF3;EBF3	5'UTR;1stExon	Island	0.689321188321217	-3.05453261224422	7.35125145765938	0.000369585775459877	0.2328139555311	0.564693010383731
cg26672375	chr1			OpenSea	0.641737496726083	-0.278766718661401	7.21369902893611	0.000369820157250525	0.2328139555311	0.566201825979003
cg26826350	chr7			N_Shelf	0.609314631099713	-1.18585787485981	7.20769566557623	0.000371494254825214	0.2328139555311	0.562820738236161
cg10390435	chr8	GPR20	5'UTR	S_Shore	0.571311962504153	1.43977492337209	7.20742304559032	0.000371570484497815	0.2328139555311	0.564103703219718
cg12199221	chr5	HAPLN1	TSS200	N_Shore	-0.608724399004753	0.869770144920592	-7.20472573291997	0.000372325675276141	0.2328139555311	0.570339056116037
cg13073302	chr17	FAM57A	Body	S_Shore	0.627526875094706	-0.0654775912293466	7.20227363933211	0.000373013743801212	0.2328139555311	0.584068247437631
cg27664530	chr10	PIK3AP1	Body	N_Shore	-0.600888316374247	0.889622459599161	-7.20081443782823	0.000373423897162231	0.2328139555311	0.566050265403048
cg08927016	chr7			Island	-0.653464516497253	-0.62309660977587	-7.19792495365626	0.000374237608514055	0.2328139555311	0.556038314059393
cg05118916	chr1	PCSK9	TSS200	Island	0.600911046682986	-0.347909323070965	7.19635265882475	0.000374681242088992	0.2328139555311	0.554976102023319
cg01108815	chr7			OpenSea	0.649519156066573	1.73737730347054	7.28782147077281	0.000376412203125585	0.2328139555311	0.556015372785747
cg27338353	chr22			S_Shelf	0.597755608636296	-1.76236220684304	7.18798253792014	0.000377780268391338	0.2328139555311	0.549601229554114
cg04882995	chr15	CHRNA3;CHRNA3	Body;Body	Island	0.491758896467557	-2.66640808815792	7.18514472578882	0.000377861236583561	0.2328139555311	0.557307264654322
cg05404236	chr13	IRS2	1stExon	Island	-0.640404858232992	-1.5906861055653	-7.23346473711018	0.000377937292506673	0.2328139555311	0.550444377853543
cg08328513	chr5	BHMT2;DMGDH	Body;TSS1500	Island	0.614982903692433	-1.72868021542763	7.20890359069203	0.000378630054422978	0.2328139555311	0.548195112406082
cg10427452	chr5			OpenSea	-0.72349094251199	1.13317773980482	-7.31719472081064	0.000378852214884036	0.2328139555311	0.546254970983804
cg00148825	chr4			S_Shore	-0.710361850885345	-0.947036695873334	-7.29368881429176	0.000379317733853078	0.2328139555311	0.556900691535059
cg06835786	chr15			OpenSea	0.60712258980424	2.13165012502392	7.23349575628147	0.000380359270042929	0.2328139555311	0.545515871271691
cg01281601	chr16	MYH11;MYH11;MYH11;MYH11	Body;Body;Body;Body	OpenSea	0.581489744444386	1.66727579922408	7.17622828424278	0.000380413278070983	0.2328139555311	0.549005275528822
cg17686487	chr5	ISL1	Body	S_Shore	0.591454704689711	-0.12624880729368	7.17558595190919	0.000380597889788547	0.2328139555311	0.54175472324301
cg05028467	chr5	SNCB;EIF4E1B;SNCB	5'UTR;TSS1500;5'UTR	Island	-0.506700499477405	-2.51605970889943	-7.1743502131755	0.000380953341668495	0.2328139555311	0.550153821841255
cg08782337	chr7	FAM20C	1stExon	Island	0.740688277727267	-3.31630115397957	7.30347003842096	0.000382662250723997	0.2328139555311	0.488005621003985
cg10390058	chr18	GALR1	1stExon	Island	0.535272153234901	-2.25377096383087	7.16716753896973	0.000383026971842541	0.2328139555311	0.538336834105753
cg02033040	chr3	FAM198A	Body	S_Shelf	0.537812396956873	2.20444320644604	7.16531910070519	0.000383562714352885	0.2328139555311	0.539454912426749
cg03826976	chr11	CYB5R2	TSS1500	Island	-0.582986968797697	0.131628509171352	-7.15994118564367	0.000385126336431683	0.2328139555311	0.539279017712751
cg22459146	chr3	GHSR;GHSR	TSS1500;TSS1500	N_Shore	0.764491326832266	-0.623390541885684	7.29007522369951	0.000386423472955677	0.2328139555311	0.536386033050698
cg16378234	chr18			N_Shore	-0.546262554025451	2.93625797975383	-7.1567092130425	0.000386561129447372	0.2328139555311	0.534349469763723
cg17902989	chr19	EEF2	TSS200	Island	-0.357697236933076	-3.68004986354569	-7.15426256505714	0.000386785359025424	0.2328139555311	0.527214018674146
cg25150021	chr2			Island	0.829779589232998	-0.183962244552448	7.28795765598101	0.000387021982017883	0.2328139555311	0.530128135764429
cg04975330	chr10	NKX2-3	Body	Island	-0.565414412899917	-3.36469612298994	-7.28790195439215	0.000387037739961148	0.2328139555311	0.543610322816731
cg22791932	chr16	ZFPM1	Body	Island	-0.553750158476546	2.98898193607587	-7.17833982909774	0.00038756200989397	0.2328139555311	0.542946824070808
cg17292337	chr12			OpenSea	-0.8534165595915	-1.1536742158332	-7.28470026891436	0.000387944742034535	0.2328139555311	0.552003096795398
cg27408765	chr12			OpenSea	0.565847597091322	4.3301081529342	7.18137643320288	0.000388461750125451	0.2328139555311	0.539653490637156
cg21428081	chr7			Island	0.468768262448254	-2.43236235555867	7.14236242082086	0.00039028877205885	0.2328139555311	0.529798299327568
cg12264333	chr10	CALHM2;CALHM2	Body;Body	N_Shelf	0.579595008697766	1.52318577665324	7.1421469533125	0.000390352541746971	0.2328139555311	0.544779027357956
cg03655683	chr2	OTX1	Body	N_Shore	-0.635251144399625	-0.0475393401645847	-7.13569511544813	0.000392267593554377	0.2328139555311	0.524806746088702
cg20797203	chr22			N_Shore	0.61489610395356	-0.700480476779736	7.13179708116268	0.000393429858913388	0.2328139555311	0.518774763946062
cg13759946	chr7	ATXN7L1;ATXN7L1	Body;Body	OpenSea	-0.581989967318693	2.3743596426826	-7.17214238041821	0.000393466139168454	0.2328139555311	0.522054524206669
cg20151401	chr1			S_Shelf	-0.751568943789265	-0.795523011521066	-7.26432120250219	0.000393775815750396	0.2328139555311	0.52013770803797
cg25620676	chr15	SPG11;SPG11	TSS200;TSS200	S_Shore	-0.399706649939877	-3.29657988995612	-7.12654839531088	0.000395001111932803	0.2328139555311	0.517272237004439
cg23696712	chr12	KRT79	TSS200	OpenSea	0.611686043325869	1.29414187065494	7.12898777973257	0.000396488762238978	0.2328139555311	0.516973794705197
cg14392283	chr8	LY6E;LY6E	3'UTR;3'UTR	N_Shelf	0.579935722872587	1.85591335779356	7.12558422152586	0.000398150222711892	0.2328139555311	0.524432149731492
cg06085726	chr1	PLEKHG5	Body	S_Shelf	0.769302573718208	-0.444960701299403	7.2473628063824	0.00039870542731372	0.2328139555311	0.519486164020316
cg11780053	chr19	INSR;INSR	Body;Body	S_Shore	0.645683855011117	1.95695720722652	7.24528113920429	0.000399315443765684	0.2328139555311	0.529789247061379
cg14858784	chr12	PITPNM2	5'UTR	OpenSea	0.580607697935866	-1.05465109213387	7.10899746542955	0.000400307883874112	0.2328139555311	0.510251462640228
cg07317366	chr5	SCGB3A1	Body	Island	0.583427348436068	-2.07922984610931	7.15475463312176	0.000400559127208505	0.2328139555311	0.508340883504356
cg26884570	chr10	MCM10;MCM10	5'UTR;5'UTR	S_Shore	0.560966394377345	-1.78276015676162	7.10790142615806	0.000400641999922055	0.2328139555311	0.507052238268507
cg06965300	chr21			S_Shelf	1.10363187814577	1.01208891211661	7.23539427842345	0.000402227475522116	0.2328139555311	0.512337579835442
cg03669782	chr4			S_Shelf	-0.774200149918816	-0.487007180960484	-7.23476370322119	0.000402414033117096	0.2328139555311	0.523833710001754
cg18368487	chr10	FAM196A;DOCK1	TSS1500;Body	Island	-0.632901189714966	-2.43789074556653	-7.23153526892614	0.000403370742800361	0.2328139555311	0.522003167201179
cg03730389	chr18	ATP8B1	Body	Island	0.528292261453251	2.43015206344755	7.09824926658908	0.000403598259673225	0.2328139555311	0.511833961225965
cg04242655	chr22	PRAME;PRAME;LOC648691;PRAME;PRAME;PRAME	TSS1500;TSS1500;Body;TSS1500;TSS1500;TSS1500	S_Shore	0.553495365369341	1.13426820574727	7.09713978359181	0.000403939677761347	0.2328139555311	0.495616755318459
cg04683265	chr5	MRPS27	Body	OpenSea	-0.480533102599721	3.48258975407601	-7.09529926092759	0.000404506790011544	0.2328139555311	0.508208377854334
cg24836946	chr1			N_Shelf	-0.595609789886946	-2.03516504769789	-7.17720871307238	0.000404959366696998	0.2328139555311	0.520124566790812
cg24345138	chr15	KLHL25	5'UTR	Island	-0.5189832119545	-3.34230348310022	-7.22329373199693	0.000405824968443635	0.2328139555311	0.497928526637524
cg18618964	chr2	PPP3R1	TSS1500	S_Shore	-0.404305311925505	-3.3862853166777	-7.09056902369366	0.00040596850628545	0.2328139555311	0.497633894160451
cg19007167	chr2	NEU4;NEU4;NEU4;NEU4;NEU4	Body;5'UTR;5'UTR;Body;5'UTR	N_Shore	-0.521660535532499	2.48566345403835	-7.09025934442255	0.00040606441378522	0.2328139555311	0.494732663543649
cg23155625	chr8	TRAPPC9;TRAPPC9	Body;Body	OpenSea	0.53700538530828	1.55933839317645	7.0902004696006	0.000406082650235069	0.2328139555311	0.519622019329007
cg13558371	chr9	CRB2	Body	Island	-0.678221328868456	-0.0420468264079712	-7.12621055894876	0.000406949933365969	0.2328139555311	0.495657658461695
cg10869069	chr6	ASCC3;ASCC3	TSS1500;TSS1500	S_Shore	0.445919208978725	-3.27443129323681	7.116017766489	0.000407094977657897	0.2328139555311	0.50015533431541
cg08942682	chr3	KIAA0226;KIAA0226	Body;Body	OpenSea	-0.486803228357236	2.42065307613268	-7.08534275125712	0.000407590578865422	0.2328139555311	0.516722908625535
cg00021256	chr2	FEV	Body	N_Shore	-0.740589543019549	-0.026518948287727	-7.21257706945647	0.000408809274859878	0.2328139555311	0.489988129581386
cg13587665	chr3			S_Shelf	0.674879826333207	1.58753846134922	7.21256215315626	0.000409046599111834	0.2328139555311	0.506001382184977
cg11153694	chr5	RELL2;HDAC3;RELL2	1stExon;TSS1500;Body	S_Shore	-0.49740361480332	-2.01411279877474	-7.07834500501724	0.000409774155601664	0.2328139555311	0.482714094738723
cg20975074	chr1	PRKCZ;PRKCZ;PRKCZ	5'UTR;Body;5'UTR	Island	0.546134242521133	1.13443443969612	7.07674638921232	0.000410274874884989	0.2328139555311	0.482719343669141
cg02783318	chr19	PHLDB3;PHLDB3	1stExon;5'UTR	Island	-0.348555906394894	-3.73659934261949	-7.07648454257819	0.00041035695772166	0.2328139555311	0.482366346521452
cg11965589	chr17	MINK1;MINK1;MINK1;MINK1	Body;Body;Body;Body	N_Shelf	0.607203911918965	2.22326515409929	7.17809378263749	0.000410629840761565	0.2328139555311	0.508912641254736
cg06224893	chr2	DNMT3A;DNMT3A;DNMT3A	Body;Body;Body	OpenSea	0.734432885040922	2.95052585313021	7.20715692134835	0.00041068043803729	0.2328139555311	0.489242699867781
cg13345957	chr7			Island	-0.875169773619257	-1.70257234042188	-7.20548626139611	0.000411186952576976	0.2328139555311	0.485445190910441
cg07619672	chr15	DAPK2	5'UTR	N_Shore	0.565231229207258	1.14270139582655	7.07299206212104	0.000411453578313802	0.2328139555311	0.482881716254255
cg05523254	chr1	MFN2;MFN2	TSS200;TSS200	Island	0.679067771421346	-3.12990888965879	7.19995983228055	0.000412867617574	0.2328139555311	0.504039326023094
cg27342781	chr16			OpenSea	0.57506922140177	-0.432896570462631	7.06680295062654	0.000413405221624913	0.2328139555311	0.48326913229645
cg11269103	chr11	ZNF215	Body	OpenSea	0.573126963178639	1.39069746198857	7.06661957058945	0.000413463210057535	0.2328139555311	0.494452971522298
cg21041775	chr12	HOXC4;HOXC5;HOXC5	5'UTR;TSS1500;Body	N_Shore	-0.622755330207138	-0.385251931649798	-7.06297519812233	0.000414617577229606	0.2328139555311	0.481838806197267
cg08128650	chr11	RELA;RELA	Body;Body	N_Shelf	0.555910291796232	1.29382448049834	7.06144242897761	0.000415104194662355	0.2328139555311	0.477558061714345
cg01556552	chr1			N_Shelf	0.629957305175564	-1.04134649568791	7.06639007598718	0.000415133872900042	0.2328139555311	0.483850414484786
cg21134252	chr6	EPB41L2;EPB41L2;EPB41L2	5'UTR;5'UTR;5'UTR	Island	-0.396201252305924	-3.3502977115881	-7.05861819742534	0.000416002542627653	0.2328139555311	0.477328428925296
cg21567971	chr6			OpenSea	0.52657253847271	2.32307344994124	7.05702256297127	0.000416511080289565	0.2328139555311	0.499767340949362
cg23550082	chr14	C14orf93;C14orf93;C14orf93	TSS1500;TSS1500;TSS1500	S_Shore	0.523100981193193	-2.30141519951153	7.05682081709778	0.000416575428760789	0.2328139555311	0.473638419833997
cg10898335	chr7			OpenSea	0.621318434928464	1.43695504276502	7.09780020155558	0.000417517300324196	0.2328139555311	0.478646876599505
cg25090291	chr9			Island	-0.474523856161697	-2.86507140852983	-7.06037840664694	0.000417863278812575	0.2328139555311	0.477985183200405
cg21208270	chr14			S_Shore	0.5654114737125	1.68463451938848	7.05088390368096	0.000418474186803535	0.2328139555311	0.489272948192889
cg06008511	chr15	SEMA4B	TSS1500	Island	0.478148190522254	-2.12637651000734	7.0481270868507	0.000419359263339683	0.2328139555311	0.487054531241816
cg00057603	chr20			N_Shore	0.551832727132622	2.28759713710249	7.0602786665679	0.000420066058343007	0.2328139555311	0.492880523778072
cg20119749	chr6	VPS52;RPS18	TSS1500;Body	Island	-0.399719419841138	-3.82408656289484	-7.09228216558556	0.000420204246023637	0.2328139555311	0.478963441773246
cg26924294	chr1			N_Shore	-0.687466571845712	-2.68943953220672	-7.17547966859771	0.000420408457658012	0.2328139555311	0.49003641649774
cg03607728	chr21	RWDD2B;RWDD2B	1stExon;5'UTR	Island	-0.476659345670661	-2.71928157470563	-7.04438336646069	0.000420564636448821	0.2328139555311	0.468507379252538
cg07669891	chr3	MYRIP	TSS1500	N_Shore	-0.539709827925209	-1.87862327347269	-7.04199577386088	0.000421335456416323	0.2328139555311	0.473773192870858
cg19816734	chr1	MRPS15	TSS1500	S_Shore	0.413234339237305	-3.1736360964372	7.04173478781157	0.000421419812718217	0.2328139555311	0.490576004914416
[truncated: 14,872 more rows]
