# Supplementary material for: DNA Methylation and Breast Cancer Risk: An Epigenome-Wide Study of Normal Breast Tissue and Blood
Source: Cancers (Basel). 2020 Oct 23;12(11):3088. doi: 10.3390/cancers12113088 (PMC7690691; doi:10.3390/cancers12113088)
Supplement: Supplementary file 1 [file cancers-12-03088-s001.zip › Supplementary files/Table S9.xlsx]

## Sheet: p <0.05
Table S9. Differentially methylated CpG sites in the secondary analysis of blood tissue (nominal p-value<0.05)
CpG	Chromosome	Gene	Gene region	Relation_to_Island	logFC	AveExpr	t	P.Value	adj.P.Val	B
cg13449967	chr11	ATG2A	Body	N_Shore	1.11282416823319	-2.41684438603889	16.7242023162987	7.00038663366723e-10	0.000300326387125611	7.80188506558873
cg00876501	chr4	EIF4E;EIF4E;EIF4E;EIF4E;EIF4E	5'UTR;1stExon;5'UTR;TSS1500;1stExon	S_Shore	0.896256625735921	-2.34208544613426	15.1724805520835	2.22287071973836e-09	0.000476821329478917	8.1608497089486
cg24858233	chr3			OpenSea	1.27156659166358	-2.55012833576701	12.8192965605672	1.84166285689412e-08	0.00263366382962525	7.08975387697209
cg11601932	chr3			OpenSea	0.645255653361813	-2.62990743584517	11.9712123885318	3.52387973313372e-08	0.00377948434957658	6.06003105010106
cg27202913	chr16	CDH15	Body	Island	-1.05493144983183	-2.66802959547123	-11.6544673532148	5.44733928614336e-08	0.00467396963301101	6.62699864421164
cg20917491	chr3			OpenSea	1.63071775574358	-1.85266783573592	10.7412054693435	1.36217682974563e-07	0.00973988217394155	6.27757655130499
cg04024865	chr2			Island	-0.433560295033855	3.20937109553607	-10.4171185388786	1.70954040130608e-07	0.0104773823675133	5.44471588592458
cg01797371	chr3			OpenSea	1.25505431619309	-1.78617701668147	10.3795032861553	1.99369687080925e-07	0.010691548366667	5.97919014383519
cg23104954	chr13			Island	1.02368385878325	-1.53029836059734	10.2130980240018	2.38420882347704e-07	0.0113650996021687	5.82752702888212
cg00555438	chr3			OpenSea	1.18416161936179	-2.37080012046525	9.80397113645727	3.73900128649455e-07	0.0127295049950452	5.64061539448578
cg03996861	chr8			OpenSea	-0.738140648294031	0.319073590414074	-9.69028724093008	3.82631055240646e-07	0.0127295049950452	5.28226918307511
cg20435485	chr22	FAM116B	Body	OpenSea	-1.1799640097344	-2.85897711036097	-9.71133779197952	4.14856427266488e-07	0.0127295049950452	5.09533686532048
cg25260114	chr11	RDX	5'UTR	N_Shore	0.487650181420831	-2.83130556275577	9.61919872793949	4.15056748468105e-07	0.0127295049950452	4.95966635581417
cg27176264	chr17			N_Shore	-1.13318249362086	2.57531354523343	-9.68387731960206	4.27902796933567e-07	0.0127295049950452	5.37671779964027
cg21775007	chr8	TDH	Body	Island	-1.61362492916025	-2.67078310185053	-9.61153469296326	4.64424495243896e-07	0.0127295049950452	5.12339094492461
cg08423857	chr16			OpenSea	0.806534197909941	0.79174074309592	9.50266925885875	4.74744600224521e-07	0.0127295049950452	5.19501487337274
cg15782153	chr7	C7orf20	Body	Island	1.14317627501514	-2.02536644772554	9.24884995999597	7.05435374363313e-07	0.0168134250942835	4.75949540059524
cg25282410	chr6	TCP1;TCP1;MRPL18	TSS1500;TSS1500;TSS200	Island	-0.442882128098049	-3.23882112284054	-9.06658419188195	7.94069911015855e-07	0.0170333554402278	5.00391796939621
cg10225865	chr8			OpenSea	-0.874342638557069	0.0207725092718766	-8.92460328071013	9.42668912402422e-07	0.0183826436720642	4.82553716083651
cg16040995	chr10	LOC619207	Body	Island	-0.592061086261123	2.21479000027451	-8.76053843673384	1.15229605791414e-06	0.0212061370066097	4.88450552752966
cg03498697	chr9	FRMD3	Body	N_Shore	0.53055468610652	-2.38193307679675	8.73695092330788	1.18631860069516e-06	0.0212061370066097	4.19183442588078
cg07678266	chr12	GLT1D1	Body	OpenSea	0.592498279525491	2.35826629487239	8.69154790248287	1.25486756570027e-06	0.0215342301532535	4.75531107637682
cg11444048	chr17	HRNBP3	5'UTR	Island	-0.562397451314467	2.72336098637884	-8.66675261547837	1.36131619409927e-06	0.0224624502190501	4.71676156008314
cg27350783	chr17	ACTG1	TSS200	Island	-0.406213590348794	-3.11794316598715	-8.57827003798618	1.44503664338998e-06	0.0224854894676009	4.40842292984362
cg26150142	chr1	OR2L13	5'UTR	S_Shelf	0.453043030430686	3.0094536257748	8.56593281915101	1.46753650252166e-06	0.0224854894676009	4.63181096207202
cg02776658	chr19	MAG;MAG	Body;Body	N_Shore	1.00226414248063	2.48404345090385	8.4932987053084	1.75717314424486e-06	0.0259948923898299	4.39967221568345
cg16127514	chr10			OpenSea	0.919702622071439	1.90596240468383	8.44660092571877	1.86277393447933e-06	0.0266385365575572	4.47589303376271
cg23627948	chr7			S_Shelf	1.73127953526252	-1.9205911758272	8.36761653256351	2.05713671783338e-06	0.027239232687509	3.91334489707225
cg23416593	chr5			OpenSea	-0.715220430949251	2.01715560947715	-8.29986377686481	2.09525721465453e-06	0.027239232687509	4.21909770853661
cg06716730	chr17	DUSP14	5'UTR	S_Shore	-1.11201842484036	1.26044212641472	-8.32105591217706	2.18177815137543e-06	0.0275298050539464	3.90107898089776
cg05731713	chr7	PTPRN2;PTPRN2;PTPRN2	Body;Body;Body	OpenSea	0.404756641734869	3.35881432891971	8.20275832149644	2.35095240937046e-06	0.0288168999129617	4.3810377071501
cg23457166	chr6	C6orf174	Body	Island	-0.429692396306816	2.95367812927095	-8.13997208914012	2.52749191213128e-06	0.0296482929420168	4.04291842102919
cg25247887	chr10			S_Shore	-0.437878697342148	2.41935357817839	-8.09889040556126	2.66639687539162e-06	0.0296482929420168	4.07146433192182
cg15922174	chr9	CRB2	Body	Island	-0.577114535314713	-2.42731112036166	-8.05105452781023	2.83847480353236e-06	0.0296482929420168	3.9285575504944
cg03217880	chr1	PGBD5	Body	N_Shore	-0.878414021221661	0.821603088868006	-8.08530636398539	2.86122739094649e-06	0.0296482929420168	4.12485263752672
cg07581883	chr3			N_Shore	-0.676240712278711	0.342118709978801	-8.02159494803642	2.95031369372137e-06	0.0296482929420168	4.18092176835637
cg14079463	chr6	C6orf174	Body	Island	-1.27538078400433	1.04885748069599	-8.05319691231175	3.07477632338207e-06	0.0296482929420168	3.90475282562931
cg03162686	chr16	ANKRD11	Body	Island	0.561982642025995	3.39101799759059	8.02532957265003	3.18799075596973e-06	0.0296482929420168	3.65855829586788
cg03199926	chr20	OSBPL2;OSBPL2	Body;Body	Island	-0.900725350872648	1.80519073447354	-8.00779387487857	3.26150716130488e-06	0.0296482929420168	3.8572133816917
cg09035930	chr12	SLC15A4	Body	S_Shore	-1.52241362252854	1.60488238053893	-8.00325681585231	3.28082156436644e-06	0.0296482929420168	3.5583177155039
cg07363270	chr2	LOC440925	Body	N_Shore	-0.496196239454642	-2.42952232074393	-7.9341466684031	3.31087965509548e-06	0.0296482929420168	3.71228702193231
cg11739480	chr12	DAZAP2;DAZAP2;DAZAP2;DAZAP2;DAZAP2;DAZAP2	TSS200;TSS200;TSS200;TSS200;TSS200;TSS200	N_Shore	0.3282625013247	-3.58275403578126	7.93270967816873	3.31718326492097e-06	0.0296482929420168	3.98607528748436
cg20543544	chr10	ZMIZ1	Body	Island	-0.705089855779047	-0.86062414048614	-7.90813516707288	3.42698780149672e-06	0.0300046070341084	4.00877274284656
cg04816302	chr1	ANKRD34A	5'UTR	Island	0.236487513334323	-4.09570657713108	7.88687180009197	3.52512642848253e-06	0.0302465717917801	3.954395084051
cg12725760	chr1			OpenSea	0.786970106808235	-1.26688316721975	7.80229721547983	3.94616175434885e-06	0.0331952674290239	3.00421781725491
cg18479299	chr3			S_Shore	-1.65345075563332	-2.047748425336	-7.80771476271647	4.24112361253773e-06	0.0345051096015206	3.85191298138359
cg11042515	chr17	SMARCE1	5'UTR	N_Shore	0.386237444574342	-3.33754928461678	7.74481476613072	4.26272990830274e-06	0.0345051096015206	3.7095350270828
cg14785464	chr21	HLCS	TSS200	Island	-0.733225239490616	-0.171004956070884	-7.70987447703043	4.46829383736446e-06	0.0352223339624098	3.86233666422735
cg05799276	chr6	NDUFAF4	TSS200	Island	0.259183000785992	-3.88096785328508	7.7020865693828	4.51553648116971e-06	0.0352223339624098	3.69622537173756
cg01843058	chr22	TFIP11;TFIP11	5'UTR;5'UTR	N_Shore	-0.296866583985805	-3.98909494316318	-7.66920734053633	4.72093323764139e-06	0.0361669009288122	3.82606446336964
cg19371706	chr2	KLHL29	5'UTR	OpenSea	0.558005009471957	2.15089611484617	7.56832584806909	5.41569626396553e-06	0.0400587847756708	3.32993781300043
cg09462578	chr12	APOLD1	TSS1500	Island	0.431827446310995	-2.59729818338964	7.48060679197912	6.10853445113265e-06	0.0438925729529055	3.44956742416599
cg10938446	chr2	IL1RN;IL1RN;IL1RN	5'UTR;Body;Body	OpenSea	0.383775556930864	3.41166580203523	7.50114053857028	6.13862106405463e-06	0.0438925729529055	3.67585897753376
cg19718686	chr12			S_Shelf	-0.426794855565444	-3.21951624377699	-7.48529798696286	6.32224771747582e-06	0.0444644718404126	3.49967675764789
cg06585108	chr10			N_Shore	-0.288493726554414	3.40880140213241	-7.43561958416465	6.49993894906472e-06	0.0449768517466782	3.37176358404425
ch.6.215100R	chr6	TXNDC5;TXNDC5	Body;Body	OpenSea	0.306620604437754	-3.60447346207019	7.38681541732704	6.95492687413806e-06	0.0473612856822455	3.59068610491121
cg16989719	chr2			N_Shelf	-0.621607221730862	1.14231597822589	-7.36343804125221	7.18476645582318e-06	0.0475941321134062	3.56568884243316
cg22608128	chr1	FAM183A	TSS200	Island	0.357375718193279	-2.40647109747484	7.36082082932944	7.21099681448951e-06	0.0475941321134062	3.3206172933004
cg07451926	chr11	ROBO3	Body	Island	-0.402405090191367	-3.83258626745719	-7.39639990839401	7.38637316237882e-06	0.0480129923618907	3.40300120283095
cg26819718	chr10	C10orf11	Body	Island	-0.390353061409788	2.37791469478401	-7.29667862575189	7.88675695506979e-06	0.0505004350495867	3.42174574095821
cg18811986	chr8	RPL7;RDH10	TSS1500;TSS1500	Island	0.231090899283073	-3.94732589819762	7.26309118036099	8.26720814680336e-06	0.0521580593513632	3.42886061083754
cg06167719	chr21	HLCS	TSS200	Island	-0.546400330198799	0.108859612309955	-7.21171947440476	8.88734594678663e-06	0.0552579106378945	3.38771058454428
cg09715499	chr7	C7orf52	Body	S_Shore	0.497273720615697	-1.81081504493046	7.19788344338258	9.06269547483944e-06	0.0555431890920395	3.37012370108988
cg08581518	chr2	CCDC104	Body	S_Shore	0.225322757458609	-3.80158125832299	7.14352922405419	9.78799003086376e-06	0.0566828891602979	3.17683015426929
cg06418219	chr1	SHC1;SHC1;CKS1B;CKS1B	TSS1500;TSS1500;Body;Body	S_Shore	0.644307753960244	-3.26401323192663	7.18823710832467	9.85821928665595e-06	0.0566828891602979	3.2973582393267
cg01223204	chr22	ZNF280B	TSS200	S_Shore	0.400105487113943	2.69353804714484	7.13137593474682	9.95845472738316e-06	0.0566828891602979	3.04625551880638
cg14893932	chr15	DIS3L;DIS3L	TSS1500;TSS1500	N_Shore	0.279892119465537	3.27605818892794	7.12726282397413	1.00168586408006e-05	0.0566828891602979	3.17722702364442
cg09616580	chr2			N_Shelf	-0.334405661495983	3.31203472815724	-7.11654283091036	1.01707945560046e-05	0.0566828891602979	2.51560747538145
cg10102762	chr8	MOS	1stExon	Island	-0.333053084885526	-2.76165996998999	-7.10896176096906	1.02811733971391e-05	0.0566828891602979	3.21183956313095
cg08809070	chr10	SVIL;SVIL	Body;Body	OpenSea	0.394726666326476	3.64518904720084	7.15597200561611	1.03143405456224e-05	0.0566828891602979	3.2580095352218
cg12460873	chr7			OpenSea	0.587038664399507	2.86611875409521	7.13511733771468	1.06210689511532e-05	0.0566828891602979	3.15873141432711
cg09608858	chr6	GNL1	3'UTR	OpenSea	-0.331811249480797	-3.46204246696017	-7.06887117334333	1.09250788913478e-05	0.0566828891602979	3.1925602647162
cg09235562	chr19			Island	-0.570545677452695	-0.0216306161170581	-7.06103557366372	1.10091057458246e-05	0.0566828891602979	2.99249953637602
cg15729578	chr3			OpenSea	-0.661525559357227	1.20401504574927	-7.05591013266793	1.10901358144177e-05	0.0566828891602979	3.15560641304979
cg14502818	chr4			OpenSea	-0.396411783017203	3.23940407495967	-7.08761949675173	1.1098385342821e-05	0.0566828891602979	3.20804435582835
cg26912984	chr6	SLC16A10	TSS200	Island	0.358278346123888	-3.17540696342967	7.03883475947429	1.13646916025847e-05	0.057360138861074	3.07481525396503
cg18303437	chr3			OpenSea	-0.609226238860476	1.85267626487176	-7.02438283336022	1.16027091419865e-05	0.0578805193004672	2.8567002267969
cg07433663	chr15	MEIS2;MEIS2;MEIS2;MEIS2;MEIS2;MEIS2;MEIS2	1stExon;Body;Body;5'UTR;Body;Body;Body	Island	-0.33392604841967	-2.83891255991777	-7.01593763383826	1.17442455554751e-05	0.0579131696866276	3.0933005554493
cg09061824	chr6	FLOT1	TSS200	Island	-0.236106348953782	-3.63632369420507	-6.98792682126423	1.22269724446134e-05	0.0581559853737929	3.03116418278664
cg12762683	chr17	ATPAF2;C17orf39	TSS1500;Body	Island	0.284583884057508	-3.67573402876754	6.98597836391038	1.22613264869942e-05	0.0581559853737929	3.1347496041906
cg07644125	chr16	FBXL16	TSS1500	S_Shore	0.560816867144113	0.19833783658696	6.985057776398	1.22775933957537e-05	0.0581559853737929	3.12908815372858
cg11862551	chr6			N_Shore	-0.522391546831325	-2.06202652816291	-6.98045478584057	1.23592735013397e-05	0.0581559853737929	2.69768856129464
cg13568343	chr9	RALGPS1	TSS1500	N_Shore	0.423472876650291	-1.86026378147599	6.97419545386612	1.2471272859135e-05	0.0581559853737929	2.96568026848818
cg06674527	chr15	LOC390594	1stExon	Island	-0.516042267991658	3.04590978952817	-7.00402671181801	1.27475076065493e-05	0.0588049379388831	2.72847928744224
cg18846074	chr14	ADCY4	Body	N_Shore	-0.572586723227077	2.14442378841267	-6.94010516517211	1.31004821687429e-05	0.0597903218844795	2.61216996565409
cg15436354	chr19	CCL25	TSS200	S_Shelf	1.16464661775958	-1.19260715489964	6.9653697798644	1.35099720789785e-05	0.060459789681706	3.03230492990328
cg09507771	chr1	NBPF1	5'UTR	Island	-0.30188056929996	-3.69283975818773	-6.91845511866295	1.35290219187341e-05	0.060459789681706	3.02920611864934
cg04580344	chr6	C6orf174	Body	Island	-1.22970525603014	1.2811461474599	-6.92190493183375	1.43769754325822e-05	0.0635868426622041	2.82166241005228
cg22325823	chr17	RAB37	TSS200	N_Shore	-0.720651187081567	-0.606983775619693	-6.88624345986178	1.46814818695083e-05	0.0642710332935226	2.89572960907033
cg26827247	chr11	CCDC67	TSS1500	N_Shore	0.618815209972598	-1.00119171918299	6.84763540117969	1.49831043812704e-05	0.0649289044750136	2.92014488016311
cg14195958	chr3	TTLL3;TTLL3	5'UTR;1stExon	Island	0.3482541183763	-3.49559860371182	6.84345587088727	1.5392569701724e-05	0.0657566118256834	2.84408129759684
cg14359061	chr22	FBXO7;FBXO7;FBXO7	1stExon;5'UTR;Body	Island	-0.364241375203662	-3.28859620437338	-6.82480197928808	1.54908808511453e-05	0.0657566118256834	2.71096375554372
cg09735690	chr8			S_Shelf	0.335968289201752	3.07060267495367	6.81584619579223	1.56950022816748e-05	0.0657566118256834	2.7502869048079
cg14471615	chr11	TSKU	TSS200	N_Shore	0.278966585997343	-3.6528255548844	6.8118413742011	1.57872027906907e-05	0.0657566118256834	2.93208628307236
cg26129220	chr3	DNAH12;DNAH12	TSS1500;TSS1500	OpenSea	0.435023043772037	1.99701078419657	6.76326376290748	1.69525113725246e-05	0.0691746214193755	2.91165457422284
cg18528073	chr14			OpenSea	-0.407559361005172	2.39210524371195	-6.74893053152183	1.73135333637289e-05	0.0691746214193755	2.74441584091542
cg10279487	chr17	SOCS3	5'UTR	Island	-0.376016799089799	-3.44361438487581	-6.79128058143495	1.7357691165711e-05	0.0691746214193755	2.8660483168323
cg06533200	chr11	KCNQ1	TSS200	N_Shore	-0.206983659875585	-4.2767704650756	-6.74687462585165	1.73659824038745e-05	0.0691746214193755	2.7978390569784
cg10790470	chr3			OpenSea	-0.22848573351007	-3.38538202442533	-6.7410135959226	1.75164330560404e-05	0.0691746214193755	2.82489832514168
cg15862358	chr12	WIF1	TSS1500	S_Shore	-0.550556914973866	2.36743355841379	-6.75345905202232	1.76706015794597e-05	0.0691746214193755	2.62115697805801
cg10543035	chr1	NPHS2	TSS1500	S_Shore	0.506803475359694	-0.480097121759115	6.72719088496855	1.78767616132066e-05	0.0691746214193755	2.61941085829658
cg00897404	chr16	ZFP1	TSS200	Island	-0.635644386904628	-1.22077511978715	-6.73394568190409	1.80655816974747e-05	0.0691746214193755	2.74551234990886
cg19992633	chr14	TCL1A;TCL1A	TSS200;TSS200	Island	0.59161143738788	-2.31920231544024	6.76156725534837	1.81234200800084e-05	0.0691746214193755	2.85713888092524
cg21814178	chr12			OpenSea	-0.281130690625499	-3.37684464316018	-6.71215509216846	1.82776599081614e-05	0.0691746214193755	2.73229593128243
cg11014582	chr13	LMO7;LMO7	TSS1500;Body	OpenSea	0.304947644161225	3.23240028869944	6.70831877202276	1.83814673689176e-05	0.0691746214193755	2.61694268195654
cg04033182	chr8			N_Shore	-0.312174767065782	3.04261689026134	-6.6780222030853	1.92235724961845e-05	0.0710963942317079	2.62619270967732
cg20390711	chr6	C6orf174	Body	Island	-0.980895136644655	2.25980521862603	-6.70765181908155	1.96059651625253e-05	0.0717138703625802	2.59457721827202
cg17720150	chr15	SNORD116-25	TSS1500	OpenSea	-0.284428293292482	2.61379450881912	-6.6606489163849	1.97248497782927e-05	0.0717138703625802	2.74534818829556
cg06512849	chr5	MCC;MCC	TSS1500;Body	S_Shore	0.501964357262866	-1.55649614956982	6.65256564408834	1.99627881079501e-05	0.0719690384650765	2.51872146610354
cg10583144	chr13	FAM124A	TSS1500	N_Shore	-0.49942450637593	1.85994109619792	-6.64100247321985	2.03084664514205e-05	0.0726051368849144	2.7411151548035
cg13000496	chr7	ZPBP;ZPBP	Body;Body	Island	-0.847709654969762	-2.40091710927411	-6.66670481971333	2.08177689895858e-05	0.0731258168855622	2.70897901589567
cg04138112	chr1	DUSP27	Body	Island	-0.2970540443276	-2.93492577478001	-6.62304669731309	2.08578907684139e-05	0.0731258168855622	2.54490192027449
cg04865290	chr3	TMEM110	Body	N_Shelf	0.83237623929932	1.34577774855337	6.66049478248798	2.09654591153765e-05	0.0731258168855622	2.37530320223155
cg24156854	chr19	SNAPC2	TSS1500	Island	0.70610428390327	0.362630099958987	6.61993531235489	2.17655505369196e-05	0.0750256470063631	2.67001279862168
cg09411366	chr19	PEPD;PEPD;PEPD	Body;Body;Body	N_Shore	-0.4287666411345	-1.94183066164666	-6.59151305272912	2.18612820193539e-05	0.0750256470063631	2.48974751965183
cg01077764	chr3	LOC285375	TSS200	OpenSea	-0.261909956317434	-3.4236809385619	-6.58621625645804	2.20347856312422e-05	0.0750256470063631	2.64813847120878
cg01466288	chr1			Island	-0.437871188943105	-3.26954233341802	-6.62243450329108	2.22178962986874e-05	0.0750534532494887	2.68566672491585
cg03961510	chr10			OpenSea	-0.689752973107929	2.59456667890732	-6.61366378282764	2.25069646320397e-05	0.0754359603488272	2.53126013029213
cg08792388	chr6			OpenSea	-0.441957013108398	2.43897570204741	-6.5595395009702	2.2931087815967e-05	0.0762616876610796	2.56899079050147
cg11687746	chr2	KRCC1	5'UTR	N_Shore	0.224662427882254	-3.92193396954588	6.52871998185916	2.40149278388341e-05	0.0788648703710863	2.59331396643978
cg24839868	chr1	NCSTN	Body	OpenSea	0.279210801820915	3.31565991048796	6.52687545284422	2.40814938874076e-05	0.0788648703710863	2.4682096121909
cg05008247	chr10	RPP30;RPP30	Body;Body	OpenSea	0.315329863245108	2.91291052647561	6.51087113808638	2.46673397244104e-05	0.0794455870319928	2.42187997419882
cg18873097	chr4	LOC285550	TSS200	Island	-0.231950612091107	-3.88984708587341	-6.50178019647392	2.50068281816387e-05	0.0794455870319928	2.39883340810213
cg11052068	chr6	WASF1;CDC40;WASF1;WASF1;WASF1	TSS1500;Body;TSS1500;TSS1500;TSS1500	S_Shore	0.209474461345075	-3.83667720072498	6.49914042276478	2.5106331816978e-05	0.0794455870319928	2.48915176689818
cg15286905	chr10	ACBD5;ACBD5;ACBD5	TSS1500;5'UTR;Body	N_Shore	0.254703444898023	-3.54873945262741	6.49445277864566	2.52840633536345e-05	0.0794455870319928	2.47414764106212
cg09462240	chr4			S_Shore	0.454733493673474	0.96979487349085	6.49416475839274	2.52950269980472e-05	0.0794455870319928	2.42736093998867
cg19923532	chr1	BMP8A	Body	S_Shore	0.259756783419621	3.31223595060573	6.48737131450758	2.55550891355877e-05	0.0794455870319928	2.45337246018339
cg02722511	chr6	RSPH4A;RSPH4A	TSS1500;TSS1500	OpenSea	0.234879639875449	-3.96361986349809	6.44591360474853	2.72047978606591e-05	0.0827747457403744	2.4373809235444
cg16138453	chr22	TBC1D22A	Body	S_Shore	0.32283620905299	3.68825651620101	6.44669120560183	2.76460164059875e-05	0.0835248456506923	2.39155739121447
cg06090275	chr1	ENSA;ENSA;ENSA;ENSA;ENSA;ENSA;ENSA;ENSA	Body;TSS200;Body;TSS200;Body;TSS200;Body;Body	Island	-0.264828445283304	-3.61136129790568	-6.42529464138499	2.80669499160852e-05	0.0837755547288544	2.4782265412166
cg11505565	chr17	TUBD1;RPS6KB1	5'UTR;TSS1500	N_Shore	0.320380237383874	3.39425699966042	6.42405850725869	2.81195482687163e-05	0.0837755547288544	2.38475223967315
cg22757391	chr4	LOC100130872-SPON2;SPON2;SPON2	Body;5'UTR;5'UTR	Island	0.543630510002856	-2.97880855310576	6.45087169879224	2.86635888307019e-05	0.0843833874066084	2.45449217959245
cg21269897	chr6	HIST1H2BK;HIST1H4I	3'UTR;TSS200	N_Shore	0.241501317924947	-3.40556141653037	6.41018814295552	2.87169522704733e-05	0.0843833874066084	2.40949671505361
cg00982919	chr9	LHX2	Body	Island	0.289543274731688	-2.855220104116	6.39744658335045	2.92775912338769e-05	0.0854032926170303	2.44514020944568
cg08200446	chr19			S_Shelf	0.267261294970428	2.92664342344851	6.39330795263928	2.94621791067902e-05	0.0854032926170303	2.3818928502677
cg26572354	chr1	KCNH1;KCNH1	Body;Body	N_Shore	-0.252196398456222	3.50160556143872	-6.37920773681541	3.01003737247893e-05	0.0866676626387032	2.26050627614198
cg00935967	chr1	LOC100133612	Body	N_Shore	-0.470677740299057	2.14971627105179	-6.37151985198559	3.06969664534031e-05	0.0870788968901739	2.43053204731584
cg13826636	chr17	ACTG1;ACTG1	5'UTR;1stExon	Island	-0.433707909998021	-3.2773825517132	-6.40381471187568	3.07592121456039e-05	0.0870788968901739	2.39519612051457
cg23770887	chr6	NUS1	TSS1500	N_Shore	0.668371451685204	2.45775170955768	6.40096203262726	3.08913674705684e-05	0.0870788968901739	2.37902596674531
cg02453591	chr2	FARSB	TSS1500	S_Shore	0.328416744893042	-3.28894016277034	6.36806521658348	3.10550966266756e-05	0.0870788968901739	2.36440738274663
cg17364872	chr12			OpenSea	-0.231015709250137	3.51725889512961	-6.33804647404758	3.20485398728537e-05	0.0892809888637174	2.2046585990332
cg23132469	chr1	TAS1R2	Body	Island	-0.455482264492743	2.912498160016	-6.36383001811802	3.26675669911261e-05	0.0904183457105223	2.33177745390617
cg08274176	chr4			N_Shore	1.34238844439578	1.95848712016865	6.35794517014571	3.29588628088056e-05	0.0906398305708778	2.37740040723284
cg16874494	chr7	FAM20C	Body	S_Shelf	0.215638760380421	3.78637862597675	6.30711962369529	3.35999521061846e-05	0.091233226916979	2.22083498053769
cg18346707	chr2	ITM2C;ITM2C;ITM2C	Body;Body;Body	S_Shore	-0.567933732994077	-0.951289577784195	-6.30208227082476	3.41109268668283e-05	0.0920381457789025	2.325711089451
cg26522946	chr10	SRGN	TSS1500	OpenSea	0.266879387860547	-3.68298617815904	6.26752029456487	3.57033736302348e-05	0.0948907369013092	2.28175056230678
cg20512873	chr14	KLHDC1	Body	S_Shelf	0.281066905719515	3.18120395738172	6.25672604341984	3.63005944005887e-05	0.0948907369013092	2.19106736652717
cg04878697	chr12	PPFIBP1;PPFIBP1	5'UTR;5'UTR	OpenSea	-0.276507611981791	-3.90474814658521	-6.26903797097932	3.66348148359567e-05	0.0948907369013092	2.25532895637816
cg03661076	chr16	FBXO31;FBXO31	Body;Body	OpenSea	0.322992966551123	3.45652150652401	6.26188695421699	3.68890649185654e-05	0.0948907369013092	2.24415791324011
cg06494592	chr3			Island	-1.49041292557617	-2.08776885789011	-6.27544416107522	3.73455127794777e-05	0.0948907369013092	2.22837729719861
cg16225663	chr6	TNXB	Body	OpenSea	-0.46480243865797	1.65356031095845	-6.23523283954892	3.75214662620236e-05	0.0948907369013092	2.15406604444868
cg14398929	chr7			OpenSea	-0.513793617123008	2.38533294533239	-6.26920204959033	3.77016811158469e-05	0.0948907369013092	2.18614443424542
cg04884122	chr14	PSMB5;PSMB5;PSMB5	5'UTR;1stExon;1stExon	OpenSea	0.21756453557538	-3.94699132656011	6.23143785214542	3.77415070581494e-05	0.0948907369013092	2.21715147120722
cg09943550	chr12	CHFR;CHFR;CHFR;CHFR;CHFR	Body;Body;Body;Body;Body	S_Shelf	0.212529835090055	3.90500655165202	6.22864978876887	3.7904034117646e-05	0.0948907369013092	2.109273080596
cg18159636	chr4	LOC100130872-SPON2;SPON2;SPON2	Body;5'UTR;5'UTR	Island	0.249608788476833	-2.89686475418925	6.22626688927585	3.80435294583048e-05	0.0948907369013092	2.21281161944977
cg02027561	chr6	NCOA7;NCOA7	TSS1500;TSS1500	N_Shore	-0.621397384761394	1.39403370414083	-6.2359399734532	3.85691747341877e-05	0.0956457568174149	2.18855013929144
cg21422770	chr21	HLCS	TSS200	Island	-0.355333103853316	-2.87003694379141	-6.20692707853797	3.91959770488615e-05	0.0963953485654063	2.12246727236681
cg21038291	chr17			OpenSea	0.569960456999695	-0.292073280841575	6.20486808166044	3.93208286884486e-05	0.0963953485654063	1.99135367874987
cg01620672	chr15	SNORD116-12	TSS200	OpenSea	-0.390416330138408	2.62759563884938	-6.20042962587685	3.95913968337728e-05	0.0965071790979784	2.13381230291701
cg26155676	chr13	ARHGEF7;ARHGEF7;ARHGEF7;ARHGEF7;ARHGEF7	Body;Body;Body;Body;Body	N_Shelf	0.237855364072753	3.28666416950826	6.18819762204793	4.03473011206182e-05	0.0974280991013643	2.11937774077243
cg17889682	chr7	DYNC1I1;DYNC1I1;DYNC1I1	5'UTR;5'UTR;5'UTR	S_Shore	-0.832355504113693	1.55280328329744	-6.2162394902272	4.08724427438501e-05	0.0974280991013643	2.10917061387251
cg00164997	chr6			OpenSea	0.320633340776546	-3.30280362053777	6.17828187367488	4.09712666582877e-05	0.0974280991013643	2.01843701049839
cg26307797	chr11			OpenSea	-0.31358388234011	2.82572589580437	-6.17250330725992	4.13395923691389e-05	0.0974280991013643	2.17904273711741
cg01053196	chr5	PHF15	Body	OpenSea	0.213406194006599	3.76553114470747	6.1717099302065	4.13904349541229e-05	0.0974280991013643	2.09222985353538
cg01382938	chr10	ITIH5;ITIH5	TSS1500;TSS1500	OpenSea	0.281502473290905	-3.04438768798856	6.16908873219794	4.1558881844298e-05	0.0974280991013643	2.07048746352499
cg06038655	chr7	KLF14	TSS1500	S_Shore	0.625217452251219	-1.66327811148976	6.18840806745734	4.26507491590431e-05	0.0986007001842012	2.13939657877774
cg15624314	chr1	H3F3A;LOC440926	5'UTR;Body	Island	0.257551508777632	-3.32289631309501	6.15110665549507	4.27341939199191e-05	0.0986007001842012	1.80186088353103
cg13150801	chr6	LOC285780;LY86	Body;Body	OpenSea	-1.15420335353462	0.916021849397894	-6.17832188743393	4.33152797986257e-05	0.0986007001842012	2.15557859016279
cg27367871	chr2	CXCR7	TSS1500	S_Shore	-0.588476591055407	-2.40365280053776	-6.17326610247877	4.36524975396138e-05	0.0986007001842012	1.9368367266639
cg21527078	chr3	VGLL4;VGLL4;VGLL4;VGLL4;VGLL4	Body;Body;1stExon;Body;5'UTR	Island	0.240779854194827	3.32990030142089	6.13319584429766	4.39398402765628e-05	0.0986007001842012	2.05190018465596
cg21547364	chr9			Island	-0.671801383238043	1.49589392514909	-6.1687545465793	4.39557623351623e-05	0.0986007001842012	2.11434590257741
cg06139918	chr3			OpenSea	0.543534507994916	1.74876124991277	6.12875845866383	4.42440620958328e-05	0.0986007001842012	1.7481703765831
cg13041080	chr6	IL17F	Body	OpenSea	0.350624670736676	3.44417619727682	6.15590393483718	4.43382679672678e-05	0.0986007001842012	2.04224567186378
cg02451508	chr20	RRBP1;RRBP1	Body;Body	Island	-0.382966644620079	1.84529377999878	-6.12634084185072	4.441074739764e-05	0.0986007001842012	2.09516476656129
cg02673850	chr1			OpenSea	-0.291289404226164	3.06599809804065	-6.12379189512365	4.4587206561406e-05	0.0986007001842012	1.91390942669734
cg10998227	chr12			N_Shore	-0.352606521915051	2.06761391511877	-6.09499100569425	4.66333463352626e-05	0.101538786278415	2.04090160132491
cg02124498	chr3	HHLA2	TSS1500	OpenSea	0.398666736189035	2.56779380090585	6.09234119702644	4.68265234208843e-05	0.101538786278415	1.94017259206062
cg13789015	chr9	NCRNA00094	TSS1500	N_Shore	0.946316572524105	-0.804211384046456	6.12289300279329	4.71682126584185e-05	0.101538786278415	1.97327650070548
cg00804210	chr9			Island	-0.264647521027364	3.35907141561136	-6.0829976216982	4.75144685069585e-05	0.101538786278415	1.95774562431635
cg15991698	chr5			OpenSea	0.523727156912881	0.185785741137529	6.0829741258543	4.7516211852624e-05	0.101538786278415	1.95239701149376
cg15525463	chr17	ZNF624	TSS200	S_Shore	-0.208090505810806	-3.44649144375701	-6.07700025758709	4.79616624249956e-05	0.101538786278415	2.01213632173594
cg14923370	chr10			Island	-0.696822376014773	2.05022874970039	-6.11145497861765	4.80075133300625e-05	0.101538786278415	2.0344630098574
cg19591417	chr10			OpenSea	0.271592007213272	3.26086926233561	6.07587684861338	4.80459230107137e-05	0.101538786278415	1.75559532604578
cg27126872	chr8	KBTBD11	5'UTR	N_Shore	-0.619059534709446	-0.945570662281673	-6.09312804568473	4.86245869313447e-05	0.102212268486148	2.00056462604511
cg19767249	chr11	DCPS	TSS200	Island	0.274847381937886	-3.26130030792212	6.06537654447941	4.88410985181378e-05	0.102212268486148	1.88093455661039
cg18261050	chr1			Island	0.312435201565177	-3.3191251516997	6.06222462888746	4.90824941672865e-05	0.102218821129535	1.90032707535824
cg08259506	chr10			S_Shore	-0.389958708835814	3.25465939767454	-6.08900673057722	4.94325415383823e-05	0.102450494567862	1.88344526664431
cg24728898	chr7			N_Shelf	-0.56147660475896	2.32661611373524	-6.08526788172022	4.99891487693045e-05	0.102964078921461	1.82559816863204
cg09491944	chr2			OpenSea	0.259475366589256	2.94485468582451	6.0390785996202	5.08942643832155e-05	0.103304581837347	1.99105656659172
cg09135320	chr1	OR6N1	TSS1500	OpenSea	-0.287331671256116	3.39674422052343	-6.03492338095391	5.122693083962e-05	0.103304581837347	1.913450187298
cg04268643	chr17	TNRC6C;TNRC6C	5'UTR;5'UTR	Island	-0.472081917550823	0.493959655908076	-6.03430856223905	5.12763479553955e-05	0.103304581837347	1.95401405951225
cg26493188	chr16	FLYWCH1;FLYWCH1	5'UTR;5'UTR	OpenSea	-0.42686475570808	2.57893562220166	-6.03300990097576	5.37852043397973e-05	0.106938929291848	1.96290209314978
cg02277819	chr18	PSMG2;CEP76	TSS200;TSS1500	Island	0.273027588804593	-3.19444109709891	5.99836816605244	5.42544723546205e-05	0.106938929291848	1.67558254306635
ch.12.17725596F	chr12			OpenSea	0.210654259221567	-3.60823534223436	5.99709666889885	5.43631215868982e-05	0.106938929291848	1.8287804470421
cg16030538	chr7	YKT6;YKT6	5'UTR;1stExon	Island	0.2461913514478	-3.18122000288353	5.9954804698902	5.45015573563433e-05	0.106938929291848	1.84521629506722
cg06981386	chr6	RWDD1;RWDD1;RWDD1	TSS1500;TSS1500;TSS1500	Island	-0.212376572637123	-3.69722905704271	-5.99368416728268	5.46558569331008e-05	0.106938929291848	1.86915991276134
cg11236550	chr1	DUSP27	Body	Island	-0.436058003760358	-2.03805293240537	-5.99168277687923	5.48283167976349e-05	0.106938929291848	1.9298709073601
cg05812437	chr10			OpenSea	-0.261919740796059	3.33449570312096	-5.991562643618	5.48386869524225e-05	0.106938929291848	1.57855658841503
cg04420723	chr6	ZNF184	Body	N_Shore	0.340493702862362	-1.73252649434399	5.98793095782802	5.51531616051402e-05	0.10706551345189	1.88197167458962
cg15803483	chr20	ARFGAP1;ARFGAP1	5'UTR;5'UTR	Island	-0.252874424542442	-3.79788082346299	-5.98235541577574	5.56396705824685e-05	0.107237970017305	1.8394502419139
cg13248789	chr6			OpenSea	0.671651364679932	2.43029653766614	6.01140027720079	5.60595127511413e-05	0.107237970017305	1.59956864788637
cg00233028	chr11			OpenSea	-0.400219960001496	0.260875958230236	-5.96971902920789	5.67591466864711e-05	0.107237970017305	1.85469378508059
cg21853948	chr4	DNAJB14	Body	N_Shore	0.227309365114349	-3.50410605767508	5.96738398654623	5.69686025979596e-05	0.107237970017305	1.85358895158882
cg01056242	chr12	GPR133	Body	N_Shore	0.979775656144061	2.48464149385348	6.00081042908134	5.69917465722459e-05	0.107237970017305	1.52830596744425
cg19022814	chr1			OpenSea	0.68886288673059	-2.39158420275159	5.99426129917104	5.7576463752015e-05	0.107628402617145	1.76618844445333
cg14691921	chr3	SYN2;SYN2	Body;Body	OpenSea	0.459296730418917	2.60562622930635	5.99120020100682	5.77009901820063e-05	0.107628402617145	1.80857258085621
cg23667407	chr2	RNF181	Body	Island	-0.236656811694252	-3.67770910458655	-5.95295803435869	5.82808569037226e-05	0.107644461883231	1.84499373925166
cg26677194	chr12	PIWIL1	TSS200	Island	-0.807419128238577	2.12065153460073	-5.98588722730713	5.83333697545549e-05	0.107644461883231	1.77206173985189
cg17983814	chr7	INTS1	Body	Island	-0.377221856507584	3.23186511452311	-5.97393340122758	5.94321159644799e-05	0.108670556263503	1.8240096568531
cg01630444	chr19			N_Shelf	0.330935836319127	3.69345085850516	5.96445624603632	6.03187590306094e-05	0.108670556263503	1.82076625528602
cg10208301	chr11	DNHD1	Body	Island	1.2516063826654	2.13106337609706	5.96419897391435	6.03430223923372e-05	0.108670556263503	1.83887153284283
cg24461052	chr2			OpenSea	-0.40749488722099	-2.6263997148982	-5.94129468153571	6.04109828715392e-05	0.108670556263503	1.75835548297895
cg23676956	chr2			Island	0.284496875648477	3.45055715025765	5.92883333654016	6.0547173192032e-05	0.108670556263503	1.57446814809136
cg01311360	chr5	PCDHGA4;PCDHGA6;PCDHGA9;PCDHGA1;PCDHGA8;PCDHGA5;PCDHGB1;PCDHGB4;PCDHGA3;PCDHGA10;PCDHGA2;PCDHGB6;PCDHGA7;PCDHGB2;PCDHGA10;PCDHGB5;PCDHGB3	Body;Body;Body;Body;Body;Body;Body;Body;Body;TSS200;Body;Body;Body;Body;TSS200;Body;Body	N_Shore	-0.758705334986167	-2.11852754514709	-5.95945024647627	6.07927328787423e-05	0.108670556263503	1.43506155236071
cg14968361	chr3	MOBP;MOBP	5'UTR;Body	N_Shore	-0.681103053825528	-1.52338260679246	-5.9540114026947	6.13121539718049e-05	0.109144283917261	1.77899556220853
cg23258065	chr20	TBC1D20	Body	Island	0.221025704570012	-3.45189113880873	5.91745412676435	6.16482755342216e-05	0.109289145785283	1.81081501213451
cg14184954	chr12			OpenSea	0.261489873492097	3.19790879928412	5.90757655533069	6.26212129172327e-05	0.110091434187821	1.79777406243065
cg17104258	chr1	DUSP27	Body	Island	-0.544552797212438	-2.27757560348236	-5.94034796294094	6.26378444584556e-05	0.110091434187821	1.78558267374079
cg00899160	chr10	GSTO2	5'UTR	N_Shore	-0.474305490745297	-2.66132862973867	-5.93202065482697	6.34606280651299e-05	0.110446874740012	1.77330662842881
cg12505938	chr16	GAN	TSS200	Island	0.368048234083114	-1.69478281387808	5.89452071603673	6.39321462331618e-05	0.110446874740012	1.78111477739207
cg12953628	chr19	CD320;CD320	Body;Body	Island	0.300031776119785	-3.55015121928485	5.92000584810656	6.42133755019763e-05	0.110446874740012	1.82374051893946
cg21893358	chr11			Island	-0.521287330614024	-1.10378135551713	-5.89662927731043	6.42886818453925e-05	0.110446874740012	1.82164402316587
cg20496693	chr7	C7orf50;C7orf50;C7orf50	5'UTR;5'UTR;5'UTR	N_Shore	0.335866511695855	-3.40170797621371	5.92037511757782	6.43608802626558e-05	0.110446874740012	1.74765780654408
cg24855956	chr8	SLC45A4	Body	N_Shelf	-0.320985606968152	2.3898019827168	-5.88453853166938	6.49539808653282e-05	0.11102058624286	1.72013001494973
cg05269784	chr1	EPHA8	Body	Island	-0.492597772320692	0.546273976802601	-5.87643143785121	6.57965511154716e-05	0.111434751895783	1.68441463616338
cg22087659	chr7	TRIM4;TRIM4	1stExon;1stExon	Island	-0.292834677242903	-3.27263963145559	-5.87630858894264	6.58094071625582e-05	0.111434751895783	1.70475326703285
ch.11.80815632F	chr11			OpenSea	0.276379613253928	-3.41279387278607	5.87472341693363	6.59755322239573e-05	0.111434751895783	1.76289896289324
cg14720024	chr5			S_Shore	0.344829239902379	2.81395453647238	5.86796261964779	6.6689044115355e-05	0.112198170871	1.66637560624643
cg22134823	chr13	NALCN	Body	OpenSea	0.23259955137972	3.40356000900817	5.85951259518529	6.75922980034086e-05	0.113273602092322	1.7703945234958
cg15185986	chr13	FARP1	Body	OpenSea	-0.689163455769443	1.2280756791125	-5.88088445456948	6.87701259345553e-05	0.114320410166863	1.72480434477043
cg27027427	chr10	IFIT3;IFIT3	Body;TSS1500	OpenSea	0.681288217083364	-1.58894350664873	5.87156728228165	6.97870704113145e-05	0.114998007222251	1.56424251127368
cg15921240	chr4	ZNF141	TSS200	Island	0.222083406381172	-3.60249552307837	5.83790215516259	6.99615394486133e-05	0.114998007222251	1.66545266231035
cg16992599	chr15			N_Shore	-0.490033900020416	2.56202439055527	-5.86212449887563	7.08339469697484e-05	0.115987614218625	1.61211792676118
cg09000199	chr3	CDCP1;CDCP1	Body;Body	OpenSea	0.271075772707984	3.1494531927937	5.82148548736199	7.18198558515318e-05	0.117154842731137	1.65581387937583
cg07162124	chr5			OpenSea	0.333228468745084	-2.70045964002975	5.81276075143253	7.28285922825343e-05	0.118350324581436	1.54248441512738
cg21377881	chr22	CACNA1I;CACNA1I	Body;Body	S_Shelf	0.302282261626519	3.37042578095551	5.80781373430738	7.34071856553273e-05	0.118393647920055	1.46866184883435
cg16635735	chr12	GALNT9	Body	Island	-0.530393674739402	-1.94464639517117	-5.81915600210895	7.40884202804752e-05	0.118726192697127	1.54813458356073
cg08928693	chr3			Island	0.2359399468611	-3.49889594322494	5.79967107113222	7.43701174883619e-05	0.118726192697127	1.53028108208604
cg05991929	chr5			OpenSea	1.04234271199377	1.9596392225133	5.83066038797478	7.44435981938286e-05	0.118726192697127	1.56515246574051
cg23418102	chr6	HLA-DQB2	Body	Island	-0.42774316140729	1.80967036598259	-5.79058170680563	7.54607590290742e-05	0.119783572593042	1.62686610158712
cg18060330	chr6	BTNL2	TSS1500	OpenSea	0.441052733261944	2.55978796240103	5.81819041888593	7.59274853368474e-05	0.119783572593042	1.64469604211147
cg14178506	chr19			Island	0.287760345434267	-2.89104627260175	5.78449013579385	7.62011232809604e-05	0.119783572593042	1.64079329143535
cg11206167	chr5			Island	-0.881577566321531	1.84172940926979	-5.81573427765332	7.62234223542831e-05	0.119783572593042	1.61767735619748
cg08004525	chr13			N_Shore	-0.670893198667357	-1.77270732662204	-5.8061247594713	7.73930147342791e-05	0.119932173056668	1.58207328844756
cg10623439	chr19	UBA52;UBA52	3'UTR;3'UTR	S_Shelf	-0.284166584634424	3.17423081304795	-5.77397749086783	7.74968942123537e-05	0.119932173056668	1.58687799113346
cg00328921	chr5			Island	-0.893129811656998	-2.41729552560687	-5.80394846736383	7.76605174790589e-05	0.119932173056668	1.52989330578505
cg11373049	chr4	NDUFC1	Body	Island	-0.187837035645399	-3.69898859531039	-5.772220226233	7.77157484598489e-05	0.119932173056668	1.53646055637935
cg10291238	chr13	XPO4	Body	OpenSea	-0.283101190971545	2.97965943628378	-5.76683763023933	7.83901753252191e-05	0.120212518437052	1.59359934959439
cg18187244	chr6	GCM2	Body	N_Shore	0.631317185011639	-0.72470333474702	5.78164334960158	7.87677868670415e-05	0.120212518437052	1.52336475859294
cg03834411	chr16	JPH3	Body	S_Shelf	1.47035370165296	1.75241977851925	5.79302325627149	7.90182376315194e-05	0.120212518437052	1.62057671799141
cg13207180	chr17			N_Shore	-0.564140729152448	2.32497974444368	-5.77849673794383	8.08624351735188e-05	0.120856103889368	1.6192409959775
cg20114404	chr19	MORG1;MORG1;C19orf56;MORG1;MORG1	5'UTR;5'UTR;TSS200;Body;1stExon	Island	-0.272688009240699	-3.91922336115408	-5.76258389327911	8.11315199973378e-05	0.120856103889368	1.53446130592081
cg05437446	chr13	MCF2L	TSS200	Island	0.218004310246183	-3.18477661482976	5.73962977584074	8.18949678847671e-05	0.121136240979599	1.51854924844613
cg22706334	chr1	CD48	3'UTR	OpenSea	0.294135490520881	3.2550359142937	5.73814149559222	8.20913850153898e-05	0.121136240979599	1.42353941445493
cg05453358	chr8			Island	1.10753935052069	1.44513570938603	5.76546694397821	8.25552843489929e-05	0.121136240979599	1.51930965269309
cg03066754	chr17	DNAH17	Body	OpenSea	-0.255246074372582	3.05180874680055	-5.73015488519966	8.31539416023341e-05	0.121136240979599	1.54021361729159
cg20070631	chr2	CHN1;CHN1	TSS1500;TSS1500	S_Shore	-0.229126897688361	-3.34734637210891	-5.72982543509521	8.31980825190071e-05	0.121136240979599	1.45383116030035
cg01727419	chr10	SH3PXD2A	TSS1500	S_Shore	-0.678478689345352	2.60086743253069	-5.75788460242314	8.35575734173837e-05	0.121136240979599	1.50451362592768
cg19104656	chr6	VARS2;VARS2;VARS2;VARS2;VARS2	TSS200;1stExon;1stExon;5'UTR;5'UTR	Island	0.189132643727367	-3.95272087207646	5.72471844896997	8.38855029037459e-05	0.121136240979599	1.60579938870108
cg12015615	chr7	VOPP1	Body	OpenSea	0.500485535958093	2.23234497073284	5.75426696560472	8.40402966599304e-05	0.121136240979599	1.54502057543798
cg18067514	chr5			S_Shelf	-0.380907834920508	2.42173781802877	-5.72162193924403	8.43052184122976e-05	0.121136240979599	1.54632584489004
cg15887497	chr12	RAB35;RAB35	3'UTR;3'UTR	Island	0.209594158779491	3.452762396135	5.72088761485144	8.44050765151248e-05	0.121136240979599	1.51836258200854
cg01087594	chr20	SPEF1	TSS200	S_Shelf	0.254035170734058	-3.58180680926166	5.72025583753794	8.44910893799309e-05	0.121136240979599	1.5793172754572
cg01469132	chr2	PARD3B;PARD3B;PARD3B	Body;Body;Body	OpenSea	0.261988751200824	2.94802500246875	5.71866638062837	8.47078936675256e-05	0.121136240979599	1.39049609041985
cg07455279	chr19	NDUFA3	TSS1500	N_Shore	-0.851134907628869	-1.45849549757452	-5.7466636323862	8.50644739185998e-05	0.121242027288087	1.52956466279426
cg22081084	chr1	LRRC8B	TSS200	Island	0.184916976739343	-3.7411500601698	5.70738618994808	8.62634742452846e-05	0.12254383490022	1.49557438320023
cg10925829	chr20	OSBPL2;OSBPL2	Body;Body	Island	-0.603110473082876	0.664977992206799	-5.7126981181554	8.6652616378398e-05	0.122672440023576	1.50879065857239
cg17788480	chr1	NIT1;PFDN2;NIT1	1stExon;TSS200;5'UTR	Island	-0.278650542957325	-3.62314444682223	-5.71748775126403	8.73114935836226e-05	0.122672440023576	1.54413840486689
cg13749927	chr11	DDB2	Body	S_Shore	0.28778846670039	-2.75484170200434	5.6931802420762	8.82654753774601e-05	0.122672440023576	1.49169805703163
cg14289929	chr14			N_Shelf	-0.321313839697469	2.80921745009648	-5.69297734401305	8.82944212982777e-05	0.122672440023576	1.22779072079533
cg02844852	chr16			OpenSea	0.664359755067639	0.0715606732461302	5.7151388535916	8.83312836974474e-05	0.122672440023576	1.46106387107183
cg01428678	chr14	GPHN;GPHN	TSS200;TSS200	N_Shore	0.436697044949384	-2.737089052774	5.72286921660902	8.83555873870898e-05	0.122672440023576	1.50929058813584
cg05619892	chr8	ZMAT4;ZMAT4	5'UTR;5'UTR	Island	-0.299263451420785	-2.58890036315543	-5.68218818383903	8.98481274723401e-05	0.123887216463043	1.34890907527808
cg04586622	chr2	ADCY3	Body	OpenSea	-0.502267694191656	2.27236745672767	-5.711737920458	8.99410822237566e-05	0.123887216463043	1.50514144598969
cg06706170	chr1			S_Shore	-0.334001196063911	2.0797545323023	-5.67812701004595	9.04404012225384e-05	0.123887216463043	1.50512977697202
cg26949715	chr16	PARN;PARN	Body;Body	OpenSea	0.285499792406953	3.30163000877428	5.67670809530714	9.06483014892058e-05	0.123887216463043	1.48743045689202
cg25937064	chr6	TULP1	Body	OpenSea	0.187756039054909	3.87921591858454	5.67653023283764	9.06743975007704e-05	0.123887216463043	1.48178828274906
cg14420550	chr6			OpenSea	0.237443708792934	3.67881147669549	5.67071230936485	9.15323828180625e-05	0.123997378179951	1.5077395136826
cg26250086	chr1			OpenSea	0.453125935611678	1.03115480544296	5.67054550419606	9.15571078061081e-05	0.123997378179951	1.4407201522268
cg13440139	chr10			S_Shelf	0.324024591282992	-2.84140415266071	5.65832792605462	9.33873495467029e-05	0.123997378179951	1.31115704114998
cg11630554	chr4	TRIM61;C4orf39;C4orf39	Body;1stExon;5'UTR	Island	-0.496538922023326	-3.28840583388768	-5.68577728950967	9.37565770610208e-05	0.123997378179951	1.30926535149684
cg12510614	chr7	PTPRN2;PTPRN2;PTPRN2	Body;Body;Body	OpenSea	-0.425763636796519	2.42411620762147	-5.67525374645565	9.37680615204373e-05	0.123997378179951	1.47621051979247
cg26257969	chr12	H1FNT	TSS1500	N_Shore	-0.284047945950565	2.8264306311654	-5.655681336261	9.37888743259521e-05	0.123997378179951	1.36498054059024
cg13781829	chr10	TNKS2	TSS200	Island	0.299079148444505	-3.46556191926529	5.68144657087496	9.38442214587164e-05	0.123997378179951	1.49991614858478
cg23588844	chr1	SH3GLB1	TSS200	Island	-0.217998094916451	-3.48698858245311	-5.65502066279623	9.38893911309922e-05	0.123997378179951	1.46382275809349
cg12030639	chr6			OpenSea	-0.282958235151827	3.10371783211681	-5.65472545062236	9.39343422556938e-05	0.123997378179951	1.48318060228024
cg04913730	chr16	LOC146336	Body	N_Shore	-0.468639512139078	-1.0576805072135	-5.64960975567375	9.47169053444553e-05	0.12429794176924	1.4620089427327
cg00172696	chr1			S_Shelf	0.271923810851308	3.16941558442405	5.64944974464263	9.47414931879649e-05	0.12429794176924	1.41993459041623
cg24550112	chr1	PRDM2	5'UTR	S_Shore	0.662750177761172	-0.681517609461366	5.67458341423313	9.54541024882427e-05	0.12485105586857	1.47692818756796
cg09866743	chr3	ARPP-21	5'UTR	OpenSea	0.365506596952548	-1.95637460878239	5.64068030016549	9.60993704435505e-05	0.125312994867688	1.47890351838259
cg09224523	chr1	DYRK3;DYRK3	TSS1500;TSS1500	Island	-0.255325194786501	-3.85369551865501	-5.65124952496363	9.68367767984163e-05	0.125891918064836	1.46012391291702
cg22760475	chr5	HMGXB3;TIGD6;TIGD6	TSS200;1stExon;5'UTR	Island	0.314892085693432	-3.28731216083285	5.6323014458894	9.74159271234123e-05	0.126262225253546	1.25212378860318
cg10231675	chr12	NRIP2	TSS1500	OpenSea	-0.56901189400492	0.449999063075845	-5.63322530050898	9.80895222906297e-05	0.126548926040037	1.44550894592778
cg25595442	chr1	BMP8A	Body	Island	-0.506170684229183	-1.26093224038997	-5.62518434946187	9.85491457860281e-05	0.126548926040037	1.39410503642688
cg00837290	chr16	ANKRD11	Body	S_Shore	0.542460201411831	2.07064547795141	5.64980214391962	9.87778907552563e-05	0.126548926040037	1.33938454392562
cg17639059	chr12	NAB2	1stExon	Island	0.261907326980288	-3.23717479739588	5.62351450386083	9.88170321327796e-05	0.126548926040037	1.46279910096757
cg15378786	chr11	PLEKHA7	TSS200	Island	-0.344800792047009	-3.50802692001385	-5.64762126440954	9.96772972031663e-05	0.127129821910081	1.40987916822859
cg16306115	chr6	KAAG1;KAAG1;DCDC2	1stExon;3'UTR;TSS200	Island	-0.408414888606649	-2.62066644783075	-5.64564935927167	9.99884052263497e-05	0.127129821910081	1.41551597742047
cg08452546	chr5	DTWD2	Body	Island	0.214361361339226	-3.85284072648034	5.61521677941226	0.000100159621377408	0.127129821910081	1.43367622423916
cg19017193	chr17	VEZF1	TSS1500	Island	0.292927665609869	-3.21096982947672	5.61128108646691	0.000100803128111086	0.127569183491001	1.35549018503167
cg07365147	chr6	FLOT1	Body	N_Shelf	0.212576739488288	3.37695929050858	5.60659611140199	0.000101574826542052	0.127662880560547	1.36241697892617
cg19248656	chr17	ABCC3;ABCC3	TSS200;TSS200	Island	-0.208122220596823	-3.30715672615087	-5.6056163339393	0.000101736998317374	0.127662880560547	1.4184574304106
cg17531776	chr2			N_Shore	0.373987013721679	2.76006150824584	5.61936440506023	0.000101769884320108	0.127662880560547	1.3745239837063
cg11760395	chr10			OpenSea	-0.642607785912333	2.60656735238951	-5.63046053383879	0.000102467498315964	0.12780545262257	1.39251151240491
cg07547765	chr17	HOXB7	Body	Island	-0.694096326394909	1.5102815344131	-5.62952519755677	0.00010262192372922	0.12780545262257	1.41938312868498
cg11349992	chr2	REL;REL	5'UTR;1stExon	Island	-0.241072208039721	-3.00991376747828	-5.59937036161386	0.000102777254716132	0.12780545262257	1.41579967800831
ch.5.58219013F	chr5			OpenSea	-0.229637064008152	-3.86683903749561	-5.58843564045331	0.00010462546989204	0.127995129659732	1.36375779788407
cg01803238	chr18	BCL2;BCL2	5'UTR;5'UTR	N_Shore	0.168899749924695	-3.84187813497361	5.58572515412698	0.000105088993441045	0.127995129659732	1.36022520141904
cg12207532	chr11			Island	0.481255670963577	-2.91429390209695	5.61441131283507	0.000105151551441084	0.127995129659732	1.37696053810909
cg01550017	chr5			Island	-0.632103410097238	2.04867403532537	-5.61287091709007	0.00010541303511347	0.127995129659732	1.37893827254592
cg13389652	chr19	C19orf77	TSS1500	Island	-0.280539298379777	3.17950386553079	-5.58347188503589	0.00010547597327402	0.127995129659732	1.30861129404226
cg01370759	chr7	TTYH3	3'UTR	Island	-0.303843906951316	2.57375967899993	-5.58218777079592	0.000105697179798326	0.127995129659732	1.39497546806047
cg21566635	chr14	DCAF5	Body	OpenSea	0.201827517965202	3.79546341342608	5.57790408031092	0.000106438643743724	0.127995129659732	1.1522915878982
cg01667892	chr5	PRDM9	TSS200	OpenSea	-0.671515978187676	1.59181002269699	-5.60453810313284	0.000106839469977536	0.127995129659732	1.28830879305581
cg04147158	chr16	WDR90	Body	S_Shore	0.252917387603944	2.91104574004776	5.57472229029118	0.000106992922561856	0.127995129659732	1.2999672226166
cg18199581	chr13	LAMP1	Body	N_Shore	0.314887651189796	2.94415432715856	5.57674331737098	0.000107019653880293	0.127995129659732	1.37838236365642
cg06208294	chr17	NMT1;DCAKD	Body;TSS1500	Island	0.355628332730737	-3.073430794076	5.60299037052151	0.000107106648146316	0.127995129659732	1.34161040776967
cg04420749	chr6			Island	-0.227749495902291	-3.85950197645271	-5.56795043903136	0.000108182741814016	0.128204021162061	1.29034532878467
cg13945631	chr12			OpenSea	-0.353352693889511	2.83170823144257	-5.56750823975465	0.000108859357311588	0.128204021162061	1.28252962541209
cg12737228	chr20			Island	0.599456298146905	-1.5385064271186	5.59226802023507	0.000108977045822611	0.128204021162061	1.34849701778704
cg07530577	chr12	METTL7B;METTL7B	1stExon;5'UTR	OpenSea	0.332358317726315	-2.82309499667961	5.57314096982152	0.000109403496178636	0.128204021162061	1.37638563674214
cg08329684	chr16	PPL	3'UTR	N_Shore	0.392934427328578	2.7201953012692	5.58778108877127	0.000109531375878587	0.128204021162061	1.34863518514433
cg20134287	chr7	AUTS2;AUTS2	Body;Body	Island	-0.30759852417305	-1.7218538116009	-5.5598040742791	0.000109632544514117	0.128204021162061	1.34535774301878
cg25331437	chr2			Island	-0.495533133633505	1.5890409988263	-5.55958328309807	0.000109672122043748	0.128204021162061	1.33166344448693
ch.17.75301806F	chr17			OpenSea	0.231553481218876	-3.56241651762133	5.5522328920229	0.000110998323709927	0.129092995876125	1.30907776661411
cg27477205	chr3	MKRN2	TSS1500	Island	0.234954379395038	-3.3751104606233	5.55006407214644	0.000111392851934388	0.129092995876125	1.35555554197564
cg11847805	chr12	SART3	3'UTR	OpenSea	0.328334665251875	2.52242215720656	5.54873024263402	0.000111636220426472	0.129092995876125	1.27156327563575
cg18127659	chr6	FAM120B	5'UTR	S_Shore	0.259451829279037	2.59453434329438	5.54563956304834	0.00011220229411831	0.129245124294567	1.32511987982812
cg18641946	chr22	MCAT;MCAT	Body;Body	N_Shore	-0.30443850825961	-2.70535481002956	-5.54472543923855	0.000112370298782496	0.129245124294567	1.32533549737561
cg04099180	chr17			S_Shelf	-0.562673405519133	-3.13996851429812	-5.57088712197625	0.000112810219080105	0.129404180022546	1.31397523640449
cg00661399	chr6	TNXB	Body	S_Shelf	-0.512183670817701	1.9161748083094	-5.56494264544424	0.000113189601956822	0.129493130383744	1.33080358718825
cg23557906	chr2			N_Shore	0.33598373384861	2.88572907626692	5.53791820660872	0.000114027388714016	0.130104643994028	1.26932091150307
cg05731870	chr2			N_Shore	-0.301706913629088	-3.07907335723505	-5.53231343862613	0.000114677855616416	0.130499749467961	1.2012016635209
cg03030419	chr2	LRRFIP1;LRRFIP1;LRRFIP1;LRRFIP1;LRRFIP1	Body;Body;Body;Body;Body	OpenSea	-0.316434236170076	2.61927227857815	-5.52698607421085	0.000115683528505155	0.131099562169524	1.30480288566766
cg14282612	chr10	BLOC1S2;BLOC1S2	TSS1500;TSS200	Island	0.293820490094807	-3.08000471874668	5.52628736850521	0.000115816113372174	0.131099562169524	1.22906278674754
cg06417962	chr11	RNH1;RNH1;RNH1;RNH1;RNH1;RNH1;RNH1;RNH1	TSS1500;TSS1500;TSS1500;TSS1500;TSS1500;TSS1500;TSS1500;TSS1500	Island	0.327307511091077	1.91292690202196	5.52276255228127	0.000116487416902573	0.131475505980426	1.29682159876449
cg07766847	chr19	DAZAP1;DAZAP1	TSS1500;TSS1500	N_Shore	0.289544582195354	-3.32530565827727	5.52422932110998	0.000117395418035154	0.131475505980426	1.25947941543612
cg18783633	chr3	NME6	TSS200	Island	0.238439782677141	-3.48381952822802	5.51716659153997	0.000117561593410276	0.131475505980426	1.26442643721712
cg27179533	chr7	EMID2	TSS200	Island	-0.261794667243921	-3.39551614570037	-5.51393534327556	0.000118186591593016	0.131475505980426	1.1589347082492
cg02459951	chr1	ALDH9A1	TSS200	S_Shore	0.217433801205125	-3.65608890628187	5.51390268512027	0.000118192926250645	0.131475505980426	1.17212841412592
cg18487908	chr6	FAM46A	TSS1500	Island	0.263309400505658	-3.55820118383281	5.52367818619491	0.000118278565290384	0.131475505980426	1.30330846511507
cg16443434	chr10	PTEN;KILLIN;KILLIN	TSS200;1stExon;5'UTR	Island	0.244801681132357	-3.59809297825899	5.51338469419562	0.00011829344801905	0.131475505980426	1.30269788172149
cg08401231	chr19	ZNF627	TSS200	N_Shore	-0.209842445134577	-3.64156333189732	-5.5110762434411	0.000118742522797261	0.131633603812259	1.23386200858466
cg07840538	chr7	ZNF394	TSS200	Island	-0.203281709333503	-4.10159852626168	-5.50091252057523	0.000120741161471379	0.132821635669033	1.012863487203
cg10956413	chr22	TMEM191A	Body	Island	-0.208245362559705	-3.66750863859495	-5.50031075586785	0.000120860599312152	0.132821635669033	1.24803814639706
cg16791601	chr12	HELB	3'UTR	OpenSea	0.346790232043375	3.0029561593751	5.50986851743403	0.000120887381360052	0.132821635669033	1.19178664054219
cg06516650	chr11	RAB30	TSS200	OpenSea	-0.23181249128387	-3.80154787223694	-5.50347116818436	0.000121194407413592	0.132821635669033	1.30394615931577
cg07396407	chr1	C1orf220;C1orf220	Body;Body	S_Shelf	0.223043031428347	3.5946394296031	5.4947278745464	0.000121974629078126	0.132821635669033	1.20272169708365
cg13449354	chr5	TERT;TERT	Body;Body	Island	-0.334350773049602	3.3326091706344	-5.52033912660127	0.000122024989464785	0.132821635669033	1.2201583945471
cg02119840	chr7	ACTR3C;LRRC61;LRRC61	TSS200;5'UTR;5'UTR	S_Shore	-0.271795615743757	-3.36478888905144	-5.49228900853616	0.000122464674935243	0.132821635669033	1.22795151584664
cg14186948	chr9	COL5A1	Body	S_Shelf	-0.657211395395229	0.689572890960192	-5.51421471558813	0.000122807991384108	0.132821635669033	1.18628845137814
cg22294804	chr8	DPYSL2	Body	OpenSea	-0.253663005196717	3.30377693424469	-5.48958534537948	0.000123010348245492	0.132821635669033	1.22899098225233
cg13798585	chr7	MAD1L1;MAD1L1;MAD1L1	Body;Body;Body	S_Shore	0.472737371678184	-1.48941310963353	5.48943613378765	0.000123040537600739	0.132821635669033	1.05740915960798
cg13558371	chr9	CRB2	Body	Island	-0.833100455130963	-1.8132341555968	-5.51370063791381	0.000123777358636806	0.132821635669033	1.28523809904723
cg13504055	chr2			OpenSea	0.422284806602587	1.62325692464873	5.48265833458729	0.000124420111212919	0.132821635669033	1.24725150995766
cg20084219	chr17	C17orf98	1stExon	Island	0.601068520322994	1.17937810998097	5.50705437260456	0.000125122962035199	0.132821635669033	1.26267476859467
cg20853880	chr2	KLF11	Body	Island	0.636793852234708	-1.73813427248411	5.50401438668013	0.000125743564027253	0.132821635669033	1.26901216760302
cg00006948	chr4			Island	-0.315631213587233	-3.64613679931677	-5.50366747609387	0.000125814590324894	0.132821635669033	1.24762904443642
cg01816014	chr1	PRDM2	5'UTR	S_Shore	0.484724440092104	-1.34086927824604	5.48659245301369	0.000126024548437612	0.132821635669033	1.270050859318
cg04310649	chr10	CREM;CREM;CREM;CREM;CREM;CREM;CREM;CREM	5'UTR;5'UTR;5'UTR;1stExon;5'UTR;5'UTR;5'UTR;1stExon	Island	0.238942308845404	-3.53668323837931	5.4714256566016	0.000126742384544046	0.132821635669033	1.2193874572063
cg08272151	chr5	SYNPO	Body	Island	0.293488596101322	-3.4524379005513	5.49207856871287	0.000126790293688856	0.132821635669033	1.22158107334023
cg11869862	chr15			N_Shelf	0.599511727720364	0.263177749589596	5.49299470337663	0.000126923941591321	0.132821635669033	1.25098950015702
cg15487282	chr15	GALK2;GALK2	Body;Body	OpenSea	0.200768467404107	-3.36514008404026	5.46874796790049	0.00012730267702518	0.132821635669033	1.20901523206246
cg06880923	chr6	PRL;PRL	Body;Body	OpenSea	0.299933266158368	2.67503391493117	5.46566145152081	0.000127951747780063	0.132821635669033	1.1989603385602
cg06577005	chr1	DHDDS;DHDDS	TSS1500;TSS1500	N_Shore	0.348047367064408	-2.40752250469357	5.46358274342225	0.000128390844643153	0.132821635669033	1.06932110323438
cg12381074	chr7	ADAP1	Body	Island	0.21269260866388	3.33237228625449	5.46282215184873	0.000128551904277764	0.132821635669033	1.21951616844484
cg07764652	chr19			N_Shelf	-0.252194903567806	-4.02032527624678	-5.48882018091558	0.000128894359994391	0.132821635669033	1.24405543242275
cg24077412	chr7	YKT6	TSS200	Island	0.254309666805728	-3.50261381814152	5.46056190391368	0.000129031779772806	0.132821635669033	1.20784819156379
cg27196081	chr10			Island	0.195024011393216	-3.69166192616543	5.45655990707091	0.000129886073773708	0.132821635669033	1.16800963402342
cg26646878	chr17	TIMM22	TSS200	Island	-0.218284060754104	-3.86361660993843	-5.45524852553179	0.000130167302446054	0.132821635669033	1.21484627387934
cg26174387	chr6	TMEM30A;TMEM30A	TSS200;TSS200	Island	0.233100844579814	-4.0380117548604	5.45236981407535	0.000130786896274012	0.132821635669033	1.07613854628215
cg02507726	chr10			OpenSea	-0.732316234441774	2.18393209963979	-5.47961972332968	0.000130842556936412	0.132821635669033	1.22081157899648
cg06212607	chr1	GGPS1;GGPS1;ARID4B;ARID4B;GGPS1	TSS200;TSS200;TSS200;TSS200;TSS200	Island	0.251407037312979	-2.98118181684154	5.45171992723686	0.00013092720198551	0.132821635669033	1.20336907708201
cg07610327	chr2	IMMT;IMMT;IMMT	TSS1500;TSS1500;TSS1500	S_Shore	0.263148661410774	-3.08007023781148	5.4487206195388	0.000131576783769522	0.132821635669033	1.1930383029817
cg14307477	chr19	KLK15;KLK15;KLK15	Body;Body;Body	Island	1.07754701544746	2.04654499546833	5.47360085667564	0.000132133807079218	0.132821635669033	1.13745185330901
cg18605120	chr3	FRMD4B	Body	OpenSea	0.283053823592879	2.9472993511349	5.44479796992711	0.000132431458464052	0.132821635669033	1.07979806905835
cg01546248	chr22	SMTN;SMTN;SMTN	TSS1500;TSS1500;TSS1500	Island	0.178541254884327	-3.79385017631653	5.44451517212427	0.000132493300162275	0.132821635669033	1.19706638707159
cg12480941	chr8	LETM2	5'UTR	Island	0.213307824044729	-3.23360776563873	5.44326743565292	0.000132766515583427	0.132821635669033	1.15272182096652
cg18441661	chr6	VGLL2;VGLL2	TSS200;TSS200	Island	-0.299888895708611	-2.69850469211443	-5.44255825244745	0.000132922068571779	0.132821635669033	1.20888219074167
cg26754472	chr19	EMR1	Body	OpenSea	0.829558501974844	0.863068210043356	5.46978656788615	0.000132959039605611	0.132821635669033	1.19813991664292
cg09551072	chr1	SLC1A7	Body	OpenSea	0.224367894214461	2.83220429811429	5.44162573893735	0.000133126898743827	0.132821635669033	1.18963575266401
cg00323014	chr10			OpenSea	0.312437657285958	2.55159745225943	5.43267552388192	0.000135109808804602	0.134297440027673	1.10171137822266
cg04741133	chr5	LOC153684	Body	Island	-0.168129818924113	-4.33035582039424	-5.4315388406866	0.000135363852922136	0.134297440027673	1.08568571654439
cg02712546	chr16	WWP2;WWP2	Body;Body	OpenSea	0.317391971862961	3.40643518976416	5.45331299223137	0.000136585958677793	0.135016793723951	1.16611026976337
cg21280384	chr1	RPF1	Body	Island	0.251414058087614	-3.44843215171073	5.41887349294521	0.000138228718032158	0.135958570745569	1.1647421353023
cg23124486	chr6	RXRB	Body	N_Shore	0.279229176125747	3.0320135003008	5.41853185111549	0.000138306873558565	0.135958570745569	1.16962567728953
cg19746940	chr12	TBX5;TBX5;TBX5;TBX5	Body;Body;Body;Body	N_Shore	0.317735979989393	-2.7122833514911	5.41764722191783	0.000138509461251132	0.135958570745569	1.01982994950845
cg18762288	chr17			Island	-0.190829899517507	-3.25421926265907	-5.41635340360736	0.000138806318643585	0.135958570745569	1.17328570482711
cg14172137	chr6			OpenSea	0.512359354124297	2.18433590495077	5.44168953514422	0.000139207611728806	0.136025823518224	1.12476733297301
cg11852404	chr5			N_Shore	-0.581147088130147	1.41303494795006	-5.43646583922014	0.00013954763081331	0.136025823518224	1.12844734491122
cg05929136	chr20			N_Shore	-0.253780358256276	-3.41129736757646	-5.41088302231008	0.000140068869426732	0.136025823518224	1.13294100075046
cg07391088	chr8	FUT10	TSS1500	S_Shore	-0.30238312509923	-2.66263789233656	-5.41056238709042	0.000140143244731069	0.136025823518224	1.17032424221998
cg06329606	chr10			Island	-0.221057552747791	-3.2242923410011	-5.40894176554448	0.000140519803565069	0.136083437938294	1.09267901836522
cg01564943	chr16	GSG1L;GSG1L	Body;Body	OpenSea	-0.272546681195196	3.35863574396634	-5.40955818462888	0.000140933652025673	0.136176823851672	1.14956984274107
ch.17.73175810F	chr17			OpenSea	0.313041471859696	-3.42649938098433	5.43021586318067	0.000141847466563382	0.136445177175387	1.15877384065842
cg17477090	chr1			Island	0.729285683483008	0.383586179821298	5.42870037436615	0.000142200068051298	0.13647834450774	1.11088117690927
cg01351421	chr7	TTC26;TTC26;TTC26	TSS200;TSS200;TSS200	Island	-0.24056804469511	-3.5723934238974	-5.40000262076857	0.000142931638783591	0.136874272502463	1.15540902360283
cg02350107	chr19	ZNF575	TSS1500	N_Shore	-0.228609687046319	-3.61338145018059	-5.39442223246614	0.000143941306019673	0.137131411570682	1.11987430930365
cg02945192	chr19	CNN2;CNN2	3'UTR;3'UTR	N_Shore	-0.633728176606874	-1.92664330407568	-5.42110211918694	0.000143981874567047	0.137131411570682	1.14242306154856
cg06104511	chr16	SHCBP1	TSS200	S_Shore	-0.177003335520349	-3.85636606122012	-5.39158294028257	0.000144620554256441	0.137131411570682	1.12901122245407
cg01817709	chr8			S_Shelf	0.236361558067872	3.31479272748379	5.39006693741296	0.000144984608541002	0.137131411570682	1.04319971577553
cg05374867	chr4	MAEA;MAEA	TSS200;TSS200	Island	0.210495266913246	-3.68609818213124	5.38924713323761	0.000145181878122459	0.137131411570682	1.12746649873839
cg17299921	chr11	MRGPRF;MRGPRF	Body;Body	N_Shore	-0.615628412160034	2.52863903591229	-5.41511088177535	0.00014540339143241	0.137131411570682	1.1021585139058
cg05301188	chr2	KLF11	Body	Island	0.560644411010519	-2.34613515758733	5.41477325868222	0.000145483936145103	0.137131411570682	1.14794524491077
cg11372818	chr10			S_Shore	-0.701707092417152	2.43462641954564	-5.41115889983139	0.000146349139077148	0.137131411570682	1.09275827223377
cg24405174	chr7	PL-5283	TSS1500	N_Shore	-1.00281063394685	1.07188330451681	-5.41096132737814	0.000146396589620321	0.137131411570682	1.12540885306481
cg23914278	chr1	SGIP1	Body	OpenSea	0.258756980358168	3.3898684852703	5.38203391297212	0.000146929802971528	0.137309245518723	1.10817320777744
cg00825497	chr17	SLC25A35	TSS1500	Island	0.227540594811275	-3.09796212102905	5.37790102230549	0.00014794124663166	0.137309245518723	1.05462474690165
cg00566759	chr18	DSC2;DSC2;DSC2;DSC2	1stExon;5'UTR;1stExon;5'UTR	Island	-0.34103034528769	-3.02483887038745	-5.38547743492513	0.000148380434972563	0.137309245518723	0.984301467145888
cg07350421	chr8			N_Shelf	-0.248409883016448	3.17599127425277	-5.3752746631995	0.000148587795810844	0.137309245518723	0.736876454405343
cg04813159	chr17	AATK	Body	OpenSea	0.204785680230778	3.36874967878835	5.37030996416784	0.0001498181141632	0.137309245518723	1.09147577752154
ch.13.90643811R	chr13			OpenSea	0.173301855771711	-4.07818183017257	5.37005002739794	0.000149882824083131	0.137309245518723	1.10265086359451
cg02876326	chr19	PNMAL2;PNMAL2	1stExon;3'UTR	N_Shore	0.868662693260666	-1.75506151617303	5.39644053130441	0.000149928713139733	0.137309245518723	1.00669273157621
cg23841467	chr18			S_Shore	-0.331521566079678	-2.55128223706279	-5.36960889678934	0.000149992708487312	0.137309245518723	1.08286055881784
cg01150270	chr15			N_Shore	0.3920995433313	-0.935515630721918	5.36915013812398	0.000150107073774471	0.137309245518723	1.0672104551734
cg10542419	chr6	RPP21;RPP21	5'UTR;1stExon	Island	0.231820858292173	-3.44285457597564	5.36659257038539	0.000150746338576977	0.137600616379283	1.02067515466965
cg00031303	chr3			Island	0.316233629797081	-2.75646231649467	5.36352879609942	0.000151515897170592	0.137862087048296	1.02541258662842
cg21855211	chr2			Island	-0.557864869219322	-2.10102732164611	-5.38872702374204	0.000151841346025098	0.137862087048296	1.01638019451594
cg17452625	chr1	RNF115	Body	OpenSea	0.275290308136924	3.06364632725781	5.35922857978295	0.000152602993915292	0.137862087048296	1.09680266785633
cg25008857	chr14			OpenSea	0.260686325413164	2.91589699673747	5.35754014600118	0.000153032068210221	0.137862087048296	0.937192722986997
cg09022474	chr19	ZNF557;ZNF557;ZNF557	TSS1500;TSS1500;TSS1500	N_Shore	0.2838653242336	2.4948837483528	5.35699935958575	0.000153169763712406	0.137862087048296	0.925356410754953
cg16653620	chr2			Island	-0.273963850738914	-2.19146930031843	-5.35655810227278	0.000153282213452329	0.137862087048296	1.04430841860603
ch.2.188569927R	chr2			OpenSea	0.291563682231539	-3.02058344282922	5.35412277369537	0.000153904393129621	0.138132090615295	0.924293450681779
cg02879967	chr11			OpenSea	-0.278305161038414	2.89691487179593	-5.35196441371463	0.000154458030204257	0.138339576972963	0.941801232554174
cg00080118	chr6	CCHCR1;CCHCR1;TCF19;TCF19;CCHCR1	TSS1500;TSS1500;TSS200;TSS200;TSS200	Island	-0.154062684991279	-4.20463670751932	-5.34928161447855	0.000155149107988972	0.13866904044746	1.07464221076241
cg18250646	chr14	YLPM1	TSS1500	N_Shore	0.362774944778459	2.89533449151672	5.37220340133807	0.000156025419569549	0.138772505194886	1.07515645298623
cg18918418	chr2			OpenSea	-0.274573892323044	2.74221908813346	-5.34401553702908	0.000156515089029686	0.138772505194886	1.03956619438826
cg26142482	chr17	YWHAE;YWHAE	Body;3'UTR	OpenSea	-0.259283741259797	2.58863136513398	-5.34384804139872	0.000156558742871619	0.138772505194886	1.05552686034525
cg16917537	chr7	DNAJC30;WBSCR22	TSS1500;Body	Island	0.168521898520549	-3.98503353583855	5.34111656821813	0.000157272445478663	0.139117692628007	1.02355494243078
cg16919449	chr10			Island	-0.361147361027088	-1.14896503077418	-5.33972532307078	0.000157637274643215	0.139153493299967	0.997986075753809
ch.2.217478R	chr2			OpenSea	-0.32953833393275	-3.16495451644678	-5.36436005984906	0.000158053768288124	0.139234659852898	1.07589100259185
cg24274600	chr5	RHOBTB3	TSS200	N_Shore	-0.195607247267093	-3.9770595541363	-5.33480172445964	0.000158935555747317	0.139561378679635	1.03522279148699
cg18697348	chr3	SELK	TSS200	Island	0.390969545969797	-3.41013399756492	5.34947925661835	0.000159093104852208	0.139561378679635	0.581583110163142
cg17411035	chr2	ASB18	Body	S_Shore	-0.350392832076273	2.18961661758478	-5.3330484776039	0.000159400568636504	0.139561378679635	1.03522011585128
cg09539239	chr16	TELO2	Body	S_Shore	0.244697110314902	3.53063136635046	5.3288476390468	0.000160520578114206	0.13995278884703	1.06493025647208
cg12506373	chr2	CAD	Body	Island	0.231595069678385	-3.35579967104027	5.32433982553657	0.000161731629449681	0.13995278884703	1.04247683964606
cg17727795	chr5			OpenSea	-0.410784737562689	2.63746201588085	-5.35024259357095	0.000161774841443042	0.13995278884703	1.03917499436604
cg18911602	chr6	TFAP2A;TFAP2A;TFAP2A	Body;Body;Body	Island	0.417332575700476	-1.41342952831735	5.32291675102698	0.000162115936661553	0.13995278884703	0.931361658376904
cg02550607	chr5			N_Shelf	-0.40155267649066	0.781389959915932	-5.32291284015233	0.000162116994129929	0.13995278884703	1.0534894474217
cg01492656	chr4	N4BP2;LOC344967	TSS1500;Body	N_Shore	0.196248450638858	-3.51316641189969	5.32286046480439	0.000162131156691795	0.13995278884703	0.875218688095206
cg11731300	chr1	TSTD1;TSTD1;TSTD1	Body;Body;Body	Island	-0.464452498279556	-3.30886641227	-5.34117735387606	0.000164212727066779	0.141464977690416	0.991726693403099
cg26038749	chr4	SORCS2	Body	OpenSea	0.433161684679419	0.684807813185012	5.3138225130066	0.000164594628351379	0.141509819413905	0.928544038527471
cg07071417	chr3	MAGI1;MAGI1;MAGI1	Body;Body;Body	Island	-0.254137532910215	3.34251377028884	-5.31135084487228	0.000165275151968329	0.141635091391556	0.932270222770955
cg14185918	chr9	KLF4	Body	Island	-0.603141373459571	-1.10887529649557	-5.3368113381838	0.000165400618131738	0.141635091391556	1.00455574920576
cg17370364	chr6	EXOC2	Body	OpenSea	-0.28615699465645	3.43342460586691	-5.31899365629789	0.000166236773827413	0.142067536427876	0.983689049575126
cg07537530	chr13			S_Shelf	0.381051613191857	2.64878172742489	5.33068086454803	0.000167083847244102	0.142319593760076	1.03792700898442
cg08548089	chr1			S_Shelf	0.436906896797471	-0.411047540362458	5.30397951042643	0.000167322299176853	0.142319593760076	0.96257205186288
cg00250483	chr1	RGS5	TSS200	OpenSea	-0.447801221436692	1.98090500515946	-5.29984802513094	0.000168481310590868	0.142750387303687	0.928219303764611
cg18152712	chr6	E2F3	TSS1500	N_Shore	-0.242108853325035	-3.80061114012139	-5.31600912153362	0.000168878900518089	0.142750387303687	1.02481689434599
cg26652413	chr19	CPAMD8	Body	N_Shore	-0.380565777104377	-1.57099085080818	-5.29789460390026	0.000169032238459054	0.142750387303687	0.998234830447185
cg27575501	chr3	ATRIP;ATRIP	1stExon;1stExon	Island	0.2012143642991	-4.08525782041471	5.29605492061355	0.000169552818072836	0.142908708630058	1.01586337523583
cg08085639	chr19	ADAMTSL5	Body	Island	0.450289403579799	2.1585210121007	5.29634718299793	0.000169893049083373	0.142914699136185	0.865937060518222
cg26875248	chr17	RHBDL3	TSS1500	N_Shore	-0.294946542153929	-2.66306341710669	-5.28954502520852	0.000171408495576458	0.143907327438823	1.00628915624949
cg01355392	chr20	SOX18	3'UTR	N_Shore	-0.6570054151847	0.41001992293338	-5.31318795184936	0.00017198657223788	0.14411063926184	1.00944436357592
cg13796676	chr10	SIRT1;SIRT1	5'UTR;Body	S_Shelf	0.354083709649658	3.02874245656872	5.30921505555682	0.000173120981955312	0.144778411213599	0.950068862836304
cg17119387	chr17	KIAA0664	TSS1500	Island	0.639840834099321	-1.67181273025978	5.30474284961187	0.000174407378132407	0.145006214965303	0.938708802352244
cg21686577	chr7	SRRM3	Body	Island	-0.357076198450157	-0.315218822534418	-5.27212930446773	0.000176478506056878	0.14594699032891	0.953048848017386
cg21333861	chr6	B3GALT4;B3GALT4	1stExon;5'UTR	Island	-0.159843876370391	-4.08271311375612	-5.27068597323026	0.000176905688264602	0.14594699032891	0.968549262479204
cg07960944	chr19	LDLR	TSS1500	N_Shore	-0.405616831241177	-3.22538576895984	-5.29569643028441	0.00017704032266921	0.14594699032891	0.930319212032138
cg23261107	chr7			OpenSea	0.251993215139101	-2.94071589559784	5.26578609968189	0.000178364016174495	0.14594699032891	0.892111735728991
cg07183637	chr6	STK19;STK19;DOM3Z;STK19	Body;Body;TSS1500;Body	S_Shore	0.500322189697087	-0.771499021502364	5.27471001190952	0.000178447082312066	0.14594699032891	0.969847189617186
cg13209572	chr14			OpenSea	-0.37586062938291	2.31558163622821	-5.27053177362713	0.000178658648276259	0.14594699032891	0.967201429103916
ch.10.1452314F	chr10	DDX21	Body	OpenSea	0.419962145309542	-3.81156028091117	5.2900797209805	0.000178696046772273	0.14594699032891	0.964425009261493
cg20964064	chr20	KCNQ2;KCNQ2;KCNQ2;KCNQ2;KCNQ2	Body;Body;Body;Body;Body	Island	-0.624630203208432	0.0299564292479483	-5.27787623919702	0.000178784357608631	0.14594699032891	0.839501428385657
cg12835256	chr4	PLA2G12A	TSS1500	S_Shore	0.246010445396508	-2.41188788501051	5.2636725694074	0.000178996946755004	0.14594699032891	0.95176228577952
cg26771318	chr19	ZSWIM4	TSS200	Island	-0.239741771795772	-3.33132973204053	-5.26334213828595	0.000179096112529753	0.14594699032891	0.93314698996752
cg17647667	chr20	PROCR	Body	N_Shore	0.24818163330071	3.15847239133144	5.26272654703952	0.000179281011583155	0.14594699032891	0.977422387776985
cg06935979	chr1	KIAA1383	1stExon	Island	0.390470103542744	0.940143752371606	5.25818004144769	0.000180652819342923	0.14654772463859	0.83074861882379
cg16379671	chr12			Island	-0.600159358346936	2.09323588842226	-5.27873000233245	0.000182091636329656	0.14654772463859	0.947741073664287
cg13551269	chr19	ZNF253	Body	OpenSea	0.616000576511202	-2.03647384858054	5.27570241729128	0.000183008831489535	0.14654772463859	0.837071953833666
cg07755689	chr2			N_Shore	0.479098938088072	0.946893700604048	5.24951369658499	0.000183298296961778	0.14654772463859	0.880023579823014
cg11481351	chr1	FNDC7	Body	OpenSea	0.264433916193506	3.45809141733091	5.24868571046464	0.000183553165764214	0.14654772463859	0.856901403565306
cg26077099	chr17			OpenSea	0.530764034671103	0.387792716833726	5.24850200711341	0.000183609763299872	0.14654772463859	0.849600574405272
cg12338697	chr4	TMEM192	TSS1500	S_Shore	-0.201097493556964	-3.79250427254877	-5.24318298940255	0.000185256476471796	0.14654772463859	0.921566272311539
cg00456326	chr2			N_Shore	0.466855821800052	0.188335945647333	5.24267457330024	0.00018541468622293	0.14654772463859	0.93160889503942
cg20155837	chr17	NCOR1	Body	OpenSea	0.333196411203958	3.30419962959161	5.26440379944974	0.000186022686345822	0.14654772463859	0.844402311526224
cg14360139	chr2	ANO7	Body	S_Shelf	-0.272184256191937	2.69089030617008	-5.23897596123263	0.000186569901834601	0.14654772463859	0.884843044045241
cg16315742	chr17	FLJ90757;BAIAP2;BAIAP2;BAIAP2;BAIAP2	TSS1500;TSS200;TSS200;TSS200;TSS200	N_Shore	0.220975060560131	-3.65158497480204	5.23875244945125	0.000186639954496456	0.14654772463859	0.892731647510726
cg20314620	chr1	LOC100133612;C1orf174;C1orf174	TSS200;1stExon;5'UTR	Island	0.307212169687847	-2.68639055379639	5.23906820680467	0.000186686218971836	0.14654772463859	0.928236655893861
cg05002336	chr11	CD81	TSS1500	N_Shore	0.215255737677688	3.33622367228577	5.23795723003366	0.000186889414584968	0.14654772463859	0.90883592109562
cg17127146	chr12	PLXNC1	Body	OpenSea	0.264880125786745	2.97156746306144	5.23779205278612	0.000186941274501719	0.14654772463859	0.881617446940425
cg00529742	chr1			OpenSea	0.364304649798476	2.27088636529066	5.23737272023672	0.000187072998184119	0.14654772463859	0.815052260081217
cg17861154	chr10	PAX2;PAX2;PAX2;PAX2;PAX2	Body;Body;Body;Body;Body	S_Shore	0.316442052669113	-2.45162521546601	5.2361110555876	0.000187469908734615	0.14654772463859	0.909589565153982
cg26808224	chr1	RIMS3	TSS1500	S_Shore	-0.239612835843824	-3.63177544837783	-5.23594622181639	0.000187521829463435	0.14654772463859	0.64083557793233
cg19101460	chr15	GTF2A2	5'UTR	Island	0.206044379545055	-3.42357951954786	5.23540884232318	0.000187691202572801	0.14654772463859	0.920453571799555
cg21783033	chr2			N_Shore	0.293126110306185	2.95104972638231	5.23519788732266	0.000187757735956641	0.14654772463859	0.883452150980719
cg11036893	chr17	PGS1	Body	Island	0.247568626644667	3.66782788137573	5.23515874302821	0.00018777008445032	0.14654772463859	0.840591839834934
cg09480054	chr2	HAAO	TSS1500	Island	-0.216772086216833	-3.59567011570173	-5.23482447668455	0.000187875567117215	0.14654772463859	0.847307648102257
cg04237338	chr17	TEX14;TEX14	5'UTR;5'UTR	S_Shore	0.336241442719119	3.6089329654103	5.2572899446513	0.000188692351695292	0.146917714283492	0.912131196551164
cg26063721	chr6	PACSIN1	Body	Island	-0.55339867656541	1.84559905124629	-5.25445922053887	0.000189127285786414	0.146989589464443	0.807915400048476
cg19542987	chr10	ARMC3	TSS1500	OpenSea	-0.361747363410414	-3.02279847872632	-5.24002736501144	0.000189602206865378	0.147092226358306	0.696933959791953
cg16189091	chr10			Island	-0.577872646262467	1.73738196451961	-5.25158232184892	0.000190491581753793	0.147515443058703	0.906230673641627
cg08819417	chr16	FAM100A	3'UTR	Island	-0.242621473221407	2.97618396688359	-5.22245713500013	0.00019182229047242	0.148011597346645	0.914671891933553
cg06677582	chr16			Island	0.718917332708644	0.806981164033633	5.24321809656247	0.000193160882894867	0.148574688099852	0.902305969534621
cg11528835	chr9	CNTNAP3	Body	Island	0.386139979720349	-0.301435618526991	5.2180652774478	0.000193244686559687	0.148574688099852	0.870505923674388
cg14009688	chr7	CALD1;CALD1;CALD1;CALD1;CALD1;CALD1	5'UTR;1stExon;1stExon;1stExon;5'UTR;5'UTR	OpenSea	0.501836510962697	0.669988285134347	5.21651034867055	0.000193750931538363	0.148631744674449	0.877334920075838
cg01904393	chr12			N_Shelf	-0.328165577365863	-2.45815030063577	-5.21435814812234	0.000194453929357882	0.148704916309345	0.830631395118052
cg05100916	chr7	IFRD1;IFRD1;IFRD1	1stExon;5'UTR;5'UTR	Island	0.195602782681493	-3.26874922812702	5.21082792910594	0.000195612844657003	0.148905552751183	0.892909682177979
cg16771467	chr18	ATP8B1	Body	Island	0.216586076511518	4.27748738558219	5.20328020416929	0.000198115014067273	0.149199568435789	0.780785983560773
cg17492326	chr8	FAM91A1	TSS200	Island	0.184563179019502	-3.33196008773786	5.20246120855286	0.000198388533609963	0.149199568435789	0.847617346700152
cg12825773	chr5	NKX2-5;NKX2-5;NKX2-5	TSS200;TSS200;TSS200	N_Shore	-0.532365385312738	-2.00596521709076	-5.22662996198907	0.000198571588074422	0.149199568435789	0.718361906749753
cg15210999	chr6	DTNBP1;DTNBP1;DTNBP1	TSS1500;TSS1500;TSS1500	S_Shore	0.38450183733831	2.21597022196373	5.20606049247478	0.000198696230899764	0.149199568435789	0.873767099747425
cg19235095	chr3	ZNF167;ZNF167	TSS200;TSS200	Island	0.219082546053028	-2.85459292995494	5.20103860588969	0.000198864581356474	0.149199568435789	0.863587194308993
cg09839877	chr6			OpenSea	0.251258051103339	2.96805135681242	5.20085453087334	0.000198926266148124	0.149199568435789	0.799851611510588
cg18173808	chr3	SNORA6;RPSA;RPSA	TSS1500;TSS1500;5'UTR	Island	0.244604594903016	-2.80973795442169	5.19865657609515	0.000199664368057326	0.149389813130928	0.802701475705261
cg13222022	chr17	BCAS3;BCAS3	Body;Body	OpenSea	0.246844439920341	3.33415000726753	5.19802689892954	0.000199876350741823	0.149389813130928	0.622501444435201
cg08231603	chr6	AHI1;AHI1;C6orf217;AHI1;AHI1	TSS200;TSS200;Body;TSS200;TSS200	Island	0.168040173313508	-3.83243690502892	5.19599641737737	0.000200561527572767	0.149426048568226	0.844480137508346
cg05768565	chr4	SORCS2	Body	OpenSea	0.238365219337618	3.10001960849397	5.19562884572355	0.000200685826060598	0.149426048568226	0.845265131298704
cg22682811	chr20			Island	-0.387071701050417	-1.64603611953867	-5.19460002625336	0.000201034162634388	0.149426048568226	0.780878947076665
cg23861541	chr2	EHBP1;EHBP1;EHBP1;EHBP1;EHBP1	5'UTR;5'UTR;5'UTR;5'UTR;1stExon	S_Shore	-0.330766406385969	2.30706935862044	-5.19107574702998	0.000202232223278708	0.149426048568226	0.785246355612295
cg21732057	chr11			N_Shelf	0.287067124183238	3.05993595141494	5.19672925221523	0.000203060958011678	0.149426048568226	0.868155377499955
cg12554483	chr10	VENTX	TSS200	Island	-0.506033557859439	-0.68006671771683	-5.19204912742799	0.000203113471186223	0.149426048568226	0.817959914023566
cg23214565	chr6	DSE;TSPYL1	TSS1500;1stExon	Island	0.22613655368629	-3.78045579883945	5.19203891834475	0.000203212004683143	0.149426048568226	0.845371561214884
cg09650667	chr3	COPB2;COPB2	TSS1500;TSS1500	Island	0.143970921422498	-4.11310106594589	5.18642677446913	0.000203824081620844	0.149426048568226	0.85823091591101
cg08861456	chr1	OR2L13	TSS1500	N_Shore	1.2283009212051	0.950943883953989	5.20891557477532	0.000204525755323852	0.149426048568226	0.758595352583488
cg13888026	chr1	KIF26B	TSS200	Island	-0.204033672472873	-4.11684229212738	-5.18801436569127	0.000204725795541269	0.149426048568226	0.847591452814398
cg18001714	chr5	ANKH	TSS200	N_Shore	0.205864846748339	-3.76723508670851	5.18365491451483	0.000204779444082852	0.149426048568226	0.815306408319591
cg05260442	chr2			OpenSea	-0.230363603893312	3.09400179272031	-5.18264610297454	0.000205128310326002	0.149426048568226	0.841250311908989
cg03142975	chr9	MRRF;MRRF;RBM18;RBM18;RBM18	TSS1500;TSS1500;Body;Body;5'UTR	N_Shore	0.512023065111352	0.287505095083068	5.1818893010576	0.000205390435940646	0.149426048568226	0.825895808670368
cg08220753	chr16	RAB40C	Body	N_Shore	0.212727055331462	3.42050015752287	5.18122258992422	0.000205621648749852	0.149426048568226	0.789544812490779
cg02826237	chr1			Island	0.260186161346873	-2.55788260238222	5.18044652624064	0.000205891128374764	0.149426048568226	0.787044679354441
cg14303939	chr20	POLR3F;POLR3F;C20orf12	1stExon;5'UTR;TSS1500	Island	-0.260866048458438	-3.51972314155701	-5.19658953942718	0.000205934607336928	0.149426048568226	0.842697381396678
cg20857253	chr21	TCP10L	5'UTR	OpenSea	-0.43652477218944	0.745820054406625	-5.17957484484345	0.000206194251824859	0.149426048568226	0.802478225337291
cg23863881	chr19	PGLS	TSS200	Island	0.195070130277441	-3.46675549191575	5.17446087520826	0.000207982063640476	0.150214170118948	0.798882463343711
cg19815565	chr18	LOC100130522;LOC100130522;PARD6G	Body;Body;3'UTR	N_Shore	-0.774710577211071	-0.939690230109963	-5.19728598553549	0.000208536395898127	0.150361400587965	0.818148281495649
cg24413662	chr11			OpenSea	-0.379411053053514	-2.05510700636783	-5.17079152501339	0.000209274855350408	0.150527500923178	0.74200424802828
cg03536022	chr6	LOC285830;LOC285830	Body;Body	OpenSea	0.348454018324557	2.35595145947786	5.17024395435309	0.000209468497650746	0.150527500923178	0.783635073968355
cg05866806	chr10	MTG1	Body	S_Shore	-0.21581941874363	3.51277750880598	-5.16898531848617	0.000209914312796702	0.150595617040408	0.822122222907427
cg17665608	chr10	CSGALNACT2	TSS200	Island	0.190733304369676	-3.94348530567751	5.16614051746891	0.000210925624737878	0.150621767354905	0.773016168301201
cg14122616	chr19	ZNF324	Body	Island	0.267863576824408	3.23546922927945	5.16592056745706	0.000211004028260844	0.150621767354905	0.754903550552535
cg24824734	chr22			N_Shelf	0.268590704050343	2.85417736289071	5.16174351236919	0.000212498798011142	0.151189016294184	0.778006515875374
cg14552401	chr3			N_Shore	-0.205186954814233	-4.32465602484014	-5.1696977526644	0.000212503500644252	0.151189016294184	0.785992656028906
cg10146163	chr2	CEP68	3'UTR	OpenSea	-0.296442804356815	3.11534375671106	-5.16003613077083	0.000214250307045961	0.151823800884161	0.753166074641992
cg09309913	chr8	ST3GAL1;ST3GAL1	5'UTR;5'UTR	Island	-0.188388925478556	-3.47527567925093	-5.15211031589946	0.000215988540164049	0.152271486995424	0.767532617758407
cg12928542	chr20	ANKRD5;ANKRD5;ANKRD5;ANKRD5	1stExon;1stExon;5'UTR;5'UTR	Island	0.42472577122695	-3.00454872968761	5.17517526461434	0.000216391012289397	0.152271486995424	0.751601499884417
cg24190415	chr11	SLC1A2;SLC1A2	5'UTR;1stExon	Island	0.200516692966487	-3.70153827649257	5.14996737666204	0.00021677298285942	0.152271486995424	0.786686637910146
cg24341311	chr3			OpenSea	-0.325834693434033	2.66139866574571	-5.15456033767456	0.000217089208741483	0.152271486995424	0.793560992578779
cg16751659	chr2	AGAP1;AGAP1	Body;Body	OpenSea	0.232145337875445	3.55133947299776	5.14611009952565	0.00021819250949898	0.152271486995424	0.751363914179722
cg21181162	chr8			OpenSea	-0.367501528147366	2.2449479095533	-5.14500392965425	0.000218601389200832	0.152271486995424	0.737432208395707
ch.3.638689R	chr3			OpenSea	-0.324597722281157	-3.71521024121432	-5.16775450283078	0.000219096261041151	0.152271486995424	0.763535257357828
cg04658945	chr11	MRGPRF;MRGPRF	TSS200;TSS200	S_Shelf	-0.208894542331682	-3.50170920875591	-5.14322673134225	0.00021925998735152	0.152271486995424	0.7684287549256
cg12254648	chr20	MYL9;MYL9	TSS1500;TSS1500	N_Shore	0.274170619256037	2.80338248423299	5.14115802812665	0.00022002923224524	0.152271486995424	0.724633524874223
cg27467358	chr12	GALNT9	Body	S_Shore	-0.246950142394859	3.05557559245872	-5.13952144374325	0.000220639798088944	0.152271486995424	0.723519089743514
cg06879534	chr4	KLB	Body	N_Shore	0.285854887707571	3.14504442897445	5.13883830406775	0.000220895184296224	0.152271486995424	0.68469727417464
cg10029789	chr14	UBR7;UBR7	Body;Body	S_Shore	0.235700205036252	3.29864253728416	5.1371455760837	0.000221529332716663	0.152271486995424	0.789158042077959
cg00082954	chr6	MAP3K5	3'UTR	OpenSea	0.293034260683075	2.9161384335303	5.13665735765555	0.000221712588785838	0.152271486995424	0.720454059715284
cg14692106	chr4	AFAP1;AFAP1	5'UTR;5'UTR	N_Shore	0.499819955242299	-1.20669306470832	5.15419263504876	0.000222602476382985	0.152271486995424	0.781743144942824
cg22633769	chr20	CABLES2	TSS200	Island	0.224656299843494	-3.15104396706725	5.13374823351605	0.000222807847011119	0.152271486995424	0.780654761875891
cg04348273	chr1			S_Shelf	-0.186140372821987	3.67467196953655	-5.13359385533971	0.000222866127167163	0.152271486995424	0.715822110883112
cg21773220	chr11			Island	0.252109835791121	-3.75259959714459	5.15675399997849	0.000223171997483908	0.152271486995424	0.787905934893428
cg02035199	chr7	SRI;SRI	Body;TSS1500	S_Shore	-0.374908102807038	-2.39773294254	-5.13256950675598	0.000223253239568223	0.152271486995424	0.640071041902778
cg04230403	chr10	FAS;FAS;FAS;FAS;FAS;FAS;FAS;ACTA2	TSS200;TSS200;TSS200;TSS200;TSS200;TSS200;TSS200;5'UTR	N_Shore	-0.297413629540961	-3.217788698273	-5.14753350828406	0.000225568747977257	0.153606588642405	0.753571900148473
cg27316798	chr5	ANKH	Body	N_Shore	0.6169231842344	-1.47165509753692	5.14581598682151	0.000227303532532651	0.154393746363278	0.736171155257869
cg18195566	chr4			N_Shelf	0.195872042717665	3.32321042766825	5.12159676300488	0.000227444437015089	0.154393746363278	0.733626845535843
cg01575590	chr20	KCNQ2;KCNQ2;KCNQ2;KCNQ2;KCNQ2	Body;Body;Body;Body;Body	Island	-0.739458254837029	-0.32445335838114	-5.14007737817724	0.000229503157623969	0.154418884512625	0.718556772691993
cg19817652	chr17	C17orf98	Body	N_Shore	0.554434912413635	1.35930963299192	5.13219935041977	0.000229811299793717	0.154418884512625	0.693730236516985
cg18876084	chr6			OpenSea	-0.256759317429924	3.09936001109334	-5.11524800769612	0.000229907014528611	0.154418884512625	0.61487030238086
cg03129964	chr9	BARX1	Body	Island	-0.230697168117791	-3.07435753840936	-5.11523510116317	0.000229912049118138	0.154418884512625	0.702558609468905
cg03842440	chr12	PDZRN4;PDZRN4	TSS200;Body	OpenSea	-0.65085815559916	1.03251512901017	-5.13705245148328	0.000230671598195126	0.154418884512625	0.710511755170504
cg27125631	chr17	NXPH3	Body	S_Shore	-0.239172492388243	2.90967381840114	-5.11178573947018	0.00023126172830797	0.154418884512625	0.719270048407251
cg05281796	chr6	HLA-DOA	Body	N_Shore	-0.38026960309482	1.9119321392995	-5.11070405150184	0.000231686683037524	0.154418884512625	0.666077502977794
cg27201673	chr19	PNMAL1;PNMAL1	TSS1500;TSS1500	Island	-0.514436793862695	-1.59758010242676	-5.12623809468112	0.000231800737565979	0.154418884512625	0.644459783921128
cg06162737	chr7			S_Shore	0.32655793388749	2.84864568462169	5.11495406238358	0.000233796675815169	0.155507049733595	0.695502125964159
cg10142878	chr1	AK3L1;AK3L1;AK3L1	5'UTR;TSS1500;TSS200	Island	-0.189979325798517	-3.2448572705974	-5.10153671572129	0.000235321202691019	0.156188811384231	0.704623799372496
cg07635747	chr18	CDH2	Body	Island	-0.287114515655388	-3.41041963137096	-5.12459479688182	0.000235549797828502	0.156188811384231	0.747017448441514
cg04498014	chr17	TNRC6C;TNRC6C	5'UTR;5'UTR	Island	-0.512077325708133	0.437790023539016	-5.10144281048647	0.000236567577702203	0.156621609228909	0.712443202859292
cg02752958	chr7	ZP3;SRCRB4D	5'UTR;Body	Island	-0.183680171349803	3.97235922553357	-5.09744943636027	0.000236960868601342	0.156640262068006	0.567146163121281
cg21860629	chr1	LOR	Body	OpenSea	0.306715511767633	-3.45132754146297	5.11756308309656	0.000238350963033964	0.157094519683701	0.70764758659459
cg07539443	chr12			OpenSea	-0.483845797773291	1.67337296482547	-5.09674948515969	0.000238615866428402	0.157094519683701	0.646576480756231
cg05782377	chr1	C1orf187	5'UTR	OpenSea	-0.505719178016716	0.468785344234513	-5.09835089264707	0.000238746583640098	0.157094519683701	0.724246117630578
cg07290273	chr2	TMEM17	Body	Island	-0.255935147404522	-4.14389614235321	-5.11244250221747	0.00024041277881595	0.157426274974041	0.716246307596605
cg04930001	chr16			OpenSea	-0.380250573669173	2.24634696455955	-5.08887808426476	0.000240438366400244	0.157426274974041	0.670243547303214
cg25188760	chr20			S_Shelf	0.35722085826248	2.13235973545331	5.08872790656185	0.000240499769613657	0.157426274974041	0.655609184049099
cg02662441	chr10	SUFU	Body	OpenSea	0.254913562272894	3.14055049665956	5.08819310021602	0.000240718569517476	0.157426274974041	0.659402583531256
cg20660350	chr2			OpenSea	-0.413560282646103	2.25361266018608	-5.10328729124878	0.000243689383123357	0.15814996869074	0.710193231033313
cg11735641	chr1	RER1	Body	S_Shore	0.218876243818944	2.96472656859979	5.08068242541101	0.000243813457478052	0.15814996869074	0.696772190138732
cg00145093	chr10			OpenSea	0.325397439002114	3.06607476254342	5.10171699526893	0.000244792292482791	0.15814996869074	0.680855257311915
cg23090270	chr13			N_Shore	0.257157420913314	3.22099708270285	5.07771238792731	0.000245048780050285	0.15814996869074	0.653466234019702
cg18398753	chr1	STX6	Body	OpenSea	0.449638888029617	-1.91012863609896	5.09043488360556	0.000245344139271765	0.15814996869074	0.642104546141933
cg02029441	chr14	SIX1	TSS1500	S_Shore	-0.274582508953338	-2.99008890208077	-5.07562625586646	0.000245920379386829	0.15814996869074	0.677389364778402
cg21739754	chr2	ZNF804A	TSS1500	N_Shore	-0.286995561587537	-3.34955575542236	-5.07792578122657	0.000246248791613827	0.15814996869074	0.559696309821847
cg11007362	chr6			OpenSea	-0.405868428269829	1.51586916981743	-5.0718181685179	0.000247519805933672	0.158285064143913	0.567823890189422
cg25353450	chr5	PCDHGA4;PCDHGA6;PCDHGA9;PCDHGA1;PCDHGA8;PCDHGA10;PCDHGA5;PCDHGB1;PCDHGA10;PCDHGB4;PCDHGA3;PCDHGA2;PCDHGB6;PCDHGA7;PCDHGB2;PCDHGB5;PCDHGB3	Body;Body;Body;Body;Body;TSS1500;Body;Body;TSS1500;Body;Body;Body;Body;Body;Body;Body;Body	N_Shore	-0.63672111697808	-2.01230711370941	-5.09399528863739	0.00024799702186596	0.158285064143913	0.435342371022503
cg00977842	chr10	MAT1A	TSS1500	OpenSea	0.31465241883757	2.91885191156164	5.08791859807279	0.000248672848049241	0.158285064143913	0.696288834501417
cg04740941	chr12	KLHDC5	1stExon	Island	0.227571507902806	-3.5687442907406	5.06740250706629	0.00024938806766688	0.158365905922654	0.630249089823663
cg11594940	chr1	PEAR1	TSS200	N_Shore	-0.294354795365831	-1.81290062167028	-5.06626653937039	0.000249871078592353	0.158365905922654	0.662188933118157
cg26977846	chr12			OpenSea	0.359636835796208	1.02491046626981	5.06618151108993	0.000249907271813127	0.158365905922654	0.596903576320253
cg05065466	chr7	C7orf38	TSS200	Island	0.17317022477792	-3.29615891283223	5.06526938549922	0.000250295873585213	0.158378221106618	0.64769157887069
cg02111587	chr2	TACR1;TACR1;TACR1;TACR1	1stExon;1stExon;5'UTR;5'UTR	N_Shore	-0.195648827425949	-3.59607251861048	-5.06352087555977	0.00025104257856303	0.158462906401213	0.68779500976849
cg24031597	chr21	NCRNA00175;NCRNA00175;COL18A1	TSS1500;TSS1500;Body	N_Shore	-0.31074610913958	3.6360699684759	-5.08600840422903	0.00025135813023983	0.158462906401213	0.677514129542379
cg11163383	chr15	CDAN1	Body	OpenSea	0.260119129139405	3.26056379531058	5.06006817840611	0.000252523919633185	0.158513031424834	0.652764072943037
cg04604532	chr10	INPP5A	Body	N_Shelf	0.363360220308684	3.24203627113164	5.08287143344796	0.000252691290149419	0.158513031424834	0.603284340833391
cg22682373	chr12	KIAA0528	TSS1500	S_Shore	0.371066008583816	-1.95843415779444	5.05874207718397	0.00025309529881545	0.158513031424834	0.599124866195957
cg23691642	chr1	HSPA6;HSPA6	5'UTR;1stExon	Island	-0.543464183882728	-1.30227008785858	-5.07891090561274	0.000254385044367513	0.159088550181172	0.667111278970118
cg26315862	chr13			Island	0.765344578706662	-2.47251579574805	5.07617450512062	0.000255562239663499	0.159592108714696	0.631811844754887
cg10675666	chr7	TRIM4;TRIM4	TSS200;TSS200	Island	-0.190236955621126	-3.46988161334736	-5.0506101250231	0.000256628857168248	0.160025250769155	0.658485859051398
cg25227866	chr17	SDK2	Body	OpenSea	-0.231690970893542	3.07842453635198	-5.04786549633755	0.000257833101690155	0.160310159838406	0.645428263122559
cg15788147	chr6	LSM2	Body	S_Shelf	0.286817136676263	2.86466800259076	5.04449329784015	0.00025956890886099	0.16040499227907	0.644336217168211
cg18954700	chr10	HTRA1	TSS200	Island	0.240793309015209	-3.54526807528675	5.04685710978132	0.000259785386248992	0.16040499227907	0.620614281856152
cg05949903	chr16	RRN3P1	TSS1500	Island	0.178035222854025	-3.60504069374366	5.04322392371009	0.000259883139125511	0.16040499227907	0.640512962499841
cg24234938	chr6			OpenSea	-0.246858444187287	-3.75463599049661	-5.06481135171901	0.000260017419137523	0.16040499227907	0.650658989677415
cg00393825	chr20			Island	0.272474224203811	-2.8326791592182	5.04244467678464	0.00026022897767027	0.16040499227907	0.656144499428343
cg03406422	chr11	ALG8;ALG8	TSS200;TSS200	Island	-0.19904518035719	-3.3625227706907	-5.04060534669254	0.000261047205243361	0.160448288983202	0.593915422105467
cg24049154	chr7			OpenSea	-0.291035148720192	3.22083190555264	-5.05975402996552	0.000261863600974353	0.160718604446945	0.653733281073267
cg14651079	chr10	LDB3;LDB3;LDB3;LDB3;LDB3;LDB3	TSS1500;TSS200;TSS1500;TSS200;TSS1500;TSS1500	OpenSea	-0.614860368650412	2.20542093695613	-5.06090633528255	0.000262236251294506	0.160718604446945	0.647661818660714
cg14841337	chr1	CD247;CD247	Body;Body	S_Shore	-0.215788096893547	-3.39188237044666	-5.03699886768357	0.000262659378107771	0.160748288786772	0.29392725125279
cg16818931	chr4	HERC6;HERC6;HERC6;HERC6	5'UTR;5'UTR;1stExon;1stExon	N_Shore	-0.273553554637007	-3.62088124123779	-5.05603604405647	0.000264403383705844	0.161580528711263	0.632194651933323
cg05438353	chr6	SLC39A7;SLC39A7;RXRB;RXRB	TSS1500;TSS1500;1stExon;5'UTR	Island	0.308301755334395	-3.86177623209824	5.05186794874652	0.000266272966269501	0.162265384021511	0.60588321724642
cg19599407	chr15	FMN1	TSS200	OpenSea	-0.434032561312979	-1.07517054005353	-5.02809826292464	0.000266682900401456	0.162284677777064	0.572034090317413
cg23291200	chr19	APC2	3'UTR	Island	-0.418676128260145	1.2634529742173	-5.02392053901055	0.000268593640370395	0.162829798810977	0.609711565965857
cg07706844	chr10	PAX2;PAX2;PAX2;PAX2;PAX2	Body;Body;Body;Body;Body	Island	0.396428475306948	-2.9689967310561	5.04551202287201	0.00026915060935006	0.162829798810977	0.570909850506427
cg09358751	chr14	ZNF839	TSS1500	N_Shore	-0.18266865223983	-3.51583819713254	-5.02200088445906	0.000269476420713063	0.162829798810977	0.62037327344486
cg11395893	chr19	CCDC94	TSS200	Island	0.572664682045964	-2.96011534815077	5.04182653080346	0.000270834125959489	0.16307280946224	0.491439319623543
cg27637521	chr17	SOCS3	5'UTR	Island	-0.304657478299276	-2.88320225232625	-5.01756781066723	0.000271526656220465	0.16307280946224	0.520415031344074
cg16900796	chr19	SLC44A2;SLC44A2	3'UTR;3'UTR	OpenSea	-0.395136647858816	-1.58804979511393	-5.01739260059674	0.000271608023067553	0.16307280946224	0.514274065359207
cg06463727	chr19	GLTSCR1	Body	N_Shore	-0.195234635299295	3.59127346672866	-5.01731079985512	0.000271646019738472	0.16307280946224	0.5561150407492
cg00519002	chr16	MT1E	TSS1500	Island	-0.207933040342418	-3.42580959357779	-5.01662561751038	0.000271964507378823	0.16307280946224	0.533368126186749
cg01518357	chr15	PTPLAD1	TSS200	Island	0.20180741582834	-3.52469659389785	5.01620705365775	0.000272159257215298	0.16307280946224	0.494439894345502
cg03342805	chr1			OpenSea	-0.191271918125084	3.32039466041803	-5.01339657945203	0.00027347070358572	0.163630070332112	0.610729124956636
cg15702800	chr12	C12orf60;WBP11	TSS1500;5'UTR	Island	0.200299007021919	-3.49627639623135	5.0111505096573	0.000274523537087165	0.164031254512413	0.512404534693514
cg05369553	chr1	OR6K3	TSS1500	OpenSea	0.33162969103973	2.89712603757357	5.02016722335079	0.000275769073742344	0.164032600255459	0.531877414245211
cg15105969	chr2	FEZ2;FEZ2	TSS200;TSS200	S_Shore	0.394271284058394	-2.21943780740439	5.01699779638341	0.000277108825639363	0.164032600255459	0.55605344278295
cg10717312	chr2	SNED1	Body	Island	-0.513357463935415	-0.00622491370265673	-5.01335735385597	0.000277378899925719	0.164032600255459	0.585172160281096
cg08993103	chr4	SEL1L3	Body	OpenSea	0.330540069503337	2.70307097758084	5.01881570251027	0.000277836108478131	0.164032600255459	0.590901993346389
cg15881404	chr10	ARHGAP22	Body	Island	0.424950755697157	-2.16004356367852	5.02501945772047	0.000278652611575451	0.164032600255459	0.573431486425976
cg13490403	chr9	LHX6;LHX6	Body;Body	Island	-1.00810350630419	-1.59826301244728	-5.02474169193794	0.000278783794433078	0.164032600255459	0.586785294500844
cg08422745	chr4	GALNT7;GALNT7	5'UTR;1stExon	N_Shore	0.22488887932445	-2.82374435714022	5.00174402710486	0.000278979071868129	0.164032600255459	0.489311095613717
cg12283057	chr15	PDE8A;PDE8A	Body;Body	OpenSea	0.213204895517924	2.84939345087355	5.00075836746038	0.000279450306053994	0.164032600255459	0.578713615259073
cg24822074	chr8	TSNARE1	Body	N_Shelf	0.260361751568305	3.09159539818345	5.00147806378887	0.000279508191777735	0.164032600255459	0.595975692177976
cg05116719	chr11	EIF3F	TSS1500	N_Shore	0.27095487832057	3.0651253275015	5.00021335344769	0.000279711229428399	0.164032600255459	0.471743332206227
cg21450318	chr19	MLLT1	TSS1500	S_Shore	-0.207361720323795	-3.33833932479469	-4.99950680673703	0.000280049865472134	0.164032600255459	0.591661715907118
cg02524236	chr10			OpenSea	-0.307081023111353	2.53981988134735	-4.99864548375784	0.000280463263524557	0.164032600255459	0.283914510365519
cg08040035	chr1	LRRC41	Body	N_Shore	0.205234498103208	3.11484096053407	4.99827067356778	0.000280643355665566	0.164032600255459	0.559763479415925
cg20799095	chr1			OpenSea	-0.455473591999334	2.1157318890017	-5.01934256539951	0.000281346580228645	0.164219893564914	0.58628401994948
cg25665636	chr6	C6orf127	Body	Island	0.463012802774676	-0.516598893944758	4.99577324328865	0.000281846436647777	0.164288134744578	0.570850690109376
cg09221485	chr13			N_Shelf	0.212480760589089	3.02038862719586	4.99467382398717	0.000282377766761584	0.164374511844578	0.560293649034611
cg11117108	chr6			Island	0.211710884328717	-3.13917460655538	4.99157504425062	0.000283881000220524	0.165002508504112	0.502935508120395
cg16353836	chr19	SAFB2;SAFB	TSS1500;Body	Island	0.199010238281411	-3.32125006200343	4.98949635151875	0.000284894074642804	0.165002508504112	0.433687740235482
cg14535068	chr2	OBSL1	Body	N_Shore	-0.28655499848764	-3.4089537195159	-4.99996687776558	0.000285112519688669	0.165002508504112	0.467033667488382
cg26490839	chr19	RPS11	TSS200	Island	0.227700986964989	-3.59236382743869	4.99232164349071	0.000286074832532678	0.165002508504112	0.570324729700981
cg20018267	chr7	TRIM24;TRIM24	Body;Body	Island	0.185724406214312	-3.66482753381743	4.98574197784022	0.000286733407946173	0.165002508504112	0.52686794287984
cg26593474	chr6	TPD52L1;TPD52L1;TPD52L1;TPD52L1	TSS200;TSS1500;TSS200;TSS200	Island	0.304684057080937	-3.20038167573771	5.00814121267022	0.000286742528711477	0.165002508504112	0.537217641763648
cg04784014	chr7	FBXL18	3'UTR	N_Shore	-0.277683861466671	2.84973658357831	-4.98469326970186	0.000287249405166181	0.165002508504112	0.558135657673475
cg22041707	chr1	GALE;GALE	TSS1500;TSS1500	S_Shore	0.259460996607592	-3.341261425724	4.99031285046053	0.000287360892218286	0.165002508504112	0.531536502832846
cg16885600	chr17			OpenSea	0.401799144742517	2.15567151849363	4.99806072924859	0.000288030665001888	0.165002508504112	0.5667136104275
cg00637688	chr5	LOC153328	TSS1500	N_Shore	0.503637604312481	-1.80725670152292	5.00488937068667	0.00028832923853508	0.165002508504112	0.549406888890415
cg24770256	chr17	FOXK2	Body	OpenSea	-0.249888244359134	2.55848075996982	-4.9820935784489	0.000288532727983986	0.165002508504112	0.414213129128079
cg14267537	chr7			OpenSea	0.237648666283024	2.52977238174208	4.98202679582838	0.000288565773756782	0.165002508504112	0.54506567251848
cg04771669	chr19			Island	-0.395124394724554	-0.871058485627559	-4.98161732152639	0.000288768478845785	0.165002508504112	0.549916017625327
cg04377145	chr6	KCNQ5;KCNQ5;KCNQ5;KCNQ5;KCNQ5	TSS1500;TSS1500;TSS1500;TSS1500;TSS1500	Island	0.280205286301302	-2.29946596131161	4.98147065772314	0.000288841119139674	0.165002508504112	0.552053404872703
cg24044288	chr5	TRIM7;TRIM7;TRIM7;TRIM7;TRIM7	TSS1500;TSS200;TSS1500;TSS200;TSS1500	Island	0.218027351527473	-3.67849279654249	4.97854324218073	0.000290295028055455	0.165395200842195	0.488542968911836
cg13479091	chr9	PBX3;PBX3;PBX3;PBX3	Body;Body;Body;Body	OpenSea	0.188824489904486	3.50207976020534	4.97853409064683	0.000290299585174779	0.165395200842195	0.549019103141922
cg24057680	chr5	SRD5A1;NSUN2	TSS200;TSS1500	Island	-0.175328737145462	-3.52830184431745	-4.97580775088481	0.000291660537424085	0.165950203982038	0.556153913392022
ch.9.2215767R	chr9	FREQ;FREQ	3'UTR;3'UTR	OpenSea	-0.210071756261801	-3.79509653563894	-4.96949041054685	0.000294839782025215	0.166583883851205	0.491560755030856
cg08794192	chr20	SPATA2	TSS1500	S_Shore	0.189981235391472	-3.92151566440238	4.96875874224181	0.000295210334427074	0.166583883851205	0.510077626923502
cg00664842	chr6	DOM3Z;STK19;STK19;DOM3Z;STK19;STK19;STK19	5'UTR;5'UTR;1stExon;1stExon;1stExon;Body;5'UTR	Island	0.18320321369796	-4.168291227326	4.96856472350492	0.000295308676637673	0.166583883851205	0.538338116730897
cg12416637	chr2			N_Shore	-0.281680630496717	-2.93391830709637	-4.96747323660562	0.000295862557218434	0.166583883851205	0.469633657213533
cg18644834	chr5	UTP15;ANKRA2;UTP15	5'UTR;TSS1500;1stExon	S_Shore	0.267331171991534	-4.05012307698452	4.98942072286009	0.000296003957547307	0.166583883851205	0.400442251323704
cg01852715	chr15	USP8;USP8;USP8;USP8;USP8	1stExon;5'UTR;5'UTR;5'UTR;1stExon	Island	0.217725097282592	-3.54563169723801	4.96672986127458	0.000296240408769971	0.166583883851205	0.465046114817996
cg12559208	chr19	TMC4;TMC4	Body;Body	Island	0.324844346631223	-2.00722952655387	4.9665227655511	0.000296345763687597	0.166583883851205	0.485984140992087
cg02854229	chr14			OpenSea	0.575117121469277	0.446128543349232	4.98805311008222	0.000296692711381647	0.166583883851205	0.540396653706017
cg13091707	chr14	RAB2B;RAB2B;TOX4;RAB2B	Body;Body;TSS1500;TSS200	N_Shore	0.228230084241618	-2.78172224395874	4.96473611317571	0.000297256308774866	0.166583883851205	0.536778792624944
cg23966705	chr17	SPAG9;SPAG9	TSS1500;TSS1500	S_Shore	-0.170688071946265	-3.87091919031951	-4.96382028031249	0.000297724185535267	0.166583883851205	0.530011730479512
cg03502215	chr3	LOC440944	Body	N_Shore	0.244297150011379	2.53183801403115	4.96113873001691	0.00029909855895771	0.166583883851205	0.504025376257192
cg05148217	chr3	MORC1	1stExon	Island	-0.2453885800855	3.41177467409181	-4.96306591028214	0.000299431424294264	0.166583883851205	0.522714871467415
cg12818940	chr17	KRT33A	TSS200	OpenSea	-0.20962493763738	3.13101824093084	-4.96021159497286	0.000299575285308018	0.166583883851205	0.532602719004298
cg03623378	chr20	ISM1	TSS1500	Island	0.186056157547105	-3.70048400889379	4.95850511218949	0.000300454825465565	0.166583883851205	0.52742096454518
cg01950192	chr8			OpenSea	0.547665360023156	2.52809732925305	4.98044849945921	0.000300553261827989	0.166583883851205	0.478481164750925
cg02292364	chr2	ZNF514	5'UTR	N_Shore	0.351001960367893	2.77308256344978	4.97000550310176	0.000300891586000847	0.166583883851205	0.44219272767453
cg21144340	chr6			N_Shore	0.265701192776685	2.48350798883798	4.95740676582298	0.000301022353537813	0.166583883851205	0.455455086532045
cg05391884	chr16			OpenSea	-0.217192950394875	3.60623182708417	-4.95683791473915	0.000301316725954246	0.166583883851205	0.376888146070838
cg12701302	chr1	MAN1C1	Body	OpenSea	0.282223245125097	3.53405282717947	4.97095027217166	0.000301888885042084	0.166685402995424	0.455632837616545
cg07703690	chr11	BBOX1	5'UTR	OpenSea	-0.332716663079438	2.58359982685143	-4.96452147951478	0.000303762730434785	0.167216414405686	0.522811445113968
cg03342977	chr8			Island	0.308066707365505	2.5488114557158	4.94990869197151	0.000304926767126801	0.167216414405686	0.390969577575573
cg19533443	chr3	HEG1	Body	OpenSea	-0.359635618006741	2.73942265001076	-4.96468439621517	0.000305467562147273	0.167216414405686	0.439185114722929
cg09519327	chr7	ATG9B;NOS3	3'UTR;Body	Island	0.189177961689615	-3.5175709785175	4.94785207203683	0.000306006923952393	0.167216414405686	0.51158401215519
cg01003599	chr1	VASH2;VASH2;VASH2	TSS1500;TSS1500;TSS1500	N_Shore	-0.624168726998778	1.02846353671364	-4.96693798262741	0.00030754230098288	0.16743648821557	0.461382463765727
cg15779521	chr12			OpenSea	0.276571720141178	-3.18200272047212	4.9501995723308	0.000308408945416304	0.167695507362269	0.460610919633946
cg10898067	chr7	C7orf50;C7orf50;C7orf50	Body;Body;Body	S_Shore	0.262586106847095	2.7141278594217	4.94180530495618	0.000309205982457815	0.167916070073616	0.42353204592566
cg15042747	chr11	PARVA	TSS200	Island	-0.265606948833032	-3.47761300447479	-4.95353218582559	0.000310571246658402	0.168221040192415	0.457323784014527
cg00446250	chr6			N_Shore	0.319329016519365	3.11388162058741	4.95997666353692	0.000311209645357459	0.168221040192415	0.499605272201106
cg03415518	chr12	RMST;MIR1251	Body;Body	OpenSea	-0.225749227917191	3.10466435180952	-4.93735256360059	0.000311584062680102	0.168221040192415	0.465149642480395
cg09262269	chr5	LOX	Body	N_Shore	-0.380161597335267	-2.40945737233062	-4.95632842931604	0.000311757240096178	0.168221040192415	0.472134766400201
cg08479590	chr7	HOXA11AS;HOXA11;HOXA11	TSS1500;1stExon;5'UTR	N_Shore	-0.23390325108683	-3.01181330365739	-4.93635354918067	0.000312120229160732	0.168221040192415	0.487884691684091
cg18006411	chr8	ASPH;ASPH	3'UTR;3'UTR	OpenSea	0.367553966758443	2.17298773181282	4.934097055048	0.000313334832519822	0.168332192509312	0.419875901645353
cg23745839	chr11	SLC6A5	Body	S_Shelf	-0.432277246684008	-2.35211813853376	-4.95549866851046	0.000313592905707026	0.168332192509312	0.444856041273123
cg16458671	chr18	FAM59A	TSS1500	Island	-0.264164666418109	-3.07698617179646	-4.93356694270346	0.000313620892360996	0.168332192509312	0.368106370184659
cg09042759	chr6	EGFL8	Body	N_Shore	0.258311085810739	2.96582386472454	4.93265183483144	0.000314115346627124	0.168332192509312	0.491926803021898
cg16034881	chr15	LRRC49;THAP10	TSS200;TSS200	S_Shore	0.168315498841708	-3.91539928754912	4.9303317504658	0.000315372598759703	0.168332192509312	0.431259581676857
cg00356999	chr2			OpenSea	-0.241366916043189	3.25018946038902	-4.92961162997188	0.000315763900590272	0.168332192509312	0.406476405770226
ch.12.71928151F	chr12			OpenSea	-0.202003600249988	-3.8730868012289	-4.93123882921286	0.000315985748514888	0.168332192509312	0.487207323346593
cg27529569	chr19	TLE6;TLE6	TSS200;TSS200	Island	0.170582630536148	-3.62204589790857	4.9284113791799	0.000316417225912082	0.168332192509312	0.34214271959334
cg03521113	chr12	LRMP	TSS1500	OpenSea	0.351205946158911	-3.52157989165586	4.94938399687682	0.000316878131141981	0.168332192509312	0.471958597344773
cg07604616	chr6	GNMT	TSS1500	N_Shore	0.623840181140426	2.23360294348849	4.94855655901325	0.000317325447815391	0.168332192509312	0.475467456104009
cg07679230	chr19	GIPC3	Body	Island	-0.224568410363049	2.9097780107747	-4.92396676040351	0.00031884887065624	0.168494000909155	0.469267305963282
cg12223009	chr17			OpenSea	-0.191345343377123	3.09215244964882	-4.92370938184467	0.000318990279136612	0.168494000909155	0.420226459895747
cg21847267	chr7	CLCN1	Body	S_Shore	-0.257991583913796	3.29550683042972	-4.92357833520571	0.000319062303740332	0.168494000909155	0.419243751611058
cg03474525	chr6			S_Shelf	-0.258898009023132	3.0532652200913	-4.92293434476069	0.000319416494756754	0.168494000909155	0.386601991034841
cg15563205	chr6	TRIM39;TRIM39	Body;Body	OpenSea	-0.248738685941492	3.36732729604441	-4.92457991303355	0.000319775668557992	0.168494000909155	0.460185324969317
cg03055942	chr16	LPCAT2;CAPNS2;CAPNS2	Body;1stExon;5'UTR	OpenSea	-0.282447208790552	3.31055008015285	-4.94204814729878	0.000320310393549065	0.168494000909155	0.474647611835637
cg09245939	chr6	BMP6	3'UTR	OpenSea	0.251522494010769	2.99325567452663	4.92061155723944	0.000320697433112429	0.168494000909155	0.477288481479887
cg16044674	chr6	MEA1;KLHDC3	TSS1500;TSS200	Island	0.202794519485871	-3.24331445730446	4.92023943180269	0.000320903146178899	0.168494000909155	0.36519204263112
cg02865822	chr11	DGKZ;DGKZ;DGKZ;DGKZ	Body;TSS200;Body;Body	OpenSea	-0.182751407674517	-3.88132558026097	-4.91939863295662	0.00032136845267821	0.168494000909155	0.442560762688015
cg27571590	chr1			S_Shelf	-0.475083983460109	2.48226223141895	-4.94041714000301	0.000321761047426085	0.168494000909155	0.473145392466857
cg20116574	chr20	NCOA5	5'UTR	Island	0.182060873275999	-3.73673882246862	4.91767104777021	0.000322326730312713	0.168494000909155	0.460161036696237
cg08003613	chr5	FLJ42709;FLJ42709	TSS1500;TSS1500	Island	-0.266888768586167	-2.59383255509225	-4.91675132766198	0.000322838109589256	0.168494000909155	0.460304183884794
cg15026026	chr11	PACSIN3	TSS200	Island	-0.242936990111269	-2.65996943047024	-4.9151876667684	0.00032370947789085	0.168743496898985	0.456890190891976
cg02082929	chr2	GCC2;GCC2	Body;Body	S_Shelf	-0.667219006885357	1.23288773104258	-4.93504737799872	0.000324722804959687	0.169007472441424	0.299222944900021
cg14014527	chr17	ATP6V0A1;ATP6V0A1;ATP6V0A1	TSS200;TSS200;TSS200	Island	-0.161584304477484	-3.62986866982581	-4.91071539307076	0.000326215301875365	0.169007472441424	0.456605883338344
cg03987115	chr7	HOXA10;HOXA10	Body;Body	Island	-0.177993472235655	-3.43536635503652	-4.90882567589287	0.000327280199916729	0.169007472441424	0.400002611190596
cg19001887	chr5	GHR	5'UTR	OpenSea	-0.209829667946974	3.05892435586791	-4.9085591635969	0.000327430677671411	0.169007472441424	0.421752256119032
cg07499159	chr1	ST6GALNAC5	Body	OpenSea	-0.281920537162679	3.30929320121432	-4.92313286904411	0.00032809447695538	0.169007472441424	0.431136494237826
cg23375538	chr19			S_Shore	0.324877771593928	1.93544052822348	4.90635902841569	0.000328675680506314	0.169007472441424	0.439992983784177
cg05936305	chr12	SLC48A1	Body	OpenSea	-0.174818889449604	-3.74492930612965	-4.90560070292565	0.000329105944136173	0.169007472441424	0.40523108548804
cg00497232	chr4			Island	-0.796937445069835	-2.2672571950777	-4.92692291004768	0.000329258313274325	0.169007472441424	0.45221486299905
cg18022926	chr10	PBLD;PBLD;HNRNPH3;HNRNPH3	TSS1500;TSS1500;5'UTR;5'UTR	S_Shore	0.175398102144074	-3.60565232877983	4.90499596699078	0.000329449485025717	0.169007472441424	0.40298351111884
cg04395822	chr12	CAPS2	TSS200	Island	0.178361270580161	-3.85419507432277	4.90499013472496	0.000329452800067566	0.169007472441424	0.391467302678484
cg14371731	chr10	ZMIZ1	Body	Island	-1.00455508413486	-3.17271435271144	-4.92624593438874	0.000329639217221188	0.169007472441424	0.443770016302482
cg19188572	chr15	GTF2A2	TSS1500	S_Shore	0.736749885035123	-1.99581268270041	4.92608277018716	0.000329731091371079	0.169007472441424	0.417705914554564
cg04238871	chr10	FAM53B	5'UTR	Island	0.227616112233004	-4.16055151607406	4.92357314465673	0.000330286190470861	0.169084776296212	0.40560449023951
cg21257635	chr1	SYF2;SYF2	Body;Body	Island	-0.296403505523906	-3.51697047846686	-4.92441775424241	0.0003306701583457	0.169084776296212	0.418005484845298
cg22662808	chr7	CLCN1	Body	S_Shelf	0.244896937798269	3.30871119029896	4.89803063521337	0.000333433507714321	0.169493714043265	0.402123022498349
cg24879257	chr22	SLC25A1;CLTCL1;CLTCL1	TSS1500;3'UTR;3'UTR	S_Shore	-0.198690886384503	-3.20181267601025	-4.89794814443045	0.000333480991245586	0.169493714043265	0.407515790201203
cg00167491	chr5	FGF10	TSS200	OpenSea	-0.164156675995076	-3.58581985551586	-4.89536477973709	0.000334971615071099	0.169493714043265	0.408160552540102
cg00088688	chr6			OpenSea	-0.529736216935871	1.27754124154599	-4.91681851392981	0.000334991792042372	0.169493714043265	0.435964620685592
cg05501859	chr11	C11orf17;C11orf17	Body;Body	OpenSea	0.241819723789971	3.06996507991501	4.89521775969446	0.000335056656039767	0.169493714043265	0.428905372347342
cg04187545	chr8	SNORD54;RPS20;RPS20;RPS20;RPS20	TSS1500;5'UTR;1stExon;5'UTR;1stExon	Island	0.248840404082178	-2.97321949569163	4.89458888793206	0.000335420669774721	0.169493714043265	0.418299448058554
cg20963597	chr11	NDUFC2;NDUFC2	5'UTR;1stExon	Island	0.198110917505406	-3.71613507038612	4.8925085311501	0.000336627803246692	0.16990357692009	0.412204316631365
cg01751549	chr6	ZNF318	Body	N_Shelf	0.194330924851106	3.04235866009166	4.88301633539285	0.000342193568708611	0.172307314185395	0.383452461999294
cg18492826	chr5			S_Shelf	-0.258846879270673	-3.0721064436301	-4.88705858496921	0.000343247664404083	0.172426849028055	0.421163054031182
cg05400741	chr10	TET1	TSS200	N_Shore	-0.17714339542601	-3.70446614141212	-4.87942676885375	0.000344323298708368	0.172426849028055	0.32745373508623
cg24424424	chr11	TRPC6	Body	N_Shore	-0.186849797935933	-3.6774426767027	-4.87941023023367	0.000344333143244803	0.172426849028055	0.397518709269248
cg19444609	chr3			Island	-0.242579309015908	-3.5149315237328	-4.89090813715481	0.000344735784371097	0.172426849028055	0.405423228089805
cg06690831	chr4			OpenSea	-0.369312554817546	1.891122267571	-4.87769029682437	0.000345358532788205	0.172426849028055	0.297582687895503
cg26574325	chr2	NPAS2	Body	OpenSea	-0.385556524320783	2.74072351449419	-4.89827956706661	0.000345784554773436	0.172426849028055	0.41278025267431
cg09983051	chr2	MAL;MAL;MAL;MAL	TSS1500;TSS1500;TSS1500;TSS1500	Island	0.279348716906712	-2.85727927949603	4.88393946138352	0.000345789413571693	0.172426849028055	0.415004488344343
cg11621464	chr19	LTBP4;LTBP4;LTBP4	Body;Body;Body	Island	0.315651757470301	-2.76246423920483	4.89067545267754	0.000346790294148082	0.172426849028055	0.396781779100564
cg26761226	chr12	OBFC2B	TSS200	Island	0.245433388922361	-3.1353769769304	4.87519472946766	0.000346852015811165	0.172426849028055	0.379892458625807
cg23917768	chr17	DCAKD;DCAKD	5'UTR;5'UTR	S_Shelf	-0.197180205623459	3.39034349706076	-4.87397957576373	0.000347581670949707	0.172589586783354	0.360000737154883
cg26922917	chr12	GPR133	Body	N_Shore	1.13662695914168	1.48884163181222	4.89399945822634	0.000348327596124757	0.172701556148182	0.252105311819722
cg25057892	chr13	GTF2F2	Body	S_Shore	0.180353140398693	-3.59445620454197	4.87109687105446	0.000349319050919541	0.17279073429561	0.360702272181961
ch.12.91948412F	chr12			OpenSea	0.296239081638257	-2.73593894285321	4.87063573205142	0.000349597815848875	0.17279073429561	0.357365379888837
cg01028223	chr7	C7orf20	TSS1500	N_Shore	0.212258988128641	3.25242182056428	4.86716310891613	0.000351704543739085	0.173178548562562	0.388258193094006
cg13933692	chr5			Island	-0.19925062342485	-3.27546099507052	-4.86682032404734	0.000351913218165139	0.173178548562562	0.376281853112643
cg06683510	chr15			OpenSea	0.608340176157902	0.857003738567953	4.88788066423327	0.000351997124444784	0.173178548562562	0.36970579473774
cg17793286	chr17	MYO15A	TSS200	OpenSea	0.21627281020716	2.87688448619824	4.86465927863574	0.000353231762068081	0.173558739986633	0.299626404500822
cg10842141	chr10			S_Shore	-0.213605188166337	-2.95890327135586	-4.86409157897193	0.000353578994504416	0.173558739986633	0.391774561126234
cg12559685	chr17	CNTNAP1	Body	N_Shore	0.254985243379153	3.36185117164951	4.86389168605405	0.000354471006123966	0.173797741967162	0.344212918027598
cg11182893	chr13	RASA3	Body	S_Shore	0.196949166584298	3.18991219524912	4.86031465392012	0.000355898239461339	0.174201022745787	0.374149236693256
cg11309685	chr5	TMEM161B	TSS1500	S_Shore	0.303301890398081	-3.47117852838434	4.87951937772803	0.000357077008634691	0.174201022745787	0.328215215357653
cg22449901	chr1	PEX19;PEX19	TSS1500;TSS1500	OpenSea	-0.197270748984774	3.27413464707477	-4.85773931805537	0.000357488748203097	0.174201022745787	0.31295969610742
cg15864153	chr6	VARS	Body	N_Shelf	0.254596232472212	2.96368775732971	4.85711868976985	0.000357873152776167	0.174201022745787	0.287662840418795
cg04887807	chr4	CYTL1	TSS200	Island	-0.231260985687084	-3.05895208332318	-4.85685637010552	0.000358035758039761	0.174201022745787	0.343450300714331
cg22159398	chr7			OpenSea	-0.278582207795194	2.77438858468298	-4.85645606250248	0.000358284047256819	0.174201022745787	0.202981782599919
ch.2.132864912R	chr2			OpenSea	-0.21958252055145	-3.5205085348623	-4.85748297962085	0.000358541919574956	0.174201022745787	0.377729021932122
cg17826679	chr19	SLC44A2;SLC44A2	TSS200;Body	Island	0.401859726233105	1.44242532624944	4.84728517584001	0.000364021781480614	0.176395265211939	0.290154459295368
cg24862548	chr8	PTDSS1	3'UTR	OpenSea	0.225171867239355	3.40927968496337	4.8467076846629	0.000364386283580816	0.176395265211939	0.362515589444503
cg24041338	chr1	TNR	5'UTR	OpenSea	-0.274209355056741	2.88985133243599	-4.84822899446941	0.00036526038771846	0.176395265211939	0.363307434301083
cg08284180	chr1	DCAF8;DCAF8;DCAF8;DCAF8;DCAF8	Body;Body;Body;Body;5'UTR	Island	-0.228154369958947	-3.75623336835674	-4.84503144405781	0.000365501579062914	0.176395265211939	0.281629729007321
cg26053697	chr13	COL4A2	Body	S_Shore	0.545828789812761	-1.29582919668575	4.86576047350151	0.000365603770228785	0.176395265211939	0.362831040546534
cg08995883	chr3	PRKCD;PRKCD	Body;Body	OpenSea	0.22341012099266	3.3374882074014	4.84414399335322	0.000366009047739084	0.176395265211939	0.322967247729301
cg15469802	chr3	HRH1;HRH1;HRH1;HRH1	5'UTR;5'UTR;5'UTR;TSS1500	OpenSea	0.250364114424697	2.31369018274414	4.84179991901655	0.000367499404309739	0.176395265211939	0.344099270072467
ch.7.121194196F	chr7			OpenSea	0.34081742410982	-2.99724156735296	4.8617240093504	0.000368145468428817	0.176395265211939	0.36031169426763
ch.4.89078329R	chr4			OpenSea	0.185571294533449	-4.46169341272934	4.85279126082512	0.000368601868467505	0.176395265211939	0.350879719100457
cg10017411	chr16	TAOK2;TAOK2	Body;Body	Island	0.196185274133268	2.8794674679393	4.83973984289291	0.000368814427722894	0.176395265211939	0.321545927118952
cg12650267	chr17	CTNS;CTNS	Body;Body	OpenSea	0.176717137941868	3.46007706584481	4.83901202179842	0.000369280196970748	0.176421352364375	0.31471961524436
cg18053505	chr3	KAT2B	TSS1500	N_Shore	-0.226891591802516	-3.22812836588652	-4.83578824507732	0.000371350651244523	0.177094503936117	0.330425562347355
cg24471459	chr8	UBXN8	TSS200	OpenSea	0.191280364143894	-4.09737696546669	4.84080206593281	0.000371922139523566	0.177094503936117	0.35115620284774
cg15188808	chr7	ZNF775	Body	Island	0.17988402724028	3.81946442645739	4.83388763221889	0.000372576986798496	0.177094503936117	0.308878426948799
cg21599792	chr11	FZD4	TSS1500	N_Shore	0.202619153873375	-3.88921996461918	4.8341628128162	0.00037296341953662	0.177094503936117	0.324698195953915
cg23660155	chr1	EPHA8;EPHA8	Body;Body	OpenSea	-0.393085036919398	1.83585953881836	-4.83308274167183	0.000373097601571641	0.177094503936117	0.28914615020235
cg22847228	chr5	PCDHGA4;PCDHGA6;PCDHGA9;PCDHGA1;PCDHGA8;PCDHGA5;PCDHGB1;PCDHGB4;PCDHGA3;PCDHGA10;PCDHGA2;PCDHGB6;PCDHGA7;PCDHGB2;PCDHGA10;PCDHGB5;PCDHGB3	Body;Body;Body;Body;Body;Body;Body;Body;Body;TSS200;Body;Body;Body;Body;TSS200;Body;Body	N_Shore	-0.499012022108675	-2.64843300692096	-4.85383586924035	0.000373165984229534	0.177094503936117	0.215227338442315
cg01960885	chr18	CHST9	TSS1500	S_Shore	0.462119008099891	1.38921863422503	4.83463633177182	0.000374359930756598	0.177144498193797	0.314432049101205
cg01051318	chr2	CAD	Body	Island	0.225437997772036	-2.93033505369875	4.83106341970013	0.000374407074183276	0.177144498193797	0.293113730715074
cg02241357	chr4	ANTXR2	Body	N_Shore	0.231645819076115	3.17421640279037	4.83051035974932	0.000374766554260961	0.177144498193797	0.335334810941384
cg13682333	chr9	SHB	Body	OpenSea	-0.198325464769533	3.73962015066907	-4.83026988243335	0.000374922973049756	0.177144498193797	0.319457074545165
cg18728316	chr6	ARID1B;ARID1B;ARID1B	Body;Body;Body	OpenSea	0.213542247605969	3.41125204169663	4.8268683839994	0.000377142798113435	0.177678448965238	0.300520024399883
cg14538868	chr2	CEBPZ;C2orf56;C2orf56;C2orf56;C2orf56	TSS200;1stExon;1stExon;5'UTR;5'UTR	Island	-0.196506378877669	-3.82331878036623	-4.82512955912216	0.000378282855144342	0.177678448965238	0.327815134605101
cg12629480	chr17	C17orf59	1stExon	Island	0.225572510626244	-2.7860130025497	4.82478988210246	0.000378505983482063	0.177678448965238	0.317029723840226
cg24678429	chr10	PTPRE	5'UTR	Island	-0.189724724898575	-3.57332801651769	-4.82432104509497	0.000378814180666347	0.177678448965238	0.236389366858734
cg13195569	chr4			OpenSea	-0.200083193741091	3.44782288940457	-4.82370572987095	0.000379219065174714	0.177678448965238	0.233440893988417
cg22393213	chr2	CXCR7;CXCR7	1stExon;5'UTR	S_Shore	-0.379467203809632	-2.49995787511043	-4.84437732811441	0.0003792805310911	0.177678448965238	0.303221226045077
cg21796825	chr12	TMEM5	1stExon	Island	0.22518132152521	-3.78363067600327	4.82758282167418	0.000379381701619223	0.177678448965238	0.277489567335486
cg14966519	chr19	LSR;LSR;LSR	TSS1500;TSS1500;TSS1500	Island	-0.182123683180872	-3.29269579838759	-4.82032955101785	0.000381448684655943	0.177678448965238	0.25021498836993
cg09638070	chr5	ANKRD33B	Body	OpenSea	0.344139700806005	2.27838124417167	4.82164043528735	0.000381549965724183	0.177678448965238	0.314717284709706
cg14003211	chr2			OpenSea	-0.18707342943895	2.99670355747664	-4.82006840684594	0.000381621712834799	0.177678448965238	0.319023345366471
cg11080032	chr1	ATF6	Body	OpenSea	0.233790041287323	3.42980381380865	4.82133953317427	0.000382883248681906	0.177678448965238	0.324210524925151
cg12353636	chr10	PCDH21	Body	OpenSea	-0.59645168674339	1.99485310044887	-4.83814893364127	0.000383364044078795	0.177678448965238	0.263934852421514
cg14362178	chr2			OpenSea	-0.369958570176521	0.166706953451733	-4.81739119192871	0.00038340030766088	0.177678448965238	0.291069980514513
cg01674777	chr8	ARHGEF10	Body	OpenSea	-0.360143431989983	2.11265631391546	-4.81696255393813	0.000383685873945566	0.177678448965238	0.30977792536879
cg26994774	chr19	DNM2;DNM2;DNM2;DNM2;MIR638	TSS200;TSS200;TSS200;TSS200;TSS1500	N_Shore	0.182444036661664	-4.114723357149	4.81660834527617	0.000383922021637465	0.177678448965238	0.269859410355895
cg21699894	chr20	TOX2;TOX2;TOX2	5'UTR;Body;5'UTR	S_Shore	0.484423084612173	-1.37245064215023	4.8325364993147	0.000387083083747658	0.178670353034749	0.300775756879855
cg25020157	chr14	SIP1;SIP1;SIP1	Body;Body;Body	S_Shore	-0.175998986462046	-4.02206723086874	-4.81154447237405	0.000387314699106129	0.178670353034749	0.302765830915898
cg15381609	chr10	MGMT	Body	OpenSea	0.229275636402785	3.15970404792608	4.81070324903272	0.000387881323723366	0.178739546955807	0.298553034534573
cg17308726	chr6			OpenSea	-0.517817309613031	2.90094733447942	-4.82784017412718	0.000390224045609271	0.179433632050392	0.269510436789626
cg22303739	chr20			Island	0.207058499023652	3.16052478122694	4.80621249281338	0.000390920845915872	0.179561580074681	0.274783253534179
cg18770216	chr3	ITGB5	Body	OpenSea	-1.01413629237525	-0.0822587946526243	-4.8255586268014	0.000391759576496873	0.179754377487946	0.297415529594759
cg11943008	chr12	FBXW8;FBXW8	Body;Body	OpenSea	0.212464732845102	3.33589230284338	4.80226557421765	0.000393612804888004	0.180166378955486	0.265088827696122
cg03961332	chr12	GALNT9	Body	OpenSea	0.424560545198591	2.76054802225905	4.82197007734472	0.000394187538258282	0.180166378955486	0.301108268743007
cg22688241	chr12	KIAA0748;KIAA0748	5'UTR;5'UTR	OpenSea	-0.200578835920437	3.07665144469665	-4.80094302107233	0.000394519161968463	0.180166378955486	0.188255112627434
cg22801736	chr1	KIAA0907	TSS1500	S_Shore	0.367215980534252	-1.06372425729067	4.80076109406731	0.000394644008438131	0.180166378955486	0.296426217650859
cg01833417	chr1	ATP1A1;ATP1A1	Body;Body	S_Shore	-0.219787920055257	-3.1864301179719	-4.80059609794703	0.000394757271832986	0.180166378955486	0.214494377123593
cg01065822	chr7			OpenSea	0.269668687633777	2.80892184091194	4.79969733593644	0.00039537483289832	0.180176619877228	0.292594536092447
cg04946535	chr11	MUS81;CFL1	TSS1500;TSS1500	Island	0.181125467644139	-3.47897859215785	4.79918370570101	0.000395728213335556	0.180176619877228	0.273318470798896
cg10737195	chr13	PCDH9;PCDH9;PCDH9;PCDH9	5'UTR;5'UTR;1stExon;1stExon	N_Shore	0.216902285795495	-3.29929396923091	4.79859796699844	0.00039613160714526	0.180176619877228	0.290542025740096
cg19815589	chr11	SHANK2	Body	OpenSea	0.235266295707934	2.94868774969409	4.79812213628892	0.000396459624077777	0.180176619877228	0.126313024251339
cg02102546	chr2			Island	0.38658910150088	3.02813641610863	4.81467935479004	0.000399168892769787	0.181058590994821	0.27541750946839
cg01582648	chr14	NUMB;NUMB;NUMB;NUMB	TSS1500;TSS1500;TSS1500;TSS1500	S_Shore	0.331904041699198	2.79435109175747	4.81403680641206	0.000399244376829429	0.181058590994821	0.267514890406464
ch.14.43720575R	chr14			OpenSea	0.326885746806236	-3.38496829171256	4.80816133052374	0.000403678001248882	0.181251019122079	0.276297024731147
cg24487784	chr11	TMEM80;DEAF1;TMEM80	Body;TSS1500;Body	Island	-0.166192145671152	-4.23933757968611	-4.78704903307137	0.000404173531823895	0.181251019122079	0.24299132574102
cg05541747	chr18	MAPRE2;MAPRE2	5'UTR;Body	N_Shelf	0.210380750361522	3.00193664938564	4.78696494811977	0.000404232703876505	0.181251019122079	0.27386134960221
cg25964007	chr17	WDR16;WDR16;STX8	TSS200;TSS200;TSS1500	S_Shore	-0.186624943689656	-3.57514995024425	-4.78616203853414	0.000404798180907851	0.181251019122079	0.214667124736219
cg13311939	chr11			OpenSea	0.36963061575564	2.66199995327016	4.80634838228249	0.000404941619386345	0.181251019122079	0.259414834493183
cg14860499	chr1	IGSF21	Body	Island	0.338508292815952	-2.9074504453535	4.8062126889238	0.000405036363240663	0.181251019122079	0.230849290749654
cg24339043	chr12	SPRYD3	TSS1500	S_Shore	-0.352542496182415	-2.80698511607671	-4.80558209132899	0.000405476963284678	0.181251019122079	0.250625533840688
cg19623624	chr10	LOC619207	Body	Island	-0.807390161332254	0.804531044117923	-4.80521559602268	0.000405733264500937	0.181251019122079	0.253213081629696
cg06154860	chr7	ETV1;ETV1;ETV1;ETV1	5'UTR;5'UTR;5'UTR;5'UTR	N_Shore	-0.199399298850815	-3.77487732815495	-4.78323303375871	0.000406868042430472	0.181251019122079	0.256459209323554
cg09932694	chr1	ATAD3A;ATAD3A;ATAD3A	TSS1500;TSS1500;TSS1500	N_Shore	0.263624402863838	-3.25427527742014	4.78210580138173	0.000407753117680877	0.181251019122079	0.183039610503476
cg15221203	chr7	BBS9;BBS9;BBS9;BBS9	TSS1500;TSS1500;TSS1500;TSS1500	N_Shore	0.259648637239745	-2.87672340530851	4.78194116513743	0.000407784483723332	0.181251019122079	0.240485444836592
cg02324737	chr2	DYNC1I2	TSS200	Island	-0.582727581089458	-2.46025519679888	-4.80168034538085	0.000408214280726719	0.181251019122079	0.191714488847294
cg21377793	chr15	TSPAN3;TSPAN3;TSPAN3	TSS1500;TSS1500;TSS1500	S_Shore	0.235707059225582	3.37141742678872	4.78140828788703	0.00040843006130915	0.181251019122079	0.256483987246609
cg06665984	chr14	TRIP11;TRIP11	5'UTR;1stExon	Island	0.209702196261109	-3.4165597495813	4.78092386302702	0.000408507665500702	0.181251019122079	0.15775962445097
cg05209527	chr2	SLC5A6;C2orf28;SLC5A6;C2orf28;C2orf28	TSS1500;Body;TSS1500;5'UTR;Body	S_Shore	0.221495098400188	-2.74902835265757	4.78035112292993	0.000408915404817097	0.181251019122079	0.246146321501379
cg24595957	chr14	PARP2;RPPH1;PARP2	TSS200;TSS200;TSS200	OpenSea	0.231446064337899	-4.46029459179925	4.80032244570378	0.000409171454825489	0.181251019122079	0.234089451710304
cg25310559	chr4	ABLIM2;ABLIM2;ABLIM2;ABLIM2;ABLIM2;ABLIM2;ABLIM2	Body;Body;Body;Body;Body;Body;Body	Island	0.302926370769823	2.52737421332074	4.77954775724822	0.000409894107638161	0.181251019122079	0.261174145262997
cg07090138	chr2	CD8A	TSS200	N_Shore	-0.195633778440165	-3.87709421762604	-4.77904133408899	0.000410302159363506	0.181251019122079	0.257235396331982
cg03141879	chr10	PITRM1	Body	Island	0.218288051558114	2.9955126585335	4.77791166965875	0.000410656837582728	0.181251019122079	0.228404390386529
cg14284055	chr1	MYOM3	TSS1500	OpenSea	0.383375764131161	2.89308356991174	4.79768326335643	0.000411038509741895	0.181251019122079	0.253172475209521
cg06805940	chr5	ATP10B	Body	OpenSea	0.225790238178752	2.70750751864123	4.77610150797511	0.000411954043276893	0.181251019122079	0.192126810468856
cg06642248	chr10	UBE2D1	TSS1500	N_Shore	0.240243614952777	2.84272724917809	4.77561362284767	0.000412304404522762	0.181251019122079	0.217471891607302
cg10035831	chr17	RPTOR;RPTOR	Body;Body	S_Shore	0.581550345067785	1.54668201608452	4.79588275470231	0.000412317361618719	0.181251019122079	0.239561869853185
cg19846927	chr2	MRPL44	TSS200	Island	-0.187480698646519	-3.9327885029398	-4.77554051001008	0.000412356935270282	0.181251019122079	0.241064284286653
cg02865593	chr15	SNORD115-1	TSS1500	OpenSea	0.284278942787955	2.99017870698806	4.78904196004504	0.000412765657256574	0.181251019122079	0.262661578194279
cg02734326	chr4	SLC2A9;SLC2A9	Body;Body	Island	-0.420780529130333	-3.36019389818834	-4.79399725646084	0.00041366103577331	0.18143688996391	0.252558191242732
cg19199159	chr18			N_Shore	-0.435321788552111	-0.721090542951814	-4.77160463843504	0.000415195145839846	0.18143688996391	0.224542584610984
cg00419321	chr1	LHX8	TSS1500	N_Shelf	-0.737507328868515	-1.13752937512414	-4.79170112217897	0.000415303523765097	0.18143688996391	0.232901323815676
cg04514020	chr4	AGA	Body	N_Shore	-0.204375429650332	-3.74841404835456	-4.769692430815	0.000416581414001581	0.181559857689414	0.116299931298623
cg27089768	chr14	TCL1A;TCL1A	TSS200;TSS200	Island	0.334287745180111	-2.56112991361272	4.78625393323542	0.000416854601071464	0.181559857689414	0.245332104076206
cg04989813	chr10	EBF3	Body	S_Shore	-0.231147714710583	3.76319527315366	-4.76636972568696	0.000419001729251804	0.181897169562277	0.129174709553944
cg04762034	chr16			OpenSea	-0.235618119566571	-3.17871034441763	-4.76616731334492	0.000419149643101676	0.181897169562277	0.226852782998829
cg26171231	chr4	CLCN3;CLCN3;CLCN3;CLCN3	1stExon;5'UTR;5'UTR;1stExon	S_Shore	0.159019306045379	-3.56312729598001	4.76274586273449	0.000421658144838866	0.182172454531623	0.220761164492925
cg13680696	chr10	FRAT2;FRAT2	3'UTR;1stExon	N_Shore	-0.30740826527384	-2.47695294019766	-4.76215762067985	0.000422091001054123	0.182176004754762	0.167556605392807
cg12205700	chr3	ZNF167	Body	Island	0.266384631357513	2.41922883106313	4.76038266561032	0.000423399908311047	0.182557274637342	0.182575068382323
cg23667602	chr7	ADAP1	Body	S_Shore	0.535864615905484	0.630123063581244	4.76766631439597	0.000424869213920368	0.182644250049673	0.176748444490169
cg11507591	chr8			S_Shelf	0.325206203183102	2.86471293470463	4.77611147128303	0.000426636918196315	0.182938802361243	0.211303683514709
cg07645736	chr6	SLC35D3	TSS200	Island	-0.227683713415847	-3.40623938012201	-4.76122885420111	0.000426843275892172	0.182938802361243	0.234080567249372
cg03807330	chr11			OpenSea	-0.354457155532711	1.44653042074284	-4.75471836609594	0.000427605328218406	0.183079306327927	0.202968261769131
cg23490715	chr3	ABHD10	TSS200	Island	-0.185893460758718	-3.70002479359134	-4.75304214966222	0.000428858160475497	0.183079306327927	0.171689011667545
cg19479609	chr2			N_Shelf	0.209110210467727	-3.79595212122969	4.76025411601327	0.000428878085236302	0.183079306327927	0.223490993298032
cg25343163	chr19	CHST8;CHST8	5'UTR;5'UTR	S_Shelf	-0.380402380479015	2.29786119010043	-4.76595325799142	0.000429771283080398	0.18327822787222	0.202877032597966
cg02832485	chr3	FBLN2;FBLN2	5'UTR;5'UTR	OpenSea	-0.389419317775143	-0.0968379951915086	-4.75115445182798	0.00043027364231823	0.183310244672804	0.102765162632877
cg18377512	chr20	GCNT7;C20orf106	TSS200;Body	OpenSea	0.194942124180988	3.08369482286684	4.74934403732126	0.000431635751718814	0.183421124984575	0.133664936726992
cg01329973	chr16			N_Shore	-0.444610126828094	-1.74107686719872	-4.75752195833893	0.000432250717605769	0.183421124984575	0.146745932760079
cg15298791	chr10	SVIL;SVIL	Body;Body	OpenSea	0.206230336451007	3.44240712993092	4.74644540543984	0.000433825980373863	0.183421124984575	0.185629628525342
cg25467367	chr7	NUB1	Body	OpenSea	-0.222900060379443	2.90202617355735	-4.74613304640978	0.000434062692127418	0.183421124984575	0.200553565509213
cg05291427	chr22	ADRBK2	TSS200	N_Shore	0.187977827216217	-3.41103534108227	4.74579141366226	0.000434321742312808	0.183421124984575	0.209565000974356
cg05766802	chr2			Island	-0.23541148715355	-3.45027902474485	-4.74701812004628	0.000434359937508798	0.183421124984575	0.172272958147133
cg04075972	chr6			S_Shore	0.233029529844209	3.00747498212169	4.7457122729908	0.000434381775383386	0.183421124984575	0.188334856154726
cg19577617	chr2	GLS	TSS1500	Island	0.175255977203389	-3.31970557047416	4.74485837838881	0.000435030057693543	0.183514243039663	0.167774253957482
cg22444116	chr7			OpenSea	-0.452654108531763	2.35366282091345	-4.76331101537524	0.000436183989053048	0.183604847955863	0.205635420581495
cg21988233	chr19	ZNF8	TSS200	Island	0.226309441314613	-3.51313902084201	4.74436146216363	0.000436446861716802	0.183604847955863	0.18140088900305
cg17573882	chr12			OpenSea	0.258549131808596	2.46861930268322	4.74197400113472	0.0004372273664803	0.183604847955863	0.168326348554979
cg06175912	chr3	MUC4;MUC4;MUC4	Body;Body;Body	OpenSea	0.42693405885925	2.5525360839633	4.76134431323006	0.000437670488058007	0.183604847955863	0.210068141146361
cg06791719	chr5	LOC645323	Body	N_Shore	0.259919734694716	-2.83441662966486	4.74127715072898	0.000437759958675232	0.183604847955863	0.164502561835391
cg00516051	chr17	ZZEF1;CYB5D2;CYB5D2;CYB5D2;CYB5D2	TSS1500;1stExon;Body;5'UTR;Body	Island	0.205420649003901	-3.32586661495775	4.74120824694909	0.000437812657532967	0.183604847955863	0.190412749234951
cg04827020	chr15	THBS1	Body	S_Shelf	-0.237146776117996	2.96104968025305	-4.74063790344987	0.000438249120672588	0.183608406500224	0.191584074804325
cg02907425	chr19	DPP9	Body	Island	0.258396427291671	2.86517440974175	4.73987605968235	0.000438832839999162	0.183673592214049	0.200786017740654
cg19182046	chr14	FCF1;KIAA0317;FCF1	1stExon;TSS200;5'UTR	Island	0.324927305430789	-2.51267827890026	4.74993788206024	0.000441420213197016	0.184576463298738	0.201804090321175
cg05608730	chr5	C1QTNF2	TSS200	S_Shore	0.342818130621803	-0.873056423507156	4.73577528364566	0.000441988783518091	0.184634251190098	0.201711330053216
cg10394047	chr21	FTCD;FTCD	1stExon;1stExon	OpenSea	-0.190177113168071	3.08649537259729	-4.73487277738398	0.000442686521498588	0.18467254824194	0.160274390927728
cg15798050	chr22	TBC1D22A	Body	Island	0.176564106798269	3.20316705954376	4.73294910598136	0.000444177569937084	0.18467254824194	0.157115596785992
cg10826053	chr4	PAPSS1	TSS1500	Island	0.198455159342061	-3.02430364638263	4.73228309034282	0.000444695021994509	0.18467254824194	0.165515582034172
cg07926618	chr1	CROCC	TSS1500	OpenSea	-0.278572838175892	2.42941185882475	-4.73130518530012	0.000445455931719237	0.18467254824194	0.109525371032486
cg07383972	chr7	NUP205	Body	OpenSea	-0.211882587819001	-3.86402962973928	-4.7360621082248	0.000445999263772948	0.18467254824194	0.16312026682769
cg13015925	chr3	ZIC4	TSS1500	N_Shore	-0.281887807316868	-2.65837182363901	-4.73059130119223	0.000446012263465621	0.18467254824194	0.172830218891971
cg01351822	chr15	UNC45A;UNC45A	5'UTR;1stExon	Island	0.920564314647852	-3.06475307360742	4.74898402716009	0.000447134705173703	0.18467254824194	0.177311918153951
cg16725535	chr7	SDK1	Body	OpenSea	-0.362262231480589	2.64534590328568	-4.72911088768515	0.000447832333104332	0.18467254824194	0.0116194724582366
cg24886770	chr19	ZNF43	Body	N_Shore	0.231658157932491	-3.64907926228849	4.7394162620131	0.000448200732217537	0.18467254824194	0.169938435397579
cg11833660	chr12	SSH1	3'UTR	OpenSea	0.190197850159352	3.26070098705843	4.72672530672519	0.000449037653746437	0.18467254824194	0.169391672114974
cg05674990	chr16	MMP25	Body	Island	-0.16368181784456	-4.09163256055858	-4.72592401020582	0.000449667392708764	0.18467254824194	0.176952700206262
cg04360557	chr1	S100PBP;YARS;S100PBP	TSS1500;Body;TSS1500	Island	0.228859733162355	-2.99625440529009	4.72591783093384	0.000449672252575122	0.18467254824194	0.130905332839374
cg14664458	chr13	SKA3;SKA3;MRP63	Body;Body;TSS200	Island	0.325547373066069	-3.27584564732983	4.7453773420352	0.000449936415866712	0.18467254824194	0.161664627571906
cg26213780	chr12	CREBL2	TSS200	Island	-0.178348941471165	-3.82004329861611	-4.72534560269034	0.000450122535387284	0.18467254824194	0.13529485360788
cg27444651	chr4	RAB28;RAB28;RAB28	TSS200;TSS200;TSS200	Island	0.200769304343438	-3.5052183829754	4.72517208897239	0.000450259165111324	0.18467254824194	0.165720841456809
cg17426568	chr6			OpenSea	-0.532260632563227	0.312028991188397	-4.73609930353352	0.000450857953352658	0.184674714544822	0.143411138646259
cg25334393	chr8	ZNF251	Body	Island	-0.271033829397771	-2.02865601265113	-4.72407331862906	0.000451125373164917	0.184674714544822	0.134124994629441
cg13402779	chr14	C14orf104;C14orf104	1stExon;1stExon	Island	0.219659281331711	-3.14898114711666	4.72310200235316	0.000451892550490274	0.184812421979061	0.135360311889004
cg21551253	chr12			Island	-0.369983333887581	1.8059387271882	-4.72149282610291	0.000453166525292154	0.184860274899616	0.128677549920607
cg07610765	chr13			N_Shelf	0.233668976167516	2.49866877223276	4.72138255214108	0.000453253965481749	0.184860274899616	0.169836803308973
cg07336840	chr5	EGR1	Body	Island	0.199447761132375	2.85014870919779	4.72048481360469	0.000453966469480159	0.184860274899616	0.119802820414737
cg12188410	chr6	LAMA4;LAMA4;LAMA4	Body;Body;Body	OpenSea	-0.267085738973486	2.50411280835164	-4.72023614447842	0.000454164036008605	0.184860274899616	0.146375235613013
cg15924868	chr11	C11orf21;TSPAN32;C11orf21	Body;TSS1500;Body	OpenSea	-0.366151327603533	-3.30056760281774	-4.73770531583348	0.000455957254640049	0.185119188408621	0.130679120494905
cg04314154	chr16			OpenSea	0.271301872975537	-3.66270376185997	4.73762083947519	0.000456024016021293	0.185119188408621	0.15519887863884
cg03727481	chr11	TMPRSS13	Body	OpenSea	0.235440692676262	3.01853713516678	4.71780404511131	0.000456101060589941	0.185119188408621	0.159107012092702
cg27291238	chr15			S_Shore	-0.268277136030458	2.92076920171145	-4.7172717745281	0.000456526130467352	0.185119188408621	0.135033615637272
cg20546778	chr8	GDAP1;GDAP1	Body;Body	S_Shore	0.181031278145326	3.6960511506809	4.71570462728033	0.000457780049795564	0.185452360984886	0.161131218199349
cg10816846	chr12	EP400	Body	OpenSea	0.212402869829924	2.91910693417553	4.71513545592308	0.000458236348423494	0.185462083757129	0.152298115661499
cg13986417	chr12	MVK;MMAB;MVK	5'UTR;TSS1500;5'UTR	S_Shore	-0.222790036611355	3.15602799047537	-4.7134017249458	0.000459629186190903	0.18585047661122	0.164991638931985
cg27044986	chr1	ETV3;CYCSP52	Body;TSS200	OpenSea	0.180743288551206	3.35077611133141	4.71209069727429	0.000460685364382606	0.186102138338267	0.168251858948048
cg21950534	chr6	ESR1;ESR1;ESR1;ESR1;ESR1	TSS1500;5'UTR;1stExon;5'UTR;5'UTR	N_Shore	-0.248115657602411	-2.67486670272488	-4.70980876808233	0.000462529749867953	0.186176486600616	0.155278896717044
cg11686526	chr13			OpenSea	-0.252882619052754	-3.19976635115201	-4.72076179257889	0.000463015028131432	0.186176486600616	0.162182921667957
cg26946821	chr17			Island	-0.177624476395956	-3.40921067112984	-4.70896885543917	0.000463210551765076	0.186176486600616	0.147178058187769
cg12434875	chr15	DUOX1;DUOX1	Body;Body	N_Shore	-0.298150369737193	3.25656487472186	-4.72819992477962	0.000463533730580977	0.186176486600616	0.159003991467177
cg00632379	chr6			OpenSea	0.380717508558819	2.1128311862417	4.70904617160233	0.000464120212447875	0.186176486600616	0.109427329937946
cg25277174	chr19	ZNF497	TSS1500	Island	-0.218653344223683	-3.62031420506239	-4.70657782929904	0.00046515435377249	0.186176486600616	0.117199863828488
cg21844450	chr20	PLCB1;PLCB1	TSS1500;TSS1500	Island	-0.191381008450412	-3.99705397820142	-4.71045077289306	0.000465464739763809	0.186176486600616	0.152162349991527
cg07379251	chr20	BCL2L1;BCL2L1	TSS200;TSS200	N_Shore	-0.216440824828447	-3.51417276595503	-4.70693391383502	0.000466316809071163	0.186176486600616	0.146422346335387
cg17779456	chr2	RRM2;RRM2	1stExon;TSS200	Island	0.161641408748411	-3.42663377375388	4.70512103488328	0.00046634283189861	0.186176486600616	0.127126709070374
cg18057185	chr3	NME6	TSS200	Island	-0.183663984359871	-3.2790944537094	-4.70478502500792	0.000466617403520079	0.186176486600616	0.142495513675168
cg20893919	chr4	TRPC3;TRPC3	1stExon;Body	Island	-0.645243746611636	1.75328234376435	-4.72424286730817	0.000466726418542302	0.186176486600616	0.16015900593564
cg09600028	chr6			Island	-0.318747287458854	-2.41524110918011	-4.70997411558231	0.00046694490059127	0.186176486600616	0.146824348637864
cg02975463	chr2			N_Shore	-0.493968517942046	0.140086023873903	-4.70304142817574	0.00046804489796334	0.186187868591146	0.0282943165691503
cg09822907	chr17	EME1;MRPL27;EME1	TSS200;Body;TSS200	Island	0.164627784851793	-3.62197784057782	4.70285650331798	0.000468196563940426	0.186187868591146	0.140903100366769
cg09424925	chr14	RAD51L1;RAD51L1;RAD51L1	TSS200;TSS200;TSS200	OpenSea	0.313226334450018	-2.84635041070747	4.72192067862493	0.000468610717510201	0.186187868591146	0.150024658496243
cg09667753	chr11	LOC441601	Body	S_Shore	-0.637647283242658	0.70035994789853	-4.7217993219568	0.000468709408267417	0.186187868591146	0.0989828033461233
cg27025925	chr11			N_Shelf	0.208868506439819	3.16454930560496	4.69711726352698	0.000472929151398188	0.187690311709475	0.0729949361782536
cg00827239	chr1	DFFB	Body	Island	0.252455542631643	3.26853033875295	4.70505861708618	0.0004740337089657	0.187954803713689	0.138204640286459
ch.19.1004238R	chr19			OpenSea	0.16844595959912	-3.62128364001513	4.69352050116564	0.000475920437885796	0.188399623079186	0.113476474021302
cg06064954	chr6	HCG2P7	Body	OpenSea	0.368774995866198	2.71085111124963	4.71139752693961	0.000476139429563712	0.188399623079186	0.0487468748014477
cg01051524	chr2	NCK2;NCK2	5'UTR;5'UTR	OpenSea	0.219030567763229	-3.43552511453164	4.69231031443875	0.000476931330603336	0.188399623079186	0.11946270533187
cg06419850	chr17	VMO1;VMO1;VMO1;VMO1	3'UTR;3'UTR;3'UTR;Body	Island	0.413320272341048	-2.80145136275635	4.71060614727926	0.000477905936275641	0.188399623079186	0.042256484562448
cg22470073	chr4	HELQ;MRPS18C;HELQ	5'UTR;TSS200;1stExon	Island	0.197847608848893	-3.46057486446847	4.69076002222271	0.000478229590487102	0.188399623079186	0.0859229640850874
cg00927495	chr9	BARX1	Body	Island	0.27166731105133	-3.03686385994683	4.69001716875354	0.000478852982274863	0.18847214067676	0.0614610499208057
cg10087036	chr16	ITPRIPL2;ITPRIPL2;ITPRIPL2	1stExon;Body;3'UTR	S_Shelf	-0.353576184037179	-2.49415316344044	-4.70841523513311	0.000479727960884691	0.188581567100501	0.116249395165871
cg27598632	chr8	DEFB106B;DEFB106A	Body;Body	OpenSea	0.22429542293072	2.73444113898362	4.68790631873647	0.000480629003015412	0.188581567100501	0.122713929044984
cg09124518	chr10	STK32C	Body	N_Shore	0.23110253405111	3.3366876628222	4.68783983668689	0.000480685050860269	0.188581567100501	0.0754643070264214
cg10993409	chr3	PROS1	TSS1500	S_Shore	-0.259009988136432	2.47425075169512	-4.68725686506395	0.000481176818242898	0.188581567100501	0.116169803089104
cg09380135	chr19	MIR641;AKT2	TSS1500;5'UTR	N_Shore	0.393305548392682	1.83953309622961	4.68707676081328	0.000481328851680944	0.188581567100501	0.0873400312099575
cg20789954	chr3	NCRNA00119;NPHP3;NPHP3	Body;5'UTR;1stExon	S_Shore	-0.21590104674385	-3.10663503154541	-4.6864614178299	0.000481848665896682	0.188586288571506	0.102604883581854
ch.4.76675046R	chr4			OpenSea	0.237491609677722	-3.56077961397362	4.68560994195632	0.00048256891958048	0.188586288571506	-0.0185225342512654
cg13225413	chr17	ZNF232	5'UTR	S_Shore	-0.333450608199419	-2.69309289514439	-4.70374944706655	0.000483632357941756	0.188586288571506	0.127711859727538
cg01013732	chr20	SLC35C2;SLC35C2;SLC35C2	5'UTR;5'UTR;5'UTR	N_Shore	0.204464933348956	-3.48558344872195	4.68356607474653	0.00048430238566028	0.188586288571506	0.111307607578147
cg07814122	chr12	KIAA1467	TSS1500	N_Shore	-0.273135153083667	2.11894797021636	-4.6835592208803	0.000484308209536474	0.188586288571506	0.0704323963401929
cg26546862	chr10	SLC25A16	TSS1500	S_Shore	0.258192509964917	2.30829696579409	4.68343006730667	0.000484417967725528	0.188586288571506	0.0855382969696734
cg20661391	chr2	STK39	Body	OpenSea	0.225709130774694	3.15462351499791	4.6821921684829	0.000485471283225604	0.188825001905484	0.0732307274236312
cg16587794	chr15	KIF23;KIF23	TSS200;TSS200	Island	0.222239692674963	-3.76860234979518	4.69607479054638	0.000486221355381694	0.188945442534168	0.113289030495396
cg03827705	chr11	GLYATL2	Body	OpenSea	-0.265756450497339	3.34054682774125	-4.68114431045271	0.00048773376440002	0.189361640905258	0.029333916439513
cg03135732	chr2			OpenSea	0.231516574188114	2.80022896428898	4.67536138729077	0.000491326598185927	0.190130328649968	0.0663718691736221
cg14875131	chr5	SDCCAG10;SFRS12IP1	TSS200;TSS1500	S_Shore	0.315497199350255	-3.2619043631737	4.69460077790118	0.000491384638714097	0.190130328649968	0.105451066475677
cg14168002	chr9	ST6GALNAC6	Body	S_Shelf	0.168224170801205	3.89216153301875	4.67517618654685	0.000491486372176233	0.190130328649968	0.0680998165432198
cg26812421	chr7	PRKAR1B;PRKAR1B;PRKAR1B;PRKAR1B;PRKAR1B;PRKAR1B	Body;Body;Body;Body;Body;Body	S_Shore	0.227785391408933	3.46150066122912	4.67896184281656	0.000492109075347557	0.190199714280321	0.108340353031736
ch.8.128576863F	chr8			OpenSea	0.345852474530686	-3.32261594001104	4.69205734728176	0.000493562808448983	0.190464089464458	0.0967537624459309
cg09545579	chr17	BAHCC1	Body	Island	0.292402152610972	3.11910123302915	4.68664839271126	0.000494526754267808	0.190464089464458	0.0699523800368453
cg11413416	chr13	TBC1D4	Body	OpenSea	0.193344113783502	3.38021374292739	4.67125634909735	0.000494880771597907	0.190464089464458	0.081797242575151
cg27126429	chr12	DRAM1;DRAM1	1stExon;5'UTR	Island	-0.225484853810602	-3.53320292761544	-4.67112231490173	0.000494997270004	0.190464089464458	0.0215220919115691
cg21873011	chr11	ZNF214;NLRP14;ZNF214	5'UTR;TSS200;1stExon	Island	-0.30323221954254	-3.04978903252384	-4.68893048453076	0.000496254434452581	0.190723249880818	0.0680502896666271
cg10382533	chr19	ZNF700	Body	S_Shelf	0.276622064555939	3.31621983611201	4.68770930718892	0.00049657556657096	0.190723249880818	0.08248815349745
cg15658484	chr11	RAB1B	TSS1500	Island	0.18423712186931	-3.92567813883693	4.66726390603673	0.000498363158896741	0.191067714254626	-0.00243429450536947
cg19960420	chr10			N_Shore	-0.357073722196879	3.22594054065584	-4.68457527165604	0.000500028974839445	0.191182794354538	0.0949713730785238
cg19186806	chr11	OR51Q1	TSS1500	OpenSea	-0.346974221658486	1.85883810776346	-4.66449033668381	0.000500797410455183	0.191182794354538	0.0462538721122803
cg09774931	chr4			OpenSea	0.435382060509073	2.40728644687436	4.68335909122959	0.000501088344180181	0.191182794354538	0.0759548124920153
cg01833234	chr11	DNHD1	Body	Island	1.13441041642931	1.91105552857903	4.68158317292852	0.000502639487278064	0.191182794354538	0.0815734078446333
cg22366088	chr4			Island	-0.280587207901077	-3.58790846195223	-4.68093095617091	0.000503210410670331	0.191182794354538	0.061570026757586
cg02873168	chr7	HBP1	TSS200	N_Shore	-0.291257888029694	-3.86290800567204	-4.68066806759743	0.000503440723602784	0.191182794354538	0.0845940828852019
cg24082215	chr17	MKS1;MKS1	TSS1500;TSS1500	S_Shore	0.304367019505681	3.10127959947089	4.68058308806596	0.000503515196471415	0.191182794354538	0.0822603151723369
ch.6.139021151R	chr6			OpenSea	-0.265504155537893	-3.12268945595193	-4.67088303377451	0.00050404406053182	0.191182794354538	0.0673452535408332
cg14433414	chr22	PPM1F	TSS200	Island	-0.224213561606505	-3.53693437905034	-4.66064752197806	0.00050419058324748	0.191182794354538	-0.00407623730056539
cg25573227	chr7			N_Shore	-0.503670980375283	-0.233552000711917	-4.66946754709166	0.000504200334752593	0.191182794354538	0.0485061243522136
cg11685432	chr4			OpenSea	-0.222534899761651	2.9964246863341	-4.65987128835449	0.000504878893480275	0.191182794354538	0.0664784483684127
cg23586959	chr20	NCRNA00028	TSS1500	S_Shore	0.364051660851471	1.69969791275199	4.65944591432425	0.000505256500809869	0.191182794354538	0.0475465831758992
cg04620091	chr5	NEUROG1	TSS200	Island	0.212252546835605	-3.51894825801074	4.66142241709658	0.00050538548358619	0.191182794354538	0.0825360053165625
cg08181212	chr11			OpenSea	0.241184640888701	2.8838643727091	4.65896230977447	0.000505686157122908	0.191182794354538	0.052622638655202
cg16680547	chr1	PRDM2	5'UTR	S_Shore	0.309325008880462	-1.14438636752746	4.65884161070278	0.000505793451011857	0.191182794354538	0.0799645910859619
cg00618711	chr16	IL34	Body	OpenSea	-0.356881205861119	0.607365320401659	-4.65762318703442	0.000506877881908509	0.191244807524946	0.0500964654862281
cg24650915	chr5	SIL1;SIL1	Body;Body	OpenSea	-0.283214741841822	3.0775666769242	-4.67628733321935	0.000507294845770508	0.191244807524946	0.0879362840059184
cg02464866	chr16			N_Shore	-0.412373397593624	1.50549056145379	-4.65605681907839	0.00050827555192125	0.191446292916544	0.0597022070267004
cg14970273	chr19			Island	0.500369656898728	0.173127323134678	4.66574655732254	0.000509251742883226	0.191497668793444	0.0628052767894784
cg07560447	chr1			OpenSea	-0.227066575821563	-3.44496276522445	-4.661922890774	0.000509646120752919	0.191497668793444	0.0754663774216748
cg16296188	chr4			OpenSea	0.358757026145668	2.83272044265344	4.67325755933699	0.000509978399545291	0.191497668793444	0.0833608742246774
cg19993006	chr12	FAM109A	TSS1500	S_Shore	-0.275239994842036	-2.74590290579949	-4.65239369407848	0.000511559851671874	0.191620614260918	0.044846140242611
cg13041032	chr11	MMP13	Body	OpenSea	0.196824647128802	3.6846399427663	4.65157697670988	0.000512295116345518	0.191620614260918	-0.0611916840180156
cg07083023	chr2	NRXN1;NRXN1	Body;Body	Island	-0.368685957618191	3.37119384887058	-4.67037703004974	0.000512543494058112	0.191620614260918	0.0533872206600376
cg11815008	chr18	CETN1	TSS1500	N_Shore	-0.404467597391796	3.28902246532752	-4.67022340001386	0.000512680678083739	0.191620614260918	0.0694481538539016
cg27143370	chr20	HRH3	TSS1500	Island	-0.310003061973701	-3.0661588998216	-4.66697735516188	0.000512758243720562	0.191620614260918	-0.00338337965606339
cg20569194	chr17	CDC27;CDC27	TSS200;TSS200	Island	-0.205262040526272	-3.77324572124096	-4.65465903143962	0.000514165431431913	0.191837473898369	0.0621949309157666
cg26032417	chr2			Island	-0.178278449259356	3.75269127614891	-4.64943040753775	0.00051423285716346	0.191837473898369	0.0437277237595977
cg14026561	chr6	LOC441177;C6orf176;C6orf176	Body;Body;Body	N_Shore	-0.324505278914645	-3.05940763603724	-4.66752805065187	0.000515093730865457	0.191991678413131	0.0744242375928943
cg14523979	chr14			Island	0.26246252070844	3.62508272453115	4.66649638335688	0.000516020478443151	0.192170147169106	0.0434406599889767
cg04389704	chr16	FBXL19	Body	OpenSea	-0.266955128298763	-3.5052700811844	-4.66582264830567	0.000516626633579207	0.192229018714961	0.0697460737949704
cg21956815	chr12	LRP6	3'UTR	OpenSea	0.236609713046093	2.79480987372594	4.64576918725111	0.000517555529746814	0.192407771264124	0.0402317311256288
cg01354782	chr12	ITPR2	Body	OpenSea	-0.365302757513099	2.39477222340618	-4.66328202291962	0.000518919105429857	0.192535720816852	0.0664194570131116
cg19256291	chr10			OpenSea	-0.630848952749814	1.28265444132984	-4.66313355223951	0.000519053401983804	0.192535720816852	0.0467669013462979
cg00970313	chr14	PAX9	TSS1500	N_Shore	-0.300454673827637	-3.01764965460972	-4.65462010629997	0.000519545511060501	0.192535720816852	-0.0108851877646332
cg24488001	chr1	LOC339535	Body	OpenSea	0.475075454700222	2.17785188425533	4.661893064829	0.000520176880518776	0.192535720816852	0.0549594484997407
cg15591837	chr6	PPIL1;PPIL1	1stExon;5'UTR	Island	0.220865724543153	-3.36374842728809	4.64587681446107	0.000520490161162193	0.192535720816852	0.0626166789625904
cg03064940	chr2			OpenSea	0.403319173617801	2.42855132647858	4.66109620717153	0.000520899911978561	0.192535720816852	0.0145620843907581
cg13717553	chr19	LRRC4B	5'UTR	N_Shelf	0.630066859038929	0.977282948589462	4.66080240334779	0.000521166760208594	0.192535720816852	0.0620148250258294
cg20391220	chr15			S_Shelf	-0.361341659559423	1.63186882148759	-4.64146536536659	0.000521489992375966	0.192535720816852	0.0574068206011891
cg13309174	chr11	DAK;DDB1	5'UTR;TSS1500	S_Shore	-0.17520864237519	3.50167924054316	-4.6406590356571	0.000522230579720371	0.192568297425836	0.0506362365969428
cg13728287	chr7			OpenSea	0.431072857724569	1.38567975125224	4.64039214380008	0.000522475952308486	0.192568297425836	0.0306859295715771
cg07590912	chr3	GOLGA4	TSS200	Island	0.157963013489184	-4.18121278325269	4.63948912878965	0.000523307048636435	0.192662373768874	0.0235117986953792
cg17114192	chr19			Island	0.15794621572772	-3.84096536112911	4.63881410047031	0.000523929214897402	0.192662373768874	0.0270643153360091
cg16423461	chr8	XKR9;XKR9;LACTB2	5'UTR;1stExon;TSS200	Island	-0.178998075735346	-3.79338627999897	-4.63802157694919	0.000524660658379588	0.192662373768874	0.0389448629903706
cg06673826	chr6	KIAA1919	TSS200	Island	0.25249466718439	-3.66227594825468	4.65674075575542	0.000524870404999049	0.192662373768874	0.0484055260082359
cg15043801	chr19	DNMT1;DNMT1	TSS200;TSS200	S_Shore	-0.289179957046368	-3.75457562912462	-4.6566247270093	0.000524976609005334	0.192662373768874	-0.0114434740494103
cg02031712	chr17	RPH3AL	Body	Island	0.402991563135403	2.62379014164956	4.65556131357344	0.00052595102221117	0.192676195176927	0.019987444914336
cg10595952	chr5			OpenSea	-0.352670827090503	2.5336287221571	-4.64218789602746	0.000526070431703939	0.192676195176927	-0.032541426217696
cg04827223	chr11	ARAP1	Body	N_Shore	0.287819329947204	2.46291343297147	4.63594962726136	0.00052657795049757	0.192676195176927	0.0135242320197522
cg23870148	chr6	VARS	5'UTR	Island	-0.190952628805711	-3.45833414319208	-4.63504935944454	0.000527413291529499	0.192732270742961	-0.116651911755523
cg02273724	chr5			S_Shelf	0.242915478439782	2.86461693836984	4.63415200798856	0.000528247299755805	0.1928727549425	-0.0218629679550677
cg06488097	chr7	SNX13	Body	OpenSea	0.257269803507476	3.52673021481053	4.65139973919132	0.000529782468324526	0.193268789001512	0.044444400398401
cg03714573	chr1			Island	-0.257539821986801	-3.71767096951166	-4.64997475976621	0.000531101085924845	0.193585217737435	0.0481512406265052
cg22511293	chr12	KCTD10;UBE3B;UBE3B	TSS1500;TSS200;TSS200	Island	0.2051423580163	-3.34828460439622	4.62706782435421	0.000534879822586426	0.194466891700926	-0.0775512948101245
cg15538264	chr19	FBXO27	Body	N_Shelf	0.34925077030857	2.20596804428721	4.62577504966978	0.000536099500203377	0.194660734780181	-0.0589971574936934
cg26018827	chr2	GEN1;SMC6;GEN1;SMC6;GEN1	5'UTR;TSS1500;1stExon;TSS1500;5'UTR	Island	0.239593488829907	-2.71749765694449	4.62504659251025	0.000536788043543552	0.194660734780181	0.0117042018363334
cg17524180	chr13	MCF2L;MCF2L	Body;TSS200	N_Shore	-0.466847188794775	0.815925797982547	-4.63199330903079	0.000537230899527909	0.194660734780181	0.028798556605051
cg24736217	chr8	C8orf41;C8orf41	1stExon;Body	N_Shore	0.636385830857247	-1.25686094741828	4.64238686489178	0.000538180462570888	0.194660734780181	0.0193418415385951
cg01382281	chr19	FIZ1	Body	Island	0.14131754293439	4.32135770503987	4.6220651455758	0.000539615739902759	0.194660734780181	0.0102850356304325
cg05575228	chr5	ST8SIA4	3'UTR	OpenSea	-0.2592251146827	3.51546282737876	-4.64073918562096	0.000539730677644141	0.194660734780181	0.0313897067451938
cg16338365	chr6			OpenSea	-0.556940359017443	0.0461263761266367	-4.64017607964443	0.000540261541174446	0.194660734780181	0.0172984542515842
cg11371394	chr2	TGFBRAP1;TGFBRAP1	TSS1500;TSS1500	Island	0.174199203603075	-3.37722631979968	4.62089614232067	0.000540728686995845	0.194660734780181	-0.014284719644726
cg25234611	chr1	VWA1;VWA1	Body;Body	Island	0.370153629803127	-3.21551615185026	4.63914206523573	0.000541237767585415	0.194660734780181	-0.186593714434541
cg22496973	chr2	C2orf3	Body	N_Shore	0.290959465590916	-2.85143240982157	4.6311547291879	0.000541831140619136	0.194660734780181	0.00533060172229494
cg00834796	chr5	JAKMIP2	5'UTR	OpenSea	0.181403598086347	-3.44049994880861	4.61894721923081	0.000542589471140042	0.194660734780181	-0.0840556574608575
cg04506601	chr1	SLC35A3	TSS1500	N_Shore	-0.282239537405363	-2.79498941073764	-4.62474961837633	0.000542923483567393	0.194660734780181	0.00633551708901692
cg18503643	chr5	ADAMTS16	TSS1500	Island	0.630099184881658	1.38391689106066	4.63714696943688	0.000543126563543095	0.194660734780181	-0.018662079270122
cg22060367	chr2			OpenSea	0.211389067248197	3.13081024977957	4.61781992241248	0.000543668828489644	0.194692436382017	0.0170634018160216
cg15066777	chr18	CCDC102B;TMX3	TSS200;TSS200	Island	0.18263637029777	-3.97322708380966	4.61686058286637	0.000544589131530421	0.19483611609118	0.0114743651640161
cg09336323	chr2			Island	-0.585562285740132	2.15224175206057	-4.63383178849575	0.000546280318296686	0.195105347942773	-0.0641825856566705
cg16691251	chr5			OpenSea	0.221790410158762	3.20659706254957	4.61472777549017	0.000546640967957253	0.195105347942773	-0.0163612170435385
cg23893375	chr15	DYX1C1;DYX1C1;DYX1C1	5'UTR;5'UTR;5'UTR	S_Shore	0.227449182228407	3.1524644170295	4.61410956641459	0.000547237210163767	0.195155797573731	0.00575693151258161
cg11364073	chr5	LOC728723;ZBED3	Body;TSS1500	S_Shore	-0.183260431293185	-3.72761699668828	-4.6115739239424	0.000549689845065642	0.195407031547861	0.00738356562123332
cg01546919	chr14	ACYP1;ACYP1	Body;Body	S_Shelf	0.308834648936112	2.5551554072395	4.61135402065691	0.000549903088021203	0.195407031547861	-0.11782597456333
cg03947459	chr4	FAM53A	5'UTR	Island	0.297507656031419	-2.94490272774273	4.62980573817587	0.000550136011442687	0.195407031547861	0.00634778596747765
cg14892517	chr2	LOC100302652;ASB3;ASB3	Body;Body;Body	OpenSea	-0.2406043421795	3.17743022452356	-4.61106525628375	0.000550183237214328	0.195407031547861	-0.0409608202004961
cg08318085	chr16	MIR940	TSS200	S_Shelf	0.289737979106044	3.18715234735059	4.62971930946197	0.000550219093339184	0.195407031547861	0.00300908018648194
cg21810373	chr11	SHANK2	5'UTR	OpenSea	-0.211064830215518	3.37939221031931	-4.60907257829314	0.000552120518587505	0.195475002095368	0.00445640576611517
cg13965724	chr3	P4HTM;P4HTM	1stExon;1stExon	Island	0.215103737395451	-3.31643753989816	4.60876873663243	0.000552416536706998	0.195475002095368	0.000471877645460417
cg22375826	chr15	LRRK1	Body	OpenSea	-0.197127367205059	3.31433683173401	-4.60801785424296	0.000553148793601064	0.195475002095368	-0.0293012293184853
cg24479382	chr21			N_Shelf	0.694537693132462	1.43261843559541	4.62649363131041	0.00055332923227717	0.195475002095368	-0.0667215675714861
cg13735645	chr4	SORCS2	Body	OpenSea	0.330701347972719	-0.748259697049377	4.60768855701842	0.000553470241285192	0.195475002095368	0.000849382617194472
cg25597625	chr6	KIAA0319;KIAA0319;KIAA0319;KIAA0319;KIAA0319	Body;Body;Body;Body;Body	OpenSea	0.405016385237159	-0.236622404554624	4.60638624563725	0.000554743415332204	0.195475002095368	-0.0242394236906938
cg21433429	chr18			S_Shore	-0.218854164229522	-2.89516031235974	-4.60539865509284	0.000555710942074047	0.195475002095368	-0.0809512073834311
cg01428454	chr8	FDFT1	3'UTR	OpenSea	-0.241681362958815	2.72396319675888	-4.60418936426399	0.000556898057542959	0.195475002095368	-0.00338635453297975
cg05261824	chr6	ZNF165;ZNF165	1stExon;5'UTR	OpenSea	-0.299472624281582	2.3750497983809	-4.60382317438703	0.000557258052812291	0.195475002095368	-0.101203010739521
cg15904523	chr19	ZNF233	TSS200	Island	-0.348157558484338	-2.76646482258305	-4.62228149800913	0.000557418099848477	0.195475002095368	-0.0318716155476464
cg14399988	chr8	PHYHIP;PHYHIP	TSS1500;TSS1500	S_Shore	-0.253496250799143	2.62672083182422	-4.60124565303498	0.000559798833829517	0.195475002095368	-0.00629141259313926
cg23255995	chr12	MLF2;MLF2	Body;TSS200	Island	0.213028808585253	-3.30520247668021	4.60070502901096	0.000560333279644402	0.195475002095368	-0.0078832122319028
cg04557452	chr11			Island	-0.172702398837597	-3.82785271387994	-4.60001003314095	0.000561021113382094	0.195475002095368	-0.00635570980549005
cg05080074	chr11	PTH	TSS200	OpenSea	-0.302327460521302	2.92017235092063	-4.6117493385564	0.000562460498484301	0.195475002095368	-0.0402204804609116
cg16414568	chr15	UNC45A	5'UTR	Island	0.610820529345088	-3.01243304326913	4.61671094152828	0.000562874050960294	0.195475002095368	-0.025152844212097
cg19024381	chr2	DTYMK;DTYMK;DTYMK	TSS200;TSS200;TSS200	Island	0.22240647160415	-3.33915896703655	4.59811586785182	0.000562900223415536	0.195475002095368	-0.0391065110140376
cg23110540	chr14	SIX4	TSS1500	S_Shore	-0.441116237850959	2.69512847999764	-4.61641659384488	0.000563163886298334	0.195475002095368	-0.0060180327362831
cg16659026	chr19	PRPF31;TFPT	TSS1500;Body	N_Shore	-0.262543079124756	-3.24209748758452	-4.60948319068023	0.000564197618113717	0.195475002095368	-0.0358149456737271
cg19590858	chr14	EAPP	TSS1500	S_Shore	-0.342333840523387	2.13425156951456	-4.59649018141331	0.000564518211631946	0.195475002095368	-0.0307716112900023
cg08688393	chr15	TLE3;TLE3;TLE3	Body;Body;Body	OpenSea	-0.214544710668654	2.5674081627575	-4.59636385247973	0.000564644144843523	0.195475002095368	-0.0154900421112192
cg04797820	chr12	GLT1D1	Body	OpenSea	-0.371105972592453	2.15543960569456	-4.60655695595412	0.000564655645987106	0.195475002095368	-0.0201197728169538
cg08314603	chr12	ACSS3	TSS1500	N_Shore	-0.22715633578894	-2.68933283558721	-4.59622240357338	0.000564785185359411	0.195475002095368	-0.0252450505277659
cg07925835	chr12	KRT85	TSS1500	S_Shore	-0.276383622784864	2.74173544927551	-4.5963503255193	0.000565065066493067	0.195475002095368	-0.0274846072925587
cg18729130	chr3	LRIG1	Body	OpenSea	0.17348371707493	3.82018986216535	4.59593641747896	0.000565070457765407	0.195475002095368	-0.0687501821945897
cg27181343	chr3	OSBPL11	TSS200	Island	0.207218523572205	-3.7313524417797	4.59973859893727	0.000565960984620282	0.195475002095368	-0.0260319240980422
cg10597191	chr2	HK2	Body	OpenSea	-0.251298051466154	3.27876676410283	-4.60661091670741	0.000566027456016717	0.195475002095368	-0.0131212625030219
cg13286116	chr11	ARNTL;ARNTL;ARNTL	5'UTR;5'UTR;5'UTR	S_Shore	-0.683517049027151	-1.01482575018222	-4.61263112697614	0.000566905213271905	0.195475002095368	-0.0516891706000973
cg17533550	chr13	RCBTB2	5'UTR	N_Shelf	0.342295836888403	3.39811133479957	4.61252382157884	0.000567011644155734	0.195475002095368	-0.0158752970646336
cg18611949	chr2	KDM3A;KDM3A;KDM3A	5'UTR;TSS200;1stExon	Island	0.302066691726177	-3.61599568103002	4.6120456885214	0.000567486133671172	0.195475002095368	-0.0282822322934901
cg25271147	chr1	GPN2;GPN2	1stExon;5'UTR	Island	-0.139518475394174	-4.09500883505057	-4.59301776696122	0.000567990413172113	0.195475002095368	-0.0912033318402115
cg06328750	chr7			S_Shore	0.395698983053268	1.20955450231246	4.59231470911748	0.000568696129204285	0.195475002095368	-0.0578637143874978
cg20999102	chr18			Island	0.224125233761231	3.07588449393682	4.5921654922274	0.000568846027611229	0.195475002095368	-0.0323711771208233
cg11519236	chr2	STON1;STON1-GTF2A1L	3'UTR;Body	OpenSea	0.258264330510372	2.912623399151	4.59190671724148	0.000569106081983016	0.195475002095368	-0.105472416964301
cg12107466	chr10			OpenSea	0.2706781952945	3.21537306519173	4.59548182229753	0.000570002908113266	0.195475002095368	-0.0808550321042114
cg01425021	chr4	WHSC2	Body	S_Shore	0.185681855056889	3.49594468277311	4.59007649875631	0.000570948884330527	0.195643022893112	-0.0233897223386013
cg04579682	chr11	UBE4A	5'UTR	S_Shore	0.258475328589999	-1.93618389116602	4.58935974659223	0.000571672255594534	0.195711137182196	-0.0396569288628772
cg19559519	chr7	HOXA13	TSS200	Island	0.182055577979468	-3.47582869729801	4.58878902171225	0.000572248933012027	0.195711137182196	-0.0691756556697856
cg10316357	chr1	LY9;LY9	Body;Body	N_Shelf	0.216211201762952	-3.45861839038516	4.58852468844134	0.000572516228290115	0.195711137182196	-0.103432237279419
cg02904235	chr14	RPS6KA5;RPS6KA5	TSS1500;TSS1500	Island	0.262527866197733	-2.86473217511931	4.58778320526406	0.00057326671377203	0.195811660782001	-0.0923821539414851
cg15329510	chr11	FAT3	TSS1500	OpenSea	-0.257682186312665	2.65564704815399	-4.58670895670185	0.000574355821030535	0.195874871292892	-0.046603462875936
cg01053621	chr1	APOA2	TSS1500	OpenSea	-0.243730648191146	3.02109159012474	-4.58669999930396	0.000574364911369927	0.195874871292892	-0.0506989609716726
cg12126991	chr10	RASSF4;RASSF4	1stExon;5'UTR	Island	-0.144164761453911	-3.69643736642465	-4.58455173987947	0.000576549383379877	0.196131602514833	-0.0347009360471811
cg09863428	chr16	CACNA1H;CACNA1H	Body;Body	Island	-0.17707908456847	3.22469504633771	-4.58381177003627	0.000577303826818451	0.196131602514833	-0.0470315453895251
cg23462402	chr20	VPS16;FAM113A;VPS16	Body;TSS1500;Body	S_Shore	0.210948479093028	2.99847174874145	4.58295219783655	0.000578181501794757	0.196131602514833	-0.0595484815867344
cg14118171	chr9	BAT2L1	Body	Island	0.285434224937531	3.33904012075672	4.60133407291422	0.000578225284323435	0.196131602514833	-0.0284228111085847
cg11540207	chr11	C2CD2L	TSS200	Island	0.280541109470368	-2.22181759939137	4.58246236171175	0.000578682274857178	0.196131602514833	-0.0590362332476611
cg24996263	chr1			OpenSea	0.236015710478351	-2.99833600038977	4.58196032562589	0.000579195988567333	0.196131602514833	-0.0325690096179363
cg14015656	chr9	KIAA1529	Body	Island	-0.479745879855063	1.03256668211907	-4.59381214927502	0.000579989329258694	0.196131602514833	-0.0398502225523112
cg23115219	chr1	TARS2	TSS1500	OpenSea	0.206676402149853	-3.29271863012866	4.5810304320807	0.000580148765661364	0.196131602514833	-0.0909033557364749
cg11185456	chr11	DNHD1	Body	Island	1.11828465864464	2.41558620935218	4.59836963980869	0.000581234590024009	0.196131602514833	-0.0429741945606779
cg20858224	chr2	GMCL1	Body	OpenSea	-0.2138054090412	2.99539028563931	-4.57969678265068	0.000581518081924756	0.196131602514833	-0.0610985505855055
cg06878749	chr1	ECE1;ECE1;ECE1;ECE1	Body;Body;Body;Body	N_Shelf	0.198576760107986	3.26337213847559	4.5791752802268	0.00058205444543	0.196139478870065	-0.0557432846563808
cg06814851	chr17			OpenSea	-0.250798680753445	1.89811661924192	-4.57828571778045	0.000582970545533498	0.196139478870065	-0.0494970337358387
cg19456451	chr5	ZSWIM6	Body	OpenSea	0.250298953616458	3.53100630728058	4.59655015687339	0.000583089690487409	0.196139478870065	-0.0378744864116092
cg19788214	chr8			OpenSea	-0.184892051228406	3.28041164628536	-4.57789811401716	0.000583370181481731	0.196139478870065	-0.0746546746188779
cg23790387	chr2			S_Shelf	-0.352854060491948	2.19187219263954	-4.58593596259094	0.000584406619379853	0.196210539928489	-0.0399099871280271
cg20533485	chr15	ZFAND6	Body	OpenSea	0.226689241110991	2.89753466972807	4.57680744247123	0.000584496240282623	0.196210539928489	-0.272768955253176
cg00175579	chr6	TAPBP;TAPBP;TAPBP	Body;Body;Body	OpenSea	0.211922297490726	3.05784414053049	4.57236339377145	0.00058910790773493	0.197269184121803	-0.11149108880088
cg09017941	chr1			OpenSea	-0.211265333616463	-3.22829206603919	-4.5719544597715	0.000589534163265	0.197269184121803	-0.0529045317985961
cg26030832	chr2	YIPF4	TSS200	N_Shore	0.234864160662775	-2.84717879187386	4.57105193792637	0.000590476049756984	0.197269184121803	-0.0794750430257132
cg27638727	chr5	UGT3A2;UGT3A2;UGT3A2;UGT3A2;UGT3A2	1stExon;5'UTR;1stExon;Body;5'UTR	OpenSea	0.26941983414037	-1.83028154192303	4.57074760887779	0.000590794005321029	0.197269184121803	-0.0966582833678578
cg13750441	chr3	PXK	TSS1500	N_Shore	0.450513803802577	-0.1499115804298	4.57520782641243	0.000590955059561822	0.197269184121803	-0.0550299751782832
cg03898577	chr5	PCDHGA4;PCDHGA6;PCDHGA9;PCDHGA1;PCDHGA8;PCDHGA5;PCDHGB1;PCDHGB6;PCDHGB4;PCDHGA3;PCDHGA2;PCDHGA7;PCDHGB2;PCDHGB6;PCDHGB5;PCDHGB3	Body;Body;Body;Body;Body;Body;Body;TSS1500;Body;Body;Body;Body;Body;TSS1500;Body;Body	N_Shore	-0.431747608761113	-1.45819358889564	-4.58692303569461	0.000591457109625623	0.197269184121803	-0.0512483938737152
cg05433637	chr1	SSU72	TSS1500	Island	-0.186799389460083	-3.60101005539236	-4.56979708203742	0.000591788239928676	0.197269184121803	-0.0961985127747793
cg23576258	chr2	THUMPD2;THUMPD2	Body;Body	OpenSea	-0.220354813766	3.19187667201933	-4.5688074615325	0.000592825215358064	0.197403095834124	-0.276646143692215
cg09834729	chr11			OpenSea	0.317559637080141	2.43681120944791	4.57100016536865	0.00059311022607697	0.197403095834124	-0.0733868809308449
cg02984188	chr1	GRHL3	Body	N_Shore	0.413517841429837	-0.410946360380072	4.56730698272291	0.000594401101494772	0.197525696953173	-0.0532442053929962
cg24345138	chr15	KLHL25	5'UTR	Island	0.168429726559737	-3.74000210003046	4.56715395602704	0.000594562063305924	0.197525696953173	-0.0849939943318478
cg05855983	chr10	SVIL	5'UTR	OpenSea	0.212152234245873	2.8430569160376	4.56687097037415	0.000594859842484161	0.197525696953173	-0.0612362408612865
cg22248471	chr2			OpenSea	-0.294989053937677	3.01512651918717	-4.57632278398652	0.000596043013466692	0.197765504547099	-0.106723444038565
cg02455703	chr19	ABHD8	Body	Island	-0.175275303688278	3.64280936867048	-4.56495942851869	0.000596875380733852	0.197888635695636	-0.0656147343586042
cg06835404	chr16	LMF1	Body	OpenSea	0.203312136866229	3.1036009002872	4.56403045120662	0.000597857462227639	0.198001708075818	-0.0674971413583023
cg07447922	chr1	EPHA10;EPHA10	TSS200;TSS200	Island	-0.301846786547053	-1.94200683797399	-4.56373840642414	0.000598166548627403	0.198001708075818	-0.0779127516188165
cg22370480	chr2	ADD2;ADD2;ADD2;ADD2;ADD2	TSS1500;TSS1500;TSS1500;TSS1500;TSS1500	S_Shore	-0.227504284810114	-3.24381178758661	-4.56332816087181	0.000598601013893103	0.198001708075818	-0.14446920856597
cg03066986	chr6			S_Shore	0.343651883590844	-1.64382488397757	4.56189207776946	0.000600124466478515	0.198247622464334	-0.0912695823703853
cg19222156	chr6	CDSN;PSORS1C1	Body;5'UTR	OpenSea	0.359612128324311	1.56153811193156	4.56005772703648	0.00060207628430104	0.198561133035301	-0.216035173888946
cg21274778	chr15	SRP14	TSS1500	S_Shore	0.2917111695063	-4.04221954884181	4.57802940995334	0.000602327681870529	0.198561133035301	-0.0981338818201456
cg03390449	chr3	MUC4;MUC4;MUC4	Body;Body;Body	OpenSea	-0.345576071167075	2.1803782145572	-4.56466273649055	0.000602606430587258	0.198561133035301	-0.0712837815330634
cg06866237	chr7	CUX1;CUX1;CUX1	Body;Body;Body	OpenSea	0.305419361806849	3.14917000926453	4.57667936947714	0.000603755608745564	0.19863774672072	-0.0816691189527479
cg00213004	chr1	TRIM11	Body	N_Shore	-0.262329978217648	-3.12375515604662	-4.5627595231728	0.000603764962737392	0.19863774672072	-0.11621166711547
cg13149276	chr1	DCAF8;DCAF8;DCAF8;DCAF8;DCAF8	TSS1500;TSS1500;TSS1500;TSS1500;TSS1500	S_Shore	-0.15934086637135	-3.82686851413847	-4.55715907718333	0.000605174026981782	0.198796424204872	-0.142407570791018
cg05903927	chr8			OpenSea	-0.487355995239775	-1.828412499853	-4.57448518847357	0.0006060839018044	0.198917323066094	-0.0901218856173331
cg14552904	chr8	XKR4	Body	OpenSea	-0.380037848593711	1.81536963579303	-4.55777284922198	0.00060646938927506	0.198917323066094	-0.081382871494589
cg23473045	chr17	ACTG1	TSS200	Island	-0.4260973262337	-3.08830013517418	-4.57328855574802	0.000607357613010472	0.198988730816384	-0.096638426094902
cg08481002	chr11			S_Shelf	-0.276936759796134	-2.2930621835746	-4.55488606200878	0.000607614757022993	0.198988730816384	-0.121310910091634
cg05336056	chr2	LRP2	Body	OpenSea	0.217265971793268	2.93719500233856	4.55384998431417	0.000608730676517423	0.199158901920103	-0.100720228517516
cg08855938	chr1			OpenSea	-0.364786227729876	1.41451183988738	-4.55303020790447	0.000609615136496848	0.199158901920103	-0.0923495279578095
cg03385270	chr1	TMEM53;C1orf228	TSS200;TSS200	Island	0.18360939535965	-3.62717409865904	4.55236000923001	0.000610339209354497	0.199158901920103	-0.0819456445625955
cg10010183	chr1	PTPRU;PTPRU;PTPRU	Body;Body;Body	OpenSea	0.223996275280631	2.8305046949724	4.55232383435908	0.000610378317588337	0.199158901920103	-0.156990963707157
cg10438653	chr5			Island	-0.184552066417598	-3.34101122101498	-4.55225244786586	0.000610455500344828	0.199158901920103	-0.137975464329658
cg02891801	chr12	SCNN1A;SCNN1A;SCNN1A	Body;Body;Body	Island	0.253159786847412	-3.65482680371986	4.56896549375681	0.00061198240852532	0.199505335114804	-0.121210149450331
cg12386329	chr12	GOLGA3	Body	S_Shelf	0.186121247753662	3.10574661492987	4.54973717236649	0.000613181494181506	0.199592902537773	-0.0975315497638061
cg01028140	chr2	TPO;TPO;TPO;TPO	Body;Body;Body;Body	N_Shelf	-0.441200916627787	2.53790114789769	-4.56699381160351	0.000614103868658902	0.199618591869306	-0.0791054223543899
cg09532095	chr2	THUMPD2;THUMPD2	Body;3'UTR	OpenSea	-0.230492043377073	3.06199950622404	-4.54778243963634	0.00061530872553955	0.199618591869306	-0.112154114097986
cg27266060	chr8			S_Shelf	1.1637952467041	-1.11877085351747	4.56561969437508	0.000615586897031546	0.199618591869306	-0.147835394154985
cg01884522	chr11			S_Shore	-0.3332529684326	2.33498372546874	-4.55135469944758	0.000617067375724638	0.199803515031854	-0.101188960479998
cg18771173	chr2	SLC5A7	TSS200	Island	-0.251286333219141	-2.50492694793629	-4.5457323568795	0.000617547967582565	0.199803515031854	-0.0959012901990937
cg01728951	chr17	SKAP1;SKAP1	Body;Body	OpenSea	0.25725352598643	3.6054669588061	4.56380204013957	0.000617554347718811	0.199803515031854	-0.0890338403781374
cg26955491	chr12	CLEC1B;CLEC1B	TSS1500;TSS1500	OpenSea	0.314822305772759	2.87941526453511	4.55520545762295	0.000618508015510365	0.199955611403367	-0.156721955606571
cg02284814	chr1	PPP1R12B;PPP1R12B	Body;Body	OpenSea	0.16915422417803	3.55086137067233	4.54444666424849	0.000618956612007235	0.199955611403367	-0.0949432191804984
cg21759570	chr12	GALNT9;GALNT9	Body;5'UTR	Island	-0.632168972562147	-2.50934412437055	-4.56188321322886	0.000619638414203198	0.200025248029323	-0.108536416768898
cg23054426	chr7	FERD3L	TSS1500	S_Shore	-0.2974547200772	-2.80891023638784	-4.55384061229511	0.000620223156715262	0.20004023283746	-0.123774777764347
cg19212779	chr4	FRYL	5'UTR	N_Shelf	-0.224041059712007	2.69213500278658	-4.54252333452686	0.000621070111931623	0.20004023283746	-0.114181840399541
cg15076191	chr7	STYXL1;MDH2	TSS200;1stExon	Island	-0.173021731185652	-3.57020823065091	-4.54251101723865	0.000621083671254309	0.20004023283746	-0.130008477598322
cg16189953	chr18			Island	-0.397295451222029	0.422125033289814	-4.54095378855879	0.000622800407558156	0.200277597085527	-0.102208326756938
cg20026582	chr6			S_Shore	0.331276083588758	2.77402217299671	4.55764827959269	0.000624263995187224	0.200277597085527	-0.118684990596006
cg22225219	chr6			OpenSea	-0.216426442947331	2.74242663913712	-4.53917445133524	0.000624768044345841	0.200277597085527	-0.105296202328262
cg17421561	chr7	C7orf16;C7orf16	TSS200;TSS200	OpenSea	-0.208432159217928	2.97848732812326	-4.53888524663873	0.000625088464473235	0.200277597085527	-0.12710464131784
cg09954698	chr14	VSX2	TSS1500	N_Shore	0.397955404995063	-0.501063481998585	4.53842881829118	0.000625594505268968	0.200290150062284	-0.117198695711262
cg10520594	chr17	NT5C	Body	Island	-0.158181609172661	-3.75948075191959	-4.53777161202232	0.000626323896291914	0.200332330243185	-0.11009215812908
cg18857216	chr1	C1orf127;C1orf127	Body;Body	OpenSea	-0.206258965113407	-3.40361093151901	-4.53721826262881	0.000626938708865964	0.200332330243185	-0.136741994803671
cg05337637	chr9	NDOR1;NDOR1;NDOR1;NDOR1	3'UTR;3'UTR;3'UTR;3'UTR	N_Shore	-0.205291708934492	2.81061211574506	-4.53641168118876	0.000627836005333973	0.200332330243185	-0.136928115416814
cg10505740	chr16	CCNF	TSS1500	Island	-0.270501938717492	-2.57075997654294	-4.53621004294947	0.000628060530081466	0.200332330243185	-0.241038116396842
cg11215621	chr3	C3orf63	1stExon	Island	0.163090948967699	-4.17466503566591	4.53493324551934	0.000629484186889295	0.200332330243185	-0.177769299491307
cg05718884	chr15	SPATA5L1;SPATA5L1	TSS200;TSS200	Island	0.188555118934692	-3.36412800813277	4.53467302460594	0.000629774750199602	0.200332330243185	-0.130536076684391
cg18916626	chr20	PIGU	TSS200	Island	-0.193086950247892	-3.05510805461175	-4.53446359227598	0.0006300087041259	0.200332330243185	-0.116026955781955
cg24574819	chr6	GRIK2;GRIK2;GRIK2	Body;Body;Body	OpenSea	-0.21446925110592	3.58689727106991	-4.53468358146826	0.00063045121594429	0.200332330243185	-0.122167135011847
cg00420722	chr4			N_Shore	0.181829948706113	-3.67738335197014	4.53328536484822	0.000631326570649111	0.200332330243185	-0.21876714949676
ch.11.1854895F	chr11	TMEM135;TMEM135;TMEM135	Body;Body;Body	OpenSea	0.353861934860475	-2.56431931221515	4.55111869680489	0.00063146646017092	0.200332330243185	-0.125511574125967
cg05633660	chr15	ZSCAN2;ZSCAN2;ZSCAN2	Body;Body;Body	S_Shelf	0.186341079092827	3.64006280980758	4.53289610512234	0.000631762593566234	0.200332330243185	-0.107805243803449
cg02563503	chr8			S_Shore	0.15281672069791	-3.55687085820852	4.53273333133218	0.000631945014785146	0.200332330243185	-0.128739792698079
cg22943590	chr2			N_Shelf	-0.464742828906761	1.20083794324097	-4.5336257124885	0.000632501205624058	0.200332330243185	-0.161744131232609
cg02524205	chr6			OpenSea	-0.46999547963706	0.661293288740847	-4.5420940863042	0.000633603540129154	0.200332330243185	-0.108935506124951
cg13299436	chr6	OR2J2	TSS1500	OpenSea	-0.255566887226969	2.84691295829463	-4.53098126797563	0.000633912029588948	0.200332330243185	-0.12144599831116
cg07750378	chr7	ZPBP;ZPBP	1stExon;1stExon	Island	-0.765418620882729	-1.31820300460106	-4.54869962769816	0.000634156731786247	0.200332330243185	-0.109201356215224
cg03361488	chr5	SAP30L;SAP30L;SAP30L;SAP30L	TSS200;TSS200;TSS200;TSS200	Island	0.26864084829172	-3.49489842566801	4.54830342338376	0.000634598490493291	0.200332330243185	-0.125461347227247
cg21079719	chr15			OpenSea	-0.220238755915671	3.59910811317791	-4.52917816021777	0.000635942998176543	0.200609153985082	-0.159390515195845
cg01966891	chr15			S_Shore	0.575678312155397	-0.374814264029407	4.54592386705018	0.000637258388971753	0.200803960958392	-0.119426191539302
cg23414431	chr15	GANC;CAPN3;CAPN3;CAPN3	Body;TSS200;TSS200;TSS200	OpenSea	0.237131190173965	2.97185128291412	4.52780283977744	0.000637496666368301	0.200803960958392	-0.11599703229983
cg07460320	chr13	TUBGCP3	Body	Island	0.19350524634713	-3.58694356958547	4.52738900726366	0.000637964935433973	0.200804027006801	-0.15912801783904
cg25292277	chr6	MRPS10	TSS1500	OpenSea	-0.170298159683302	3.58393101593921	-4.5258628075493	0.000639694988505302	0.200984014943675	-0.147240072615606
cg21785010	chr6			OpenSea	-0.280158846649847	2.48477350562087	-4.52530043080562	0.000640333710524344	0.200984014943675	-0.123796516041687
cg16539272	chr10	GRID1	Body	Island	-0.28475780857677	-1.74801184735207	-4.5251370819851	0.000640519358932372	0.200984014943675	-0.133703179719252
cg00825047	chr15	EIF2AK4	Body	Island	0.262518419212869	-2.42704202161459	4.52512662829856	0.000640531241610153	0.200984014943675	-0.137499160638948
cg14633252	chr9	SHB	Body	OpenSea	-0.333267692272248	2.90400260894444	-4.54258938056533	0.000641005260747935	0.200984014943675	-0.174513188475957
cg15496079	chr1	ERMAP;CCDC23	TSS200;5'UTR	Island	0.213876945625012	-3.23081382503421	4.52422617019081	0.000641555650437128	0.200984014943675	-0.139089712401197
cg22103183	chr6	UBE2CBP	Body	OpenSea	0.298706318385349	2.39523220834841	4.52399745595244	0.000641816118991068	0.200984014943675	-0.153201756860129
cg16907154	chr2	CHN1;CHN1	Body;Body	N_Shore	-0.215891533506702	-2.71807998352822	-4.52305868740862	0.000642886376752444	0.201094075817981	-0.14844522553908
ch.15.79573225R	chr15			OpenSea	0.148860951302869	-4.13942685273411	4.52286707540072	0.000643105054898605	0.201094075817981	-0.128065936206329
cg06293169	chr16	SRRM2;LOC100128788	5'UTR;TSS1500	S_Shore	0.229636884571264	-2.44541001528883	4.52234314202805	0.000643703391280812	0.201134571527273	-0.143231792062887
cg08198370	chr1	MRPS15	TSS200	Island	0.207942289622713	-3.67272796129273	4.52454530725148	0.000644308737663173	0.201177197074111	-0.146346913898265
cg25503169	chr4			OpenSea	0.20252044879552	3.48093696319197	4.52062665242049	0.000645667693572096	0.201454894465556	-0.160893010623829
cg18977839	chr1			Island	-0.319227471266541	-2.23822815964839	-4.51906889537801	0.00064745573987801	0.201865971502925	-0.197944101291911
cg08545268	chr20	TGM2;TGM2	TSS200;TSS200	Island	-0.215921643203828	-2.78044662564591	-4.51799850781115	0.000648687349698322	0.201968500734373	-0.202380839596514
cg17587682	chr17	MNT	Body	N_Shelf	0.182057551997268	3.0852550268447	4.51596405327898	0.000651034951912195	0.201968500734373	-0.163229240126173
cg03225109	chr2			N_Shore	0.519844204835436	-1.61310968128301	4.53335133005178	0.000651506046205095	0.201968500734373	-0.133326341663536
cg04489887	chr15	AGBL1	TSS200	OpenSea	0.287536609970835	3.23037895378992	4.52517433929492	0.00065151776834517	0.201968500734373	-0.214534918411207
cg22047896	chr8	GRHL2	Body	OpenSea	0.237848720769145	3.18201077245049	4.515324183245	0.000651775136195068	0.201968500734373	-0.165935087980658
cg07184411	chr3	PARP14	Body	Island	0.167066726580636	-3.02548208070669	4.51473730121762	0.000652454794408863	0.201968500734373	-0.164978098015602
cg20289609	chr1	MEX3A	TSS200	N_Shore	0.177708086139534	-2.95059488013844	4.51446703627445	0.000652768031374983	0.201968500734373	-0.144991674972947
cg23377232	chr19			OpenSea	0.350115637467924	2.33466168894464	4.52870599235174	0.000652794559241653	0.201968500734373	-0.13935609325188
cg06618935	chr21			N_Shore	0.718606987907758	1.42900301469718	4.5316103547238	0.000653504959556111	0.201990473140494	-0.185814458566821
cg01828753	chr6			Island	-0.233609749461265	-2.37006386473794	-4.51191679789148	0.000655731463691454	0.20247928214887	-0.163539342369225
cg24266485	chr6	HLA-DPB2	Body	Island	-0.530124939722737	-1.4090606549035	-4.52941874978259	0.000656030344433815	0.20247928214887	-0.151137806165923
cg22047766	chr11	KCNQ1;KCNQ1	Body;Body	OpenSea	0.252029683650633	3.05164612397534	4.51466771213056	0.0006575053742779	0.202601251806925	-0.150412309794486
cg12527684	chr4	EIF4E;EIF4E;EIF4E;EIF4E;EIF4E	5'UTR;1stExon;5'UTR;TSS1500;1stExon	S_Shore	0.49800941183122	-1.99084371150979	4.52791229334264	0.000657772121079291	0.202601251806925	-0.203945684311379
cg06488957	chr17	RAI1	5'UTR	Island	0.214049608186985	-3.48286605785706	4.51389831450171	0.000659467780748914	0.202601251806925	-0.146965652466011
cg14032998	chr1			OpenSea	-0.383986605503149	2.52722380928703	-4.52571063856229	0.00066032635198845	0.202601251806925	-0.150074158224388
cg17285910	chr6	VPS52	Body	N_Shelf	-0.209125446526169	3.39965502163247	-4.50784427326188	0.000660492851030334	0.202601251806925	-0.163312239572706
cg15153700	chr1	PLCH2	Body	Island	0.225254836370964	3.13640851395513	4.50768843458258	0.000660675761811709	0.202601251806925	-0.167333846088791
cg26513192	chr1	ARHGAP29	TSS200	S_Shore	0.200082051868242	-2.89267449439947	4.50632450263155	0.000662278882592742	0.202879509162109	-0.222691940061061
cg13727085	chr10			S_Shore	0.461050414330019	0.433235108368718	4.50844847316262	0.000663285096440977	0.202879509162109	-0.169141976685594
cg27404921	chr4	HTT	Body	OpenSea	0.179850724511465	3.58313008094872	4.50433341024759	0.000664626408684482	0.202879509162109	-0.158246650499835
cg10979117	chr10			N_Shelf	-0.322859741802965	2.74391934489251	-4.52166867991036	0.000665042497939499	0.202879509162109	-0.154766206809329
cg11404039	chr4	PLRG1	TSS1500	S_Shore	0.386330724168616	-2.19132669802118	4.52158849156781	0.000665136415243406	0.202879509162109	-0.147543181870115
cg16695758	chr17	WNK4	Body	N_Shore	-0.490583171872343	-2.68989702402956	-4.52003440258775	0.000666959306133655	0.202879509162109	-0.202633777206087
cg02346492	chr17	NTN1	Body	Island	0.207669912357956	-3.22051022931741	4.50228551104506	0.000667049932977947	0.202879509162109	-0.164536695611121
cg00058009	chr4	TRPC3;TRPC3	1stExon;Body	Island	-0.406738988334386	0.324276356514459	-4.50209268204662	0.000667278603173772	0.202879509162109	-0.179358923328358
cg10370591	chr2	TPO;TPO;TPO;TPO	5'UTR;TSS1500;5'UTR;TSS1500	OpenSea	-0.208461399461476	2.69792531823881	-4.50171692574073	0.00066772443549655	0.202879509162109	-0.158697200882573
cg08737236	chr16	MLST8	TSS1500	N_Shore	0.266823466909479	2.73952003709848	4.50083156865673	0.000668776129998172	0.202879509162109	-0.18561163391569
cg27395484	chr1			OpenSea	-0.232142113619796	2.91255018490793	-4.49838804610788	0.000671687672170404	0.202879509162109	-0.172995111513385
cg22359162	chr17	RAB34;RAB34;RAB34;RAB34;RAB34;RAB34;RAB34	3'UTR;Body;3'UTR;3'UTR;3'UTR;3'UTR;Body	N_Shelf	-0.198249799203388	3.22150744725174	-4.4981381992137	0.000671986114729055	0.202879509162109	-0.17385576611492
cg12248672	chr7			N_Shore	-0.478331898118547	0.83894092150157	-4.51130220286083	0.00067277665816581	0.202879509162109	-0.162352838210477
cg07229198	chr6	MDC1	TSS200	S_Shore	-0.160918811738269	-3.29615880629019	-4.49728566945767	0.000673005500640424	0.202879509162109	-0.180899193775941
cg11582100	chr2	GAD1;GAD1;GAD1;GAD1	5'UTR;1stExon;5'UTR;1stExon	Island	0.160398794717654	-4.18235507556549	4.49716428777518	0.000673150769625469	0.202879509162109	-0.281194915420789
cg18384681	chr1			N_Shore	0.281041803943596	-2.34882660001499	4.49695144374423	0.000673405578948108	0.202879509162109	-0.241457794442265
cg03186877	chr9	ARID3C	TSS1500	N_Shore	0.438604151428958	-0.1819709014819	4.49571945826955	0.000674882438443075	0.203181764523661	-0.206643352282246
cg00672574	chr17	MRPL12	TSS1500	Island	-0.168957484022164	-4.06690719370939	-4.49363059556284	0.000677394186447933	0.203459951391888	-0.172983680503729
cg15459695	chr2	AGAP1;AGAP1;AGAP1;AGAP1	1stExon;1stExon;5'UTR;5'UTR	Island	0.20500976289936	-2.58787547623395	4.49359337640738	0.0006774390285021	0.203459951391888	-0.185574278521459
cg04852143	chr11			N_Shore	-0.241334331689477	2.54501415359314	-4.49310917120434	0.000678022685478003	0.203459951391888	-0.266698433891927
cg26824508	chr19	GZMM	TSS1500	S_Shore	-0.319987324425825	3.56875590729832	-4.51036011863031	0.000678424404653119	0.203459951391888	-0.212830669937457
cg08035234	chr1			OpenSea	0.831500878342494	-2.43811827216929	4.50985239670637	0.000679031745195903	0.203459951391888	-0.202502793801298
cg17740959	chr17			Island	0.255699793087095	-2.96905759455252	4.50167664047452	0.000679518901201534	0.203459951391888	-0.167824783437101
cg07606899	chr6	PHACTR2;PHACTR2	Body;Body	OpenSea	0.206790600735956	3.41639047682423	4.49132196348695	0.000680181497959576	0.203459951391888	-0.187416679485
cg00382515	chr2	MRPL44	1stExon	Island	0.196557339565016	-3.58653332997503	4.49119916872305	0.000680330086741892	0.203459951391888	-0.179589457897626
cg00621197	chr21	S100B	3'UTR	Island	0.195476124291218	3.23733508408844	4.49106450365916	0.000680493078047694	0.203459951391888	-0.186417273533053
cg07156557	chr3	ATP13A3	5'UTR	OpenSea	-0.201261277036216	3.12981388074401	-4.49046268003977	0.000681221988729509	0.203519338630085	-0.206748111874646
cg22425474	chr6			Island	-0.445898157869627	-1.45332227351765	-4.50106772669643	0.000682110976438896	0.203643116524674	-0.216562955931759
ch.2.16021837F	chr2			OpenSea	-0.196017938857626	-4.20042433065347	-4.49171778368726	0.00068372115070379	0.203787142084714	-0.24468466567478
cg21404906	chr2	XRCC5	TSS200	Island	-0.277732493716667	-3.27863322211004	-4.49141684847108	0.000685561686636352	0.203822287893699	-0.300739097933691
cg26367197	chr18			N_Shore	-0.441833873644874	2.23852784464731	-4.503550178332	0.000686617762071225	0.203853724966937	-0.184520593785558
cg22136013	chr6	HLA-DPB2	Body	OpenSea	0.347658651347184	2.84485037189693	4.50165913223609	0.000688911180023257	0.204125857981738	-0.229281573849613
cg22058112	chr15	TMEM87A;TMEM87A;GANC	TSS1500;TSS1500;TSS200	Island	-0.506247430540823	-3.35297045551987	-4.50161749661624	0.000688961764319012	0.204125857981738	-0.199455593129544
cg13620096	chr1			Island	0.184799474017409	-3.63464321011233	4.48298174375989	0.00069035068427707	0.204232247084848	-0.230850310337475
cg15175577	chr22	C22orf28;C22orf28	5'UTR;1stExon	Island	-0.214728894153849	-3.51620983096783	-4.48253135398664	0.000690904317036392	0.204232247084848	-0.234798879361657
cg26926973	chr19			Island	0.146122773722097	3.84765697017425	4.48139670957518	0.000692301101836478	0.204232247084848	-0.244149879431505
cg27498304	chr1	EYA3	TSS200	Island	-0.16775474757212	-3.55944273000727	-4.48046205547013	0.000693453895232164	0.204232247084848	-0.21766363491733
cg01884321	chr4	LOC285550;LOC285550	1stExon;5'UTR	Island	-0.202284062231883	-3.46880312528216	-4.47949768184452	0.000694645434691315	0.204232247084848	-0.199639129664778
cg03310453	chr12	PPP1CC;PPP1CC	1stExon;5'UTR	Island	0.198987779708803	-3.36389530883231	4.47942709642391	0.00069473273055136	0.204232247084848	-0.217692345285506
cg25079997	chr12	VPS37B	TSS1500	S_Shore	0.174118336676568	3.77044046772765	4.47928615192057	0.000694907076447215	0.204232247084848	-0.22393853138234
cg14635187	chr5	NNT;NNT	TSS200;TSS1500	N_Shore	0.28523765023549	-2.76185800488544	4.4852811949455	0.000695573698979646	0.204232247084848	-0.21587691502108
cg15552206	chr6			OpenSea	0.563197571650567	1.71673199677223	4.49607069137701	0.000695735397551223	0.204232247084848	-0.194724076556477
cg07098314	chr17			S_Shore	-0.194575008774414	-3.48703372466128	-4.47815784583246	0.000696304410655716	0.204232247084848	-0.199687110897828
cg05701431	chr1	CNIH3	Body	OpenSea	-0.205830281087582	3.15900771370088	-4.47733683545809	0.000697323013278536	0.204232247084848	-0.224952958449555
cg01158527	chr11			OpenSea	0.413420423627733	0.470335344844347	4.47707855672166	0.000697643771803136	0.204232247084848	-0.27262611323265
cg24637308	chr11	DNHD1	Body	Island	1.20165919041948	1.95896809540744	4.49423355626554	0.000697994105376718	0.204232247084848	-0.19971007144839
cg07049515	chr19	PRR12	Body	Island	-0.258347835774322	3.45248180753953	-4.49322945805557	0.000699231838941282	0.204232247084848	-0.204616079018622
cg01777019	chr6	ESR1;ESR1;ESR1;ESR1	5'UTR;TSS200;5'UTR;5'UTR	N_Shore	-0.204826898782138	-3.2481601067349	-4.47573220759242	0.000699318297467117	0.204232247084848	-0.264842156591056
cg08757862	chr4	TLR1	TSS1500	OpenSea	-0.237065448768308	-3.68297930090428	-4.49250387875124	0.000700127667927681	0.204232247084848	-0.203263699121147
cg19540943	chr12			Island	0.208446089480524	3.13256974298467	4.4749182215275	0.00070033271952807	0.204232247084848	-0.239076282669164
cg26532621	chr5	PROP1	TSS200	OpenSea	-0.424103219186701	-1.80745381355011	-4.48479844706455	0.000700494330210147	0.204232247084848	-0.257271458273477
cg01665550	chr19			Island	-0.27596034012777	-2.94631631916893	-4.48343358932707	0.000700804042300604	0.204232247084848	-0.225920343827151
cg24806966	chr19	ZNF557;ZNF557;ZNF557	TSS200;TSS200;TSS200	N_Shore	0.20349869197	-2.86392552361978	4.47452133829237	0.00070082788549867	0.204232247084848	-0.221479109944503
cg22896075	chr17	GJD3;GJD3	1stExon;3'UTR	N_Shore	0.204419056869666	3.37278941304257	4.47396426948987	0.000701523518305886	0.204232247084848	-0.203274907630327
cg14928532	chr9	LOC100272217;FUBP3	Body;TSS1500	Island	0.170981667848008	-4.04893896416909	4.47335116651688	0.000702289952157677	0.204232247084848	-0.226013712124572
cg00644107	chr16	PRSS27	Body	N_Shelf	-0.214841128733717	3.00514792582281	-4.47295051397892	0.00070279127368819	0.204232247084848	-0.216521735930447
cg13252583	chr19	ZFP82	TSS1500	Island	-0.214475051204601	-3.02190223869939	-4.47277034420469	0.000703016834526861	0.204232247084848	-0.266203608849254
cg19213167	chr12	CCDC60	Body	OpenSea	0.197274510893061	3.44658960725453	4.47269110643344	0.000703116058867376	0.204232247084848	-0.210277742904725
cg12648520	chr6			N_Shelf	0.242990213557523	-2.87497006293795	4.47268292420514	0.000703126305771654	0.204232247084848	-0.211515579874038
cg26159368	chr10			N_Shore	-0.369074302508621	2.4913428925537	-4.48727338030952	0.000706620867310553	0.204526770453768	-0.207312550771178
cg23363754	chr7	PRR15	Body	Island	-0.582830620621571	-2.42471804371678	-4.48646860571051	0.000707625469114245	0.204526770453768	-0.219230943731345
cg16545499	chr17	PSMB3;PSMB3	5'UTR;1stExon	Island	0.184246768590121	-3.1844993032761	4.46899779764346	0.000707757127414515	0.204526770453768	-0.226861765336348
cg03619118	chr22	XPNPEP3;ST13	TSS1500;Body	Island	-0.196616653944063	-3.58384319918741	-4.4688101023554	0.000707993836058925	0.204526770453768	-0.241525126850297
cg18582358	chr10			N_Shelf	0.187714037986203	3.22485841395027	4.46716293253698	0.000710074665741644	0.204526770453768	-0.302819401907603
cg20227044	chr11			S_Shelf	0.440954415376316	0.99065555941315	4.46659057413359	0.000710799198310638	0.204526770453768	-0.25417418560425
cg07136873	chr19			Island	0.311470070699961	-2.82618099933468	4.48391236571409	0.000710826291582079	0.204526770453768	-0.210871990355667
cg19962990	chr18	ADCYAP1;ADCYAP1	TSS1500;TSS1500	N_Shore	0.369557860950366	-1.76781786192632	4.47404180877509	0.000711146006420107	0.204526770453768	-0.212185151299854
cg01117788	chr21			Island	0.160604375892039	3.34737748411868	4.46477447467058	0.000713103235301478	0.204526770453768	-0.255675796957806
cg16063989	chr7			N_Shore	0.264424166948702	-3.21978755843984	4.48074801600673	0.000713605195940498	0.204526770453768	-0.229459002310199
cg18727095	chr19	DOCK6;LOC55908	Body;TSS200	OpenSea	-0.191741968561959	3.12397833604282	-4.46437375503094	0.000713612661301469	0.204526770453768	-0.227329276234848
cg00618542	chr10	GLRX3	TSS1500	N_Shore	-0.275610983166218	-3.90132663323227	-4.48089438408352	0.000714624678457337	0.204526770453768	-0.221640175628141
cg17466535	chr14	TMEM55B;TMEM55B;TMEM55B;TMEM55B	5'UTR;1stExon;1stExon;5'UTR	Island	-0.246923741982797	-3.5751247500526	-4.48080216800555	0.00071474107199919	0.204526770453768	-0.211207732855525
cg01559502	chr5	ATP10B	5'UTR	OpenSea	-0.259636709346276	2.57116387631444	-4.46327132460965	0.000715016107688406	0.204526770453768	-0.214582518377297
cg16867865	chr12			S_Shore	-0.203635023889931	-3.41019315547423	-4.46290734322939	0.000715480102459882	0.204526770453768	-0.231856499562719
ch.11.2495959R	chr11	ARHGEF12	Body	OpenSea	-0.229163970807131	-2.69174497541112	-4.46280892681548	0.000715605615049379	0.204526770453768	-0.240959804980106
ch.6.609614F	chr6	ACOT13;ACOT13	Body;Body	OpenSea	-0.253322964099383	-2.95907294788461	-4.4695784135194	0.000715810215913194	0.204526770453768	-0.21934373456588
cg25599012	chr19	GMFG	TSS1500	OpenSea	-0.298925256193182	2.43760728626705	-4.46475225277111	0.00071617938828416	0.204526770453768	-0.220784175981567
cg06768599	chr14	LTB4R;LTB4R	Body;Body	Island	-0.271816144750765	3.29019889669991	-4.47674370046528	0.000716662889079178	0.204526770453768	-0.248061553242632
cg21831975	chr3	IQSEC1	Body	OpenSea	0.214140372994252	2.84174503897104	4.46170724250026	0.000717012178536053	0.204526770453768	-0.278371926206703
cg14824280	chr20	SS18L1;SS18L1;PSMA7	5'UTR;1stExon;TSS1500	Island	0.159293531637979	-3.5095189874291	4.46108595814837	0.000717806662351664	0.204557658894264	-0.242258743193121
cg03984780	chr11	BDNF;BDNF;BDNF;BDNF;BDNF;BDNF;BDNF;BDNF;BDNF;BDNF;BDNF;BDNF;BDNF;BDNF;BDNF;BDNF	TSS200;Body;5'UTR;5'UTR;TSS200;TSS1500;TSS200;5'UTR;TSS1500;TSS1500;5'UTR;5'UTR;TSS200;TSS1500;TSS1500;TSS200	Island	0.197230325303567	-2.94319494682202	4.46051674893917	0.000718535356145823	0.204557658894264	-0.245573524807719
cg12962167	chr3	SFMBT1;SFMBT1;SFMBT1	5'UTR;5'UTR;5'UTR	Island	-0.361564768103687	3.1597477984929	-4.47769760433093	0.000718671123581292	0.204557658894264	-0.218185033229559
cg26999423	chr17	GAS7	Body	OpenSea	-0.316562278674232	-1.2962523540979	-4.46013250062336	0.000719027699824597	0.204557658894264	-0.250483382848969
cg25046274	chr4	ABLIM2;ABLIM2;ABLIM2;ABLIM2;ABLIM2;ABLIM2;ABLIM2	Body;Body;Body;Body;Body;Body;Body	OpenSea	0.191501427916197	3.47116677484261	4.45959481353607	0.000719717235276492	0.20457796257591	-0.225476691629823
cg11850773	chr18	ADCYAP1;ADCYAP1;ADCYAP1	5'UTR;TSS1500;1stExon	Island	-0.256054848915107	-2.13752031674864	-4.45933335514189	0.000720052780304661	0.20457796257591	-0.257415163004392
cg27089240	chr16	C16orf58	TSS1500	S_Shore	-0.168553048156286	-3.78359356273026	-4.4562353975367	0.000724040960604741	0.205539714251615	-0.346121639389597
cg13042252	chr8	C8orf84	TSS1500	Island	-0.141247259543193	-3.7219476002172	-4.45596042730662	0.000724396052223104	0.205539714251615	-0.272426065422225
cg24778909	chr17	NOG	TSS200	Island	0.214567856093449	-2.979039223234	4.45358534332459	0.000727470729722025	0.205984448927998	-0.260237156477072
cg26229990	chr14	ADCY4	Body	N_Shore	-0.520201430537836	-1.18957587369211	-4.47080534622324	0.00072747652002148	0.205984448927998	-0.228974035405396
cg02273827	chr5	CAPSL;CAPSL;CAPSL	1stExon;5'UTR;5'UTR	OpenSea	-0.336401854326589	1.49598807970445	-4.4532669041697	0.000727883995801639	0.205984448927998	-0.328427196150105
cg14948379	chr2	MRPS9	Body	S_Shelf	0.18312967738957	3.1206132616667	4.45251199280311	0.000728864683893811	0.206126007578127	-0.251419282590716
cg15683488	chr1	ZFYVE9;ZFYVE9;ZFYVE9	TSS1500;TSS1500;TSS1500	Island	0.241203739925454	-3.54414884826143	4.46879951048272	0.000730060148124472	0.206192247786354	-0.240035012154725
cg09535750	chr10			OpenSea	-0.257599597193086	-3.0897174276358	-4.45686366763955	0.000731934504403295	0.206449802414251	-0.263082165471189
cg20754261	chr2			Island	-0.303946969079623	-2.88424810149597	-4.44795755943343	0.000734810421213645	0.20712480817776	-0.420366431254468
cg07341788	chr7			S_Shelf	0.271909217521551	3.16346692959747	4.45965158537207	0.000735359625841503	0.207143515772007	-0.266564873172794
cg02990094	chr3	TSEN2;TSEN2;TSEN2;TSEN2;TSEN2;TSEN2;TSEN2	5'UTR;5'UTR;1stExon;5'UTR;5'UTR;1stExon;5'UTR	Island	0.207488196019315	-3.30455400831795	4.44636441389369	0.000736902115723837	0.207305786409932	-0.252496814080611
cg09604618	chr11	MPPED2	TSS200	Island	0.15792678820318	-3.30191767219835	4.44563449338617	0.000737862516932632	0.207439940916996	-0.271616696343207
cg24462241	chr6	CITED2;CITED2;CITED2;CITED2	1stExon;TSS1500;TSS200;5'UTR	Island	-0.213758496684432	-3.48282220100308	-4.44465021119509	0.000740231017906579	0.207969528432333	-0.268998432293107
cg02770688	chr6			OpenSea	-0.287620543518126	2.46498039996695	-4.44268937479774	0.000741750808661529	0.208112892022126	-0.277210512766973
cg08934208	chr7	SYPL1;SYPL1	3'UTR;3'UTR	OpenSea	-0.253431898433135	3.33746730768935	-4.45313461486966	0.000741943668072722	0.208112892022126	-0.270600291205993
cg21221786	chr9			N_Shelf	-0.746742800417597	1.73317521772591	-4.45947492239023	0.00074219658284777	0.208112892022126	-0.244880433641979
cg18401451	chr21	C21orf70	Body	N_Shore	-0.159143729468115	4.2247033714747	-4.44172742296355	0.000743025428826627	0.20820921706246	-0.287805541554974
cg26516764	chr13	PDS5B	TSS1500	Island	0.252207506719754	-3.6413716170813	4.45802342451363	0.00074410456454358	0.208324088074788	-0.249672512838655
cg24106020	chr1	CACNA1E;CACNA1E	5'UTR;1stExon	Island	0.354489249485365	-1.49973147802047	4.44053339462577	0.00074461072199527	0.208324088074788	-0.251974468986448
cg23455614	chr5	MRPS30	TSS200	N_Shore	-0.158358178682798	-3.39760429983353	-4.44032171852928	0.00074489212731222	0.208324088074788	-0.287252424817372
cg10608004	chr19	RPL13AP5;RPL13A	Body;Body	Island	0.282359051215451	-3.11264325450162	4.45550565979462	0.000747426246113572	0.208760627311307	-0.255517022002839
cg08364654	chr3			S_Shore	-0.440839753369116	1.29089286894119	-4.44456665200042	0.000748688019361993	0.208976995405703	-0.2675112789075
cg00662963	chr3	PRR23B;PRR23B	1stExon;5'UTR	Island	-0.353509398455292	1.14168684033861	-4.43616490575869	0.000750440682735112	0.20921418463982	-0.31875469489989
cg04204548	chr11	KCNQ1	TSS1500	N_Shore	-0.296009380293846	-3.16907399827297	-4.45282496326199	0.000750979828397815	0.20921418463982	-0.253563026171762
ch.2.2613291R	chr2	CNTNAP5	Body	OpenSea	-0.204300164654098	-3.9708476967438	-4.44534708705825	0.000751000770010589	0.20921418463982	-0.285457347286626
cg15754109	chr8	COPS5;COPS5	5'UTR;1stExon	N_Shelf	0.208804528884075	-3.77039531596786	4.4450721496641	0.000751919655006079	0.209248166875063	-0.270393283019565
cg24950003	chr6	CDKAL1	Body	OpenSea	-0.219003552984806	2.9468441287256	-4.4345579773233	0.000752597109417148	0.209248166875063	-0.286449495781571
cg16000888	chr11	RASSF7;C11orf35;RASSF7;RASSF7	TSS1500;TSS200;TSS1500;TSS200	Island	0.153551769085578	-3.35968038885176	4.43453497562813	0.000752628023322425	0.209248166875063	-0.272068159915743
cg12938020	chr2			N_Shore	0.254962108803548	-1.58098630531438	4.43420345973373	0.000753073721731918	0.209248166875063	-0.292077220322817
cg02483487	chr8			N_Shore	0.197211402390654	3.3113527516011	4.43247703147728	0.000755399208101444	0.209349496615734	-0.295923613696228
cg04052570	chr14	GALC;GALC;GALC;GALC	1stExon;5'UTR;1stExon;5'UTR	Island	0.208668932610336	-2.74688590913007	4.43162218048947	0.000756553444055563	0.209349496615734	-0.309771894287834
cg13370746	chr1	GORAB;GORAB;GORAB	Body;3'UTR;Body	OpenSea	0.255237060282568	2.56490143270334	4.43138977792037	0.000756867554764173	0.209349496615734	-0.335624039934197
cg04031134	chr7	SMURF1;SMURF1	Body;Body	N_Shelf	-0.239229197683357	3.30507149755133	-4.44094016821865	0.000758099332098338	0.209349496615734	-0.265738794492158
cg26742183	chr3	ACTR8	TSS200	Island	0.226137160252143	-3.46247455945898	4.42900177154609	0.000760102988966947	0.209349496615734	-0.597501850423326
cg17891495	chr2	TMEM198;CHPF	TSS200;TSS1500	Island	0.195490969946107	-3.485915944287	4.42821592315104	0.000761170846573382	0.209349496615734	-0.277558542646453
cg20093489	chr3			OpenSea	-0.212095020186829	3.19753042486918	-4.42809044919229	0.00076134149215924	0.209349496615734	-0.343215162430091
cg12885287	chr2	HDAC4	Body	OpenSea	0.218172593527358	3.17717762880572	4.42806769347608	0.000761372444368174	0.209349496615734	-0.27087683998485
cg15539944	chr12	AGAP2;AGAP2	Body;Body	N_Shore	-0.298131687461702	2.48702955173742	-4.43311547340305	0.000762440406601781	0.209349496615734	-0.271474208533864
cg16553427	chr15	IL16	Body	OpenSea	0.228070160834431	-3.11203840175388	4.42675114834721	0.000763165427711994	0.209349496615734	-0.284540452171243
cg07457882	chr18	ZNF407;ZNF407;ZNF407	TSS1500;TSS1500;TSS1500	OpenSea	0.199748264310897	3.43374912595418	4.4265968010269	0.000763375917848004	0.209349496615734	-0.327808807661593
cg20069765	chr6	HLA-DPA1	Body	OpenSea	0.18240971617892	3.27516482421817	4.42623222097523	0.000763873350760673	0.209349496615734	-0.279190234543926
cg20748955	chr11	SCN4B;SCN4B;SCN4B;SCN4B	Body;TSS1500;TSS1500;Body	Island	-0.253907520806011	-2.77448619069688	-4.42612189935332	0.000764023939838271	0.209349496615734	-0.338721949866394
cg15831905	chr1	NEK2	Body	N_Shelf	0.271384942876059	2.24839349658965	4.42570308257353	0.00076459590554254	0.209349496615734	-0.290168692879813
cg22031887	chr1	RCC2;RCC2	TSS1500;TSS1500	S_Shore	-0.183544849636934	-3.94315658163939	-4.42524212365246	0.000765225937256389	0.209349496615734	-0.303809445263874
cg16783571	chr6	DPPA5	TSS1500	S_Shore	-0.50859698222578	2.42048308671489	-4.44132461741772	0.000766425316783882	0.209349496615734	-0.276943819269319
cg11980435	chr19	BBC3;BBC3;BBC3;BBC3	TSS1500;Body;Body;Body	S_Shore	0.190257467249686	-3.62070964699515	4.42399106291378	0.000766938585163682	0.209349496615734	-0.336452005549638
cg09116932	chr22	SMTN;SMTN;SMTN	TSS200;TSS200;TSS200	Island	0.155052600554402	-3.66458230524755	4.42390508060605	0.000767056437210814	0.209349496615734	-0.295926138074353
cg22713356	chr15			Island	-0.24987624215264	-3.02965524338178	-4.42381754011814	0.00076717644429312	0.209349496615734	-0.328363278346861
cg22891012	chr4			S_Shore	-0.160552771734135	3.22297751274067	-4.42351614285173	0.000767589771374711	0.209349496615734	-0.282574028448486
cg23659134	chr10	GSTO2	Body	S_Shore	-0.362878431792159	1.93950415877714	-4.42270174397601	0.000768707769606584	0.209507986328685	-0.315338621629215
cg09374627	chr14			N_Shore	-0.479297807255571	2.21757598767175	-4.43905586457613	0.000769511143659913	0.209507986328685	-0.292491292658655
cg01304145	chr16	EEF2K	3'UTR	OpenSea	0.238860171451424	3.225103157564	4.42274573627606	0.000770242171072015	0.209540060101642	-0.305110530681246
cg21863499	chr1	PIGV	TSS1500	N_Shore	0.181478566224575	-3.83065789970188	4.42044872034242	0.000771809509548048	0.209833387154148	-0.321321085374237
cg11713515	chr10	NSUN6	TSS1500	Island	0.181436665711769	-3.34592366612337	4.41960132451954	0.000772979478842371	0.210018377540267	-0.44188080254006
cg03901475	chr3	CCDC50;CCDC50	Body;Body	OpenSea	0.23453669445678	3.15014202624254	4.42150696640316	0.000774433209795529	0.210129384777531	-0.288291089242735
cg18005261	chr7	VIPR2	Body	OpenSea	-0.240689386602842	2.74441886175245	-4.41782304437581	0.000775440674431959	0.210129384777531	-0.294524279873331
cg04236901	chr4	KIAA1712;FBXO8;KIAA1712;FBXO8	TSS200;1stExon;TSS1500;5'UTR	Island	0.174434115102438	-3.86557031818541	4.41693959335072	0.000776666420526445	0.210129384777531	-0.302307243544483
cg24438277	chr19	AP3D1;AP3D1	Body;Body	Island	-0.185606836206542	3.11315399826232	-4.41677680737663	0.000776892497565067	0.210129384777531	-0.306429964560609
cg09250965	chr16	HS3ST4	Body	S_Shelf	-0.208968746181711	3.15818530315252	-4.41647889607776	0.000777306413408286	0.210129384777531	-0.29186973294029
cg23958948	chr19	C19orf53	Body	S_Shore	-0.200906818377643	-3.48847105198833	-4.4159049487936	0.000778104496924732	0.210159916273079	-0.359946934561985
cg11026400	chr7	PTPRN2;PTPRN2;PTPRN2	Body;Body;Body	OpenSea	-0.304783629947643	2.64967706461141	-4.41816566511497	0.000778634657837853	0.210159916273079	-0.339499863145496
cg14863186	chr5			OpenSea	-0.433187771515389	1.86313707951489	-4.43221871484913	0.000778888956710492	0.210159916273079	-0.295129375686044
cg01548743	chr14	C14orf184	TSS200	S_Shore	0.32994649675498	2.17256744627213	4.41460332208361	0.000779917583379087	0.210300184648831	-0.326004552842452
cg26306909	chr4	C4orf19	TSS200	Island	-0.247349855998121	-3.24832497008143	-4.41457659747307	0.000780389203990871	0.210300184648831	-0.359145690089078
cg07720540	chr1	MEGF6;MIR551A	Body;TSS200	OpenSea	0.279612407919961	2.88054613737547	4.42591419478998	0.000782346991686561	0.210695425167243	-0.296772099947645
cg09700054	chr11			OpenSea	0.217693087582179	2.93839857600048	4.41188052752696	0.000783724459941976	0.210812653174528	-0.35789655717013
cg02554535	chr5			OpenSea	0.222672396141855	3.07165473960337	4.41185156585949	0.000783765056183184	0.210812653174528	-0.348588608303365
cg07257441	chr17	SLFN12L	Body	Island	-0.162995781078258	-3.61159644419817	-4.41063398479433	0.000785473743355445	0.211061339340418	-0.364232589373998
cg02758987	chr7	C7orf51	TSS1500	N_Shore	0.349094410730568	0.244652273725343	4.41032855045297	0.000785902979413312	0.211061339340418	-0.305987552931077
cg12921481	chr1	OR6N2	1stExon	OpenSea	0.225114330667171	3.14343212134834	4.41014180828027	0.000786165533679525	0.211061339340418	-0.302399071774039
cg24916284	chr2			OpenSea	-0.212500355520454	3.08134229959801	-4.40960749989559	0.000786917259140095	0.211131032528286	-0.30285996201339
cg06008419	chr8			Island	0.738055672607083	0.22631031527648	4.42469041985641	0.000789352219776242	0.211425465448951	-0.358614524059197
cg00532998	chr13	KBTBD7	TSS200	S_Shore	-0.231025234331034	-4.03854598287148	-4.42424344379993	0.0007899780272023	0.211425465448951	-0.309749654264926
cg06304546	chr20			N_Shore	0.213586972430651	3.3223054878709	4.40726291731692	0.000790224709834222	0.211425465448951	-0.311321842064451
cg17364949	chr17	AMAC1L3;ZBTB4;ZBTB4	TSS1500;5'UTR;TSS1500	S_Shore	-0.255450166504229	-1.9236728355338	-4.40692009196068	0.000790709533244612	0.211425465448951	-0.308102023712593
cg01906662	chr3	CRELD1;CRELD1;CRELD1	TSS200;TSS200;TSS200	Island	-0.284697544123012	-2.63923704003924	-4.41642912974233	0.00079115251657747	0.211425465448951	-0.303451987339327
cg08316941	chr5	SEC24A	Body	Island	0.226078121761572	-4.00791868829256	4.42313617485087	0.000791530526082132	0.211425465448951	-0.315758783946717
cg08127916	chr11	UBASH3B	Body	OpenSea	0.195577559924065	3.31046436657392	4.40613361539284	0.000791822934347281	0.211425465448951	-0.306852339493111
cg27584146	chr1	PIK3R3	TSS1500	S_Shore	0.178256213780868	3.35176907289081	4.40596230895415	0.000792065665526612	0.211425465448951	-0.343494301333545
cg14791008	chr12	TPH2	TSS1500	OpenSea	0.36244405762881	0.599038266435498	4.40565657805423	0.000792499060133991	0.211425465448951	-0.328700405161253
cg15423357	chr2			OpenSea	-0.469700600293183	-1.9660083276423	-4.42192579458899	0.000793231223557205	0.211425465448951	-0.311592138240976
cg09378111	chr2	C2orf67	TSS1500	Island	0.172546239542385	-3.7550857631322	4.40499647284284	0.000793435643994861	0.211425465448951	-0.348554849278013
cg09568647	chr5			OpenSea	0.178011041737897	-2.98870467457073	4.40371347959028	0.000795259292891796	0.211668107890875	-0.374843349989695
cg19837938	chr5	PRDM9	TSS1500	OpenSea	-0.441350066166489	1.22961536294802	-4.40553728273895	0.000795685887576396	0.211668107890875	-0.339963897247146
cg22054885	chr5	PRDM9	TSS1500	OpenSea	-0.65121336405548	1.54937102004601	-4.42008401760993	0.00079582637869156	0.211668107890875	-0.32571782979737
cg01855760	chr4	LOC550112;UBA6	Body;TSS200	Island	0.202681915912174	-3.99967696575652	4.41646088519984	0.000800957324496802	0.212454613197727	-0.313250331258133
cg13698261	chr9	C9orf3	Body	OpenSea	-0.261111475624395	2.96971914345322	-4.40871019107934	0.00080125954899822	0.212454613197727	-0.317066287931396
cg09642347	chr7	C7orf63;C7orf63	TSS1500;TSS1500	N_Shore	0.450827502099969	0.249197342302141	4.39927954884429	0.000803779093701305	0.212933454184871	-0.340182158182615
cg14557185	chr3	WWTR1;WWTR1;WWTR1	Body;Body;Body	Island	-0.38991401409872	1.18114586306283	-4.39756580932037	0.000804058132787023	0.212933454184871	-0.319951584371217
cg09290600	chr4			N_Shore	-0.363317561213064	-2.05654629254766	-4.40802235809974	0.000804666364003069	0.212963069393222	-0.332264329745374
cg00026474	chr8	ST3GAL1;ST3GAL1	TSS1500;TSS1500	S_Shore	0.457753573294209	-1.5357982648667	4.41208303599829	0.000807202949102989	0.213408082601625	-0.330900587763669
cg12366597	chr12	LRIG3;LRIG3	Body;Body	OpenSea	-0.297734002371622	2.69969959728614	-4.39732851098314	0.000807342692924792	0.213408082601625	-0.372471783790727
cg09222123	chr1	GTF2B	Body	N_Shore	0.192548293563707	-3.1814972262782	4.39377758997537	0.000809530244974953	0.213600296380885	-0.350718471239804
cg22244940	chr12	MMP17	3'UTR	S_Shore	-1.23064331716953	2.61788017217954	-4.41043756002412	0.000809563515212368	0.213600296380885	-0.361148191120334
cg09540957	chr2	TMEM131	Body	OpenSea	0.25929688864929	2.54855641754316	4.39334273161426	0.000810160868251269	0.213626524113061	-0.423873227963096
cg09953710	chr16			N_Shore	-0.269936831025339	3.17142567715786	-4.40287637422389	0.000811686768325549	0.213814132617221	-0.358587537083751
cg18691242	chr12	CRY1	TSS200	Island	0.181619588801207	-3.56896441561674	4.39214938282598	0.000811894059011712	0.213814132617221	-0.337790970641978
cg09427568	chr12			OpenSea	0.795663377490264	2.10724813470255	4.40848944500977	0.000812367512869207	0.213814132617221	-0.32537411820195
cg22064182	chr6	ARHGAP18	Body	OpenSea	-0.247825933130077	2.60824482670133	-4.39138254532598	0.000813009824464813	0.213844298344761	-0.346924611624167
cg01882498	chr4	LIN54	TSS1500	S_Shore	0.779284737301833	0.559593532864271	4.4077191319424	0.000813479035412945	0.213844298344761	-0.351048318406892
cg14692950	chr17	DNAH2	Body	Island	-0.428539202739348	2.09412682649648	-4.40018417510796	0.000816659354440033	0.213996525657279	-0.411240169804501
cg16788436	chr19	GRLF1	1stExon	OpenSea	0.186007285164609	3.30666031621809	4.38865360789632	0.000816993406104744	0.213996525657279	-0.332973377239627
cg15032861	chr2			OpenSea	-0.207540151056276	2.53926629650325	-4.38829292802012	0.000817521423204732	0.213996525657279	-0.353407197818278
cg24752267	chr20			S_Shore	-0.357506315940354	-1.99721287489959	-4.39579384812933	0.000817898039927652	0.213996525657279	-0.34574324106735
cg01193506	chr22	GGA1;GGA1;GGA1	TSS200;TSS200;TSS200	N_Shore	0.218638855854651	-3.85042001829193	4.39953803267265	0.000818048599994261	0.213996525657279	-0.369058585884203
cg26148377	chr1	C1orf77;S100A13	TSS1500;5'UTR	N_Shore	-0.217128212775183	3.1245195524722	-4.38683179198877	0.000819664076231142	0.214271958555259	-0.348765116354355
cg13649728	chr4	SLC25A31	1stExon	Island	-0.282565681671444	2.72504408590028	-4.39444480250177	0.000820552614493781	0.214271958555259	-0.341734983963455
cg00492083	chr17	AZI1;AZI1	Body;Body	Island	0.195206162145934	2.93137419221617	4.38592543900206	0.000820996105212342	0.214271958555259	-0.33489331642698
cg05996818	chr15	TRPM7	Body	N_Shore	0.174380406133766	-4.08945616416527	4.38555190546111	0.000821545724889242	0.214271958555259	-0.355957537256585
cg26082001	chr15	OR4F15	TSS1500	OpenSea	0.335302467331856	3.11373437957855	4.40178091268261	0.000822100779260675	0.214271958555259	-0.334463856277849
cg16730798	chr1	SDCCAG8;CEP170;CEP170;CEP170	TSS1500;TSS200;TSS200;TSS200	S_Shore	0.199879839640241	-3.62541404978073	4.38452704128922	0.000823055677370534	0.214271958555259	-0.401503706816267
cg03728457	chr15	CCDC33;CCDC33	Body;Body	OpenSea	0.208733161605777	3.08672208186269	4.38415599815684	0.000823603051876052	0.214271958555259	-0.352134481190137
cg13817203	chr10	STK32C	Body	N_Shore	-0.228628955889583	3.24607108705547	-4.38773253141241	0.000824595476079412	0.214271958555259	-0.341238175745871
cg02534450	chr5			OpenSea	-0.302642340004564	2.5651883629516	-4.38867446894368	0.000825385269019629	0.214347358234375	-0.358875233258087
cg26690999	chr11			OpenSea	-0.174177373773882	3.28238732809357	-4.37858091299373	0.000831873197877454	0.215771008533372	-0.353461140293746
cg03587042	chr10	CACNB2;CACNB2;CACNB2;CACNB2;CACNB2;CACNB2;CACNB2;CACNB2;CACNB2	Body;Body;Body;Body;TSS1500;Body;Body;Body;Body	OpenSea	-0.279497588046242	2.45752607898438	-4.37816363548994	0.000832495646039137	0.215801986156999	-0.348197846273621
cg12492938	chr12			N_Shelf	-0.365849683890802	0.961275211034985	-4.37734370322297	0.000833720137077316	0.215924055051547	-0.355672407067861
cg14535332	chr21	KCNE1;KCNE1;KCNE1	TSS200;5'UTR;TSS200	Island	0.686729621981036	-1.56962403965614	4.39370881327349	0.00083397315523599	0.215924055051547	-0.386418501262763
cg17318344	chr1	VANGL1	5'UTR	Island	0.21722648308015	-3.50085177569478	4.38770008513911	0.000834914196483481	0.215985545684404	-0.348809750084763
cg04761198	chr8	RGS20;RGS20	Body;Body	Island	-0.189768225759535	-3.07715449883594	-4.37604334121694	0.000835665935451462	0.215985545684404	-0.375807971006944
cg04549703	chr1	SPEN	Body	OpenSea	0.206681791470911	3.12713993805039	4.37600659277111	0.000835720992406101	0.215985545684404	-0.357756365981248
cg00151251	chr2			N_Shore	-0.131999954657708	-3.97539802101713	-4.37511248776327	0.000837061710766214	0.216201801795699	-0.361360882905309
cg23914328	chr15	APBA2;APBA2	Body;Body	N_Shelf	-0.227784710262783	2.48108911477997	-4.37298266637253	0.000840264388339639	0.216898427376138	-0.367275836542419
cg17150265	chr1	PLD5	5'UTR	N_Shelf	0.620275852510894	1.89976249549848	4.38911922789388	0.000840802732736502	0.216906881288165	-0.394380160428661
cg16117910	chr2	SH3RF3;LOC100287216	TSS1500;Body	Island	0.159987023551847	-3.52313150053337	4.37069438575491	0.000843719508210092	0.217161077869603	-0.361338081777477
cg17042892	chr1	ANGEL2	Body	N_Shore	0.507390978443435	-1.08088537372859	4.38605304987636	0.000845397722616413	0.217161077869603	-0.396948080391572
cg03552342	chr4	ABLIM2;ABLIM2;ABLIM2;ABLIM2;ABLIM2;ABLIM2;ABLIM2	Body;Body;Body;Body;Body;Body;Body	OpenSea	0.419780719354958	3.30110145746594	4.38540450550303	0.000846372970390229	0.217161077869603	-0.35835182377043
cg15381326	chr7	COG5;COG5;COG5;DUS4L	TSS1500;TSS1500;TSS1500;5'UTR	S_Shore	0.279131424672775	2.03978437866427	4.3682300738519	0.000847456899633632	0.217161077869603	-0.43223773759808
cg26416241	chr11	NTM	Body	N_Shelf	-0.371602539613205	2.27276763949971	-4.37726996365388	0.000847825366980409	0.217161077869603	-0.40968266484591
cg26153687	chr2	CNNM3;CNNM3	TSS200;TSS200	Island	0.140166536410267	-3.6952250044455	4.36789149189842	0.000847971734795222	0.217161077869603	-0.385126584243638
cg03501387	chr20	SNAI1	Body	S_Shelf	0.196141637750601	3.1292722694659	4.36769419830944	0.000848271881630462	0.217161077869603	-0.422194178167094
cg14990438	chr11	C11orf49;C11orf49;C11orf49;C11orf49	Body;Body;Body;Body	OpenSea	0.404008526221183	1.02856696152104	4.36759814128484	0.000848418055044507	0.217161077869603	-0.386764917670194
cg01698650	chr15	LDHAL6B;MYO1E;LDHAL6B	1stExon;Body;3'UTR	S_Shore	0.276591609862907	2.88596711260043	4.37277872524779	0.000848562727281592	0.217161077869603	-0.394485602476937
cg27181169	chr16	RSPRY1;FAM192A	TSS1500;TSS200	Island	0.410897254803528	-2.40004396983074	4.38377026388733	0.000848835642310426	0.217161077869603	-0.370206514286444
cg14417760	chr15	GABRA5;GABRA5	TSS1500;TSS200	N_Shore	0.410172015961028	-0.224258510024188	4.36727417537654	0.000848911238161826	0.217161077869603	-0.380907789984403
cg03032532	chr17	HCRT	TSS1500	S_Shore	0.245365964226457	2.61268121514784	4.36674144537678	0.000849722875529103	0.217161077869603	-0.375716097083663
cg07916323	chr19	CALR	TSS1500	N_Shore	0.209804739538012	-2.96063467073452	4.36632091895386	0.000850364134041879	0.217161077869603	-0.392566461377889
cg19431274	chr5			N_Shore	0.650642241252089	-1.18113178721996	4.38271822290615	0.000850424918981042	0.217161077869603	-0.392235406299858
cg01157143	chr11	NAV2	Body	OpenSea	0.253154652104382	3.01015961941218	4.37154381338152	0.000852225636780857	0.217161077869603	-0.374869163474695
cg01066451	chr17	BAIAP2;BAIAP2;BAIAP2;BAIAP2	3'UTR;Body;Body;Body	N_Shore	-0.22822066215316	2.93995492326125	-4.36497847852141	0.000852414573721412	0.217161077869603	-0.379139836811485
cg22645636	chr2	MTIF2;MTIF2;MTIF2	1stExon;5'UTR;5'UTR	Island	-0.264424061614652	-3.89084722000168	-4.38086418447677	0.00085323326465432	0.217161077869603	-0.370702029591603
cg17749468	chr2	STRADB;TRAK2	5'UTR;TSS1500	Island	0.148290370234479	-3.95758264711835	4.36424086505391	0.0008535433837186	0.217161077869603	-0.390785353081404
cg21886316	chr8	MED30;MED30	1stExon;5'UTR	Island	-0.214703241347933	-4.04252896405714	-4.38015771076774	0.000854305904785076	0.217161077869603	-0.367731327474838
cg13924554	chr13			S_Shelf	0.203987504429093	3.44276575472603	4.36306019977371	0.00085535344663457	0.217161077869603	-0.396654569098192
cg14839905	chr11	LRP5	Body	S_Shelf	0.201618755514144	4.26380991716591	4.37495624907858	0.000855878082403403	0.217161077869603	-0.398991907222185
cg14836864	chr1	MMACHC;MMACHC;CCDC163P	1stExon;5'UTR;TSS1500	Island	-0.162448754400257	-3.77940892648862	-4.36226025816647	0.000856582088030779	0.217161077869603	-0.42549831733333
cg26328898	chr5	MARCH6	Body	S_Shore	0.360749159246606	-3.167423874872	4.37852618904011	0.000856788399246045	0.217161077869603	-0.370332872510975
cg22450968	chr7			Island	-0.272143907737288	-2.99204808302731	-4.37793048597208	0.000857696675615377	0.217161077869603	-0.370218886649897
cg16924102	chr4			OpenSea	-0.585024233121173	1.97935721496208	-4.37777470845552	0.000857934356477774	0.217161077869603	-0.376146150956464
cg20552296	chr10	HPSE2;HPSE2;HPSE2;HPSE2	1stExon;1stExon;1stExon;1stExon	S_Shore	-0.294440011114714	-2.67392369568669	-4.36740225302594	0.000858551943905588	0.217161077869603	-0.405911831225009
cg26980152	chr17	CYTH1;CYTH1	Body;Body	OpenSea	0.161453461713454	3.31643110099805	4.36065706499499	0.000859049965462654	0.217161077869603	-0.378954977998608
cg17897236	chr15	NIPA2;NIPA2;NIPA2;NIPA2	TSS1500;TSS1500;TSS1500;TSS1500	Island	0.17796870655949	-3.69350291632714	4.36064223480844	0.000859072828704806	0.217161077869603	-0.378547756943928
cg11448883	chr7	KIAA1549;KIAA1549	Body;Body	OpenSea	-0.227863286836572	3.18576127533086	-4.3604353247045	0.000859391881447585	0.217161077869603	-0.407721443065542
cg24580526	chr12	CDK2AP1	TSS200	S_Shore	-0.185746169362035	-3.47531224894103	-4.36029266832989	0.00085961192729845	0.217161077869603	-0.377255093722916
cg07620230	chr20	TNFRSF6B;TNFRSF6B;TNFRSF6B	5'UTR;5'UTR;1stExon	Island	-0.399573390967612	-0.411803001744398	-4.35969904500565	0.000860528211982985	0.217161077869603	-0.402601835111894
cg11503744	chr1	RUSC1;RUSC1;RUSC1;RUSC1;C1orf104;RUSC1	Body;1stExon;Body;TSS200;TSS200;5'UTR	Island	0.202366181760994	-3.41717624618555	4.35939432555313	0.000860998953563145	0.217161077869603	-0.488890537921176
cg21902461	chr14	CHURC1	TSS200	Island	-0.136365464784372	-4.12466134286372	-4.35737130247156	0.000864130969133992	0.217161077869603	-0.385724922953577
cg24719726	chr5			OpenSea	-0.313644455784268	2.73682838585356	-4.3735100942472	0.000864467807857871	0.217161077869603	-0.380203476572126
cg14006170	chr19	ZNF490;ZNF791;ZNF490	1stExon;TSS200;5'UTR	Island	0.206232008540226	-3.09841575006667	4.35697008368601	0.000864753532497815	0.217161077869603	-0.393404096149188
cg13443371	chr1	ATXN7L2	TSS1500	N_Shore	0.246353413351536	-2.635974686098	4.35686812055158	0.000864911820784855	0.217161077869603	-0.383994252765344
cg22217463	chr17	GP1BA	TSS1500	OpenSea	0.235039889919885	3.52405553174708	4.37294028158548	0.00086534467224357	0.217161077869603	-0.377286144267428
cg00475322	chr7	C7orf20	Body	Island	0.596898510905812	-0.225356985880608	4.37278395501691	0.000865585398967984	0.217161077869603	-0.412439815982711
cg16465280	chr7			OpenSea	-0.218137788442865	3.18458742549965	-4.35639048847826	0.000865653700140602	0.217161077869603	-0.491525808616571
cg12355108	chr15	NR2E3	3'UTR	OpenSea	0.225350421903493	3.26157355724128	4.35834159975243	0.000865695127889003	0.217161077869603	-0.389754314919938
cg23415789	chr17	BCAS3;BCAS3	Body;Body	OpenSea	0.179254844583706	3.13734318517047	4.3561129856809	0.000866085032737605	0.217161077869603	-0.419817450106227
cg10696302	chr22	PLXNB2	Body	Island	0.235061773995127	3.24803286045276	4.36318553512044	0.000868431193199423	0.217461802771772	-0.3839336250657
cg25732282	chr1			Island	-0.188562367318621	-3.58526397237936	-4.35404163362	0.000869311655720647	0.217461802771772	-0.444459739038956
cg24359358	chr1	NEXN	5'UTR	S_Shelf	0.245108684549967	3.16715864790912	4.36110117767531	0.000869311937963771	0.217461802771772	-0.394945053242371
cg06621452	chr2	MALL	Body	N_Shore	-0.231164530902947	3.25821175393387	-4.35290550177529	0.000871086740077558	0.21754655210107	-0.429360138209883
cg02914235	chr2	ATOH8	Body	S_Shelf	-0.268739779281521	2.15599303950326	-4.35290096774601	0.000871093831534533	0.21754655210107	-0.401646641836128
cg16404460	chr10	PTEN;KILLIN;KILLIN	TSS1500;1stExon;5'UTR	Island	0.246606471729963	-3.77553360658698	4.36916868012672	0.000871171981589503	0.21754655210107	-0.387249138494614
cg08305189	chr10	UBTD1;MMS19	TSS1500;Body	N_Shore	0.14798792323748	-3.63298413821114	4.35248875741985	0.000871738799952605	0.217561459873686	-0.408125186705784
cg04798397	chr15			Island	-0.412450588398853	2.10750440923718	-4.36666956942142	0.000874822298400587	0.218204077631412	-0.425938930395517
cg13935577	chr12	BTBD11;BTBD11	Body;Body	Island	-0.417745128425481	1.79459358131754	-4.36144372413185	0.000876898271909905	0.218497244792473	-0.408934740945609
cg01698448	chr2			N_Shore	0.143649173217097	-3.59340703025605	4.34912766845374	0.000877016264114081	0.218497244792473	-0.405173537294626
cg17780657	chr19	FOSB;FOSB	TSS200;TSS200	Island	0.17637727724459	-3.97209303043659	4.34787486643691	0.000878991832209604	0.218831206908942	-0.415467696932009
cg22239534	chr22			S_Shelf	0.398039384179526	1.56469177906919	4.34752457611577	0.000879545036590638	0.218831206908942	-0.483633275771816
cg07620167	chr9	SLC34A3	Body	Island	-0.361275191172224	2.14475715900096	-4.34789975943697	0.000880710911748269	0.218831206908942	-0.447437824044365
cg24113950	chr17			S_Shelf	0.480414545737007	0.0576110236044675	4.36286194338798	0.000881007360638428	0.218831206908942	-0.394943164989139
cg08729981	chr11			N_Shelf	0.595261608852644	-0.0803608434268468	4.36217122249959	0.00088209152175959	0.218831206908942	-0.398447931322755
cg06995003	chr7			OpenSea	0.216496979095715	3.60440582226998	4.34551011527118	0.000882733434297395	0.218831206908942	-0.452914437565721
cg26954695	chr19	MZF1;MGC2752;LOC100131691;MZF1	TSS1500;TSS1500;Body;TSS1500	N_Shore	0.493735042591182	2.80650078781501	4.3615958707319	0.000882995655493918	0.218831206908942	-0.45643465860788
cg04855971	chr4	PPAT	Body	N_Shelf	0.214460621358177	2.66332058459217	4.34520871048277	0.000883211513412805	0.218831206908942	-0.422895837013466
cg17349760	chr12			OpenSea	-0.263287316893016	1.98178639770043	-4.34499402865117	0.000883552198839236	0.218831206908942	-0.416560855030732
ch.8.89733515F	chr8			OpenSea	0.384220815648051	-2.40264112671481	4.35792825386322	0.000888781763784178	0.219734458377539	-0.404557869752745
cg14368247	chr9	DBH	Body	OpenSea	-0.374303581977872	2.33604774338896	-4.35769388260865	0.000889152847560704	0.219734458377539	-0.40273471288629
cg23368416	chr12	H2AFJ;H2AFJ	TSS1500;TSS1500	N_Shore	0.263636729118437	2.72867453532302	4.34064059277331	0.000891725258333852	0.219826486415271	-0.420138930406589
cg16973527	chr15			OpenSea	-0.388220891493312	-2.87952430531906	-4.35569678266605	0.00089232141703985	0.219826486415271	-0.407648893381612
cg14771451	chr22	MICAL3;MICAL3;MICAL3	TSS1500;TSS1500;TSS1500	S_Shore	-0.270897042045268	1.95844714440481	-4.33930686290448	0.000892627110315827	0.219826486415271	-0.420321815807071
cg16054642	chr15	SCAND2;SCAND2	Body;Body	Island	0.190405336986477	-3.04329964913903	4.33895314441997	0.000893194713632097	0.219826486415271	-0.448478988279528
cg06231372	chr20	PXMP4;PXMP4	TSS200;TSS200	S_Shore	-0.195640346614893	-4.00732379934983	-4.35085224116074	0.000893553912745108	0.219826486415271	-0.41807751398524
cg04515534	chr7	RADIL;PAPOLB	Body;1stExon	N_Shore	-0.248423856441048	2.91754562020909	-4.33760621807455	0.000897043938869621	0.220413480880604	-0.424914041834617
cg27566842	chr10	ADARB2	Body	S_Shelf	-0.230247637852413	2.57485756632154	-4.33629475527401	0.000897472551256579	0.220413480880604	-0.461848928432946
cg10236452	chr1			Island	0.662089562840828	-2.80908464405869	4.35241610541397	0.000897551947252106	0.220413480880604	-0.449340686741706
cg12805172	chr8	DUSP4	TSS1500	Island	0.240429260574932	-3.70882222876519	4.35199482957398	0.000898225907229623	0.220452797119113	-0.413901759313755
cg20336472	chr8	FGFR1;FGFR1;FGFR1;FGFR1;FGFR1;FGFR1;FGFR1	Body;Body;Body;Body;Body;Body;Body	OpenSea	-0.18988093433487	3.44180499850321	-4.33543592070144	0.000898859107086766	0.220482070307445	-0.429322088321124
cg26153158	chr1			Island	-0.73964217449138	-3.35918885825901	-4.35074797112792	0.000900223718462731	0.220519120609085	-0.426454765777819
cg17466346	chr7			OpenSea	0.22597367203886	3.39594535530703	4.3418887338283	0.000900556822086977	0.220519120609085	-0.419898240346524
cg17274064	chr21	ERG;ERG	TSS200;TSS200	S_Shore	0.344179198175857	-1.35477352457137	4.33387624679762	0.000901382820115297	0.220519120609085	-0.420614559305723
cg03977394	chr5	ARSK;TTC37	Body;TSS1500	S_Shore	0.284249327607424	-2.17284213228147	4.33355048445305	0.000901910863414805	0.220519120609085	-0.444410409460525
cg11480873	chr1	RAB7L1;RAB7L1;RAB7L1;RAB7L1;RAB7L1;RAB7L1;RAB7L1	1stExon;1stExon;5'UTR;5'UTR;5'UTR;1stExon;5'UTR	Island	0.182957771829386	-3.9488140639949	4.33961094165481	0.000902094236246238	0.220519120609085	-0.419906799279546
cg02325160	chr4	FAT1	Body	OpenSea	-0.179832423732063	3.11169225814479	-4.33244520417922	0.000903704853381762	0.220551947112425	-0.423206545654958
cg08084154	chr16	TESSP1	1stExon	Island	-0.899149806258462	1.79864239322092	-4.34822217424818	0.000904284883408829	0.220551947112425	-0.434670271046032
cg06172475	chr11	FLI1;FLI1;FLI1	1stExon;5'UTR;5'UTR	Island	0.250397599371357	-2.7423187597899	4.33324945068322	0.000906301794171869	0.22075019273952	-0.421941912363831
cg18587683	chr7	FLJ40852	Body	N_Shelf	0.514235188499877	1.98388309171825	4.34690908540334	0.000906403670690173	0.22075019273952	-0.430692339514213
cg16521032	chr12	MIR1228;LRP1	TSS1500;Body	OpenSea	0.241336815956593	3.76424195354124	4.34676197486896	0.000906641367430978	0.22075019273952	-0.435816914123952
cg27094076	chr7	ZPBP;ZPBP	Body;Body	N_Shore	-0.499600077166453	-3.07268088862706	-4.34515552886958	0.000909241226964452	0.221017394877173	-0.423704814953643
cg22827833	chr11			N_Shelf	-0.212817289663491	2.65960929132826	-4.32902216145475	0.000909284316964503	0.221017394877173	-0.444887277049806
cg05709782	chr20			Island	0.22975622657568	2.6792395408355	4.32692562633244	0.000912719223462323	0.221406798305736	-0.474864502051576
cg05627390	chr13	ABHD13;LIG4	5'UTR;TSS1500	Island	0.165365473320485	-3.61504743201286	4.32686606003395	0.00091281701144928	0.221406798305736	-0.43824380264113
cg22495211	chr7	LOC650226	Body	N_Shore	-0.330301110688113	2.6747678588284	-4.34289340646415	0.00091291534866146	0.221406798305736	-0.434121835889536
cg16652387	chr4			OpenSea	-0.43042803539156	2.59615417171533	-4.34262329060469	0.000913355096955816	0.221406798305736	-0.424642652495151
cg23612849	chr10			OpenSea	-0.477014682623901	1.91570142386138	-4.34255471660346	0.000913466770317875	0.221406798305736	-0.428438788398666
cg03887584	chr10	TLL2	Body	OpenSea	-0.259706455987071	2.92552794885268	-4.33124481150715	0.000914577008378289	0.221476401854151	-0.441698780222901
cg21143892	chr7	EXOC4;EXOC4	TSS200;TSS200	OpenSea	0.166497208929808	-3.57141081061888	4.32403518400394	0.000917476903486417	0.222002502127649	-0.439067743407993
cg21550360	chr15	ADPGK;ADPGK;ADPGK	Body;Body;Body	N_Shore	0.256321852648383	-3.85858921201091	4.33919811074643	0.000918950384000882	0.222105437641041	-0.436609019817414
cg23551753	chr12			Island	0.207901708188559	-3.29795060320747	4.32324739937327	0.000919146661967572	0.222105437641041	-0.438648907000757
cg13963793	chr1	C1orf65	1stExon	Island	0.677633801166799	-1.10287319597545	4.33836794798809	0.000920311862558095	0.222105437641041	-0.472241914838934
cg00301172	chr19	SPTBN4;BLVRB	TSS1500;TSS200	Island	0.181847297272034	-3.8411988245293	4.32163272400169	0.000921450912573079	0.222105437641041	-0.494828831376757
cg11810204	chr5	SV2C	5'UTR	S_Shelf	0.221381016119784	3.13244615486806	4.32142534938364	0.000921794774558602	0.222105437641041	-0.481088510943671
cg09201001	chr11	SPTY2D1	TSS200	Island	-0.257769739688468	-3.39875541150361	-4.33728666204388	0.000922088324831333	0.222105437641041	-0.448609218512491
cg10672804	chr21	CBS	Body	Island	0.188469883305613	3.61069407805024	4.3207257668668	0.000922955780976806	0.222105437641041	-0.495266449467047
cg21746071	chr15	ETFA;ETFA	Body;Body	OpenSea	0.203243258729533	3.37126491030928	4.32050232306159	0.000923326920796117	0.222105437641041	-0.45333710617354
cg07915849	chr16	ABCA17P;ABCA3	Body;TSS1500	Island	0.49684565902991	1.99246088489379	4.33645227152632	0.000923461589785562	0.222105437641041	-0.435344020300418
cg03265692	chr10	ATAD1;CFLP1	TSS1500;Body	Island	-0.173074808810477	-3.88128070605878	-4.31986361601582	0.00092438866505241	0.222105437641041	-0.478105270692822
cg10183463	chr8	RUNX1T1;RUNX1T1;RUNX1T1;RUNX1T1	Body;Body;Body;Body	OpenSea	0.305998080537745	2.28213982203768	4.31968371152788	0.000924687954584526	0.222105437641041	-0.451422453062636
cg06361984	chr16	NDE1;NDE1	Body;Body	OpenSea	0.216528744293812	3.30323072519952	4.31940057374559	0.000925159186593284	0.222105437641041	-0.448824665739623
cg19480775	chr2			OpenSea	-0.255445636295283	2.65680224270188	-4.31915716618353	0.000925564493637222	0.222105437641041	-0.450988455138432
cg03736977	chr20			N_Shore	0.214631413464433	3.01651906847396	4.31904075834901	0.000925758393694077	0.222105437641041	-0.542760935491826
cg05756109	chr10	POLL;RP11-529I10.4;POLL	5'UTR;TSS1500;1stExon	N_Shore	0.219148321616879	-2.81175492097159	4.31844634364372	0.000926749164085044	0.222105437641041	-0.491789592096803
cg24826355	chr10	KIF5B	Body	Island	-0.170871198264127	-3.98785142673648	-4.31842250353912	0.000926788923672439	0.222105437641041	-0.48632084816921
cg07326765	chr11	CRY2;CRY2	TSS1500;TSS1500	N_Shore	0.322568556819524	1.36321097460535	4.3181634280252	0.0009272211135653	0.222105437641041	-0.480108169442085
cg26299767	chr20	REM1	TSS200	Island	-0.1991659921288	-2.87877294651306	-4.31775282396559	0.000927906511144172	0.222108735720532	-0.482720111622176
cg02392176	chr17	PRPSAP1	TSS200	Island	0.171471573166408	-3.27800730851758	4.31750833066931	0.000928314878915277	0.222108735720532	-0.490358984582249
cg01906797	chr6	KIAA1009	Body	OpenSea	-0.196357211094169	3.35608932084537	-4.31711949668715	0.000928964716906979	0.222108735720532	-0.536112617440629
cg08495239	chr10	LOC619207	Body	Island	-0.432331567105701	0.864201524023847	-4.32196681034391	0.000929667795875636	0.222108735720532	-0.4482516154256
cg07012702	chr16			Island	0.229345591177641	-3.53495791405717	4.33260353095761	0.000929823477448466	0.222108735720532	-0.447513164714006
cg01832218	chr9	SURF6	Body	N_Shore	0.191846385482381	3.13044623873673	4.31608076393732	0.000930703008668183	0.22217536354239	-0.492823972348704
cg23641264	chr8	JRK;JRK	5'UTR;5'UTR	N_Shelf	-0.195151868859071	3.16183200703428	-4.31560285650824	0.000931503905463679	0.22217536354239	-0.487244483495254
cg15954711	chr6	HMGN3;HMGN3	Body;Body	Island	0.173409074141551	-3.45036230998114	4.31551213100826	0.000931656027571965	0.22217536354239	-0.450119321839722
cg05152465	chr1			Island	-0.263268979482414	3.2924714299059	-4.33075317327243	0.000932898244849601	0.222247611033933	-0.448358428435251
cg09942303	chr4	SC4MOL;SC4MOL	TSS200;TSS200	Island	0.180096708663452	-3.32692518285065	4.31435891873918	0.000933591896331719	0.222247611033933	-0.500445573149434
cg22521263	chr4			S_Shore	-0.413593762435783	1.58589316784232	-4.32607627438534	0.000933964536863897	0.222247611033933	-0.447410599847911
cg27171474	chr1	CDCA8	Body	S_Shelf	-0.192480565472333	3.1265421306893	-4.31283083950917	0.000936163465210845	0.222631503804859	-0.466291598687532
cg09939205	chr22	PPPDE2	Body	N_Shelf	0.210324471812319	2.69849094917897	4.31116638076185	0.000938972893777018	0.223043274776116	-0.465445672390551
cg00543335	chr5	PCDHGA1;PCDHGA1	1stExon;1stExon	N_Shore	-0.512650803844613	2.62246590788817	-4.32642184648697	0.000940136980496457	0.223043274776116	-0.495857837059944
cg23970458	chr1			OpenSea	0.638470990769826	1.98472037314802	4.32583220523311	0.000941126914613633	0.223043274776116	-0.461621309612115
cg05942551	chr2			OpenSea	0.240913844560526	3.01327558138306	4.30987358024811	0.000941161027537492	0.223043274776116	-0.474223771886642
cg25491145	chr3			Island	0.207471610513005	-3.59247871945298	4.31350863361006	0.000941807114148494	0.223043274776116	-0.473174120567067
cg02246426	chr8	GDF6	Body	OpenSea	-0.411142463338185	-1.25758181165468	-4.31342069203645	0.000942767128975336	0.223043274776116	-0.483914579856214
cg16587108	chr19	QTRT1	TSS1500	N_Shore	-0.233016008299004	-3.3460238880378	-4.32176006450074	0.000944304473251857	0.223043274776116	-0.458228352859468
cg23502751	chr10	DIP2C	Body	Island	-0.256816828375771	2.9359881947182	-4.30801756231007	0.000944311674592392	0.223043274776116	-0.494658098903852
cg14796739	chr20			Island	-0.385300610954795	2.19843731299946	-4.32379265488178	0.000944559409718696	0.223043274776116	-0.459404142599236
cg20801456	chr1			OpenSea	-0.173606491206607	3.1938054483629	-4.30774378763998	0.00094477733911198	0.223043274776116	-0.485750299361171
cg13457172	chr10	VAX1;VAX1	TSS200;TSS200	Island	-0.236832279218403	-3.13762985137125	-4.31509971708745	0.000945138406113089	0.223043274776116	-0.464019888854335
cg00851394	chr19	CNTD2	Body	Island	0.35574480833151	1.78308288362801	4.30743686899212	0.000945299661133903	0.223043274776116	-0.474467823558038
cg09010802	chr1	SH2D2A;SH2D2A;SH2D2A;SH2D2A	3'UTR;3'UTR;3'UTR;3'UTR	OpenSea	0.184190677729664	3.55607735681287	4.30706293670442	0.000945936432859668	0.223043274776116	-0.487054051224345
cg04746197	chr11	PHLDA2	TSS1500	Island	0.361891422905346	-1.78850487437509	4.31054026920276	0.000946531874273383	0.223043274776116	-0.47716461052702
cg01410746	chr3	CHL1	5'UTR	S_Shore	-0.415453793660605	0.465977686880183	-4.30650084214529	0.000946894463261867	0.223043274776116	-0.484997149244469
cg17678115	chr11	C11orf46	Body	OpenSea	-0.213811611368056	3.02990813244276	-4.30619806411344	0.000947410932595996	0.223043274776116	-0.474404646389407
cg15121288	chr11	KDM2A;KDM2A	Body;Body	OpenSea	-0.243173360263011	-2.89524227755655	-4.30598589989549	0.000947773009544816	0.223043274776116	-0.480116415854956
cg00091064	chr6			Island	0.501967291786886	2.51616351856557	4.32156186370601	0.000948328626368627	0.223051676158394	-0.466240571085685
cg05623781	chr13	RASA3	Body	Island	0.265529677476185	3.31833767873558	4.31979741486637	0.000951320941594079	0.223632878047694	-0.460214243964128
cg04128394	chr6	SYNCRIP;SYNCRIP;SYNCRIP;SYNCRIP;SYNCRIP;SYNCRIP	TSS200;5'UTR;5'UTR;5'UTR;5'UTR;TSS200	N_Shore	-0.204938166118556	-3.89024477035517	-4.31928671672284	0.000952188856438412	0.223642627882621	-0.462253047197606
cg02160611	chr14			S_Shore	0.309698311050511	2.37123257751763	4.30704234687047	0.000952947394181135	0.223642627882621	-0.47581821097817
cg00004806	chr6	AGPAT4	Body	OpenSea	-0.309624366140911	2.62313891909335	-4.3186431116178	0.000953283811879841	0.223642627882621	-0.466560129672
cg16901862	chr12			Island	0.253519630194955	3.21975503804939	4.31218063401458	0.000953447594710928	0.223642627882621	-0.485928351527156
cg23885884	chr7	NUP205	TSS200	OpenSea	-0.286185764181888	-3.59789580417328	-4.31787957732854	0.000954584494442545	0.223644374131039	-0.507034454994087
cg03298305	chr19	ISOC2;ISOC2;ISOC2	5'UTR;5'UTR;5'UTR	Island	0.2338102991671	-3.16379603987414	4.30143063139748	0.000955581643483815	0.223644374131039	-0.503510307710947
cg13973788	chr9			OpenSea	-0.289721778211204	-3.06436828854594	-4.3168083713608	0.000956412399146564	0.223644374131039	-0.477249787765558
cg03344526	chr6	PKHD1;PKHD1	Body;Body	OpenSea	-0.202935285958695	3.24089463205681	-4.30091719228141	0.000956465948292713	0.223644374131039	-0.511039516624265
cg26597734	chr16	CLEC16A	Body	OpenSea	0.178940018940882	3.2689055370696	4.30087192665464	0.000956543950680119	0.223644374131039	-0.488104322971889
cg27355456	chr11			Island	-0.253741623270046	-4.10483279987488	-4.31670860166713	0.000956582830701228	0.223644374131039	-0.482217508931734
cg13534389	chr19	ZNF225	5'UTR	S_Shore	-0.239128610260603	-3.15102802491369	-4.30447645107581	0.000959020173052237	0.223981008993717	-0.489576078464814
cg26810230	chr10			S_Shelf	-0.739658643162479	1.49789472632518	-4.31525654802581	0.000959066868497203	0.223981008993717	-0.467655970148567
cg07702311	chr11	FLI1;FLI1	Body;Body	OpenSea	-0.222213646218478	3.15094229961638	-4.29898557050087	0.000959800411290631	0.224005261643428	-0.479598463791385
cg01856384	chr6			Island	0.540103580881048	1.00822423328179	4.31458672317451	0.000960214995693065	0.224005261643428	-0.471495675002939
cg25927687	chr7	WDR60	Body	OpenSea	0.182720133845268	2.85336747372591	4.2982977831846	0.000960990608712783	0.224064361416471	-0.528332308844996
cg03119784	chr7	DENND2A	TSS1500	OpenSea	-0.252469282526183	2.37395553794704	-4.29797418687977	0.000961551111979598	0.224073269285614	-0.588177741861974
cg26880735	chr18			N_Shelf	0.513045131880635	0.176084930103379	4.31254339740034	0.000963726213384059	0.224406775729949	-0.479009238021906
cg07350703	chr13	UFM1	TSS1500	N_Shore	0.254272129323936	-2.68779470468421	4.29706884227598	0.000964028417884491	0.224406775729949	-0.482421749477213
cg23642342	chr11	SNX19;SNX19	1stExon;5'UTR	Island	0.227906889100651	-2.87059439183957	4.29591567110899	0.000965124615724102	0.22454011490795	-0.525609633374054
cg18469610	chr20			S_Shelf	0.253930457284191	3.21301679977654	4.30003422347919	0.000965712587776144	0.224555132862978	-0.518294117117374
cg23235142	chr7	CCM2;CCM2;CCM2;CCM2;CCM2	Body;TSS1500;Body;Body;Body	OpenSea	-0.209430497698033	-3.24766689746603	-4.29457169537059	0.000967465123153201	0.22484078133502	-0.529015954724709
cg08906030	chr16			S_Shore	-0.290884403792041	1.64575961715806	-4.29401416874226	0.000968437768827468	0.224858180706618	-0.485492578064253
cg11887234	chr12	SMUG1	5'UTR	OpenSea	0.165457629069635	-3.25343132331131	4.2937716307607	0.000968861209926261	0.224858180706618	-0.485836928576314
ch.3.41099661F	chr3			OpenSea	0.172879989316526	-3.95908255366566	4.29313288016967	0.000969977306382327	0.224858180706618	-0.535289440873487
cg09093137	chr7	SRPK2	Body	Island	-0.148022981760413	-3.78935311703244	-4.29298608054106	0.000970233999187904	0.224858180706618	-0.507034978516097
cg10185667	chr17	PRKAR1A;PRKAR1A;PRKAR1A	TSS1500;TSS1500;TSS1500	Island	0.239204511793286	-3.07689941772562	4.29474025731555	0.000970837014784083	0.224858180706618	-0.504401592861095
cg06339542	chr17	GAS7	TSS1500	Island	-0.379187884140047	-2.90325789832977	-4.30803167288757	0.000971526315837461	0.224858180706618	-0.478629300995581
cg14221884	chr12	PPM1H;PPM1H	5'UTR;1stExon	Island	0.197295652562114	-2.8427492991211	4.29140295237262	0.000973006719500712	0.224910293512865	-0.486418376977198
cg12874181	chr8	LOC401463	TSS200	N_Shore	-0.251189495336389	-3.0911279865163	-4.30268159062595	0.000976245746372398	0.225537475839638	-0.489204398789393
cg03484435	chr2	PKP4;PKP4	Body;Body	OpenSea	-0.262858187447441	3.15709995316441	-4.30238888982793	0.000978649991079134	0.225697459116504	-0.498655942737221
cg05948940	chr16	SMPD3	5'UTR	Island	0.343249686708092	-1.50450391664176	4.28778654665541	0.000979371379338653	0.225697459116504	-0.553794681348359
cg05905531	chr19	MYO1F	Body	Island	0.476997062811242	2.57550821594553	4.30333788275504	0.000979710677794492	0.225697459116504	-0.508962271692923
cg00606102	chr16	FOXF1	TSS1500	Island	-0.147259109164625	-3.92524739896593	-4.28738012703676	0.000980089343074958	0.225697459116504	-0.493478540303664
cg10444928	chr1	SETDB1;SETDB1;SETDB1	Body;Body;Body	S_Shelf	0.21214022624437	3.47374194011637	4.28799689520438	0.00098049286961144	0.225697459116504	-0.505672241950541
cg12799777	chr14	C14orf165	TSS200	OpenSea	0.23197483384596	3.00455013207779	4.2864231130964	0.000981782116572239	0.225697459116504	-0.54114440748631
cg06698420	chr6			Island	0.224145970707368	-3.33627559042208	4.2899637796223	0.000982152755258018	0.225697459116504	-0.512840409552303
cg23527387	chr2	REV1;REV1	Body;Body	OpenSea	-0.258345017670924	1.97248582951337	-4.28596169219371	0.000982599362590639	0.225697459116504	-0.50207919813841
cg04738552	chr19	TUBB4	TSS1500	S_Shore	0.337543458778246	-1.89614659457134	4.28539513410256	0.000983603785795174	0.225697459116504	-0.536472345555458
cg02892772	chr1	RNF220	Body	OpenSea	0.200854456765114	3.64735222154149	4.28657933605532	0.000984102584227658	0.225697459116504	-0.504319769663516
cg03557950	chr13	ATP11A;ATP11A	Body;Body	S_Shore	0.2156937183897	3.02751417791256	4.28503620728748	0.000984240659586682	0.225697459116504	-0.510954121884944
cg19510626	chr1	MAGI3;MAGI3	Body;Body	S_Shore	-0.37890162581494	2.05547766021271	-4.29408050576862	0.000985786221562716	0.225697459116504	-0.515160466301694
cg08992229	chr7	GRM8;GRM8;GRM8	Body;Body;Body	OpenSea	0.316221916956655	1.04218643358328	4.2841504880711	0.000985814092300661	0.225697459116504	-0.501524060946702
cg22700015	chr1			Island	1.0037153630564	0.480102849175246	4.29955573878862	0.000986357426411897	0.225697459116504	-0.493417828117916
cg18759693	chr22	MIAT	Body	OpenSea	-0.227617149575868	-4.11615514921381	-4.29944281502201	0.000986556596062544	0.225697459116504	-0.544815626098407
cg12369402	chr1			N_Shore	0.247305215269385	3.19512391023108	4.29563332717414	0.000987217397280678	0.225697459116504	-0.498098416848435
cg24773720	chr5	GHR	5'UTR	Island	-0.180291634185657	-3.08884488687214	-4.28331040084971	0.000987308868477406	0.225697459116504	-0.509179549179296
cg18646207	chr10	VAX1;VAX1	TSS200;TSS200	Island	-0.233366960388668	-2.91206807513534	-4.28286980750305	0.000988093758716841	0.225697459116504	-0.504350083591459
cg10383829	chr6			S_Shore	-0.199636518783934	-3.30952889723538	-4.28176063922158	0.000990072535728587	0.225697459116504	-0.502987512519162
cg24154650	chr19	EPOR	Body	Island	-0.256877001832295	-2.84042942316638	-4.28478865679206	0.000991998616302014	0.225697459116504	-0.514078995978624
cg23936215	chr17			S_Shelf	0.371779792284042	1.94735833534718	4.28705394034685	0.000992289994668195	0.225697459116504	-0.514699692702583
ch.19.748535F	chr19	UNC13A	Body	OpenSea	-0.292685821971882	-2.00117110999346	-4.2803263505977	0.000992637417311369	0.225697459116504	-0.538552854040876
cg04934643	chr14	PACS2;PACS2	Body;Body	Island	-0.199232207592062	3.35134576927459	-4.28013852580393	0.0009929738059394	0.225697459116504	-0.502114877208375
cg04789420	chr7	FLJ35390;FLJ35390;RASA4P	Body;Body;Body	Island	0.201991488764317	-2.99851872268976	4.2800709725313	0.000993094820695994	0.225697459116504	-0.50236368476222
cg15020425	chr11	FGF3;FGF3	1stExon;5'UTR	Island	0.199128798821643	-3.29458289177246	4.27995182031084	0.000993308306886735	0.225697459116504	-0.511598849644591
cg00200298	chr6	PNRC1	TSS200	Island	0.213659801908201	-3.04993755876065	4.27988134670712	0.000993434597485153	0.225697459116504	-0.575216109527324
cg02922563	chr3	ATRIP;ATRIP	TSS1500;TSS1500	Island	0.230069199479388	-3.80689767904735	4.29515208017871	0.000994155361241749	0.225697459116504	-0.509509373985659
cg05005343	chr11	LOC399959	Body	OpenSea	-0.30212215152325	2.60181638761237	-4.2904204764889	0.000994193904857029	0.225697459116504	-0.512070314191675
cg00103785	chr1			N_Shore	0.321156349787192	-1.68800342574872	4.27935429358099	0.000994379618035573	0.225697459116504	-0.515395485704148
cg06636356	chr9	BICD2;BICD2	TSS1500;TSS1500	Island	-0.17549325658223	-3.15696547288703	-4.27891970449392	0.000995159548039744	0.225697459116504	-0.512795433518361
cg17484993	chr2			OpenSea	-0.268158375643623	3.44959291303968	-4.29453800360751	0.000995247824933642	0.225697459116504	-0.513111519206499
cg18634030	chr17	HRNBP3	Body	OpenSea	-0.364512493621778	0.257569292740561	-4.27844500548892	0.000996012184443021	0.225697459116504	-0.518366711760391
cg24577452	chr19	PVRL2;PVRL2;PVRL2;PVRL2	5'UTR;1stExon;5'UTR;1stExon	Island	-0.205275652381387	-2.95854064855009	-4.27798348253447	0.000996841879534001	0.225697459116504	-0.614476052467121
cg02423471	chr7			OpenSea	0.180650926352945	3.56189518851944	4.2773648219883	0.000997955188488948	0.225697459116504	-0.511872008740543
cg13278353	chr2			S_Shore	-0.380565773464382	-1.66265846329937	-4.28460892655114	0.000998805580789625	0.225697459116504	-0.519965521170408
cg26107754	chr3			OpenSea	0.255498328113072	1.915462052778	4.27660409876644	0.000999325910469805	0.225697459116504	-0.548650784099341
cg03110300	chr18	CPLX4	Body	S_Shore	-0.258690975561752	-2.70062058061518	-4.27839717153543	0.000999364991253714	0.225697459116504	-0.516662651501716
cg19482086	chr6	TCP1;TCP1;MRPL18	TSS1500;TSS1500;TSS200	Island	-0.270903553672873	-3.03361179837816	-4.29107492861014	0.000999504792270239	0.225697459116504	-0.522943098817069
cg20845835	chr1	ESRRG;ESRRG;ESRRG	5'UTR;5'UTR;5'UTR	OpenSea	-0.243105985758584	2.61159967760133	-4.27639158861211	0.000999709173616381	0.225697459116504	-0.515734870413845
cg01479818	chr10	ELOVL3	TSS200	Island	-0.213091708684402	-3.2804746995398	-4.27609571294495	0.00100024304029088	0.225697459116504	-0.529686416205545
cg25385873	chr7	GIGYF1	Body	Island	0.239520347587875	2.96775430818256	4.27784762588945	0.00100119722432834	0.225697459116504	-0.513651743971292
cg21237939	chr9	LHX6;LHX6	TSS200;TSS200	Island	-0.211814972659339	-2.9458978162463	-4.27531941696928	0.00100164516219912	0.225697459116504	-0.557132111806729
cg05279031	chr7	LOC493754	TSS1500	OpenSea	0.230421766867571	3.03280285597909	4.27573110279379	0.0010016641931448	0.225697459116504	-0.514724311348251
cg18340446	chr3	ACTR8	TSS200	Island	0.18578531693617	-3.58722967753044	4.27343398038035	0.00100505905703229	0.226229260837719	-0.552199093554528
cg11532863	chr1	AKR7A3	Body	N_Shore	0.236033667546536	2.71053032303453	4.27342297406987	0.0010050790210965	0.226229260837719	-0.517818364708991
cg04533751	chr6			OpenSea	0.358641759201263	0.591744477899901	4.2712387790403	0.00100904901063446	0.226818748684987	-0.524792505315299
cg18146389	chr17	MGAT5B;MGAT5B	Body;Body	OpenSea	-0.258075134148073	3.3727205198432	-4.28678942564456	0.0010091402147281	0.226818748684987	-0.515248685551622
cg07338658	chr16	LMF1	Body	Island	0.195363125499831	2.84422810217141	4.27085073315618	0.00100975601837081	0.226818748684987	-0.53606139287614
cg06759215	chr17	DBF4B;DBF4B;DBF4B;DBF4B	5'UTR;5'UTR;1stExon;1stExon	Island	0.175510736684263	-3.82887661514538	4.27072653721182	0.00100998240787549	0.226818748684987	-0.534077042187804
cg05764607	chr4	GSTCD;INTS12;INTS12;GSTCD	1stExon;TSS1500;TSS1500;5'UTR	Island	-0.163075540602218	-3.8330375055215	-4.27028850772446	0.00101078128560176	0.226818748684987	-0.525682520110965
cg09897656	chr8	SLC26A7;SLC26A7	Body;Body	OpenSea	-0.273359788038885	2.56800602989237	-4.26947174968656	0.00101227263517591	0.22686573172604	-0.589262979220143
cg14976592	chr1	LEPROT;LEPR;LEPR;LEPR	TSS200;TSS200;TSS200;TSS200	Island	0.410824800686673	-2.6427305065175	4.28498100863871	0.00101241134776467	0.22686573172604	-0.544569255838452
cg18638598	chr22			N_Shore	-0.216651621115263	2.78432822954329	-4.26898465456963	0.00101316312456084	0.22686573172604	-0.538167679431702
cg26023051	chr1	RNF220	Body	OpenSea	0.194831223137959	3.14627004106898	4.2681369343414	0.00101471482930128	0.22686573172604	-0.522651061075833
cg16923290	chr13	SACS	Body	Island	0.278928104685221	-3.04162217436255	4.28367643651486	0.0010147779283878	0.22686573172604	-0.541887121872528
cg22310976	chr19	FTL	TSS200	Island	-0.212850396840775	-3.049246788208	-4.26747603842431	0.00101592626860683	0.22686573172604	-0.630735934820313
cg04135960	chr10	KNDC1	Body	S_Shore	-0.235344488848714	3.52054440418863	-4.28286243421622	0.0010162574865238	0.22686573172604	-0.521420424922503
cg05765240	chr17			Island	0.190589579864815	-3.45441233749846	4.26634729702632	0.00101799874317454	0.22686573172604	-0.526915984688969
cg21582524	chr18	HDHD2	5'UTR	N_Shelf	-0.207955693959363	3.22414480539474	-4.26575678166947	0.00101908472729471	0.22686573172604	-0.554914119576256
cg26429520	chr11			OpenSea	0.894031048809571	-2.56253653618268	4.28121215028253	0.00101926396261669	0.22686573172604	-0.533370312355677
cg10188300	chr19	ZNF766	TSS1500	N_Shore	0.263052058318185	3.22250042926317	4.28072124602573	0.00102016006613412	0.22686573172604	-0.532827883242988
cg14358451	chr1	C1orf66;C1orf66;ISG20L2;C1orf66;C1orf66	1stExon;5'UTR;TSS1500;1stExon;5'UTR	Island	0.192076588375971	-3.62537173085838	4.26721029151903	0.00102121806805243	0.22686573172604	-0.530754034452324
cg25617285	chr1	RCOR3;RCOR3;RCOR3	TSS1500;TSS1500;TSS1500	N_Shore	-0.42249861564489	-2.91498276625926	-4.27982601179669	0.00102179634172142	0.22686573172604	-0.525414844726531
cg11028409	chr10	CUEDC2	TSS200	Island	-0.162358148466088	-3.93016748544282	-4.26348402899246	0.00102327562043922	0.22686573172604	-0.53600569328449
cg18623672	chr1	LPPR5;LPPR5	1stExon;1stExon	Island	0.18449732322581	-3.10462050806413	4.26319954216281	0.00102380146084211	0.22686573172604	-0.552097993130845
cg19731891	chr1	NKAIN1	Body	Island	0.800670386387143	-2.78639667748693	4.27853505116446	0.00102416070108329	0.22686573172604	-0.5764847634048
cg11484348	chr20	DEFB116	TSS200	OpenSea	-0.857847028674772	2.20927605975162	-4.27838935556656	0.00102442789438222	0.22686573172604	-0.535002100730759
cg01436608	chr1	GLT25D2	Body	Island	-0.302232494186244	-2.38720144460052	-4.26281875371802	0.00102450574111578	0.22686573172604	-0.684158427424005
cg26171489	chr15	SLCO3A1;SLCO3A1	Body;Body	Island	0.167477670421686	3.65856435673935	4.26237993525703	0.00102531797155861	0.22686573172604	-0.537174460712817
cg13863009	chr12	PRR13;PRR13	TSS200;TSS200	Island	0.197798761585406	-3.60532122253948	4.26620373219673	0.00102560746973443	0.22686573172604	-0.536311803270047
cg01919941	chr12			OpenSea	-0.418569698731782	0.646873918050707	-4.26207318448368	0.00102588614718521	0.22686573172604	-0.56195733756448
cg06837791	chr19	ANGPTL4;ANGPTL4	1stExon;1stExon	Island	0.299104750933179	-2.98112256081739	4.27635205321402	0.00102817170893945	0.227254022431194	-0.534388309620896
cg02095806	chr3	MBNL1;MBNL1;LOC401093;MBNL1;LOC401093;MBNL1	1stExon;1stExon;Body;5'UTR;Body;5'UTR	Island	-0.173844776903104	-3.69409642721574	-4.26034146039878	0.0010290998306391	0.227271076539874	-0.627516193033069
cg19693284	chr19	SGTA	TSS1500	Island	-0.187957109411899	-3.57692139554967	-4.25941039028609	0.00103083198802866	0.22743586849361	-0.547208748097059
cg08319905	chr19	PPFIA3	Body	Island	-0.446177314803394	2.08075555341365	-4.27475577588644	0.00103111498510555	0.22743586849361	-0.538468225618169
cg07614521	chr2			OpenSea	-0.347749612881038	2.65727746023726	-4.27427664187187	0.00103200013279259	0.227464080047717	-0.535867105127291
cg14554217	chr8	TATDN1;TATDN1;TATDN1;NDUFB9	TSS1500;TSS1500;TSS1500;Body	S_Shore	-0.188946456719534	-3.5268591306141	-4.25798695144487	0.00103348597929702	0.227464080047717	-0.558639850484189
cg26289824	chr11	AASDHPPT;KBTBD3;KBTBD3	1stExon;TSS200;TSS200	Island	0.169418274858185	-4.09296305365905	4.26011265676699	0.00103457327873711	0.227464080047717	-0.543469655288645
cg10372402	chr17	FLJ35220;FLJ35220;FLJ35220;LOC100294362	TSS1500;TSS1500;TSS1500;Body	N_Shore	0.379866333962498	1.76998446873406	4.2665268477423	0.00103461924952211	0.227464080047717	-0.536705068090932
cg08871016	chr21	HSF2BP;RRP1B	5'UTR;TSS200	Island	-0.247232992544901	-2.52193490975174	-4.25642855495706	0.00103639970717682	0.227464080047717	-0.64165375400639
cg20329210	chr1	OBSCN	Body	Island	-0.470524874338473	-1.56372242095176	-4.27186011134091	0.00103647642217675	0.227464080047717	-0.569360526900819
cg01813877	chr14	TRAF3;TRAF3;TRAF3	Body;Body;Body	OpenSea	0.180235349205277	3.55152214678995	4.25637871797136	0.00103649302733207	0.227464080047717	-0.542330400983982
cg11320690	chr20	DSTN;DSTN	TSS200;TSS200	Island	-0.153229324998243	-3.39856206152271	-4.25629085273365	0.00103665757687167	0.227464080047717	-0.551099938445163
cg17446262	chr4	TBC1D19	TSS200	N_Shore	0.183568172431497	-3.50055644361497	4.25606256244671	0.00103708523364704	0.227464080047717	-0.539610153109325
cg15056205	chr2			OpenSea	-0.234375641377686	3.27410211393678	-4.26223668655057	0.00103760531044064	0.227464080047717	-0.551048336787574
cg02174225	chr11	JAM3	1stExon	Island	0.200520644946652	-3.39706959576002	4.25439486654786	0.00104021487532155	0.227919685659447	-0.552684876268098
cg24827399	chr12	PPP1R12A;PPP1R12A;PPP1R12A	1stExon;5'UTR;5'UTR	Island	-0.190397893730663	-3.36743361809237	-4.25358457873415	0.00104173900838816	0.228137120441367	-0.544342399773021
cg22623133	chr7	HOXA7	1stExon	Island	0.167859926548839	-3.09256599253658	4.25197980619574	0.00104476437252477	0.228416712945464	-0.561102474548979
cg01522456	chr1	TSPAN2	TSS200	Island	0.17113747354028	-3.58970320107942	4.25177803654333	0.00104514539738084	0.228416712945464	-0.674454107061496
cg10091053	chr16	SPG7;SPG7	Body;3'UTR	N_Shore	-0.205917140497479	3.08337913758625	-4.25125589287054	0.0010461320889407	0.228430176335982	-0.610002657669411
cg21293934	chr18	ANKRD30B	TSS200	Island	0.427009170268704	-0.820911464128622	4.26002304594954	0.00104630779321579	0.228430176335982	-0.556669119987445
cg23241863	chr10	HIF1AN	TSS200	OpenSea	0.152930883729729	-3.9027111914668	4.2509004267822	0.00104680436227382	0.228430176335982	-0.617164893240615
cg14203292	chr19	ZNF559	TSS200	N_Shore	0.1405406101652	-4.0583457456146	4.24950460784914	0.00104944852382567	0.228718339676838	-0.579335189541626
cg14377171	chr9			N_Shore	0.284685416343104	2.42213339129812	4.24935925102992	0.00104972427665226	0.228718339676838	-0.607523514481787
cg14325153	chr3	PRR23C	TSS200	Island	-0.661582936098059	0.250303808832596	-4.26417240159689	0.00105085110418889	0.228822863086679	-0.566461648058383
cg17031787	chr6	TNXB	Body	S_Shelf	-0.396564388646986	2.694502113377	-4.26249253631213	0.00105401956320674	0.229304842236094	-0.554659977174456
cg24264254	chr10			OpenSea	-0.370249713535656	2.59504499582714	-4.26210853947268	0.00105474522314336	0.229346410117397	-0.566013276769507
cg22627981	chr1	LMX1A	Body	N_Shore	-0.622775713036228	-2.0042612857564	-4.26157757288716	0.00105574947251534	0.229369281488063	-0.55457281106166
cg04346366	chr12	RNFT2;RNFT2	Body;Body	Island	-0.174163596015556	-4.04312454744153	-4.24577030997029	0.00105655659507063	0.229369281488063	-0.599815482146466
cg25724751	chr3			OpenSea	-0.302053467748239	2.0735694779077	-4.24510795872002	0.00105782254284469	0.229369281488063	-0.62166374485903
cg18329753	chr19			S_Shore	0.414094764350678	2.17122605358601	4.25981779132965	0.00105908494130001	0.229369281488063	-0.567352482606029
cg07134292	chr1	RNF11;RNF11	5'UTR;1stExon	Island	0.169871222187686	-3.51070380701826	4.24442688790777	0.00105912590558138	0.229369281488063	-0.560241489728639
cg10498900	chr5	PANK3	TSS1500	Island	0.223134457202491	-2.60038649155076	4.24427658245133	0.00105941376828681	0.229369281488063	-0.562220447185486
cg17160925	chr19	ZNF155;ZNF155	TSS200;TSS200	OpenSea	0.31458609536568	-2.8314507328372	4.25958048102262	0.00105953557091783	0.229369281488063	-0.555853118097825
cg20545941	chr22	MPPED1	Body	S_Shore	0.160953996570843	3.31559923077059	4.24419712110588	0.00105956598414028	0.229369281488063	-0.575803149789166
cg03031613	chr18	ST8SIA3	TSS1500	N_Shore	-0.358496350676225	0.566776495384295	-4.24414690341255	0.00105966219263087	0.229369281488063	-0.572772974001703
cg27597504	chr10	LRRC20;LRRC20;LRRC20;LRRC20;LRRC20	5'UTR;1stExon;TSS1500;5'UTR;1stExon	Island	-0.135841202540255	-4.16094166326534	-4.24238253912539	0.00106304815476734	0.22982129192577	-0.571687488639274
cg03631743	chr11	MTL5;MTL5	TSS1500;TSS1500	S_Shore	0.177513257673909	3.39144519563692	4.2423591491405	0.00106309311719034	0.22982129192577	-0.581833583003347
cg11221265	chr1	SDHC;SDHC;SDHC;SDHC;LOC642502	Body;Body;Body;Body;Body	Island	-0.146877920094644	-3.98436506090934	-4.24222162268494	0.00106335752323387	0.22982129192577	-0.575603122630884
cg18745913	chr6	STXBP5;STXBP5	TSS1500;TSS1500	N_Shore	0.177632152974429	-3.17253771359685	4.2413140098238	0.00106510419112851	0.230050171905003	-0.60305598457028
cg21367811	chr7	HOXA4	Body	N_Shore	0.200437420834647	3.00135793895062	4.24063518833705	0.00106641249809115	0.230057246076886	-0.583672438527782
cg26805606	chr12	NUP107	TSS1500	N_Shore	-0.243156783659832	-3.24845594939389	-4.25530111510888	0.00106659424272151	0.230057246076886	-0.567313054050219
cg15161050	chr12	BRI3BP	Body	OpenSea	0.221261562970325	3.21798303761262	4.24116629408259	0.00106964562015286	0.230324504876424	-0.571495611642114
cg05744073	chr17	MIR132	Body	Island	0.198483237006185	-3.76731819712486	4.24930532372662	0.00106984880517524	0.230324504876424	-0.569324705566199
cg08143701	chr19	CSNK1G2	5'UTR	Island	0.244733660111748	2.91369901589963	4.23853671939759	0.00107046744379631	0.230324504876424	-0.592559381231119
cg05768558	chr1	LIN28	TSS1500	N_Shore	-0.324533982557083	-2.12676287704047	-4.24683447194772	0.00107105527572686	0.230324504876424	-0.568231863416957
cg07617361	chr17	DUS1L	TSS200	Island	0.153730036539899	-3.88896129083698	4.23818578851534	0.00107114711495672	0.230324504876424	-0.573081222268045
cg08736516	chr4	LOC285456;RPL34;RPL34;RPL34	TSS200;5'UTR;5'UTR;1stExon	OpenSea	0.195005764752902	-3.53007363027425	4.23813281240451	0.00107124975608206	0.230324504876424	-0.579368471016014
cg26933136	chr1	MED18;MED18	3'UTR;3'UTR	OpenSea	0.218470135193294	2.99117141459039	4.23651792235793	0.00107438348945148	0.230698665700732	-0.585585286741779
cg01520321	chr1			N_Shore	0.250834810907898	3.73447007161105	4.24683212041461	0.00107440767450494	0.230698665700732	-0.652094570074357
cg15663412	chr10			OpenSea	0.204191743552109	3.09088406064541	4.23579062879499	0.00107579791555808	0.23074628281449	-0.574826184021913
cg24142633	chr17	C17orf67	TSS200	OpenSea	-0.241682548519054	3.1951720404404	-4.24803245880415	0.00107611230095119	0.23074628281449	-0.569702247010592
cg19108501	chr13	TDRD3;TDRD3;TDRD3	5'UTR;5'UTR;Body	S_Shore	-0.1709188968877	-3.19551539489708	-4.23556197528642	0.00107624299419551	0.23074628281449	-0.656758254962105
cg03265969	chr7	VSTM2A	Body	S_Shelf	0.283245520675492	2.55325707890662	4.23460586454068	0.00107810614712299	0.230953201509884	-0.600045703972937
cg02983203	chr19	PLAUR;PLAUR;PLAUR	Body;Body;Body	Island	0.219604088656427	-3.52670567567809	4.24548767903105	0.00108092872756189	0.230953201509884	-0.58130730470833
cg04012319	chr7	AKR1B15	TSS1500	OpenSea	0.27768285806245	2.09278811687208	4.23310582377845	0.00108103597037487	0.230953201509884	-0.604808844944484
cg17182240	chr11	KIRREL3;KIRREL3	Body;Body	OpenSea	0.327292473029283	2.15191331876214	4.23560552733598	0.00108127701675402	0.230953201509884	-0.586760893960391
cg15585294	chr11	GAS2	TSS1500	N_Shore	0.342163962852887	-0.0692669040408953	4.23291282774214	0.00108141352043431	0.230953201509884	-0.592764845616349
cg02468728	chr19	HCN2	Body	N_Shore	0.522503539135586	-0.343667341443307	4.24721416475634	0.00108145749398212	0.230953201509884	-0.625552571693309
cg01944044	chr16	GPR139	1stExon	Island	0.231061248439225	-2.81659524912371	4.23273590356462	0.0010817597496024	0.230953201509884	-0.578538321895224
cg01765164	chr16			OpenSea	-0.37189238491671	-0.0607516333794946	-4.23258603881883	0.00108205311489804	0.230953201509884	-0.57964048773237
cg14224196	chr9	PPAPDC3	Body	Island	-0.191506981629166	3.89818411814186	-4.23228416273698	0.00108264429734156	0.230964475673642	-0.706238781268715
cg26023751	chr1	C1orf156;C1orf112;C1orf156	1stExon;TSS1500;5'UTR	Island	0.184452290163402	-3.659371967854	4.23182108944191	0.0010836666565569	0.231035941597151	-0.584194914785896
cg02688549	chr2			OpenSea	0.269611959020902	1.6767577032836	4.23117805069146	0.00108481332037357	0.231035941597151	-0.6048733395358
cg02131049	chr4	STBD1	TSS200	Island	-0.159823486633132	-4.33154941711183	-4.23408019987697	0.00108570039390487	0.231035941597151	-0.586392705905113
cg17371334	chr11			OpenSea	-0.46943792652481	-1.04073592140561	-4.24545006287371	0.00108651655485238	0.231035941597151	-0.607832983014318
cg14386311	chr4	MAEA;MAEA	Body;Body	N_Shore	0.300060410367665	3.28362801141834	4.2453701634664	0.00108688486044189	0.231035941597151	-0.600840736532101
cg27015047	chr10	DMBT1;DMBT1;DMBT1	Body;Body;Body	OpenSea	-0.361085462296238	2.81335783132737	-4.24454234312502	0.00108850045309168	0.231035941597151	-0.57947637647182
cg18063493	chr17	PLCD3	Body	N_Shelf	-0.215768668404793	3.19189560538274	-4.22925311554201	0.00108859873145378	0.231035941597151	-0.648810164316236
cg06520715	chr2	FOSL2	TSS1500	Island	-0.204640063960633	-3.94016282837189	-4.24417114964147	0.0010892256899257	0.231035941597151	-0.580602792943234
cg13058868	chr12	SLC6A15;SLC6A15;SLC6A15	5'UTR;Body;Body	OpenSea	-0.326385253558687	2.20511021813614	-4.22882543394587	0.00108944162626636	0.231035941597151	-0.642227027991174
cg14003223	chr17	RPTOR;RPTOR	Body;Body	S_Shelf	-0.164734017568212	3.46017779028086	-4.22831333891968	0.00109045177498988	0.231135908001733	-0.606578325076788
cg17228470	chr3			OpenSea	0.294645412546775	2.38089230667984	4.22983173659079	0.00109151740678747	0.231196060183947	-0.591817582495022
cg03446368	chr6	BAT4;CSNK2B	TSS1500;5'UTR	S_Shore	0.196032012872869	-3.16511689902076	4.22724017315591	0.00109257182407945	0.231196060183947	-0.611918304720045
cg23408836	chr2	KLHL23	5'UTR	Island	0.169359394464807	-3.73985452415166	4.22642222970078	0.00109419054127179	0.231196060183947	-0.594154257576526
cg22385595	chr8	DLGAP2	Body	OpenSea	-0.298269421371561	3.26129611271507	-4.24133277534273	0.0010947878658559	0.231196060183947	-0.586692005192956
cg04379522	chr19	MIR372;MIR371;MIR373	TSS1500;TSS200;TSS1500	OpenSea	0.28857339697272	2.60611902914695	4.22608010403944	0.00109486834636026	0.231196060183947	-0.62702210581873
cg25349610	chr15	C15orf27	Body	OpenSea	-0.503101075437827	1.57107127755938	-4.24122443218252	0.0010950007606799	0.231196060183947	-0.588785740299378
cg09647352	chr10	INPP5A	Body	OpenSea	-0.174085799678151	3.24751118611478	-4.22543698152545	0.00109614364933686	0.231196060183947	-0.596568523152281
cg19971773	chr15	SLC30A4;C15orf21	TSS1500;Body	Island	-0.209550758585033	-3.03310762301713	-4.22536161828255	0.00109629319411539	0.231196060183947	-0.617080158925076
cg17939831	chr1			OpenSea	0.25099228322928	3.2527947571542	4.24046205560075	0.00109650004692387	0.231196060183947	-0.58572569111632
cg13045310	chr6	BAI3	5'UTR	S_Shore	-0.230313883901471	-2.98542964608019	-4.22501266741384	0.00109698589930298	0.231196060183947	-0.647513845788994
cg23845770	chr12	SFRS8	TSS1500	N_Shore	0.30342891621613	0.994728534092729	4.22410451818106	0.00109879079624897	0.231196060183947	-0.590338957765865
cg02865832	chr17	ENGASE	3'UTR	OpenSea	-0.180755848908411	3.03977707334823	-4.22409030167846	0.0010988190751702	0.231196060183947	-0.607169493226886
cg22796363	chr1	SMYD2	Body	OpenSea	-0.344362977530412	3.06680366452941	-4.238827993236	0.00109972075127893	0.231272352151558	-0.592472712448499
cg21681212	chr7	EGFR	Body	OpenSea	-0.175394466355081	2.78313871424473	-4.22305814143826	0.00110087422086581	0.231272483561649	-0.595222980950924
cg16804923	chr16	MSLNL	TSS1500	S_Shore	0.164265485949982	2.85281538707336	4.22304797164842	0.00110089448980946	0.231272483561649	-0.598521268205465
cg26411687	chr12	OS9;OS9;OS9;OS9	TSS200;TSS200;TSS200;TSS200	Island	0.3338169271287	-2.92523621477181	4.23789057410463	0.00110157280558883	0.231272483561649	-0.595283507787286
cg22396755	chr1	RAP1GAP;RAP1GAP	5'UTR;5'UTR	Island	0.188559901919216	-2.83365218698367	4.22227713928149	0.00110243192425824	0.231272483561649	-0.601346919682186
cg17852841	chr17	POLR2A	Body	OpenSea	0.207296777378795	3.4527297249813	4.22153078560443	0.00110392265125352	0.231272483561649	-0.620026274656277
cg06924792	chr8	TSNARE1	Body	OpenSea	0.21476002543343	3.31168687841293	4.22270249655222	0.00110399989147655	0.231272483561649	-0.602077535516309
cg00917893	chr3	PDHB	TSS1500	Island	0.196523673316205	-3.30890293133998	4.22122803602653	0.0011045279411923	0.231272483561649	-0.600706218307748
cg16170237	chr3	TNIK;TNIK;TNIK;TNIK;TNIK;TNIK;TNIK;TNIK;TNIK	Body;Body;Body;Body;Body;Body;Body;Body;Body	OpenSea	0.206145425668117	2.75468165310159	4.22089919647003	0.00110518578188232	0.231272483561649	-0.603910100281352
cg01231377	chr14			OpenSea	0.267878798010154	3.02352082229971	4.2358813502052	0.00110555330632865	0.231272483561649	-0.59585920501955
cg27381557	chr7	SDK1	Body	N_Shore	0.229091416406707	2.56456644233673	4.22052377507887	0.00110593730442689	0.231272483561649	-0.611406539984004
cg19134665	chr15	CRTC3;CRTC3	TSS1500;TSS1500	Island	0.248292092021579	-2.94172807523931	4.22039709356488	0.0011061910160527	0.231272483561649	-0.642352590978454
cg27106950	chr16	PRM3	TSS1500	N_Shelf	-0.208456299932338	2.67055843116774	-4.21993257422484	0.00110712184803204	0.231272483561649	-0.643423680970072
cg22666223	chr20	CDH4	Body	N_Shelf	0.199538589311294	3.13915770794354	4.21984918018539	0.00110728904379008	0.231272483561649	-0.612476386362458
cg26444951	chr4			N_Shore	-0.203366094084747	-3.65448724857413	-4.2195417888175	0.0011079055547456	0.231272483561649	-0.64225617333344
cg17884026	chr7	LOC642006	Body	N_Shore	-0.252780241977661	2.05152043799701	-4.21916111514266	0.00110866953428577	0.231272483561649	-0.600004868108309
cg16190209	chr7	LAMB4	Body	OpenSea	0.303687957176572	3.4635990910104	4.23413396667498	0.00110902717847066	0.231272483561649	-0.647110079901837
cg17868687	chr2	HDLBP;HDLBP	Body;Body	OpenSea	0.196909172413798	2.79203724123339	4.21886356086051	0.00110926707959048	0.231272483561649	-0.612367708696821
cg14186944	chr9			OpenSea	-0.213650931507962	2.92675023277165	-4.21869283238913	0.00110961008500699	0.231272483561649	-0.607098702936121
cg13566278	chr9	BICD2;BICD2	3'UTR;3'UTR	N_Shore	-0.220109609064037	3.23852445086523	-4.22035088659811	0.00110996387915881	0.231272483561649	-0.606003131647151
cg20017415	chr1	MFSD2A;MFSD2A	Body;Body	S_Shore	0.175714472684032	-3.73917640812435	4.21723706040911	0.00111253929051949	0.231649090005112	-0.608759212570072
cg18301423	chr5	PDLIM4;PDLIM4	TSS200;TSS200	Island	-0.267869121743212	-2.37553472448837	-4.21640578969287	0.00111421550200154	0.231820586506153	-0.607329797045162
cg17527561	chr11	TRIM3;TRIM3	TSS200;TSS200	Island	-0.147028214601903	-3.69230682350553	-4.21612439877188	0.00111478350261799	0.231826335236139	-0.615950618518286
cg12243133	chr11	RHOD	TSS1500	N_Shore	0.324245115731467	0.680822153471201	4.21491915026552	0.00111721974188435	0.232139589395909	-0.644937649395556
cg11966378	chr1			OpenSea	0.268719113764059	2.84445135220606	4.2225566650659	0.00111793266378352	0.232139589395909	-0.616505263451022
cg18258412	chr2			OpenSea	0.216626560679433	3.12752117452023	4.21427540119096	0.00111852324412802	0.232139589395909	-0.638892291533101
cg07107453	chr1	IFI44	TSS1500	OpenSea	-0.406332527756671	-0.347503447883648	-4.21369283497036	0.00111970421492195	0.232139589395909	-0.621352871314762
cg21518212	chr17	RPH3AL	Body	S_Shore	-0.590499964576881	2.24082518959712	-4.22861299595638	0.00112007755003224	0.232139589395909	-0.612812008611958
cg04457626	chr5	EFNA5	TSS1500	Island	0.181670523786126	-3.48898175667918	4.21251376110838	0.0011220983649196	0.232377016424011	-0.638241376142086
cg23418467	chr4			Island	-0.242270591751379	2.79054556439489	-4.21214506506675	0.00112284810063768	0.232377016424011	-0.621250030054862
cg00961292	chr3	TCTEX1D2	TSS1500	S_Shore	-0.189257558472436	3.4441168327572	-4.21155819972918	0.00112404254748214	0.232450447824763	-0.625548360391634
cg03389701	chr13	DLEU7	TSS1500	S_Shore	-0.208329058198765	3.00882753568475	-4.21118462469981	0.00112480356878602	0.232450447824763	-0.634654090057954
cg19772092	chr2			N_Shore	-0.46420225827978	1.36010492710831	-4.22623020851186	0.00112488191816128	0.232450447824763	-0.609023443873837
cg09150140	chr11	NELL1;NELL1	Body;Body	S_Shelf	0.465123949339075	0.953146397929676	4.21912754359075	0.00112571611862564	0.232450447824763	-0.634546691655632
cg06218228	chr2	UBE2F	TSS200	Island	-0.146906903859165	-3.53339042401299	-4.21064095541733	0.00112591204617998	0.232450447824763	-0.611756168112112
cg14386691	chr14	C14orf93;C14orf93;C14orf93	TSS1500;TSS1500;TSS1500	S_Shore	0.504315187846159	-1.93861021302735	4.22442557607018	0.00112853475662421	0.232879850927552	-0.614798966654718
cg23397993	chr18	RNF125	1stExon	Island	-0.14385134428805	-3.70083687437962	-4.20818077816909	0.00113094219210043	0.233006125062827	-0.621641999140109
cg18643055	chr4			S_Shelf	-0.251422572077809	2.6766436096183	-4.20786707234946	0.00113158527161714	0.233006125062827	-0.628257609416848
cg03647724	chr16			S_Shore	0.427211136814754	-2.33812597686073	4.22234075630364	0.0011327700256299	0.233006125062827	-0.616081131950356
cg04996485	chr16			N_Shore	0.231990031237745	2.43297097707726	4.20711956378276	0.00113311914665945	0.233006125062827	-0.63292503515108
cg20457051	chr6	GPR115	5'UTR	OpenSea	-0.239523061700722	3.26072935618148	-4.2105953786614	0.00113349164131268	0.233006125062827	-0.646054761976557
cg15650530	chr1	RNPEP	1stExon	Island	-0.190423568788768	-3.55208920319764	-4.20905582891474	0.00113557644195311	0.233322888729919	-0.618634042474134
cg19847271	chr12	PRIM1	TSS200	Island	0.209714872094626	-3.71906800577473	4.22060994914033	0.00113629862299891	0.233359510506105	-0.617055272650453
cg19223129	chr4	TADA2B	Body	Island	0.186833049417837	3.30831158971488	4.20389527589771	0.00113976000124568	0.23382750052319	-0.633031032272057
cg16757281	chr16	C16orf13;C16orf13;C16orf13;C16orf13;C16orf13	Body;Body;Body;Body;Body	Island	-0.230048950168841	-3.11456573808636	-4.20369128320314	0.00114018150245251	0.23382750052319	-0.669976270668291
cg07249459	chr16	FOXC2	TSS1500	Island	-0.201316228501352	-2.76831620571735	-4.20367627815087	0.00114021251309867	0.23382750052319	-0.639169903481316
cg19471031	chr6			OpenSea	0.270816833871557	2.66203500498704	4.20322345914494	0.00114114875547803	0.233903478505435	-0.6486188052784
cg13745852	chr3	PARP14	TSS200	N_Shore	-0.159210172440193	-3.5693605253632	-4.20296986619251	0.00114167342788436	0.233903478505435	-0.633670947925438
cg04839422	chr22	PNPLA5	TSS200	Island	-0.191112336308018	-3.51740139097834	-4.2029797400722	0.00114308837812994	0.233910003368054	-0.629360682704615
cg10687604	chr6			Island	-0.127709457142608	-4.35678015617403	-4.20216468909505	0.00114334095638559	0.233910003368054	-0.696486427461362
cg13535015	chr10			N_Shore	-0.340462433207396	-2.40366387398939	-4.21634661478406	0.00114503889432776	0.234145717927136	-0.625038967279953
cg25109908	chr6	BAT2	5'UTR	Island	0.142569748450939	-3.54746772878944	4.20104919503218	0.00114565531481833	0.234160156851582	-0.668102601715377
cg18072018	chr5			Island	0.183325370019837	3.15048820461127	4.20037962858637	0.00114704681512225	0.234296222086954	-0.644442730462763
cg12585923	chr5	CCDC152	TSS200	OpenSea	0.289508998614901	-0.152114888680197	4.19998043786276	0.0011478772487404	0.234296222086954	-0.650073243931073
cg03471893	chr4			Island	-0.217350474399596	-3.06401722147233	-4.19994095848105	0.0011479594111772	0.234296222086954	-0.637310083180978
cg26807731	chr16	SHCBP1	TSS200	S_Shore	0.184048087380058	-3.84890880591763	4.20665963189081	0.00114931762332585	0.234461888185219	-0.629549513468889
cg22384366	chr3	PIK3CA	5'UTR	S_Shore	0.198739236691176	-3.17473773764218	4.19870671304215	0.00115053112650601	0.234597890069795	-0.677855047486953
cg13571811	chr11			S_Shore	0.293571378008822	-3.03986052598437	4.21271615491435	0.00115253655447176	0.234842463456841	-0.635615635313227
cg13879495	chr22			N_Shore	0.369472743215773	-2.71905405022679	4.21220348955035	0.00115359940258334	0.234842463456841	-0.635690651642352
cg26346441	chr14	ABCD4;ABCD4	Body;3'UTR	OpenSea	0.281869432035248	3.11796240671387	4.21193437918191	0.00115415772301906	0.234842463456841	-0.638889921743942
cg07464977	chr5			OpenSea	-0.352172676293654	2.11985737154618	-4.20919338248966	0.00115460984073508	0.234842463456841	-0.633748158834151
cg03141679	chr1	PROX1	Body	OpenSea	0.198329699530143	3.09956944882152	4.1965615764229	0.00115501498294679	0.234842463456841	-0.663581471198076
cg13170705	chr15	ADAMTS17	Body	OpenSea	-0.434366311030242	-0.1172523329905	-4.20314538661073	0.00115575621455268	0.234881855343488	-0.640269019768572
cg27084746	chr6	NEU1;SLC44A4	TSS1500;Body	S_Shore	0.163927904858904	-3.65427070800198	4.19449061431242	0.00115936093246996	0.235391420294683	-0.649500458345808
cg05938285	chr3	PIGZ	TSS1500	Island	-0.26652771789393	-3.30297882375657	-4.20859510061981	0.00116110899845721	0.235549325315768	-0.661975858292135
cg10643982	chr5			OpenSea	0.368238622587156	-0.28639474460213	4.19359921434139	0.00116123674994954	0.235549325315768	-0.660452444437413
cg11710851	chr12			OpenSea	-0.557603356661613	-2.08494390362068	-4.20794161516405	0.00116247440059534	0.235653486321422	-0.644477343736877
cg04078833	chr3	PLXNA1	Body	S_Shore	-0.175572856695569	2.99814621553926	-4.19272278515489	0.00116308412181346	0.235653486321422	-0.658796746106858
cg21574400	chr18	LIPG	TSS200	Island	-0.150646809440858	-3.648510416326	-4.19257395806816	0.00116339812693472	0.235653486321422	-0.674175628352
cg00370179	chr13	CCNA1;CCNA1;CCNA1;CCNA1	TSS1500;TSS1500;TSS1500;TSS1500	N_Shore	-0.245739508646476	-2.8767614132228	-4.19484094724528	0.00116785714335713	0.236214520860767	-0.65067373660604
cg16406225	chr14			N_Shore	0.196187637602419	-3.08930210471901	4.19044738042195	0.00116789450135149	0.236214520860767	-0.649973884068405
cg24185832	chr6	HLA-DPB2	Body	Island	-0.513922722489527	-1.54797032871356	-4.20503057316063	0.00116857699066867	0.236214520860767	-0.647087757890217
cg01983248	chr5	C5orf28	5'UTR	N_Shore	-0.434470514893947	2.1357109711227	-4.20491918147569	0.00116881116512543	0.236214520860767	-0.642327938896092
cg06710742	chr15			OpenSea	0.341926603145477	0.318888986015935	4.18996313089967	0.00116892089252894	0.236214520860767	-0.65161853290332
cg06791546	chr2			Island	-0.622632231964157	2.3346989071442	-4.20401741608772	0.00117070870042113	0.236314931152378	-0.647210303638698
cg07688213	chr14	BATF	3'UTR	Island	0.18830080033324	2.98583358777962	4.18895047731962	0.0011710702765643	0.236314931152378	-0.6562878386216
cg24345349	chr20	C20orf3	3'UTR	OpenSea	0.195044064373561	3.17931344665149	4.18810675463726	0.00117286421913442	0.236454497231078	-0.665272403921867
cg14693487	chr11	CEP164	5'UTR	S_Shore	-0.145321967817283	-3.52810072729353	-4.18778748807269	0.00117354379143435	0.236480373949467	-0.649019460882707
cg19580810	chr1	RAB25;RAB25	1stExon;5'UTR	OpenSea	0.232032199493234	3.07476439979901	4.19116788618056	0.00117460536679694	0.236524304370989	-0.652399386999164
cg13767779	chr17			N_Shore	-0.180475840199489	3.16058272383498	-4.18716758686929	0.0011748644394229	0.236524304370989	-0.698087865895753
cg14182820	chr15	SNORD116-11	TSS1500	OpenSea	-0.307690475289526	1.97590050687938	-4.18688484722462	0.00117546730261189	0.236534676061321	-0.686517883360439
cg18422268	chr15	MEGF11	Body	Island	0.194507416882657	-3.61639894284837	4.1861440523315	0.00117779515452667	0.23678995320741	-0.66930405074047
cg03547640	chr1	PADI4	Body	OpenSea	-0.268317174301125	-3.17834027931096	-4.20023419676062	0.00117870432503883	0.23678995320741	-0.652823671348803
cg00348900	chr16	CCDC102A	Body	Island	-0.554317285532528	2.03466251602773	-4.20012135727512	0.00117894367095486	0.23678995320741	-0.651101067455069
cg12503257	chr17	NTN1	TSS200	Island	-0.145986506776646	-3.89052086363626	-4.18426631409469	0.00118106580394384	0.237105177731943	-0.664475678429809
cg19816642	chr17			Island	0.421161687325325	-0.169457369326086	4.18394160665816	0.00118213426574844	0.237208676279607	-0.675001685281824
cg22542871	chr5			OpenSea	0.160918092109046	3.45515689096299	4.18151344110565	0.00118698124340106	0.237958678110497	-0.663442115692582
cg17853667	chr10			OpenSea	-0.1823427586635	2.9808231531842	-4.1812197014582	0.00118761424312323	0.237974375011335	-0.703427432601329
cg23417203	chr5	RGS14	Body	Island	0.431786804818994	-2.93295993544176	4.19559614373197	0.00118858374567851	0.238057454280354	-0.659366000892439
cg00982521	chr6			Island	0.615152341687251	1.51423387111164	4.19515731852912	0.00118952290368212	0.238094458224524	-0.661804812654916
cg04832767	chr7	DLX6AS	Body	N_Shore	-0.225318107894302	-2.57972464059963	-4.18017032718061	0.00118987846185295	0.238094458224524	-0.665111304726372
cg12020396	chr19	EPS8L1;EPS8L1	Body;Body	Island	0.180834965826359	-3.02732709100581	4.17882027364038	0.00119279801337854	0.238417858325107	-0.685982689336265
cg23609571	chr14	SLC8A3;SLC8A3;SLC8A3;SLC8A3	TSS200;TSS200;TSS200;TSS200	Island	-0.150550964512823	-3.70875805115633	-4.17876228297799	0.00119292358645562	0.238417858325107	-0.66734935807926
cg25225464	chr8	TOP1MT	Body	Island	-0.165847343013077	3.2911485564871	-4.17865226407491	0.0011931618591095	0.238417858325107	-0.66959512656998
cg24434118	chr8	TP53INP1;TP53INP1;TP53INP1;TP53INP1	5'UTR;5'UTR;1stExon;1stExon	Island	0.188237641265525	-3.12603191122464	4.17825006092951	0.00119403334623079	0.238480922718741	-0.669708950316129
cg11124980	chr7	NAMPT	TSS200	Island	0.172572014343982	-4.05632250568326	4.18458390531242	0.00119469659262099	0.23850235643867	-0.664561442095162
cg10097150	chr18	MC4R	TSS200	OpenSea	-0.60593279766163	-2.515060272527	-4.18998653508245	0.00120064722469635	0.23939279894619	-0.667483354850562
cg09643371	chr12	MLL2	Body	S_Shore	0.23335615630951	3.51135459733865	4.18527019382193	0.00120173149029567	0.23939279894619	-0.686925307276848
cg08292104	chr14	ACTN1;ACTN1;ACTN1	Body;Body;Body	OpenSea	0.228059938036484	3.15859591073422	4.1788197070934	0.00120188598623917	0.23939279894619	-0.673598927900798
cg26999577	chr12	CACNA1C;CACNA1C;CACNA1C;CACNA1C;CACNA1C;CACNA1C;CACNA1C;CACNA1C;CACNA1C;CACNA1C;CACNA1C;CACNA1C;CACNA1C;CACNA1C;CACNA1C;CACNA1C;CACNA1C;CACNA1C;CACNA1C;CACNA1C;CACNA1C;CACNA1C;CACNA1C	Body;Body;Body;Body;Body;Body;Body;Body;Body;Body;Body;Body;Body;Body;Body;Body;Body;Body;Body;Body;Body;Body;Body	S_Shore	-0.206426940100248	3.44706173248264	-4.17667042560806	0.00120223532115828	0.23939279894619	-0.675178272246783
cg23792364	chr19	C19orf6;C19orf6	TSS1500;TSS1500	Island	-0.224597632134009	-3.76157882622648	-4.18910096348645	0.00120256319373981	0.23939279894619	-0.678558720432677
cg21001184	chr7	HOXA9	TSS200	Island	0.226076179387479	-2.59079236450476	4.17410050964332	0.00120306301082945	0.23939279894619	-0.675574452624634
cg11239366	chr17	MYH3	Body	OpenSea	0.196483736718742	3.07060566876746	4.17308835190254	0.00120527620808979	0.239722006090605	-0.674280878383295
cg26175343	chr20	LRRN4	TSS200	S_Shore	-0.312247135548043	2.64250683591431	-4.18730936289853	0.00120644906997734	0.239773663866145	-0.673060562932105
cg21098323	chr19	OSCAR;NDUFA3;OSCAR;OSCAR;OSCAR	TSS1500;TSS1500;TSS1500;TSS1500;TSS1500	N_Shore	0.712394064391066	1.23237108850192	4.18721517227279	0.00120665372292514	0.239773663866145	-0.671067958112915
cg01777630	chr16	PDP2	5'UTR	S_Shore	0.168327970419561	-3.26212429120333	4.17151927927419	0.00120871548025676	0.23996106573201	-0.707051209362738
cg25154432	chr5	ZFYVE16;ZFYVE16	TSS200;TSS200	Island	-0.134819179782209	-3.92972771613934	-4.17098464409918	0.00120988966892856	0.240061606129429	-0.684048015716207
cg20848130	chr1	GJC2	5'UTR	OpenSea	0.232959834042451	2.89584854237035	4.17077926373879	0.0012103410472804	0.240061606129429	-0.709534913241779
cg00339600	chr11			OpenSea	-0.168406164128958	3.23578904040643	-4.16984250247828	0.0012124020382781	0.240359264348356	-0.696957603262193
cg13559259	chr18	FAM59A	1stExon	Island	0.26655585075049	-3.10620188105948	4.1834464503669	0.00121487175594272	0.240728532478765	-0.677808750473774
cg12461871	chr3	C3orf79	TSS1500	OpenSea	0.22705154669071	2.71579417922273	4.16812701595681	0.00121618572500814	0.240775589584052	-0.689991535856352
cg21821684	chr15			OpenSea	0.303078031351216	1.88328429105859	4.16700155410487	0.00121867467418599	0.240999664289168	-0.68148238630349
cg03052301	chr11	WIT1	Body	N_Shore	-0.242118458450576	-3.30857934391897	-4.18163742139026	0.00121883704678879	0.240999664289168	-0.677696275571801
cg12145624	chr5	MAST4;MAST4	TSS1500;TSS1500	N_Shore	0.476910847228204	2.23452343104216	4.18147237490961	0.00121919948522212	0.240999664289168	-0.684215067833047
cg04442406	chr3	PLSCR2	5'UTR	Island	-0.53578683474277	-2.84961463991657	-4.18108448646838	0.00122005171858494	0.240999664289168	-0.684296409793692
cg22215631	chr3			N_Shore	-0.411237056923861	0.467816496143563	-4.16757956909098	0.0012206089214472	0.240999664289168	-0.688269774120896
cg10482057	chr6	KIAA0319;KIAA0319;KIAA0319;KIAA0319;KIAA0319	Body;Body;Body;Body;Body	OpenSea	0.691883569126359	-0.393464871375595	4.18041348548818	0.00122152743628324	0.240999664289168	-0.683304790153993
cg18735214	chr6	CRIP3	TSS1500	S_Shore	0.288217167205331	-3.04141800017198	4.18036313675596	0.00122163824157455	0.240999664289168	-0.708649511233416
cg26312366	chr10	ABLIM1;ABLIM1;ABLIM1;ABLIM1	Body;Body;Body;Body	OpenSea	-0.195337671700514	-3.7380593158951	-4.16562760384748	0.00122237854791817	0.240999664289168	-0.716394706695953
cg23051970	chr17	SEPT9;SEPT9;SEPT9	1stExon;5'UTR;Body	OpenSea	0.195058289412447	3.47564713215249	4.16529690331598	0.00122245451863719	0.240999664289168	-0.694903267521963
cg13704548	chr15	IGDCC4	Body	Island	-0.267337239575794	-2.62309134353421	-4.17195762436781	0.00122293507707795	0.240999664289168	-0.685312452479526
cg03562266	chr2	TCF7L1	TSS1500	Island	-0.205972075354357	-3.27420267751408	-4.16378786770732	0.00122581071581337	0.241199124826585	-0.739792930706521
cg14303833	chr7	ING3;ING3	TSS200;TSS200	Island	0.176784074269069	-3.11851507494576	4.16285218863335	0.00122789650800089	0.241199124826585	-0.700227257191394
cg13050115	chr3	PDZRN3	Body	OpenSea	0.226511897650527	2.95764780014082	4.1627813761623	0.00122805451050724	0.241199124826585	-0.693831417629187
cg06189653	chr5	PRR7	TSS1500	N_Shore	0.178194787829002	-3.5184209090273	4.16201865793232	0.00122975768080933	0.241199124826585	-0.718177384044147
cg07455318	chr14	CCDC88C	Body	S_Shore	-0.292627469311955	2.90435866328876	-4.1766119842234	0.00122992292176177	0.241199124826585	-0.690480985746375
cg05125781	chr6	PFDN6;WDR46;WDR46	Body;TSS1500;TSS1500	S_Shore	0.222440647624516	-3.80263154579604	4.17469567170324	0.00123002256865342	0.241199124826585	-0.724608941391136
ch.7.50621990F	chr7			OpenSea	-0.179450683706326	-3.78369543473108	-4.16506288029444	0.00123036291300638	0.241199124826585	-0.691401785655668
cg19221959	chr7	PPP1R9A;PPP1R9A	5'UTR;5'UTR	Island	0.252753206645596	-3.04591091536709	4.17565651863586	0.00123204240402005	0.241199124826585	-0.688798873484991
cg14109579	chr2	GPR35	1stExon	Island	-0.208166963731321	3.55304681655301	-4.16611190154729	0.001232641293185	0.241199124826585	-0.697098677464246
cg03465947	chr6			OpenSea	0.161812064706899	-3.33104437750911	4.16060937427741	0.00123291107038786	0.241199124826585	-0.702341844102785
cg04762676	chr11	KCNQ1OT1;KCNQ1;KCNQ1	TSS1500;Body;Body	S_Shore	-0.273213600738158	2.88247117741588	-4.17490937746468	0.0012337023975543	0.241199124826585	-0.689353408782617
cg09156115	chr16	BBS2;BBS2	1stExon;5'UTR	Island	0.23849291205594	-3.64883029749459	4.17433150614052	0.00123498789460078	0.241199124826585	-0.693961246705191
cg24236559	chr2	TEX261	TSS1500	S_Shore	0.191979854058693	-3.37586756114396	4.15942217138748	0.00123557401624738	0.241199124826585	-0.705111546268979
cg13369337	chr10	PRPF18	Body	S_Shore	0.532121032429976	1.65284125297054	4.17402998841263	0.00123565918226735	0.241199124826585	-0.695990094087731
cg00507945	chr5			N_Shore	0.279473487031811	-1.56029703916216	4.15925208293093	0.00123595601798408	0.241199124826585	-0.71487352902463
cg21077300	chr3	ARHGEF3;ARHGEF3	Body;Body	N_Shore	0.24139158833133	-2.28236551736423	4.15887398625187	0.00123680562247045	0.241199124826585	-0.704982547374834
cg02121773	chr3	PTPRG	Body	OpenSea	0.21806636191639	2.76894616619313	4.15866608310772	0.00123727304950804	0.241199124826585	-0.726336363057704
cg05900347	chr2			Island	0.178725379519458	-3.02458322657149	4.1586262221205	0.00123736268949944	0.241199124826585	-0.69721042784563
cg27501380	chr16	RBBP6;RBBP6;RBBP6;RBBP6;RBBP6;RBBP6	5'UTR;1stExon;1stExon;5'UTR;1stExon;5'UTR	Island	0.190376518084298	-3.44845891833455	4.1599606185808	0.00123744044190473	0.241199124826585	-0.694652889546878
cg12429455	chr2	XPO1	Body	OpenSea	0.204379387681005	3.48434684083297	4.16311734839146	0.00123986938564617	0.241453165961692	-0.695046051101567
cg26813907	chr19	C19orf21	5'UTR	N_Shelf	-0.219185026470456	3.18706337659521	-4.15795688753667	0.00124424712108632	0.241955009240421	-0.703061468769201
cg02784350	chr1	MEGF6	Body	Island	0.209584372759585	-3.26093786887994	4.15628461752221	0.00124503230779429	0.241955009240421	-0.708765667019311
cg13603113	chr9	PALM2;PALM2-AKAP2;PALM2;PALM2-AKAP2	Body;Body;Body;Body	OpenSea	0.245941565322041	-2.65153516742626	4.15496127953434	0.00124563319205757	0.241955009240421	-0.708870214953985
cg06970510	chr12	GRASP	Body	Island	0.243451006782836	-2.28106713801373	4.15486346962015	0.00124585469553918	0.241955009240421	-0.706113835534112
cg09938408	chr15	EHD4	Body	S_Shore	-0.211527946666141	3.38836710873033	-4.15494433005657	0.00124638229608426	0.241955009240421	-0.715468657711745
cg10218733	chr16	TEKT5	Body	Island	-0.232108135401896	2.6237708460526	-4.15393500858012	0.00124795934504854	0.242149267506402	-0.714601055265273
cg08654020	chr19	C19orf56;MORG1;MORG1;MORG1	TSS1500;Body;Body;Body	Island	-0.348617242475697	-1.49988291150009	-4.15545226915639	0.00124932693061041	0.242195546230861	-0.706822927675129
cg01308419	chr7	GRID2IP	Body	N_Shore	-0.265666607968493	3.5502540873806	-4.16654374499898	0.00125244781711443	0.242559924855182	-0.712216400208238
cg07301004	chr12	ARPC3	Body	N_Shore	-0.281829602734854	-4.04074194858263	-4.16580346065917	0.00125412074261873	0.242559924855182	-0.706567170332019
ch.6.108097463R	chr6			OpenSea	0.162614440048159	-3.94790880661628	4.15098959393422	0.00125466038681823	0.242559924855182	-0.764793262516458
cg16424078	chr6			Island	0.315581291686625	-2.56464169566037	4.16495909472277	0.00125603169691431	0.242559924855182	-0.705958115430223
cg23934075	chr6			OpenSea	-0.449156094463243	-3.16963834360213	-4.16481672246124	0.00125635420783564	0.242559924855182	-0.719828273222127
cg02513409	chr19			Island	-0.205489032432945	-3.6852231304837	-4.1641356341083	0.00125642838900452	0.242559924855182	-0.706529555356268
cg22191973	chr18			S_Shelf	-0.231362293116959	2.85537689341914	-4.15002612287097	0.00125686041237132	0.242559924855182	-0.710284743618762
cg26939168	chr12	GALNT9	Body	N_Shore	-0.394238776392759	1.4077268905515	-4.15270721016042	0.00125920515622125	0.242717583779856	-0.716872234272003
cg22813794	chr7	STYXL1;MDH2;MDH2	TSS200;1stExon;5'UTR	Island	0.50915649710484	-3.12563897657073	4.16348519619666	0.00125937461596582	0.242717583779856	-0.713545431331764
cg10849160	chr12	NCOR2;NCOR2	Body;Body	Island	-0.174406379420289	3.19014559543592	-4.14790686719997	0.00126171362773495	0.243012895763938	-0.724412125914444
cg02250900	chr15	DMXL2	TSS1500	Island	0.142859834872365	-3.83037049921993	4.14771791750739	0.00126214727168275	0.243012895763938	-0.717215864993829
cg07453218	chr19	REEP6;PCSK4	TSS1500;TSS200	Island	-0.167882887782362	-3.16401490755575	-4.14739759364399	0.00126288277402841	0.243012895763938	-0.735229766947637
cg09417074	chr5	RGMB	Body	Island	0.229799511887381	-3.91343689626027	4.16078054603273	0.00126553292630695	0.243287083127679	-0.752506167608199
cg18802758	chr2	ALS2;ALS2	TSS1500;TSS1500	Island	-0.217339843955269	-3.38732152951581	-4.15651647376804	0.00126628328784763	0.243287083127679	-0.7153440725797
cg25412384	chr14	LRP10;LRP10	5'UTR;1stExon	Island	0.196680934247725	-2.92726015422043	4.14591223136148	0.00126629913388399	0.243287083127679	-0.733710973852407
cg27007358	chr7	SP4;SP4	5'UTR;1stExon	Island	0.172402722837948	-3.74307658151951	4.14563610607695	0.00126693527808221	0.243287318048329	-0.746852062691171
cg12508715	chr2	ING5	Body	OpenSea	0.209790590784058	3.12981341518407	4.14399434770322	0.0012707244204612	0.243287318048329	-0.73305906850528
cg13138952	chr17			Island	-0.185236848090281	-3.45684963223096	-4.14363854186475	0.0012715471540568	0.243287318048329	-0.73765310178947
cg19424265	chr20	FAM110A;FAM110A;FAM110A;FAM110A	5'UTR;5'UTR;5'UTR;1stExon	Island	-0.21207964263224	-3.66829202953751	-4.15488209816912	0.00127263033787404	0.243287318048329	-0.729750673102633
cg27239147	chr3	TUSC4;CYB561D2;TUSC4	5'UTR;5'UTR;1stExon	Island	-0.148837546397824	-3.40066044019546	-4.14294502685905	0.00127315235716711	0.243287318048329	-0.727646891827283
cg00824806	chr21			N_Shore	-0.162964904057561	-4.0908155404053	-4.14278770407287	0.00127351678600321	0.243287318048329	-0.753064807710144
cg10333144	chr8	ATP6V1H;ATP6V1H;ATP6V1H	3'UTR;3'UTR;3'UTR	OpenSea	0.171735023623535	3.28285909289377	4.14249204566543	0.00127420195245113	0.243287318048329	-0.73862911374796
cg00057231	chr3	COL7A1	Body	Island	-0.414231009047013	1.41896402358918	-4.14893286741783	0.00127450233954718	0.243287318048329	-0.732226397782896
cg20643039	chr17	PIK3R5;PIK3R5	Body;Body	Island	0.190916740482713	2.88620852542989	4.14229537335742	0.00127465793672152	0.243287318048329	-0.721344179505571
cg06832339	chr7	STK31;STK31;STK31	Body;Body;Body	OpenSea	0.378386048653376	1.97792625553489	4.15664257678722	0.00127501512837073	0.243287318048329	-0.71827519456621
cg04267467	chr7	PARP12	Body	Island	0.173509941805548	-3.92478778261305	4.14194685096716	0.00127546639887651	0.243287318048329	-0.756112538270221
cg12589798	chr20	CDH22	Body	S_Shore	0.527055024143786	2.30772639717578	4.15628697104574	0.00127583342253588	0.243287318048329	-0.735176906222284
cg00890124	chr12			Island	-0.552426950654312	1.11641026639033	-4.15553683356125	0.00127756136557675	0.243287318048329	-0.720425999693456
cg12811617	chr14			S_Shore	-0.343978957887413	2.57168744558381	-4.1554258461521	0.00127781723064814	0.243287318048329	-0.719726465017338
cg24842815	chr8			OpenSea	0.322226734756383	1.78993137205653	4.14010201567339	0.00127975466186355	0.243344548916064	-0.739979072883655
cg07368062	chr3	LRRC15;LRRC15	Body;Body	OpenSea	-0.174565862541447	3.26448894147303	-4.1399058671225	0.0012802114777223	0.243344548916064	-0.781366917291844
cg07187585	chr17	C17orf48;SCO1	TSS200;TSS200	Island	0.18748960121211	-3.30428092855733	4.13913104475348	0.00128201762976074	0.243579943053222	-0.727841101843462
cg21801428	chr3			OpenSea	0.192764663851213	2.80797566321535	4.13818208314886	0.0012842332940103	0.243784983361298	-0.735761372480432
cg08614441	chr13	MCF2L;MCF2L;MCF2L	Body;5'UTR;1stExon	N_Shore	-0.323934114877352	0.256913421492542	-4.13722109870057	0.00128648105830214	0.243785087155587	-0.746093391093167
cg03790427	chr8	C8orf74	TSS200	OpenSea	-0.318845624178777	1.40389215893201	-4.13715446671114	0.0012866370625132	0.243785087155587	-0.735629685270543
cg12954755	chr5			N_Shore	0.340410350084314	2.2647549386968	4.14306356843901	0.00128735043007024	0.243785087155587	-0.755139793168262
cg07684152	chr12			OpenSea	0.26816308600453	3.44453475647635	4.15123775228501	0.00128751107674622	0.243785087155587	-0.726371566839445
cg06640630	chr1	RD3;RD3	3'UTR;3'UTR	N_Shore	-0.378508955550757	1.05714016938091	-4.1367248814889	0.00128764331116131	0.243785087155587	-0.780566211836557
ch.6.94606978F	chr6			OpenSea	0.260213793378815	-2.65053437252376	4.13944419472151	0.00128891167519167	0.243917579806211	-0.737574486877481
cg01297397	chr1	ANP32E;ANP32E;ANP32E;ANP32E	Body;1stExon;5'UTR;Body	Island	0.179551993697472	-3.17934943931857	4.13552623642822	0.00129045528244807	0.244102020522123	-0.745066159448564
cg06910087	chr1	CPT2	Body	S_Shelf	0.1611026762078	3.31687983203913	4.13494698328561	0.00129181645728322	0.244176749484195	-0.75560462107216
cg00335735	chr2	EPHA4	Body	OpenSea	-0.352244821951532	1.49753054709891	-4.13487374829956	0.00129198865614904	0.244176749484195	-0.755297157413445
cg21575667	chr19	TCF3;TCF3	Body;Body	Island	0.156623290048607	3.29283655867735	4.13413950750337	0.00129371640119301	0.244288049358018	-0.749325892746994
cg14530445	chr1	RBM8A	TSS1500	N_Shore	0.253561531017126	-3.2599003344471	4.14750132989197	0.00129622363286038	0.24436856234872	-0.749280002996787
cg15363957	chr6	TRIM39;TRIM39	Body;Body	N_Shelf	0.178737429491779	3.5546402390008	4.13305683561779	0.00129626839320527	0.24436856234872	-0.745766922932713
cg17508302	chr1	HSPA7	TSS200	Island	-0.790912943163079	-1.84158210198124	-4.14729013152125	0.00129671791921659	0.24436856234872	-0.734663943431605
cg11197664	chr5			N_Shelf	0.273611553605189	2.01423372970585	4.13265965148624	0.0012972059078194	0.24436856234872	-0.754192603930662
cg24766104	chr19	AP1M1;AP1M1	Body;Body	Island	0.262786778907452	-2.3986959638532	4.13260807816113	0.00129732769298009	0.24436856234872	-0.742360980625597
cg07742404	chr12	FZD10	1stExon	Island	0.413733066769091	-1.71545266172613	4.14693034100434	0.00129756041767957	0.24436856234872	-0.739929492064517
cg12666165	chr10	VENTX	1stExon	Island	-0.352164392676742	0.442034411828746	-4.13199692745864	0.0012987717620809	0.244386425883618	-0.743174814618583
cg02715006	chr5	PCDHGA4;PCDHGA11;PCDHGA9;PCDHGA1;PCDHGB1;PCDHGB6;PCDHGB3;PCDHGA11;PCDHGB7;PCDHGA6;PCDHGA8;PCDHGA11;PCDHGA10;PCDHGA5;PCDHGB4;PCDHGA3;PCDHGA2;PCDHGB2;PCDHGA7;PCDHGB5	Body;Body;Body;Body;Body;Body;Body;1stExon;Body;Body;Body;1stExon;Body;Body;Body;Body;Body;Body;Body;Body	S_Shore	-0.411115683126585	0.626915634765078	-4.13198728305058	0.00129879456384792	0.244386425883618	-0.75144685517385
cg21830313	chr1	MEGF6	TSS200	Island	-0.157640029829353	-3.75444177874251	-4.13170274185202	0.00129946747561138	0.244405848128864	-0.738526651647793
cg01491225	chr5	RNU5E;RNU5D;ZCCHC9;ZCCHC9;ZCCHC9;ZCCHC9	Body;Body;1stExon;5'UTR;5'UTR;5'UTR	Island	-0.137373716030127	-4.49811699218227	-4.13112135094088	0.00130084352662763	0.244495115254197	-0.74606641339958
cg08550251	chr5			OpenSea	0.205417069558579	2.84204614831452	4.1310207031684	0.00130108189505548	0.244495115254197	-0.768412845795095
cg25322489	chr7	PTPRN2;PTPRN2;PTPRN2	Body;Body;Body	N_Shore	-0.233153058067933	2.84910287646527	-4.13134544597735	0.00130214519549537	0.244587792863506	-0.741151726138262
cg09628195	chr1			Island	0.255168960937266	-2.81452312040671	4.12999696351891	0.00130350902451723	0.24469369496759	-0.786509109693184
cg25187227	chr4	N4BP2;LOC344967	TSS1500;Body	Island	-0.130603950991576	-3.83142454446287	-4.12948245612177	0.00130473060661603	0.24469369496759	-0.77581354665857
cg03349057	chr3	ITIH4;ITIH4	Body;Body	OpenSea	0.248875532555745	3.06443377478319	4.13802984245181	0.00130536415432831	0.24469369496759	-0.749140739753927
cg24954684	chr12	CLIP1;CLIP1	TSS1500;TSS1500	S_Shore	-0.167712208233061	-3.45054689901222	-4.12913307138079	0.00130556081568623	0.24469369496759	-0.771251382587112
cg11971248	chr4	COQ2	Body	N_Shelf	0.301769129213862	-3.33641827900403	4.14238203192825	0.00130825981606621	0.245092478921322	-0.749134547934567
cg19642148	chr3	DHX30;DHX30;DHX30;DHX30	5'UTR;5'UTR;1stExon;1stExon	Island	0.205083887087487	-3.19559803581575	4.12754400168143	0.00131064028966679	0.245389180238216	-0.747921364508619
cg16531136	chr4	MXD4	TSS200	Island	0.164909732702821	-3.05941985307683	4.12683634773202	0.00131103188734834	0.245389180238216	-0.749089415287528
cg06838940	chr17	ZNF18	TSS1500	S_Shore	0.371427780844884	3.25464476285697	4.14088800394245	0.00131179421392913	0.245389180238216	-0.746157886271114
cg20229800	chr10	LOC619207	Body	Island	-0.454750700574606	0.832676289647633	-4.13969477161699	0.00131246183179971	0.245389180238216	-0.746801034607617
cg00866572	chr7	FZD9	TSS1500	N_Shore	0.227650073374545	-2.1124952243935	4.12583048040056	0.00131343543001375	0.245389180238216	-0.785136698672799
cg17693865	chr19	CYP2S1	TSS1500	Island	0.197689129819211	-2.37596270436379	4.12548022872441	0.00131427343140124	0.245389180238216	-0.76349718861184
cg02929191	chr10	CCDC6	Body	N_Shelf	0.273477080921212	2.61426022169263	4.12990864267016	0.00131427728038732	0.245389180238216	-0.75494653846813
cg14504291	chr5	SLIT3	Body	OpenSea	0.234241697431799	2.65552368931844	4.12541923174374	0.00131441942730871	0.245389180238216	-0.780693313084353
cg08142821	chr13			OpenSea	0.396628523329518	2.24226633223809	4.13836132150701	0.0013150138953258	0.24539337594141	-0.802215021765714
cg25600902	chr7	RHBDD2;RHBDD2	TSS1500;TSS1500	N_Shore	-0.245340878234101	-2.58916138213031	-4.12471735762734	0.0013161005636787	0.245489377054805	-0.777732899077542
cg02599912	chr19	DENND1C	Body	N_Shelf	0.239032883832268	3.4379846941827	4.13831608136705	0.00131790170253989	0.245596017163627	-0.750851730305584
cg02595575	chr19	SLC25A42	Body	Island	-0.354391445330425	-3.1396246478004	-4.13796432860094	0.00131873928355849	0.245596017163627	-0.772867370223231
cg10039174	chr2	TUBA3D	TSS1500	N_Shore	0.1990861630923	3.15871831002354	4.12342135206857	0.00131921060422189	0.245596017163627	-0.853904283031758
cg21930074	chr4	LOC641518;LOC641518	Body;Body	Island	0.204670197643289	-3.20662611977996	4.1230873690692	0.00132001329581158	0.245596017163627	-0.765664836758512
cg26151839	chr6			OpenSea	-0.216143129669767	2.99882381857935	-4.12293937664426	0.00132036914055209	0.245596017163627	-0.792585909026417
cg13844804	chr7	HEATR2	Body	S_Shore	0.229077532281402	2.59152237328354	4.12285059001755	0.0013205826736802	0.245596017163627	-0.763665942222266
cg08991610	chr10			N_Shelf	-0.166232383241245	3.04650867381881	-4.12225276865438	0.00132202137089702	0.245596017163627	-0.760087243913095
cg15035459	chr3	RBM15B	1stExon	Island	0.188727612509423	3.12240905774334	4.12220023004631	0.00132214788588102	0.245596017163627	-0.753190254143576
cg13219552	chr6	SYNE1;SYNE1;SYNE1	Body;TSS1500;Body	OpenSea	-0.19657773978357	3.0396476458592	-4.12213443317678	0.00132230634488952	0.245596017163627	-0.764552326560643
cg12074541	chr2	SNTG2	Body	Island	-0.450485258927411	1.36980370830133	-4.1284577928467	0.00132254099747893	0.245596017163627	-0.791483333198392
cg15756858	chr19			OpenSea	-0.31614066514868	-0.70715129032486	-4.12185919986102	0.00132296940348133	0.245596017163627	-0.753761917241536
cg24524414	chr15	SNORD115-15;SNORD115-21;SNORD115-26	Body;Body;TSS1500	OpenSea	-0.327304322248252	0.742362299975913	-4.12115764329984	0.00132466106052388	0.245803693866605	-0.788247800552532
cg13255235	chr3	VENTXP7	Body	OpenSea	-0.390556776006621	1.17872863431121	-4.12270162098627	0.00132775993688417	0.245827445955967	-0.758585698891588
cg15124303	chr5	SLC9A3	Body	N_Shore	0.459821574274139	-0.837689176563192	4.12579832912804	0.00132876987073749	0.245827445955967	-0.807806440719856
cg06014958	chr6			N_Shore	-0.329202136597126	-2.61210365007489	-4.13309114422571	0.00132911147913129	0.245827445955967	-0.797653363627362
cg14346362	chr20	TRMT6	3'UTR	OpenSea	0.301227055324285	2.61201352811922	4.13352939307009	0.00132934690570478	0.245827445955967	-0.758688516542123
cg22960621	chr3	NLGN1	Body	OpenSea	-0.376219518203737	2.59656673440789	-4.13322141242364	0.00133008680992306	0.245827445955967	-0.773930728636925
cg24662127	chr1	C1orf212;C1orf212;C1orf212	5'UTR;5'UTR;5'UTR	N_Shelf	-0.199972136783412	3.17144921493973	-4.11884864004916	0.0013302445199381	0.245827445955967	-0.768358433786481
cg24026388	chr12	RPAP3;RPAP3;RPAP3	5'UTR;5'UTR;5'UTR	Island	0.141555056535358	-3.54263561523816	4.11880063737955	0.00133036085376421	0.245827445955967	-0.762638944204999
cg18154158	chr15	SNORD116-5;SNORD116-7	TSS1500;TSS1500	OpenSea	-0.265730929613448	3.38430851344988	-4.13306739884554	0.00133045697749366	0.245827445955967	-0.759450653288886
cg05954884	chr1	FDPS;FDPS;FDPS	5'UTR;5'UTR;5'UTR	S_Shore	-0.21377424734201	-3.98144810742897	-4.13304154812705	0.00133051911944542	0.245827445955967	-0.773299526107378
cg15998962	chr2	DNMT3A;DNMT3A;DNMT3A	TSS1500;TSS200;TSS200	Island	0.222959142897711	-2.75436703859766	4.11766347570885	0.00133311982217605	0.246060093285005	-0.773464363739357
cg19102271	chr9	C9orf40	TSS200	Island	0.162825845288488	-3.03697286817287	4.11727137770702	0.00133407249409325	0.246060093285005	-0.777171813353079
cg01951696	chr6	GUCA1B	TSS200	OpenSea	-0.17108362529018	3.0803995089731	-4.11660441151254	0.00133569462138056	0.246164898045115	-0.77123602587917
cg14647739	chr17	ORMDL3	TSS200	Island	-0.22741021985934	-3.18521277358595	-4.12383026863878	0.00133648053159073	0.246164898045115	-0.767645093715214
cg02411529	chr8	RUNX1T1;RUNX1T1;RUNX1T1	Body;Body;5'UTR	OpenSea	-0.189164417122604	3.24890338606036	-4.11622457393656	0.00133661933312212	0.246164898045115	-0.79481872467283
cg15044954	chr7	C7orf63;C7orf63	TSS200;TSS200	Island	0.160876981423881	-3.54669907188698	4.11600010176836	0.00133716611946075	0.246164898045115	-0.812224278698094
cg09347959	chr15	FMN1	TSS200	OpenSea	-0.398669465862307	-1.02497356386933	-4.12119297523866	0.00133809135059951	0.246164898045115	-0.773470544293347
cg23925678	chr17	HRNBP3	5'UTR	OpenSea	-0.185283549073397	3.28440742453703	-4.11538842359643	0.00133865726325773	0.246164898045115	-0.774161760617416
cg10939579	chr13	GJB2	TSS1500	S_Shore	0.332186780330685	-1.61871266681412	4.11456088029337	0.00134067737263464	0.246347927291178	-0.771104385787196
cg26814650	chr1	TAS1R3	Body	S_Shore	-0.169406293994833	3.0238497809042	-4.11429693813298	0.00134132234115102	0.246347927291178	-0.773520626631153
cg00917154	chr18			N_Shore	0.196558757217433	-2.6672900104167	4.11301775338094	0.0013444526931026	0.246518024213074	-0.782996771919487
cg25749017	chr17			N_Shelf	-0.22238929421716	3.34292174883873	-4.11905162500719	0.00134477380222375	0.246518024213074	-0.774952395530957
cg23348155	chr6	DDAH2	Body	Island	0.220339064909778	3.54362452249055	4.11716694269036	0.00134533641976082	0.246518024213074	-0.793081787234184
cg09263116	chr22	BIK	TSS1500	N_Shore	-0.462486269177374	0.972863134725206	-4.12241663423882	0.00134672004816565	0.246518024213074	-0.784868146530907
cg23065757	chr14			N_Shelf	0.286515371921462	2.44735839675842	4.11137469367389	0.00134848456277111	0.246518024213074	-0.792862363552615
cg02023043	chr7	NACAD	TSS1500	S_Shore	-0.217470324260057	-2.66667592311076	-4.11113889570461	0.00134906420526201	0.246518024213074	-0.781947889174741
cg06262436	chr20	ISM1	TSS1500	Island	-0.230123373124579	-2.65447239890107	-4.11113149152492	0.00134908241050196	0.246518024213074	-0.785277197308043
cg00475140	chr10	PANK1;PANK1;PANK1	TSS1500;1stExon;TSS1500	Island	0.251004074558491	-3.16879662736495	4.12193525998904	0.00134916829799274	0.246518024213074	-0.790571604080148
cg25402787	chr15			N_Shore	-0.349320730471124	1.17033345155609	-4.11103754761043	0.0013493134198183	0.246518024213074	-0.779060437588869
cg23443660	chr19	JUNB;JUNB	3'UTR;1stExon	Island	0.217452138651549	-3.29804964070878	4.11187400020111	0.00135078778455443	0.246518024213074	-0.793482664199694
cg09042733	chr2			OpenSea	0.224635871081605	2.68386381081045	4.11038255439513	0.00135092519138865	0.246518024213074	-0.775046289950061
cg10584587	chr6	PACRG;PACRG;PACRG	Body;Body;Body	OpenSea	0.12833486757302	3.81979400297484	4.10986141935763	0.00135220899094083	0.246518024213074	-0.791872593934421
cg11728928	chr17	CCL3	3'UTR	OpenSea	0.355999552472105	0.0560337065616952	4.109688036748	0.00135263639247311	0.246518024213074	-0.883786693561152
cg08747670	chr12	C12orf59	3'UTR	OpenSea	-0.276822798552014	-1.50477004384706	-4.10921882528051	0.00135379373411124	0.246518024213074	-0.775447573986678
cg23480619	chr21	KCNE1;KCNE1;KCNE1;KCNE1;KCNE1	5'UTR;5'UTR;1stExon;1stExon;5'UTR	Island	0.672368431384603	-1.57641774006019	4.12305901918751	0.0013547415073324	0.246585945280739	-0.803901359943319
cg08361693	chr18	C18orf25;C18orf25	TSS1500;TSS1500	Island	-0.161531736888768	-3.79155039726766	-4.10791265497973	0.00135702087458621	0.246896078664006	-0.840018106380316
cg18623708	chr5	FAM13B;FAM13B;FAM13B	TSS1500;TSS1500;TSS1500	S_Shore	0.190894735627151	-3.84072396421411	4.11637345822932	0.00135963942742557	0.247264127360638	-0.781455083763743
cg17737621	chr20			S_Shore	-0.354952827165344	-1.72642531019109	-4.10981465530799	0.00136019649841522	0.247264127360638	-0.793909993617778
cg02394421	chr1			S_Shore	0.199769264853805	-2.97237933050609	4.10607922971634	0.00136156409233434	0.247300368014152	-0.793981304707858
cg08370430	chr17			OpenSea	0.247516339664231	2.36969726507847	4.10585324177208	0.00136212517451049	0.247300368014152	-0.786522684564548
cg00145732	chr16			N_Shelf	0.290500351464243	0.990489112016085	4.10519140177442	0.00136376976146232	0.247355810103473	-0.819322602508532
cg19233923	chr11	OTUB1;OTUB1;OTUB1	5'UTR;Body;1stExon	Island	0.154603404937431	-4.23930116545584	4.10815285567932	0.00136416025282349	0.247355810103473	-0.780613767966011
cg18679190	chr1	MFAP2;MFAP2	TSS1500;TSS1500	S_Shore	0.256386614780179	3.46049684379501	4.11883571710652	0.00136512597132595	0.247383000264736	-0.792053566096132
cg24246628	chr6	KIF25;KIF25	Body;Body	Island	0.51981809231462	-0.356214440399358	4.11566052255967	0.00136546346885392	0.247383000264736	-0.844793011484778
cg22564949	chr20	COL9A3	Body	Island	-0.295886266829826	-3.79128151130984	-4.11686694855012	0.00136999494305028	0.247763581711258	-0.802352191782172
cg08744475	chr6			N_Shelf	-0.239910046952953	2.17662272157518	-4.10220319031406	0.0013712206234224	0.247763581711258	-0.821197171391709
cg19854470	chr1	GPSM2	TSS200	N_Shore	0.159673106949668	-3.34378943098798	4.10204878108172	0.00137160676939269	0.247763581711258	-0.812941701925154
cg15070513	chr17	PPP1R1B	TSS1500	N_Shore	0.402274985845552	0.849037115049202	4.10159870871621	0.00137273294863414	0.247773349338312	-0.821070665809716
cg06616476	chr19	ZFR2	Body	Island	0.356011964958999	-3.58645948332349	4.11492634232644	0.00137481182306715	0.248029234424445	-0.791049098826651
cg00643897	chr2	ALK	Body	N_Shore	-0.441025852605148	-1.50962938538163	-4.11320217661292	0.00137910613984297	0.248137405855843	-0.80686477152001
cg05301556	chr17	MAPT;LOC100128977;MAPT;MAPT;MAPT;MAPT;MAPT	TSS1500;Body;TSS1500;TSS1500;TSS1500;TSS1500;TSS1500	N_Shore	0.324365961561381	2.37112975665752	4.1097003555688	0.00137997482165851	0.248137405855843	-0.798332964901086
cg12375876	chr11			N_Shelf	0.270360294152784	1.25564763432377	4.09851557619963	0.00138047331016427	0.248137405855843	-0.793157035892473
[truncated: 27,528 more rows]

## Sheet: p <0.01
Table S9. Differentially methylated CpG sites in the secondary analysis of blood tissue (nominal p-value<0.01)
CpG	Chromosome	Gene	Gene region	Relation_to_Island	logFC	AveExpr	t	P.Value	adj.P.Val	B
cg13449967	chr11	ATG2A	Body	N_Shore	1.11282416823319	-2.41684438603889	16.7242023162987	7.00038663366723e-10	0.000300326387125611	7.80188506558873
cg00876501	chr4	EIF4E;EIF4E;EIF4E;EIF4E;EIF4E	5'UTR;1stExon;5'UTR;TSS1500;1stExon	S_Shore	0.896256625735921	-2.34208544613426	15.1724805520835	2.22287071973836e-09	0.000476821329478917	8.1608497089486
cg24858233	chr3			OpenSea	1.27156659166358	-2.55012833576701	12.8192965605672	1.84166285689412e-08	0.00263366382962525	7.08975387697209
cg11601932	chr3			OpenSea	0.645255653361813	-2.62990743584517	11.9712123885318	3.52387973313372e-08	0.00377948434957658	6.06003105010106
cg27202913	chr16	CDH15	Body	Island	-1.05493144983183	-2.66802959547123	-11.6544673532148	5.44733928614336e-08	0.00467396963301101	6.62699864421164
cg20917491	chr3			OpenSea	1.63071775574358	-1.85266783573592	10.7412054693435	1.36217682974563e-07	0.00973988217394155	6.27757655130499
cg04024865	chr2			Island	-0.433560295033855	3.20937109553607	-10.4171185388786	1.70954040130608e-07	0.0104773823675133	5.44471588592458
cg01797371	chr3			OpenSea	1.25505431619309	-1.78617701668147	10.3795032861553	1.99369687080925e-07	0.010691548366667	5.97919014383519
cg23104954	chr13			Island	1.02368385878325	-1.53029836059734	10.2130980240018	2.38420882347704e-07	0.0113650996021687	5.82752702888212
cg00555438	chr3			OpenSea	1.18416161936179	-2.37080012046525	9.80397113645727	3.73900128649455e-07	0.0127295049950452	5.64061539448578
cg03996861	chr8			OpenSea	-0.738140648294031	0.319073590414074	-9.69028724093008	3.82631055240646e-07	0.0127295049950452	5.28226918307511
cg20435485	chr22	FAM116B	Body	OpenSea	-1.1799640097344	-2.85897711036097	-9.71133779197952	4.14856427266488e-07	0.0127295049950452	5.09533686532048
cg25260114	chr11	RDX	5'UTR	N_Shore	0.487650181420831	-2.83130556275577	9.61919872793949	4.15056748468105e-07	0.0127295049950452	4.95966635581417
cg27176264	chr17			N_Shore	-1.13318249362086	2.57531354523343	-9.68387731960206	4.27902796933567e-07	0.0127295049950452	5.37671779964027
cg21775007	chr8	TDH	Body	Island	-1.61362492916025	-2.67078310185053	-9.61153469296326	4.64424495243896e-07	0.0127295049950452	5.12339094492461
cg08423857	chr16			OpenSea	0.806534197909941	0.79174074309592	9.50266925885875	4.74744600224521e-07	0.0127295049950452	5.19501487337274
cg15782153	chr7	C7orf20	Body	Island	1.14317627501514	-2.02536644772554	9.24884995999597	7.05435374363313e-07	0.0168134250942835	4.75949540059524
cg25282410	chr6	TCP1;TCP1;MRPL18	TSS1500;TSS1500;TSS200	Island	-0.442882128098049	-3.23882112284054	-9.06658419188195	7.94069911015855e-07	0.0170333554402278	5.00391796939621
cg10225865	chr8			OpenSea	-0.874342638557069	0.0207725092718766	-8.92460328071013	9.42668912402422e-07	0.0183826436720642	4.82553716083651
cg16040995	chr10	LOC619207	Body	Island	-0.592061086261123	2.21479000027451	-8.76053843673384	1.15229605791414e-06	0.0212061370066097	4.88450552752966
cg03498697	chr9	FRMD3	Body	N_Shore	0.53055468610652	-2.38193307679675	8.73695092330788	1.18631860069516e-06	0.0212061370066097	4.19183442588078
cg07678266	chr12	GLT1D1	Body	OpenSea	0.592498279525491	2.35826629487239	8.69154790248287	1.25486756570027e-06	0.0215342301532535	4.75531107637682
cg11444048	chr17	HRNBP3	5'UTR	Island	-0.562397451314467	2.72336098637884	-8.66675261547837	1.36131619409927e-06	0.0224624502190501	4.71676156008314
cg27350783	chr17	ACTG1	TSS200	Island	-0.406213590348794	-3.11794316598715	-8.57827003798618	1.44503664338998e-06	0.0224854894676009	4.40842292984362
cg26150142	chr1	OR2L13	5'UTR	S_Shelf	0.453043030430686	3.0094536257748	8.56593281915101	1.46753650252166e-06	0.0224854894676009	4.63181096207202
cg02776658	chr19	MAG;MAG	Body;Body	N_Shore	1.00226414248063	2.48404345090385	8.4932987053084	1.75717314424486e-06	0.0259948923898299	4.39967221568345
cg16127514	chr10			OpenSea	0.919702622071439	1.90596240468383	8.44660092571877	1.86277393447933e-06	0.0266385365575572	4.47589303376271
cg23627948	chr7			S_Shelf	1.73127953526252	-1.9205911758272	8.36761653256351	2.05713671783338e-06	0.027239232687509	3.91334489707225
cg23416593	chr5			OpenSea	-0.715220430949251	2.01715560947715	-8.29986377686481	2.09525721465453e-06	0.027239232687509	4.21909770853661
cg06716730	chr17	DUSP14	5'UTR	S_Shore	-1.11201842484036	1.26044212641472	-8.32105591217706	2.18177815137543e-06	0.0275298050539464	3.90107898089776
cg05731713	chr7	PTPRN2;PTPRN2;PTPRN2	Body;Body;Body	OpenSea	0.404756641734869	3.35881432891971	8.20275832149644	2.35095240937046e-06	0.0288168999129617	4.3810377071501
cg23457166	chr6	C6orf174	Body	Island	-0.429692396306816	2.95367812927095	-8.13997208914012	2.52749191213128e-06	0.0296482929420168	4.04291842102919
cg25247887	chr10			S_Shore	-0.437878697342148	2.41935357817839	-8.09889040556126	2.66639687539162e-06	0.0296482929420168	4.07146433192182
cg15922174	chr9	CRB2	Body	Island	-0.577114535314713	-2.42731112036166	-8.05105452781023	2.83847480353236e-06	0.0296482929420168	3.9285575504944
cg03217880	chr1	PGBD5	Body	N_Shore	-0.878414021221661	0.821603088868006	-8.08530636398539	2.86122739094649e-06	0.0296482929420168	4.12485263752672
cg07581883	chr3			N_Shore	-0.676240712278711	0.342118709978801	-8.02159494803642	2.95031369372137e-06	0.0296482929420168	4.18092176835637
cg14079463	chr6	C6orf174	Body	Island	-1.27538078400433	1.04885748069599	-8.05319691231175	3.07477632338207e-06	0.0296482929420168	3.90475282562931
cg03162686	chr16	ANKRD11	Body	Island	0.561982642025995	3.39101799759059	8.02532957265003	3.18799075596973e-06	0.0296482929420168	3.65855829586788
cg03199926	chr20	OSBPL2;OSBPL2	Body;Body	Island	-0.900725350872648	1.80519073447354	-8.00779387487857	3.26150716130488e-06	0.0296482929420168	3.8572133816917
cg09035930	chr12	SLC15A4	Body	S_Shore	-1.52241362252854	1.60488238053893	-8.00325681585231	3.28082156436644e-06	0.0296482929420168	3.5583177155039
cg07363270	chr2	LOC440925	Body	N_Shore	-0.496196239454642	-2.42952232074393	-7.9341466684031	3.31087965509548e-06	0.0296482929420168	3.71228702193231
cg11739480	chr12	DAZAP2;DAZAP2;DAZAP2;DAZAP2;DAZAP2;DAZAP2	TSS200;TSS200;TSS200;TSS200;TSS200;TSS200	N_Shore	0.3282625013247	-3.58275403578126	7.93270967816873	3.31718326492097e-06	0.0296482929420168	3.98607528748436
cg20543544	chr10	ZMIZ1	Body	Island	-0.705089855779047	-0.86062414048614	-7.90813516707288	3.42698780149672e-06	0.0300046070341084	4.00877274284656
cg04816302	chr1	ANKRD34A	5'UTR	Island	0.236487513334323	-4.09570657713108	7.88687180009197	3.52512642848253e-06	0.0302465717917801	3.954395084051
cg12725760	chr1			OpenSea	0.786970106808235	-1.26688316721975	7.80229721547983	3.94616175434885e-06	0.0331952674290239	3.00421781725491
cg18479299	chr3			S_Shore	-1.65345075563332	-2.047748425336	-7.80771476271647	4.24112361253773e-06	0.0345051096015206	3.85191298138359
cg11042515	chr17	SMARCE1	5'UTR	N_Shore	0.386237444574342	-3.33754928461678	7.74481476613072	4.26272990830274e-06	0.0345051096015206	3.7095350270828
cg14785464	chr21	HLCS	TSS200	Island	-0.733225239490616	-0.171004956070884	-7.70987447703043	4.46829383736446e-06	0.0352223339624098	3.86233666422735
cg05799276	chr6	NDUFAF4	TSS200	Island	0.259183000785992	-3.88096785328508	7.7020865693828	4.51553648116971e-06	0.0352223339624098	3.69622537173756
cg01843058	chr22	TFIP11;TFIP11	5'UTR;5'UTR	N_Shore	-0.296866583985805	-3.98909494316318	-7.66920734053633	4.72093323764139e-06	0.0361669009288122	3.82606446336964
cg19371706	chr2	KLHL29	5'UTR	OpenSea	0.558005009471957	2.15089611484617	7.56832584806909	5.41569626396553e-06	0.0400587847756708	3.32993781300043
cg09462578	chr12	APOLD1	TSS1500	Island	0.431827446310995	-2.59729818338964	7.48060679197912	6.10853445113265e-06	0.0438925729529055	3.44956742416599
cg10938446	chr2	IL1RN;IL1RN;IL1RN	5'UTR;Body;Body	OpenSea	0.383775556930864	3.41166580203523	7.50114053857028	6.13862106405463e-06	0.0438925729529055	3.67585897753376
cg19718686	chr12			S_Shelf	-0.426794855565444	-3.21951624377699	-7.48529798696286	6.32224771747582e-06	0.0444644718404126	3.49967675764789
cg06585108	chr10			N_Shore	-0.288493726554414	3.40880140213241	-7.43561958416465	6.49993894906472e-06	0.0449768517466782	3.37176358404425
ch.6.215100R	chr6	TXNDC5;TXNDC5	Body;Body	OpenSea	0.306620604437754	-3.60447346207019	7.38681541732704	6.95492687413806e-06	0.0473612856822455	3.59068610491121
cg16989719	chr2			N_Shelf	-0.621607221730862	1.14231597822589	-7.36343804125221	7.18476645582318e-06	0.0475941321134062	3.56568884243316
cg22608128	chr1	FAM183A	TSS200	Island	0.357375718193279	-2.40647109747484	7.36082082932944	7.21099681448951e-06	0.0475941321134062	3.3206172933004
cg07451926	chr11	ROBO3	Body	Island	-0.402405090191367	-3.83258626745719	-7.39639990839401	7.38637316237882e-06	0.0480129923618907	3.40300120283095
cg26819718	chr10	C10orf11	Body	Island	-0.390353061409788	2.37791469478401	-7.29667862575189	7.88675695506979e-06	0.0505004350495867	3.42174574095821
cg18811986	chr8	RPL7;RDH10	TSS1500;TSS1500	Island	0.231090899283073	-3.94732589819762	7.26309118036099	8.26720814680336e-06	0.0521580593513632	3.42886061083754
cg06167719	chr21	HLCS	TSS200	Island	-0.546400330198799	0.108859612309955	-7.21171947440476	8.88734594678663e-06	0.0552579106378945	3.38771058454428
cg09715499	chr7	C7orf52	Body	S_Shore	0.497273720615697	-1.81081504493046	7.19788344338258	9.06269547483944e-06	0.0555431890920395	3.37012370108988
cg08581518	chr2	CCDC104	Body	S_Shore	0.225322757458609	-3.80158125832299	7.14352922405419	9.78799003086376e-06	0.0566828891602979	3.17683015426929
cg06418219	chr1	SHC1;SHC1;CKS1B;CKS1B	TSS1500;TSS1500;Body;Body	S_Shore	0.644307753960244	-3.26401323192663	7.18823710832467	9.85821928665595e-06	0.0566828891602979	3.2973582393267
cg01223204	chr22	ZNF280B	TSS200	S_Shore	0.400105487113943	2.69353804714484	7.13137593474682	9.95845472738316e-06	0.0566828891602979	3.04625551880638
cg14893932	chr15	DIS3L;DIS3L	TSS1500;TSS1500	N_Shore	0.279892119465537	3.27605818892794	7.12726282397413	1.00168586408006e-05	0.0566828891602979	3.17722702364442
cg09616580	chr2			N_Shelf	-0.334405661495983	3.31203472815724	-7.11654283091036	1.01707945560046e-05	0.0566828891602979	2.51560747538145
cg10102762	chr8	MOS	1stExon	Island	-0.333053084885526	-2.76165996998999	-7.10896176096906	1.02811733971391e-05	0.0566828891602979	3.21183956313095
cg08809070	chr10	SVIL;SVIL	Body;Body	OpenSea	0.394726666326476	3.64518904720084	7.15597200561611	1.03143405456224e-05	0.0566828891602979	3.2580095352218
cg12460873	chr7			OpenSea	0.587038664399507	2.86611875409521	7.13511733771468	1.06210689511532e-05	0.0566828891602979	3.15873141432711
cg09608858	chr6	GNL1	3'UTR	OpenSea	-0.331811249480797	-3.46204246696017	-7.06887117334333	1.09250788913478e-05	0.0566828891602979	3.1925602647162
cg09235562	chr19			Island	-0.570545677452695	-0.0216306161170581	-7.06103557366372	1.10091057458246e-05	0.0566828891602979	2.99249953637602
cg15729578	chr3			OpenSea	-0.661525559357227	1.20401504574927	-7.05591013266793	1.10901358144177e-05	0.0566828891602979	3.15560641304979
cg14502818	chr4			OpenSea	-0.396411783017203	3.23940407495967	-7.08761949675173	1.1098385342821e-05	0.0566828891602979	3.20804435582835
cg26912984	chr6	SLC16A10	TSS200	Island	0.358278346123888	-3.17540696342967	7.03883475947429	1.13646916025847e-05	0.057360138861074	3.07481525396503
cg18303437	chr3			OpenSea	-0.609226238860476	1.85267626487176	-7.02438283336022	1.16027091419865e-05	0.0578805193004672	2.8567002267969
cg07433663	chr15	MEIS2;MEIS2;MEIS2;MEIS2;MEIS2;MEIS2;MEIS2	1stExon;Body;Body;5'UTR;Body;Body;Body	Island	-0.33392604841967	-2.83891255991777	-7.01593763383826	1.17442455554751e-05	0.0579131696866276	3.0933005554493
cg09061824	chr6	FLOT1	TSS200	Island	-0.236106348953782	-3.63632369420507	-6.98792682126423	1.22269724446134e-05	0.0581559853737929	3.03116418278664
cg12762683	chr17	ATPAF2;C17orf39	TSS1500;Body	Island	0.284583884057508	-3.67573402876754	6.98597836391038	1.22613264869942e-05	0.0581559853737929	3.1347496041906
cg07644125	chr16	FBXL16	TSS1500	S_Shore	0.560816867144113	0.19833783658696	6.985057776398	1.22775933957537e-05	0.0581559853737929	3.12908815372858
cg11862551	chr6			N_Shore	-0.522391546831325	-2.06202652816291	-6.98045478584057	1.23592735013397e-05	0.0581559853737929	2.69768856129464
cg13568343	chr9	RALGPS1	TSS1500	N_Shore	0.423472876650291	-1.86026378147599	6.97419545386612	1.2471272859135e-05	0.0581559853737929	2.96568026848818
cg06674527	chr15	LOC390594	1stExon	Island	-0.516042267991658	3.04590978952817	-7.00402671181801	1.27475076065493e-05	0.0588049379388831	2.72847928744224
cg18846074	chr14	ADCY4	Body	N_Shore	-0.572586723227077	2.14442378841267	-6.94010516517211	1.31004821687429e-05	0.0597903218844795	2.61216996565409
cg15436354	chr19	CCL25	TSS200	S_Shelf	1.16464661775958	-1.19260715489964	6.9653697798644	1.35099720789785e-05	0.060459789681706	3.03230492990328
cg09507771	chr1	NBPF1	5'UTR	Island	-0.30188056929996	-3.69283975818773	-6.91845511866295	1.35290219187341e-05	0.060459789681706	3.02920611864934
cg04580344	chr6	C6orf174	Body	Island	-1.22970525603014	1.2811461474599	-6.92190493183375	1.43769754325822e-05	0.0635868426622041	2.82166241005228
cg22325823	chr17	RAB37	TSS200	N_Shore	-0.720651187081567	-0.606983775619693	-6.88624345986178	1.46814818695083e-05	0.0642710332935226	2.89572960907033
cg26827247	chr11	CCDC67	TSS1500	N_Shore	0.618815209972598	-1.00119171918299	6.84763540117969	1.49831043812704e-05	0.0649289044750136	2.92014488016311
cg14195958	chr3	TTLL3;TTLL3	5'UTR;1stExon	Island	0.3482541183763	-3.49559860371182	6.84345587088727	1.5392569701724e-05	0.0657566118256834	2.84408129759684
cg14359061	chr22	FBXO7;FBXO7;FBXO7	1stExon;5'UTR;Body	Island	-0.364241375203662	-3.28859620437338	-6.82480197928808	1.54908808511453e-05	0.0657566118256834	2.71096375554372
cg09735690	chr8			S_Shelf	0.335968289201752	3.07060267495367	6.81584619579223	1.56950022816748e-05	0.0657566118256834	2.7502869048079
cg14471615	chr11	TSKU	TSS200	N_Shore	0.278966585997343	-3.6528255548844	6.8118413742011	1.57872027906907e-05	0.0657566118256834	2.93208628307236
cg26129220	chr3	DNAH12;DNAH12	TSS1500;TSS1500	OpenSea	0.435023043772037	1.99701078419657	6.76326376290748	1.69525113725246e-05	0.0691746214193755	2.91165457422284
cg18528073	chr14			OpenSea	-0.407559361005172	2.39210524371195	-6.74893053152183	1.73135333637289e-05	0.0691746214193755	2.74441584091542
cg10279487	chr17	SOCS3	5'UTR	Island	-0.376016799089799	-3.44361438487581	-6.79128058143495	1.7357691165711e-05	0.0691746214193755	2.8660483168323
cg06533200	chr11	KCNQ1	TSS200	N_Shore	-0.206983659875585	-4.2767704650756	-6.74687462585165	1.73659824038745e-05	0.0691746214193755	2.7978390569784
cg10790470	chr3			OpenSea	-0.22848573351007	-3.38538202442533	-6.7410135959226	1.75164330560404e-05	0.0691746214193755	2.82489832514168
cg15862358	chr12	WIF1	TSS1500	S_Shore	-0.550556914973866	2.36743355841379	-6.75345905202232	1.76706015794597e-05	0.0691746214193755	2.62115697805801
cg10543035	chr1	NPHS2	TSS1500	S_Shore	0.506803475359694	-0.480097121759115	6.72719088496855	1.78767616132066e-05	0.0691746214193755	2.61941085829658
cg00897404	chr16	ZFP1	TSS200	Island	-0.635644386904628	-1.22077511978715	-6.73394568190409	1.80655816974747e-05	0.0691746214193755	2.74551234990886
cg19992633	chr14	TCL1A;TCL1A	TSS200;TSS200	Island	0.59161143738788	-2.31920231544024	6.76156725534837	1.81234200800084e-05	0.0691746214193755	2.85713888092524
cg21814178	chr12			OpenSea	-0.281130690625499	-3.37684464316018	-6.71215509216846	1.82776599081614e-05	0.0691746214193755	2.73229593128243
cg11014582	chr13	LMO7;LMO7	TSS1500;Body	OpenSea	0.304947644161225	3.23240028869944	6.70831877202276	1.83814673689176e-05	0.0691746214193755	2.61694268195654
cg04033182	chr8			N_Shore	-0.312174767065782	3.04261689026134	-6.6780222030853	1.92235724961845e-05	0.0710963942317079	2.62619270967732
cg20390711	chr6	C6orf174	Body	Island	-0.980895136644655	2.25980521862603	-6.70765181908155	1.96059651625253e-05	0.0717138703625802	2.59457721827202
cg17720150	chr15	SNORD116-25	TSS1500	OpenSea	-0.284428293292482	2.61379450881912	-6.6606489163849	1.97248497782927e-05	0.0717138703625802	2.74534818829556
cg06512849	chr5	MCC;MCC	TSS1500;Body	S_Shore	0.501964357262866	-1.55649614956982	6.65256564408834	1.99627881079501e-05	0.0719690384650765	2.51872146610354
cg10583144	chr13	FAM124A	TSS1500	N_Shore	-0.49942450637593	1.85994109619792	-6.64100247321985	2.03084664514205e-05	0.0726051368849144	2.7411151548035
cg13000496	chr7	ZPBP;ZPBP	Body;Body	Island	-0.847709654969762	-2.40091710927411	-6.66670481971333	2.08177689895858e-05	0.0731258168855622	2.70897901589567
cg04138112	chr1	DUSP27	Body	Island	-0.2970540443276	-2.93492577478001	-6.62304669731309	2.08578907684139e-05	0.0731258168855622	2.54490192027449
cg04865290	chr3	TMEM110	Body	N_Shelf	0.83237623929932	1.34577774855337	6.66049478248798	2.09654591153765e-05	0.0731258168855622	2.37530320223155
cg24156854	chr19	SNAPC2	TSS1500	Island	0.70610428390327	0.362630099958987	6.61993531235489	2.17655505369196e-05	0.0750256470063631	2.67001279862168
cg09411366	chr19	PEPD;PEPD;PEPD	Body;Body;Body	N_Shore	-0.4287666411345	-1.94183066164666	-6.59151305272912	2.18612820193539e-05	0.0750256470063631	2.48974751965183
cg01077764	chr3	LOC285375	TSS200	OpenSea	-0.261909956317434	-3.4236809385619	-6.58621625645804	2.20347856312422e-05	0.0750256470063631	2.64813847120878
cg01466288	chr1			Island	-0.437871188943105	-3.26954233341802	-6.62243450329108	2.22178962986874e-05	0.0750534532494887	2.68566672491585
cg03961510	chr10			OpenSea	-0.689752973107929	2.59456667890732	-6.61366378282764	2.25069646320397e-05	0.0754359603488272	2.53126013029213
cg08792388	chr6			OpenSea	-0.441957013108398	2.43897570204741	-6.5595395009702	2.2931087815967e-05	0.0762616876610796	2.56899079050147
cg11687746	chr2	KRCC1	5'UTR	N_Shore	0.224662427882254	-3.92193396954588	6.52871998185916	2.40149278388341e-05	0.0788648703710863	2.59331396643978
cg24839868	chr1	NCSTN	Body	OpenSea	0.279210801820915	3.31565991048796	6.52687545284422	2.40814938874076e-05	0.0788648703710863	2.4682096121909
cg05008247	chr10	RPP30;RPP30	Body;Body	OpenSea	0.315329863245108	2.91291052647561	6.51087113808638	2.46673397244104e-05	0.0794455870319928	2.42187997419882
cg18873097	chr4	LOC285550	TSS200	Island	-0.231950612091107	-3.88984708587341	-6.50178019647392	2.50068281816387e-05	0.0794455870319928	2.39883340810213
cg11052068	chr6	WASF1;CDC40;WASF1;WASF1;WASF1	TSS1500;Body;TSS1500;TSS1500;TSS1500	S_Shore	0.209474461345075	-3.83667720072498	6.49914042276478	2.5106331816978e-05	0.0794455870319928	2.48915176689818
cg15286905	chr10	ACBD5;ACBD5;ACBD5	TSS1500;5'UTR;Body	N_Shore	0.254703444898023	-3.54873945262741	6.49445277864566	2.52840633536345e-05	0.0794455870319928	2.47414764106212
cg09462240	chr4			S_Shore	0.454733493673474	0.96979487349085	6.49416475839274	2.52950269980472e-05	0.0794455870319928	2.42736093998867
cg19923532	chr1	BMP8A	Body	S_Shore	0.259756783419621	3.31223595060573	6.48737131450758	2.55550891355877e-05	0.0794455870319928	2.45337246018339
cg02722511	chr6	RSPH4A;RSPH4A	TSS1500;TSS1500	OpenSea	0.234879639875449	-3.96361986349809	6.44591360474853	2.72047978606591e-05	0.0827747457403744	2.4373809235444
cg16138453	chr22	TBC1D22A	Body	S_Shore	0.32283620905299	3.68825651620101	6.44669120560183	2.76460164059875e-05	0.0835248456506923	2.39155739121447
cg06090275	chr1	ENSA;ENSA;ENSA;ENSA;ENSA;ENSA;ENSA;ENSA	Body;TSS200;Body;TSS200;Body;TSS200;Body;Body	Island	-0.264828445283304	-3.61136129790568	-6.42529464138499	2.80669499160852e-05	0.0837755547288544	2.4782265412166
cg11505565	chr17	TUBD1;RPS6KB1	5'UTR;TSS1500	N_Shore	0.320380237383874	3.39425699966042	6.42405850725869	2.81195482687163e-05	0.0837755547288544	2.38475223967315
cg22757391	chr4	LOC100130872-SPON2;SPON2;SPON2	Body;5'UTR;5'UTR	Island	0.543630510002856	-2.97880855310576	6.45087169879224	2.86635888307019e-05	0.0843833874066084	2.45449217959245
cg21269897	chr6	HIST1H2BK;HIST1H4I	3'UTR;TSS200	N_Shore	0.241501317924947	-3.40556141653037	6.41018814295552	2.87169522704733e-05	0.0843833874066084	2.40949671505361
cg00982919	chr9	LHX2	Body	Island	0.289543274731688	-2.855220104116	6.39744658335045	2.92775912338769e-05	0.0854032926170303	2.44514020944568
cg08200446	chr19			S_Shelf	0.267261294970428	2.92664342344851	6.39330795263928	2.94621791067902e-05	0.0854032926170303	2.3818928502677
cg26572354	chr1	KCNH1;KCNH1	Body;Body	N_Shore	-0.252196398456222	3.50160556143872	-6.37920773681541	3.01003737247893e-05	0.0866676626387032	2.26050627614198
cg00935967	chr1	LOC100133612	Body	N_Shore	-0.470677740299057	2.14971627105179	-6.37151985198559	3.06969664534031e-05	0.0870788968901739	2.43053204731584
cg13826636	chr17	ACTG1;ACTG1	5'UTR;1stExon	Island	-0.433707909998021	-3.2773825517132	-6.40381471187568	3.07592121456039e-05	0.0870788968901739	2.39519612051457
cg23770887	chr6	NUS1	TSS1500	N_Shore	0.668371451685204	2.45775170955768	6.40096203262726	3.08913674705684e-05	0.0870788968901739	2.37902596674531
cg02453591	chr2	FARSB	TSS1500	S_Shore	0.328416744893042	-3.28894016277034	6.36806521658348	3.10550966266756e-05	0.0870788968901739	2.36440738274663
cg17364872	chr12			OpenSea	-0.231015709250137	3.51725889512961	-6.33804647404758	3.20485398728537e-05	0.0892809888637174	2.2046585990332
cg23132469	chr1	TAS1R2	Body	Island	-0.455482264492743	2.912498160016	-6.36383001811802	3.26675669911261e-05	0.0904183457105223	2.33177745390617
cg08274176	chr4			N_Shore	1.34238844439578	1.95848712016865	6.35794517014571	3.29588628088056e-05	0.0906398305708778	2.37740040723284
cg16874494	chr7	FAM20C	Body	S_Shelf	0.215638760380421	3.78637862597675	6.30711962369529	3.35999521061846e-05	0.091233226916979	2.22083498053769
cg18346707	chr2	ITM2C;ITM2C;ITM2C	Body;Body;Body	S_Shore	-0.567933732994077	-0.951289577784195	-6.30208227082476	3.41109268668283e-05	0.0920381457789025	2.325711089451
cg26522946	chr10	SRGN	TSS1500	OpenSea	0.266879387860547	-3.68298617815904	6.26752029456487	3.57033736302348e-05	0.0948907369013092	2.28175056230678
cg20512873	chr14	KLHDC1	Body	S_Shelf	0.281066905719515	3.18120395738172	6.25672604341984	3.63005944005887e-05	0.0948907369013092	2.19106736652717
cg04878697	chr12	PPFIBP1;PPFIBP1	5'UTR;5'UTR	OpenSea	-0.276507611981791	-3.90474814658521	-6.26903797097932	3.66348148359567e-05	0.0948907369013092	2.25532895637816
cg03661076	chr16	FBXO31;FBXO31	Body;Body	OpenSea	0.322992966551123	3.45652150652401	6.26188695421699	3.68890649185654e-05	0.0948907369013092	2.24415791324011
cg06494592	chr3			Island	-1.49041292557617	-2.08776885789011	-6.27544416107522	3.73455127794777e-05	0.0948907369013092	2.22837729719861
cg16225663	chr6	TNXB	Body	OpenSea	-0.46480243865797	1.65356031095845	-6.23523283954892	3.75214662620236e-05	0.0948907369013092	2.15406604444868
cg14398929	chr7			OpenSea	-0.513793617123008	2.38533294533239	-6.26920204959033	3.77016811158469e-05	0.0948907369013092	2.18614443424542
cg04884122	chr14	PSMB5;PSMB5;PSMB5	5'UTR;1stExon;1stExon	OpenSea	0.21756453557538	-3.94699132656011	6.23143785214542	3.77415070581494e-05	0.0948907369013092	2.21715147120722
cg09943550	chr12	CHFR;CHFR;CHFR;CHFR;CHFR	Body;Body;Body;Body;Body	S_Shelf	0.212529835090055	3.90500655165202	6.22864978876887	3.7904034117646e-05	0.0948907369013092	2.109273080596
cg18159636	chr4	LOC100130872-SPON2;SPON2;SPON2	Body;5'UTR;5'UTR	Island	0.249608788476833	-2.89686475418925	6.22626688927585	3.80435294583048e-05	0.0948907369013092	2.21281161944977
cg02027561	chr6	NCOA7;NCOA7	TSS1500;TSS1500	N_Shore	-0.621397384761394	1.39403370414083	-6.2359399734532	3.85691747341877e-05	0.0956457568174149	2.18855013929144
cg21422770	chr21	HLCS	TSS200	Island	-0.355333103853316	-2.87003694379141	-6.20692707853797	3.91959770488615e-05	0.0963953485654063	2.12246727236681
cg21038291	chr17			OpenSea	0.569960456999695	-0.292073280841575	6.20486808166044	3.93208286884486e-05	0.0963953485654063	1.99135367874987
cg01620672	chr15	SNORD116-12	TSS200	OpenSea	-0.390416330138408	2.62759563884938	-6.20042962587685	3.95913968337728e-05	0.0965071790979784	2.13381230291701
cg26155676	chr13	ARHGEF7;ARHGEF7;ARHGEF7;ARHGEF7;ARHGEF7	Body;Body;Body;Body;Body	N_Shelf	0.237855364072753	3.28666416950826	6.18819762204793	4.03473011206182e-05	0.0974280991013643	2.11937774077243
cg17889682	chr7	DYNC1I1;DYNC1I1;DYNC1I1	5'UTR;5'UTR;5'UTR	S_Shore	-0.832355504113693	1.55280328329744	-6.2162394902272	4.08724427438501e-05	0.0974280991013643	2.10917061387251
cg00164997	chr6			OpenSea	0.320633340776546	-3.30280362053777	6.17828187367488	4.09712666582877e-05	0.0974280991013643	2.01843701049839
cg26307797	chr11			OpenSea	-0.31358388234011	2.82572589580437	-6.17250330725992	4.13395923691389e-05	0.0974280991013643	2.17904273711741
cg01053196	chr5	PHF15	Body	OpenSea	0.213406194006599	3.76553114470747	6.1717099302065	4.13904349541229e-05	0.0974280991013643	2.09222985353538
cg01382938	chr10	ITIH5;ITIH5	TSS1500;TSS1500	OpenSea	0.281502473290905	-3.04438768798856	6.16908873219794	4.1558881844298e-05	0.0974280991013643	2.07048746352499
cg06038655	chr7	KLF14	TSS1500	S_Shore	0.625217452251219	-1.66327811148976	6.18840806745734	4.26507491590431e-05	0.0986007001842012	2.13939657877774
cg15624314	chr1	H3F3A;LOC440926	5'UTR;Body	Island	0.257551508777632	-3.32289631309501	6.15110665549507	4.27341939199191e-05	0.0986007001842012	1.80186088353103
cg13150801	chr6	LOC285780;LY86	Body;Body	OpenSea	-1.15420335353462	0.916021849397894	-6.17832188743393	4.33152797986257e-05	0.0986007001842012	2.15557859016279
cg27367871	chr2	CXCR7	TSS1500	S_Shore	-0.588476591055407	-2.40365280053776	-6.17326610247877	4.36524975396138e-05	0.0986007001842012	1.9368367266639
cg21527078	chr3	VGLL4;VGLL4;VGLL4;VGLL4;VGLL4	Body;Body;1stExon;Body;5'UTR	Island	0.240779854194827	3.32990030142089	6.13319584429766	4.39398402765628e-05	0.0986007001842012	2.05190018465596
cg21547364	chr9			Island	-0.671801383238043	1.49589392514909	-6.1687545465793	4.39557623351623e-05	0.0986007001842012	2.11434590257741
cg06139918	chr3			OpenSea	0.543534507994916	1.74876124991277	6.12875845866383	4.42440620958328e-05	0.0986007001842012	1.7481703765831
cg13041080	chr6	IL17F	Body	OpenSea	0.350624670736676	3.44417619727682	6.15590393483718	4.43382679672678e-05	0.0986007001842012	2.04224567186378
cg02451508	chr20	RRBP1;RRBP1	Body;Body	Island	-0.382966644620079	1.84529377999878	-6.12634084185072	4.441074739764e-05	0.0986007001842012	2.09516476656129
cg02673850	chr1			OpenSea	-0.291289404226164	3.06599809804065	-6.12379189512365	4.4587206561406e-05	0.0986007001842012	1.91390942669734
cg10998227	chr12			N_Shore	-0.352606521915051	2.06761391511877	-6.09499100569425	4.66333463352626e-05	0.101538786278415	2.04090160132491
cg02124498	chr3	HHLA2	TSS1500	OpenSea	0.398666736189035	2.56779380090585	6.09234119702644	4.68265234208843e-05	0.101538786278415	1.94017259206062
cg13789015	chr9	NCRNA00094	TSS1500	N_Shore	0.946316572524105	-0.804211384046456	6.12289300279329	4.71682126584185e-05	0.101538786278415	1.97327650070548
cg00804210	chr9			Island	-0.264647521027364	3.35907141561136	-6.0829976216982	4.75144685069585e-05	0.101538786278415	1.95774562431635
cg15991698	chr5			OpenSea	0.523727156912881	0.185785741137529	6.0829741258543	4.7516211852624e-05	0.101538786278415	1.95239701149376
cg15525463	chr17	ZNF624	TSS200	S_Shore	-0.208090505810806	-3.44649144375701	-6.07700025758709	4.79616624249956e-05	0.101538786278415	2.01213632173594
cg14923370	chr10			Island	-0.696822376014773	2.05022874970039	-6.11145497861765	4.80075133300625e-05	0.101538786278415	2.0344630098574
cg19591417	chr10			OpenSea	0.271592007213272	3.26086926233561	6.07587684861338	4.80459230107137e-05	0.101538786278415	1.75559532604578
cg27126872	chr8	KBTBD11	5'UTR	N_Shore	-0.619059534709446	-0.945570662281673	-6.09312804568473	4.86245869313447e-05	0.102212268486148	2.00056462604511
cg19767249	chr11	DCPS	TSS200	Island	0.274847381937886	-3.26130030792212	6.06537654447941	4.88410985181378e-05	0.102212268486148	1.88093455661039
cg18261050	chr1			Island	0.312435201565177	-3.3191251516997	6.06222462888746	4.90824941672865e-05	0.102218821129535	1.90032707535824
cg08259506	chr10			S_Shore	-0.389958708835814	3.25465939767454	-6.08900673057722	4.94325415383823e-05	0.102450494567862	1.88344526664431
cg24728898	chr7			N_Shelf	-0.56147660475896	2.32661611373524	-6.08526788172022	4.99891487693045e-05	0.102964078921461	1.82559816863204
cg09491944	chr2			OpenSea	0.259475366589256	2.94485468582451	6.0390785996202	5.08942643832155e-05	0.103304581837347	1.99105656659172
cg09135320	chr1	OR6N1	TSS1500	OpenSea	-0.287331671256116	3.39674422052343	-6.03492338095391	5.122693083962e-05	0.103304581837347	1.913450187298
cg04268643	chr17	TNRC6C;TNRC6C	5'UTR;5'UTR	Island	-0.472081917550823	0.493959655908076	-6.03430856223905	5.12763479553955e-05	0.103304581837347	1.95401405951225
cg26493188	chr16	FLYWCH1;FLYWCH1	5'UTR;5'UTR	OpenSea	-0.42686475570808	2.57893562220166	-6.03300990097576	5.37852043397973e-05	0.106938929291848	1.96290209314978
cg02277819	chr18	PSMG2;CEP76	TSS200;TSS1500	Island	0.273027588804593	-3.19444109709891	5.99836816605244	5.42544723546205e-05	0.106938929291848	1.67558254306635
ch.12.17725596F	chr12			OpenSea	0.210654259221567	-3.60823534223436	5.99709666889885	5.43631215868982e-05	0.106938929291848	1.8287804470421
cg16030538	chr7	YKT6;YKT6	5'UTR;1stExon	Island	0.2461913514478	-3.18122000288353	5.9954804698902	5.45015573563433e-05	0.106938929291848	1.84521629506722
cg06981386	chr6	RWDD1;RWDD1;RWDD1	TSS1500;TSS1500;TSS1500	Island	-0.212376572637123	-3.69722905704271	-5.99368416728268	5.46558569331008e-05	0.106938929291848	1.86915991276134
cg11236550	chr1	DUSP27	Body	Island	-0.436058003760358	-2.03805293240537	-5.99168277687923	5.48283167976349e-05	0.106938929291848	1.9298709073601
cg05812437	chr10			OpenSea	-0.261919740796059	3.33449570312096	-5.991562643618	5.48386869524225e-05	0.106938929291848	1.57855658841503
cg04420723	chr6	ZNF184	Body	N_Shore	0.340493702862362	-1.73252649434399	5.98793095782802	5.51531616051402e-05	0.10706551345189	1.88197167458962
cg15803483	chr20	ARFGAP1;ARFGAP1	5'UTR;5'UTR	Island	-0.252874424542442	-3.79788082346299	-5.98235541577574	5.56396705824685e-05	0.107237970017305	1.8394502419139
cg13248789	chr6			OpenSea	0.671651364679932	2.43029653766614	6.01140027720079	5.60595127511413e-05	0.107237970017305	1.59956864788637
cg00233028	chr11			OpenSea	-0.400219960001496	0.260875958230236	-5.96971902920789	5.67591466864711e-05	0.107237970017305	1.85469378508059
cg21853948	chr4	DNAJB14	Body	N_Shore	0.227309365114349	-3.50410605767508	5.96738398654623	5.69686025979596e-05	0.107237970017305	1.85358895158882
cg01056242	chr12	GPR133	Body	N_Shore	0.979775656144061	2.48464149385348	6.00081042908134	5.69917465722459e-05	0.107237970017305	1.52830596744425
cg19022814	chr1			OpenSea	0.68886288673059	-2.39158420275159	5.99426129917104	5.7576463752015e-05	0.107628402617145	1.76618844445333
cg14691921	chr3	SYN2;SYN2	Body;Body	OpenSea	0.459296730418917	2.60562622930635	5.99120020100682	5.77009901820063e-05	0.107628402617145	1.80857258085621
cg23667407	chr2	RNF181	Body	Island	-0.236656811694252	-3.67770910458655	-5.95295803435869	5.82808569037226e-05	0.107644461883231	1.84499373925166
cg26677194	chr12	PIWIL1	TSS200	Island	-0.807419128238577	2.12065153460073	-5.98588722730713	5.83333697545549e-05	0.107644461883231	1.77206173985189
cg17983814	chr7	INTS1	Body	Island	-0.377221856507584	3.23186511452311	-5.97393340122758	5.94321159644799e-05	0.108670556263503	1.8240096568531
cg01630444	chr19			N_Shelf	0.330935836319127	3.69345085850516	5.96445624603632	6.03187590306094e-05	0.108670556263503	1.82076625528602
cg10208301	chr11	DNHD1	Body	Island	1.2516063826654	2.13106337609706	5.96419897391435	6.03430223923372e-05	0.108670556263503	1.83887153284283
cg24461052	chr2			OpenSea	-0.40749488722099	-2.6263997148982	-5.94129468153571	6.04109828715392e-05	0.108670556263503	1.75835548297895
cg23676956	chr2			Island	0.284496875648477	3.45055715025765	5.92883333654016	6.0547173192032e-05	0.108670556263503	1.57446814809136
cg01311360	chr5	PCDHGA4;PCDHGA6;PCDHGA9;PCDHGA1;PCDHGA8;PCDHGA5;PCDHGB1;PCDHGB4;PCDHGA3;PCDHGA10;PCDHGA2;PCDHGB6;PCDHGA7;PCDHGB2;PCDHGA10;PCDHGB5;PCDHGB3	Body;Body;Body;Body;Body;Body;Body;Body;Body;TSS200;Body;Body;Body;Body;TSS200;Body;Body	N_Shore	-0.758705334986167	-2.11852754514709	-5.95945024647627	6.07927328787423e-05	0.108670556263503	1.43506155236071
cg14968361	chr3	MOBP;MOBP	5'UTR;Body	N_Shore	-0.681103053825528	-1.52338260679246	-5.9540114026947	6.13121539718049e-05	0.109144283917261	1.77899556220853
cg23258065	chr20	TBC1D20	Body	Island	0.221025704570012	-3.45189113880873	5.91745412676435	6.16482755342216e-05	0.109289145785283	1.81081501213451
cg14184954	chr12			OpenSea	0.261489873492097	3.19790879928412	5.90757655533069	6.26212129172327e-05	0.110091434187821	1.79777406243065
cg17104258	chr1	DUSP27	Body	Island	-0.544552797212438	-2.27757560348236	-5.94034796294094	6.26378444584556e-05	0.110091434187821	1.78558267374079
cg00899160	chr10	GSTO2	5'UTR	N_Shore	-0.474305490745297	-2.66132862973867	-5.93202065482697	6.34606280651299e-05	0.110446874740012	1.77330662842881
cg12505938	chr16	GAN	TSS200	Island	0.368048234083114	-1.69478281387808	5.89452071603673	6.39321462331618e-05	0.110446874740012	1.78111477739207
cg12953628	chr19	CD320;CD320	Body;Body	Island	0.300031776119785	-3.55015121928485	5.92000584810656	6.42133755019763e-05	0.110446874740012	1.82374051893946
cg21893358	chr11			Island	-0.521287330614024	-1.10378135551713	-5.89662927731043	6.42886818453925e-05	0.110446874740012	1.82164402316587
cg20496693	chr7	C7orf50;C7orf50;C7orf50	5'UTR;5'UTR;5'UTR	N_Shore	0.335866511695855	-3.40170797621371	5.92037511757782	6.43608802626558e-05	0.110446874740012	1.74765780654408
cg24855956	chr8	SLC45A4	Body	N_Shelf	-0.320985606968152	2.3898019827168	-5.88453853166938	6.49539808653282e-05	0.11102058624286	1.72013001494973
cg05269784	chr1	EPHA8	Body	Island	-0.492597772320692	0.546273976802601	-5.87643143785121	6.57965511154716e-05	0.111434751895783	1.68441463616338
cg22087659	chr7	TRIM4;TRIM4	1stExon;1stExon	Island	-0.292834677242903	-3.27263963145559	-5.87630858894264	6.58094071625582e-05	0.111434751895783	1.70475326703285
ch.11.80815632F	chr11			OpenSea	0.276379613253928	-3.41279387278607	5.87472341693363	6.59755322239573e-05	0.111434751895783	1.76289896289324
cg14720024	chr5			S_Shore	0.344829239902379	2.81395453647238	5.86796261964779	6.6689044115355e-05	0.112198170871	1.66637560624643
cg22134823	chr13	NALCN	Body	OpenSea	0.23259955137972	3.40356000900817	5.85951259518529	6.75922980034086e-05	0.113273602092322	1.7703945234958
cg15185986	chr13	FARP1	Body	OpenSea	-0.689163455769443	1.2280756791125	-5.88088445456948	6.87701259345553e-05	0.114320410166863	1.72480434477043
cg27027427	chr10	IFIT3;IFIT3	Body;TSS1500	OpenSea	0.681288217083364	-1.58894350664873	5.87156728228165	6.97870704113145e-05	0.114998007222251	1.56424251127368
cg15921240	chr4	ZNF141	TSS200	Island	0.222083406381172	-3.60249552307837	5.83790215516259	6.99615394486133e-05	0.114998007222251	1.66545266231035
cg16992599	chr15			N_Shore	-0.490033900020416	2.56202439055527	-5.86212449887563	7.08339469697484e-05	0.115987614218625	1.61211792676118
cg09000199	chr3	CDCP1;CDCP1	Body;Body	OpenSea	0.271075772707984	3.1494531927937	5.82148548736199	7.18198558515318e-05	0.117154842731137	1.65581387937583
cg07162124	chr5			OpenSea	0.333228468745084	-2.70045964002975	5.81276075143253	7.28285922825343e-05	0.118350324581436	1.54248441512738
cg21377881	chr22	CACNA1I;CACNA1I	Body;Body	S_Shelf	0.302282261626519	3.37042578095551	5.80781373430738	7.34071856553273e-05	0.118393647920055	1.46866184883435
cg16635735	chr12	GALNT9	Body	Island	-0.530393674739402	-1.94464639517117	-5.81915600210895	7.40884202804752e-05	0.118726192697127	1.54813458356073
cg08928693	chr3			Island	0.2359399468611	-3.49889594322494	5.79967107113222	7.43701174883619e-05	0.118726192697127	1.53028108208604
cg05991929	chr5			OpenSea	1.04234271199377	1.9596392225133	5.83066038797478	7.44435981938286e-05	0.118726192697127	1.56515246574051
cg23418102	chr6	HLA-DQB2	Body	Island	-0.42774316140729	1.80967036598259	-5.79058170680563	7.54607590290742e-05	0.119783572593042	1.62686610158712
cg18060330	chr6	BTNL2	TSS1500	OpenSea	0.441052733261944	2.55978796240103	5.81819041888593	7.59274853368474e-05	0.119783572593042	1.64469604211147
cg14178506	chr19			Island	0.287760345434267	-2.89104627260175	5.78449013579385	7.62011232809604e-05	0.119783572593042	1.64079329143535
cg11206167	chr5			Island	-0.881577566321531	1.84172940926979	-5.81573427765332	7.62234223542831e-05	0.119783572593042	1.61767735619748
cg08004525	chr13			N_Shore	-0.670893198667357	-1.77270732662204	-5.8061247594713	7.73930147342791e-05	0.119932173056668	1.58207328844756
cg10623439	chr19	UBA52;UBA52	3'UTR;3'UTR	S_Shelf	-0.284166584634424	3.17423081304795	-5.77397749086783	7.74968942123537e-05	0.119932173056668	1.58687799113346
cg00328921	chr5			Island	-0.893129811656998	-2.41729552560687	-5.80394846736383	7.76605174790589e-05	0.119932173056668	1.52989330578505
cg11373049	chr4	NDUFC1	Body	Island	-0.187837035645399	-3.69898859531039	-5.772220226233	7.77157484598489e-05	0.119932173056668	1.53646055637935
cg10291238	chr13	XPO4	Body	OpenSea	-0.283101190971545	2.97965943628378	-5.76683763023933	7.83901753252191e-05	0.120212518437052	1.59359934959439
cg18187244	chr6	GCM2	Body	N_Shore	0.631317185011639	-0.72470333474702	5.78164334960158	7.87677868670415e-05	0.120212518437052	1.52336475859294
cg03834411	chr16	JPH3	Body	S_Shelf	1.47035370165296	1.75241977851925	5.79302325627149	7.90182376315194e-05	0.120212518437052	1.62057671799141
cg13207180	chr17			N_Shore	-0.564140729152448	2.32497974444368	-5.77849673794383	8.08624351735188e-05	0.120856103889368	1.6192409959775
cg20114404	chr19	MORG1;MORG1;C19orf56;MORG1;MORG1	5'UTR;5'UTR;TSS200;Body;1stExon	Island	-0.272688009240699	-3.91922336115408	-5.76258389327911	8.11315199973378e-05	0.120856103889368	1.53446130592081
cg05437446	chr13	MCF2L	TSS200	Island	0.218004310246183	-3.18477661482976	5.73962977584074	8.18949678847671e-05	0.121136240979599	1.51854924844613
cg22706334	chr1	CD48	3'UTR	OpenSea	0.294135490520881	3.2550359142937	5.73814149559222	8.20913850153898e-05	0.121136240979599	1.42353941445493
cg05453358	chr8			Island	1.10753935052069	1.44513570938603	5.76546694397821	8.25552843489929e-05	0.121136240979599	1.51930965269309
cg03066754	chr17	DNAH17	Body	OpenSea	-0.255246074372582	3.05180874680055	-5.73015488519966	8.31539416023341e-05	0.121136240979599	1.54021361729159
cg20070631	chr2	CHN1;CHN1	TSS1500;TSS1500	S_Shore	-0.229126897688361	-3.34734637210891	-5.72982543509521	8.31980825190071e-05	0.121136240979599	1.45383116030035
cg01727419	chr10	SH3PXD2A	TSS1500	S_Shore	-0.678478689345352	2.60086743253069	-5.75788460242314	8.35575734173837e-05	0.121136240979599	1.50451362592768
cg19104656	chr6	VARS2;VARS2;VARS2;VARS2;VARS2	TSS200;1stExon;1stExon;5'UTR;5'UTR	Island	0.189132643727367	-3.95272087207646	5.72471844896997	8.38855029037459e-05	0.121136240979599	1.60579938870108
cg12015615	chr7	VOPP1	Body	OpenSea	0.500485535958093	2.23234497073284	5.75426696560472	8.40402966599304e-05	0.121136240979599	1.54502057543798
cg18067514	chr5			S_Shelf	-0.380907834920508	2.42173781802877	-5.72162193924403	8.43052184122976e-05	0.121136240979599	1.54632584489004
cg15887497	chr12	RAB35;RAB35	3'UTR;3'UTR	Island	0.209594158779491	3.452762396135	5.72088761485144	8.44050765151248e-05	0.121136240979599	1.51836258200854
cg01087594	chr20	SPEF1	TSS200	S_Shelf	0.254035170734058	-3.58180680926166	5.72025583753794	8.44910893799309e-05	0.121136240979599	1.5793172754572
cg01469132	chr2	PARD3B;PARD3B;PARD3B	Body;Body;Body	OpenSea	0.261988751200824	2.94802500246875	5.71866638062837	8.47078936675256e-05	0.121136240979599	1.39049609041985
cg07455279	chr19	NDUFA3	TSS1500	N_Shore	-0.851134907628869	-1.45849549757452	-5.7466636323862	8.50644739185998e-05	0.121242027288087	1.52956466279426
cg22081084	chr1	LRRC8B	TSS200	Island	0.184916976739343	-3.7411500601698	5.70738618994808	8.62634742452846e-05	0.12254383490022	1.49557438320023
cg10925829	chr20	OSBPL2;OSBPL2	Body;Body	Island	-0.603110473082876	0.664977992206799	-5.7126981181554	8.6652616378398e-05	0.122672440023576	1.50879065857239
cg17788480	chr1	NIT1;PFDN2;NIT1	1stExon;TSS200;5'UTR	Island	-0.278650542957325	-3.62314444682223	-5.71748775126403	8.73114935836226e-05	0.122672440023576	1.54413840486689
cg13749927	chr11	DDB2	Body	S_Shore	0.28778846670039	-2.75484170200434	5.6931802420762	8.82654753774601e-05	0.122672440023576	1.49169805703163
cg14289929	chr14			N_Shelf	-0.321313839697469	2.80921745009648	-5.69297734401305	8.82944212982777e-05	0.122672440023576	1.22779072079533
cg02844852	chr16			OpenSea	0.664359755067639	0.0715606732461302	5.7151388535916	8.83312836974474e-05	0.122672440023576	1.46106387107183
cg01428678	chr14	GPHN;GPHN	TSS200;TSS200	N_Shore	0.436697044949384	-2.737089052774	5.72286921660902	8.83555873870898e-05	0.122672440023576	1.50929058813584
cg05619892	chr8	ZMAT4;ZMAT4	5'UTR;5'UTR	Island	-0.299263451420785	-2.58890036315543	-5.68218818383903	8.98481274723401e-05	0.123887216463043	1.34890907527808
cg04586622	chr2	ADCY3	Body	OpenSea	-0.502267694191656	2.27236745672767	-5.711737920458	8.99410822237566e-05	0.123887216463043	1.50514144598969
cg06706170	chr1			S_Shore	-0.334001196063911	2.0797545323023	-5.67812701004595	9.04404012225384e-05	0.123887216463043	1.50512977697202
cg26949715	chr16	PARN;PARN	Body;Body	OpenSea	0.285499792406953	3.30163000877428	5.67670809530714	9.06483014892058e-05	0.123887216463043	1.48743045689202
cg25937064	chr6	TULP1	Body	OpenSea	0.187756039054909	3.87921591858454	5.67653023283764	9.06743975007704e-05	0.123887216463043	1.48178828274906
cg14420550	chr6			OpenSea	0.237443708792934	3.67881147669549	5.67071230936485	9.15323828180625e-05	0.123997378179951	1.5077395136826
cg26250086	chr1			OpenSea	0.453125935611678	1.03115480544296	5.67054550419606	9.15571078061081e-05	0.123997378179951	1.4407201522268
cg13440139	chr10			S_Shelf	0.324024591282992	-2.84140415266071	5.65832792605462	9.33873495467029e-05	0.123997378179951	1.31115704114998
cg11630554	chr4	TRIM61;C4orf39;C4orf39	Body;1stExon;5'UTR	Island	-0.496538922023326	-3.28840583388768	-5.68577728950967	9.37565770610208e-05	0.123997378179951	1.30926535149684
cg12510614	chr7	PTPRN2;PTPRN2;PTPRN2	Body;Body;Body	OpenSea	-0.425763636796519	2.42411620762147	-5.67525374645565	9.37680615204373e-05	0.123997378179951	1.47621051979247
cg26257969	chr12	H1FNT	TSS1500	N_Shore	-0.284047945950565	2.8264306311654	-5.655681336261	9.37888743259521e-05	0.123997378179951	1.36498054059024
cg13781829	chr10	TNKS2	TSS200	Island	0.299079148444505	-3.46556191926529	5.68144657087496	9.38442214587164e-05	0.123997378179951	1.49991614858478
cg23588844	chr1	SH3GLB1	TSS200	Island	-0.217998094916451	-3.48698858245311	-5.65502066279623	9.38893911309922e-05	0.123997378179951	1.46382275809349
cg12030639	chr6			OpenSea	-0.282958235151827	3.10371783211681	-5.65472545062236	9.39343422556938e-05	0.123997378179951	1.48318060228024
cg04913730	chr16	LOC146336	Body	N_Shore	-0.468639512139078	-1.0576805072135	-5.64960975567375	9.47169053444553e-05	0.12429794176924	1.4620089427327
cg00172696	chr1			S_Shelf	0.271923810851308	3.16941558442405	5.64944974464263	9.47414931879649e-05	0.12429794176924	1.41993459041623
cg24550112	chr1	PRDM2	5'UTR	S_Shore	0.662750177761172	-0.681517609461366	5.67458341423313	9.54541024882427e-05	0.12485105586857	1.47692818756796
cg09866743	chr3	ARPP-21	5'UTR	OpenSea	0.365506596952548	-1.95637460878239	5.64068030016549	9.60993704435505e-05	0.125312994867688	1.47890351838259
cg09224523	chr1	DYRK3;DYRK3	TSS1500;TSS1500	Island	-0.255325194786501	-3.85369551865501	-5.65124952496363	9.68367767984163e-05	0.125891918064836	1.46012391291702
cg22760475	chr5	HMGXB3;TIGD6;TIGD6	TSS200;1stExon;5'UTR	Island	0.314892085693432	-3.28731216083285	5.6323014458894	9.74159271234123e-05	0.126262225253546	1.25212378860318
cg10231675	chr12	NRIP2	TSS1500	OpenSea	-0.56901189400492	0.449999063075845	-5.63322530050898	9.80895222906297e-05	0.126548926040037	1.44550894592778
cg25595442	chr1	BMP8A	Body	Island	-0.506170684229183	-1.26093224038997	-5.62518434946187	9.85491457860281e-05	0.126548926040037	1.39410503642688
cg00837290	chr16	ANKRD11	Body	S_Shore	0.542460201411831	2.07064547795141	5.64980214391962	9.87778907552563e-05	0.126548926040037	1.33938454392562
cg17639059	chr12	NAB2	1stExon	Island	0.261907326980288	-3.23717479739588	5.62351450386083	9.88170321327796e-05	0.126548926040037	1.46279910096757
cg15378786	chr11	PLEKHA7	TSS200	Island	-0.344800792047009	-3.50802692001385	-5.64762126440954	9.96772972031663e-05	0.127129821910081	1.40987916822859
cg16306115	chr6	KAAG1;KAAG1;DCDC2	1stExon;3'UTR;TSS200	Island	-0.408414888606649	-2.62066644783075	-5.64564935927167	9.99884052263497e-05	0.127129821910081	1.41551597742047
cg08452546	chr5	DTWD2	Body	Island	0.214361361339226	-3.85284072648034	5.61521677941226	0.000100159621377408	0.127129821910081	1.43367622423916
cg19017193	chr17	VEZF1	TSS1500	Island	0.292927665609869	-3.21096982947672	5.61128108646691	0.000100803128111086	0.127569183491001	1.35549018503167
cg07365147	chr6	FLOT1	Body	N_Shelf	0.212576739488288	3.37695929050858	5.60659611140199	0.000101574826542052	0.127662880560547	1.36241697892617
cg19248656	chr17	ABCC3;ABCC3	TSS200;TSS200	Island	-0.208122220596823	-3.30715672615087	-5.6056163339393	0.000101736998317374	0.127662880560547	1.4184574304106
cg17531776	chr2			N_Shore	0.373987013721679	2.76006150824584	5.61936440506023	0.000101769884320108	0.127662880560547	1.3745239837063
cg11760395	chr10			OpenSea	-0.642607785912333	2.60656735238951	-5.63046053383879	0.000102467498315964	0.12780545262257	1.39251151240491
cg07547765	chr17	HOXB7	Body	Island	-0.694096326394909	1.5102815344131	-5.62952519755677	0.00010262192372922	0.12780545262257	1.41938312868498
cg11349992	chr2	REL;REL	5'UTR;1stExon	Island	-0.241072208039721	-3.00991376747828	-5.59937036161386	0.000102777254716132	0.12780545262257	1.41579967800831
ch.5.58219013F	chr5			OpenSea	-0.229637064008152	-3.86683903749561	-5.58843564045331	0.00010462546989204	0.127995129659732	1.36375779788407
cg01803238	chr18	BCL2;BCL2	5'UTR;5'UTR	N_Shore	0.168899749924695	-3.84187813497361	5.58572515412698	0.000105088993441045	0.127995129659732	1.36022520141904
cg12207532	chr11			Island	0.481255670963577	-2.91429390209695	5.61441131283507	0.000105151551441084	0.127995129659732	1.37696053810909
cg01550017	chr5			Island	-0.632103410097238	2.04867403532537	-5.61287091709007	0.00010541303511347	0.127995129659732	1.37893827254592
cg13389652	chr19	C19orf77	TSS1500	Island	-0.280539298379777	3.17950386553079	-5.58347188503589	0.00010547597327402	0.127995129659732	1.30861129404226
cg01370759	chr7	TTYH3	3'UTR	Island	-0.303843906951316	2.57375967899993	-5.58218777079592	0.000105697179798326	0.127995129659732	1.39497546806047
cg21566635	chr14	DCAF5	Body	OpenSea	0.201827517965202	3.79546341342608	5.57790408031092	0.000106438643743724	0.127995129659732	1.1522915878982
cg01667892	chr5	PRDM9	TSS200	OpenSea	-0.671515978187676	1.59181002269699	-5.60453810313284	0.000106839469977536	0.127995129659732	1.28830879305581
cg04147158	chr16	WDR90	Body	S_Shore	0.252917387603944	2.91104574004776	5.57472229029118	0.000106992922561856	0.127995129659732	1.2999672226166
cg18199581	chr13	LAMP1	Body	N_Shore	0.314887651189796	2.94415432715856	5.57674331737098	0.000107019653880293	0.127995129659732	1.37838236365642
cg06208294	chr17	NMT1;DCAKD	Body;TSS1500	Island	0.355628332730737	-3.073430794076	5.60299037052151	0.000107106648146316	0.127995129659732	1.34161040776967
cg04420749	chr6			Island	-0.227749495902291	-3.85950197645271	-5.56795043903136	0.000108182741814016	0.128204021162061	1.29034532878467
cg13945631	chr12			OpenSea	-0.353352693889511	2.83170823144257	-5.56750823975465	0.000108859357311588	0.128204021162061	1.28252962541209
cg12737228	chr20			Island	0.599456298146905	-1.5385064271186	5.59226802023507	0.000108977045822611	0.128204021162061	1.34849701778704
cg07530577	chr12	METTL7B;METTL7B	1stExon;5'UTR	OpenSea	0.332358317726315	-2.82309499667961	5.57314096982152	0.000109403496178636	0.128204021162061	1.37638563674214
cg08329684	chr16	PPL	3'UTR	N_Shore	0.392934427328578	2.7201953012692	5.58778108877127	0.000109531375878587	0.128204021162061	1.34863518514433
cg20134287	chr7	AUTS2;AUTS2	Body;Body	Island	-0.30759852417305	-1.7218538116009	-5.5598040742791	0.000109632544514117	0.128204021162061	1.34535774301878
cg25331437	chr2			Island	-0.495533133633505	1.5890409988263	-5.55958328309807	0.000109672122043748	0.128204021162061	1.33166344448693
ch.17.75301806F	chr17			OpenSea	0.231553481218876	-3.56241651762133	5.5522328920229	0.000110998323709927	0.129092995876125	1.30907776661411
cg27477205	chr3	MKRN2	TSS1500	Island	0.234954379395038	-3.3751104606233	5.55006407214644	0.000111392851934388	0.129092995876125	1.35555554197564
cg11847805	chr12	SART3	3'UTR	OpenSea	0.328334665251875	2.52242215720656	5.54873024263402	0.000111636220426472	0.129092995876125	1.27156327563575
cg18127659	chr6	FAM120B	5'UTR	S_Shore	0.259451829279037	2.59453434329438	5.54563956304834	0.00011220229411831	0.129245124294567	1.32511987982812
cg18641946	chr22	MCAT;MCAT	Body;Body	N_Shore	-0.30443850825961	-2.70535481002956	-5.54472543923855	0.000112370298782496	0.129245124294567	1.32533549737561
cg04099180	chr17			S_Shelf	-0.562673405519133	-3.13996851429812	-5.57088712197625	0.000112810219080105	0.129404180022546	1.31397523640449
cg00661399	chr6	TNXB	Body	S_Shelf	-0.512183670817701	1.9161748083094	-5.56494264544424	0.000113189601956822	0.129493130383744	1.33080358718825
cg23557906	chr2			N_Shore	0.33598373384861	2.88572907626692	5.53791820660872	0.000114027388714016	0.130104643994028	1.26932091150307
cg05731870	chr2			N_Shore	-0.301706913629088	-3.07907335723505	-5.53231343862613	0.000114677855616416	0.130499749467961	1.2012016635209
cg03030419	chr2	LRRFIP1;LRRFIP1;LRRFIP1;LRRFIP1;LRRFIP1	Body;Body;Body;Body;Body	OpenSea	-0.316434236170076	2.61927227857815	-5.52698607421085	0.000115683528505155	0.131099562169524	1.30480288566766
cg14282612	chr10	BLOC1S2;BLOC1S2	TSS1500;TSS200	Island	0.293820490094807	-3.08000471874668	5.52628736850521	0.000115816113372174	0.131099562169524	1.22906278674754
cg06417962	chr11	RNH1;RNH1;RNH1;RNH1;RNH1;RNH1;RNH1;RNH1	TSS1500;TSS1500;TSS1500;TSS1500;TSS1500;TSS1500;TSS1500;TSS1500	Island	0.327307511091077	1.91292690202196	5.52276255228127	0.000116487416902573	0.131475505980426	1.29682159876449
cg07766847	chr19	DAZAP1;DAZAP1	TSS1500;TSS1500	N_Shore	0.289544582195354	-3.32530565827727	5.52422932110998	0.000117395418035154	0.131475505980426	1.25947941543612
cg18783633	chr3	NME6	TSS200	Island	0.238439782677141	-3.48381952822802	5.51716659153997	0.000117561593410276	0.131475505980426	1.26442643721712
cg27179533	chr7	EMID2	TSS200	Island	-0.261794667243921	-3.39551614570037	-5.51393534327556	0.000118186591593016	0.131475505980426	1.1589347082492
cg02459951	chr1	ALDH9A1	TSS200	S_Shore	0.217433801205125	-3.65608890628187	5.51390268512027	0.000118192926250645	0.131475505980426	1.17212841412592
cg18487908	chr6	FAM46A	TSS1500	Island	0.263309400505658	-3.55820118383281	5.52367818619491	0.000118278565290384	0.131475505980426	1.30330846511507
cg16443434	chr10	PTEN;KILLIN;KILLIN	TSS200;1stExon;5'UTR	Island	0.244801681132357	-3.59809297825899	5.51338469419562	0.00011829344801905	0.131475505980426	1.30269788172149
cg08401231	chr19	ZNF627	TSS200	N_Shore	-0.209842445134577	-3.64156333189732	-5.5110762434411	0.000118742522797261	0.131633603812259	1.23386200858466
cg07840538	chr7	ZNF394	TSS200	Island	-0.203281709333503	-4.10159852626168	-5.50091252057523	0.000120741161471379	0.132821635669033	1.012863487203
cg10956413	chr22	TMEM191A	Body	Island	-0.208245362559705	-3.66750863859495	-5.50031075586785	0.000120860599312152	0.132821635669033	1.24803814639706
cg16791601	chr12	HELB	3'UTR	OpenSea	0.346790232043375	3.0029561593751	5.50986851743403	0.000120887381360052	0.132821635669033	1.19178664054219
cg06516650	chr11	RAB30	TSS200	OpenSea	-0.23181249128387	-3.80154787223694	-5.50347116818436	0.000121194407413592	0.132821635669033	1.30394615931577
cg07396407	chr1	C1orf220;C1orf220	Body;Body	S_Shelf	0.223043031428347	3.5946394296031	5.4947278745464	0.000121974629078126	0.132821635669033	1.20272169708365
cg13449354	chr5	TERT;TERT	Body;Body	Island	-0.334350773049602	3.3326091706344	-5.52033912660127	0.000122024989464785	0.132821635669033	1.2201583945471
cg02119840	chr7	ACTR3C;LRRC61;LRRC61	TSS200;5'UTR;5'UTR	S_Shore	-0.271795615743757	-3.36478888905144	-5.49228900853616	0.000122464674935243	0.132821635669033	1.22795151584664
cg14186948	chr9	COL5A1	Body	S_Shelf	-0.657211395395229	0.689572890960192	-5.51421471558813	0.000122807991384108	0.132821635669033	1.18628845137814
cg22294804	chr8	DPYSL2	Body	OpenSea	-0.253663005196717	3.30377693424469	-5.48958534537948	0.000123010348245492	0.132821635669033	1.22899098225233
cg13798585	chr7	MAD1L1;MAD1L1;MAD1L1	Body;Body;Body	S_Shore	0.472737371678184	-1.48941310963353	5.48943613378765	0.000123040537600739	0.132821635669033	1.05740915960798
cg13558371	chr9	CRB2	Body	Island	-0.833100455130963	-1.8132341555968	-5.51370063791381	0.000123777358636806	0.132821635669033	1.28523809904723
cg13504055	chr2			OpenSea	0.422284806602587	1.62325692464873	5.48265833458729	0.000124420111212919	0.132821635669033	1.24725150995766
cg20084219	chr17	C17orf98	1stExon	Island	0.601068520322994	1.17937810998097	5.50705437260456	0.000125122962035199	0.132821635669033	1.26267476859467
cg20853880	chr2	KLF11	Body	Island	0.636793852234708	-1.73813427248411	5.50401438668013	0.000125743564027253	0.132821635669033	1.26901216760302
cg00006948	chr4			Island	-0.315631213587233	-3.64613679931677	-5.50366747609387	0.000125814590324894	0.132821635669033	1.24762904443642
cg01816014	chr1	PRDM2	5'UTR	S_Shore	0.484724440092104	-1.34086927824604	5.48659245301369	0.000126024548437612	0.132821635669033	1.270050859318
cg04310649	chr10	CREM;CREM;CREM;CREM;CREM;CREM;CREM;CREM	5'UTR;5'UTR;5'UTR;1stExon;5'UTR;5'UTR;5'UTR;1stExon	Island	0.238942308845404	-3.53668323837931	5.4714256566016	0.000126742384544046	0.132821635669033	1.2193874572063
cg08272151	chr5	SYNPO	Body	Island	0.293488596101322	-3.4524379005513	5.49207856871287	0.000126790293688856	0.132821635669033	1.22158107334023
cg11869862	chr15			N_Shelf	0.599511727720364	0.263177749589596	5.49299470337663	0.000126923941591321	0.132821635669033	1.25098950015702
cg15487282	chr15	GALK2;GALK2	Body;Body	OpenSea	0.200768467404107	-3.36514008404026	5.46874796790049	0.00012730267702518	0.132821635669033	1.20901523206246
cg06880923	chr6	PRL;PRL	Body;Body	OpenSea	0.299933266158368	2.67503391493117	5.46566145152081	0.000127951747780063	0.132821635669033	1.1989603385602
cg06577005	chr1	DHDDS;DHDDS	TSS1500;TSS1500	N_Shore	0.348047367064408	-2.40752250469357	5.46358274342225	0.000128390844643153	0.132821635669033	1.06932110323438
cg12381074	chr7	ADAP1	Body	Island	0.21269260866388	3.33237228625449	5.46282215184873	0.000128551904277764	0.132821635669033	1.21951616844484
cg07764652	chr19			N_Shelf	-0.252194903567806	-4.02032527624678	-5.48882018091558	0.000128894359994391	0.132821635669033	1.24405543242275
cg24077412	chr7	YKT6	TSS200	Island	0.254309666805728	-3.50261381814152	5.46056190391368	0.000129031779772806	0.132821635669033	1.20784819156379
cg27196081	chr10			Island	0.195024011393216	-3.69166192616543	5.45655990707091	0.000129886073773708	0.132821635669033	1.16800963402342
cg26646878	chr17	TIMM22	TSS200	Island	-0.218284060754104	-3.86361660993843	-5.45524852553179	0.000130167302446054	0.132821635669033	1.21484627387934
cg26174387	chr6	TMEM30A;TMEM30A	TSS200;TSS200	Island	0.233100844579814	-4.0380117548604	5.45236981407535	0.000130786896274012	0.132821635669033	1.07613854628215
cg02507726	chr10			OpenSea	-0.732316234441774	2.18393209963979	-5.47961972332968	0.000130842556936412	0.132821635669033	1.22081157899648
cg06212607	chr1	GGPS1;GGPS1;ARID4B;ARID4B;GGPS1	TSS200;TSS200;TSS200;TSS200;TSS200	Island	0.251407037312979	-2.98118181684154	5.45171992723686	0.00013092720198551	0.132821635669033	1.20336907708201
cg07610327	chr2	IMMT;IMMT;IMMT	TSS1500;TSS1500;TSS1500	S_Shore	0.263148661410774	-3.08007023781148	5.4487206195388	0.000131576783769522	0.132821635669033	1.1930383029817
cg14307477	chr19	KLK15;KLK15;KLK15	Body;Body;Body	Island	1.07754701544746	2.04654499546833	5.47360085667564	0.000132133807079218	0.132821635669033	1.13745185330901
cg18605120	chr3	FRMD4B	Body	OpenSea	0.283053823592879	2.9472993511349	5.44479796992711	0.000132431458464052	0.132821635669033	1.07979806905835
cg01546248	chr22	SMTN;SMTN;SMTN	TSS1500;TSS1500;TSS1500	Island	0.178541254884327	-3.79385017631653	5.44451517212427	0.000132493300162275	0.132821635669033	1.19706638707159
cg12480941	chr8	LETM2	5'UTR	Island	0.213307824044729	-3.23360776563873	5.44326743565292	0.000132766515583427	0.132821635669033	1.15272182096652
cg18441661	chr6	VGLL2;VGLL2	TSS200;TSS200	Island	-0.299888895708611	-2.69850469211443	-5.44255825244745	0.000132922068571779	0.132821635669033	1.20888219074167
cg26754472	chr19	EMR1	Body	OpenSea	0.829558501974844	0.863068210043356	5.46978656788615	0.000132959039605611	0.132821635669033	1.19813991664292
cg09551072	chr1	SLC1A7	Body	OpenSea	0.224367894214461	2.83220429811429	5.44162573893735	0.000133126898743827	0.132821635669033	1.18963575266401
cg00323014	chr10			OpenSea	0.312437657285958	2.55159745225943	5.43267552388192	0.000135109808804602	0.134297440027673	1.10171137822266
cg04741133	chr5	LOC153684	Body	Island	-0.168129818924113	-4.33035582039424	-5.4315388406866	0.000135363852922136	0.134297440027673	1.08568571654439
cg02712546	chr16	WWP2;WWP2	Body;Body	OpenSea	0.317391971862961	3.40643518976416	5.45331299223137	0.000136585958677793	0.135016793723951	1.16611026976337
cg21280384	chr1	RPF1	Body	Island	0.251414058087614	-3.44843215171073	5.41887349294521	0.000138228718032158	0.135958570745569	1.1647421353023
cg23124486	chr6	RXRB	Body	N_Shore	0.279229176125747	3.0320135003008	5.41853185111549	0.000138306873558565	0.135958570745569	1.16962567728953
cg19746940	chr12	TBX5;TBX5;TBX5;TBX5	Body;Body;Body;Body	N_Shore	0.317735979989393	-2.7122833514911	5.41764722191783	0.000138509461251132	0.135958570745569	1.01982994950845
cg18762288	chr17			Island	-0.190829899517507	-3.25421926265907	-5.41635340360736	0.000138806318643585	0.135958570745569	1.17328570482711
cg14172137	chr6			OpenSea	0.512359354124297	2.18433590495077	5.44168953514422	0.000139207611728806	0.136025823518224	1.12476733297301
cg11852404	chr5			N_Shore	-0.581147088130147	1.41303494795006	-5.43646583922014	0.00013954763081331	0.136025823518224	1.12844734491122
cg05929136	chr20			N_Shore	-0.253780358256276	-3.41129736757646	-5.41088302231008	0.000140068869426732	0.136025823518224	1.13294100075046
cg07391088	chr8	FUT10	TSS1500	S_Shore	-0.30238312509923	-2.66263789233656	-5.41056238709042	0.000140143244731069	0.136025823518224	1.17032424221998
cg06329606	chr10			Island	-0.221057552747791	-3.2242923410011	-5.40894176554448	0.000140519803565069	0.136083437938294	1.09267901836522
cg01564943	chr16	GSG1L;GSG1L	Body;Body	OpenSea	-0.272546681195196	3.35863574396634	-5.40955818462888	0.000140933652025673	0.136176823851672	1.14956984274107
ch.17.73175810F	chr17			OpenSea	0.313041471859696	-3.42649938098433	5.43021586318067	0.000141847466563382	0.136445177175387	1.15877384065842
cg17477090	chr1			Island	0.729285683483008	0.383586179821298	5.42870037436615	0.000142200068051298	0.13647834450774	1.11088117690927
cg01351421	chr7	TTC26;TTC26;TTC26	TSS200;TSS200;TSS200	Island	-0.24056804469511	-3.5723934238974	-5.40000262076857	0.000142931638783591	0.136874272502463	1.15540902360283
cg02350107	chr19	ZNF575	TSS1500	N_Shore	-0.228609687046319	-3.61338145018059	-5.39442223246614	0.000143941306019673	0.137131411570682	1.11987430930365
cg02945192	chr19	CNN2;CNN2	3'UTR;3'UTR	N_Shore	-0.633728176606874	-1.92664330407568	-5.42110211918694	0.000143981874567047	0.137131411570682	1.14242306154856
cg06104511	chr16	SHCBP1	TSS200	S_Shore	-0.177003335520349	-3.85636606122012	-5.39158294028257	0.000144620554256441	0.137131411570682	1.12901122245407
cg01817709	chr8			S_Shelf	0.236361558067872	3.31479272748379	5.39006693741296	0.000144984608541002	0.137131411570682	1.04319971577553
cg05374867	chr4	MAEA;MAEA	TSS200;TSS200	Island	0.210495266913246	-3.68609818213124	5.38924713323761	0.000145181878122459	0.137131411570682	1.12746649873839
cg17299921	chr11	MRGPRF;MRGPRF	Body;Body	N_Shore	-0.615628412160034	2.52863903591229	-5.41511088177535	0.00014540339143241	0.137131411570682	1.1021585139058
cg05301188	chr2	KLF11	Body	Island	0.560644411010519	-2.34613515758733	5.41477325868222	0.000145483936145103	0.137131411570682	1.14794524491077
cg11372818	chr10			S_Shore	-0.701707092417152	2.43462641954564	-5.41115889983139	0.000146349139077148	0.137131411570682	1.09275827223377
cg24405174	chr7	PL-5283	TSS1500	N_Shore	-1.00281063394685	1.07188330451681	-5.41096132737814	0.000146396589620321	0.137131411570682	1.12540885306481
cg23914278	chr1	SGIP1	Body	OpenSea	0.258756980358168	3.3898684852703	5.38203391297212	0.000146929802971528	0.137309245518723	1.10817320777744
cg00825497	chr17	SLC25A35	TSS1500	Island	0.227540594811275	-3.09796212102905	5.37790102230549	0.00014794124663166	0.137309245518723	1.05462474690165
cg00566759	chr18	DSC2;DSC2;DSC2;DSC2	1stExon;5'UTR;1stExon;5'UTR	Island	-0.34103034528769	-3.02483887038745	-5.38547743492513	0.000148380434972563	0.137309245518723	0.984301467145888
cg07350421	chr8			N_Shelf	-0.248409883016448	3.17599127425277	-5.3752746631995	0.000148587795810844	0.137309245518723	0.736876454405343
cg04813159	chr17	AATK	Body	OpenSea	0.204785680230778	3.36874967878835	5.37030996416784	0.0001498181141632	0.137309245518723	1.09147577752154
ch.13.90643811R	chr13			OpenSea	0.173301855771711	-4.07818183017257	5.37005002739794	0.000149882824083131	0.137309245518723	1.10265086359451
cg02876326	chr19	PNMAL2;PNMAL2	1stExon;3'UTR	N_Shore	0.868662693260666	-1.75506151617303	5.39644053130441	0.000149928713139733	0.137309245518723	1.00669273157621
cg23841467	chr18			S_Shore	-0.331521566079678	-2.55128223706279	-5.36960889678934	0.000149992708487312	0.137309245518723	1.08286055881784
cg01150270	chr15			N_Shore	0.3920995433313	-0.935515630721918	5.36915013812398	0.000150107073774471	0.137309245518723	1.0672104551734
cg10542419	chr6	RPP21;RPP21	5'UTR;1stExon	Island	0.231820858292173	-3.44285457597564	5.36659257038539	0.000150746338576977	0.137600616379283	1.02067515466965
cg00031303	chr3			Island	0.316233629797081	-2.75646231649467	5.36352879609942	0.000151515897170592	0.137862087048296	1.02541258662842
cg21855211	chr2			Island	-0.557864869219322	-2.10102732164611	-5.38872702374204	0.000151841346025098	0.137862087048296	1.01638019451594
cg17452625	chr1	RNF115	Body	OpenSea	0.275290308136924	3.06364632725781	5.35922857978295	0.000152602993915292	0.137862087048296	1.09680266785633
cg25008857	chr14			OpenSea	0.260686325413164	2.91589699673747	5.35754014600118	0.000153032068210221	0.137862087048296	0.937192722986997
cg09022474	chr19	ZNF557;ZNF557;ZNF557	TSS1500;TSS1500;TSS1500	N_Shore	0.2838653242336	2.4948837483528	5.35699935958575	0.000153169763712406	0.137862087048296	0.925356410754953
cg16653620	chr2			Island	-0.273963850738914	-2.19146930031843	-5.35655810227278	0.000153282213452329	0.137862087048296	1.04430841860603
ch.2.188569927R	chr2			OpenSea	0.291563682231539	-3.02058344282922	5.35412277369537	0.000153904393129621	0.138132090615295	0.924293450681779
cg02879967	chr11			OpenSea	-0.278305161038414	2.89691487179593	-5.35196441371463	0.000154458030204257	0.138339576972963	0.941801232554174
cg00080118	chr6	CCHCR1;CCHCR1;TCF19;TCF19;CCHCR1	TSS1500;TSS1500;TSS200;TSS200;TSS200	Island	-0.154062684991279	-4.20463670751932	-5.34928161447855	0.000155149107988972	0.13866904044746	1.07464221076241
cg18250646	chr14	YLPM1	TSS1500	N_Shore	0.362774944778459	2.89533449151672	5.37220340133807	0.000156025419569549	0.138772505194886	1.07515645298623
cg18918418	chr2			OpenSea	-0.274573892323044	2.74221908813346	-5.34401553702908	0.000156515089029686	0.138772505194886	1.03956619438826
cg26142482	chr17	YWHAE;YWHAE	Body;3'UTR	OpenSea	-0.259283741259797	2.58863136513398	-5.34384804139872	0.000156558742871619	0.138772505194886	1.05552686034525
cg16917537	chr7	DNAJC30;WBSCR22	TSS1500;Body	Island	0.168521898520549	-3.98503353583855	5.34111656821813	0.000157272445478663	0.139117692628007	1.02355494243078
cg16919449	chr10			Island	-0.361147361027088	-1.14896503077418	-5.33972532307078	0.000157637274643215	0.139153493299967	0.997986075753809
ch.2.217478R	chr2			OpenSea	-0.32953833393275	-3.16495451644678	-5.36436005984906	0.000158053768288124	0.139234659852898	1.07589100259185
cg24274600	chr5	RHOBTB3	TSS200	N_Shore	-0.195607247267093	-3.9770595541363	-5.33480172445964	0.000158935555747317	0.139561378679635	1.03522279148699
cg18697348	chr3	SELK	TSS200	Island	0.390969545969797	-3.41013399756492	5.34947925661835	0.000159093104852208	0.139561378679635	0.581583110163142
cg17411035	chr2	ASB18	Body	S_Shore	-0.350392832076273	2.18961661758478	-5.3330484776039	0.000159400568636504	0.139561378679635	1.03522011585128
cg09539239	chr16	TELO2	Body	S_Shore	0.244697110314902	3.53063136635046	5.3288476390468	0.000160520578114206	0.13995278884703	1.06493025647208
cg12506373	chr2	CAD	Body	Island	0.231595069678385	-3.35579967104027	5.32433982553657	0.000161731629449681	0.13995278884703	1.04247683964606
cg17727795	chr5			OpenSea	-0.410784737562689	2.63746201588085	-5.35024259357095	0.000161774841443042	0.13995278884703	1.03917499436604
cg18911602	chr6	TFAP2A;TFAP2A;TFAP2A	Body;Body;Body	Island	0.417332575700476	-1.41342952831735	5.32291675102698	0.000162115936661553	0.13995278884703	0.931361658376904
cg02550607	chr5			N_Shelf	-0.40155267649066	0.781389959915932	-5.32291284015233	0.000162116994129929	0.13995278884703	1.0534894474217
cg01492656	chr4	N4BP2;LOC344967	TSS1500;Body	N_Shore	0.196248450638858	-3.51316641189969	5.32286046480439	0.000162131156691795	0.13995278884703	0.875218688095206
cg11731300	chr1	TSTD1;TSTD1;TSTD1	Body;Body;Body	Island	-0.464452498279556	-3.30886641227	-5.34117735387606	0.000164212727066779	0.141464977690416	0.991726693403099
cg26038749	chr4	SORCS2	Body	OpenSea	0.433161684679419	0.684807813185012	5.3138225130066	0.000164594628351379	0.141509819413905	0.928544038527471
cg07071417	chr3	MAGI1;MAGI1;MAGI1	Body;Body;Body	Island	-0.254137532910215	3.34251377028884	-5.31135084487228	0.000165275151968329	0.141635091391556	0.932270222770955
cg14185918	chr9	KLF4	Body	Island	-0.603141373459571	-1.10887529649557	-5.3368113381838	0.000165400618131738	0.141635091391556	1.00455574920576
cg17370364	chr6	EXOC2	Body	OpenSea	-0.28615699465645	3.43342460586691	-5.31899365629789	0.000166236773827413	0.142067536427876	0.983689049575126
cg07537530	chr13			S_Shelf	0.381051613191857	2.64878172742489	5.33068086454803	0.000167083847244102	0.142319593760076	1.03792700898442
cg08548089	chr1			S_Shelf	0.436906896797471	-0.411047540362458	5.30397951042643	0.000167322299176853	0.142319593760076	0.96257205186288
cg00250483	chr1	RGS5	TSS200	OpenSea	-0.447801221436692	1.98090500515946	-5.29984802513094	0.000168481310590868	0.142750387303687	0.928219303764611
cg18152712	chr6	E2F3	TSS1500	N_Shore	-0.242108853325035	-3.80061114012139	-5.31600912153362	0.000168878900518089	0.142750387303687	1.02481689434599
cg26652413	chr19	CPAMD8	Body	N_Shore	-0.380565777104377	-1.57099085080818	-5.29789460390026	0.000169032238459054	0.142750387303687	0.998234830447185
cg27575501	chr3	ATRIP;ATRIP	1stExon;1stExon	Island	0.2012143642991	-4.08525782041471	5.29605492061355	0.000169552818072836	0.142908708630058	1.01586337523583
cg08085639	chr19	ADAMTSL5	Body	Island	0.450289403579799	2.1585210121007	5.29634718299793	0.000169893049083373	0.142914699136185	0.865937060518222
cg26875248	chr17	RHBDL3	TSS1500	N_Shore	-0.294946542153929	-2.66306341710669	-5.28954502520852	0.000171408495576458	0.143907327438823	1.00628915624949
cg01355392	chr20	SOX18	3'UTR	N_Shore	-0.6570054151847	0.41001992293338	-5.31318795184936	0.00017198657223788	0.14411063926184	1.00944436357592
cg13796676	chr10	SIRT1;SIRT1	5'UTR;Body	S_Shelf	0.354083709649658	3.02874245656872	5.30921505555682	0.000173120981955312	0.144778411213599	0.950068862836304
cg17119387	chr17	KIAA0664	TSS1500	Island	0.639840834099321	-1.67181273025978	5.30474284961187	0.000174407378132407	0.145006214965303	0.938708802352244
cg21686577	chr7	SRRM3	Body	Island	-0.357076198450157	-0.315218822534418	-5.27212930446773	0.000176478506056878	0.14594699032891	0.953048848017386
cg21333861	chr6	B3GALT4;B3GALT4	1stExon;5'UTR	Island	-0.159843876370391	-4.08271311375612	-5.27068597323026	0.000176905688264602	0.14594699032891	0.968549262479204
cg07960944	chr19	LDLR	TSS1500	N_Shore	-0.405616831241177	-3.22538576895984	-5.29569643028441	0.00017704032266921	0.14594699032891	0.930319212032138
cg23261107	chr7			OpenSea	0.251993215139101	-2.94071589559784	5.26578609968189	0.000178364016174495	0.14594699032891	0.892111735728991
cg07183637	chr6	STK19;STK19;DOM3Z;STK19	Body;Body;TSS1500;Body	S_Shore	0.500322189697087	-0.771499021502364	5.27471001190952	0.000178447082312066	0.14594699032891	0.969847189617186
cg13209572	chr14			OpenSea	-0.37586062938291	2.31558163622821	-5.27053177362713	0.000178658648276259	0.14594699032891	0.967201429103916
ch.10.1452314F	chr10	DDX21	Body	OpenSea	0.419962145309542	-3.81156028091117	5.2900797209805	0.000178696046772273	0.14594699032891	0.964425009261493
cg20964064	chr20	KCNQ2;KCNQ2;KCNQ2;KCNQ2;KCNQ2	Body;Body;Body;Body;Body	Island	-0.624630203208432	0.0299564292479483	-5.27787623919702	0.000178784357608631	0.14594699032891	0.839501428385657
cg12835256	chr4	PLA2G12A	TSS1500	S_Shore	0.246010445396508	-2.41188788501051	5.2636725694074	0.000178996946755004	0.14594699032891	0.95176228577952
cg26771318	chr19	ZSWIM4	TSS200	Island	-0.239741771795772	-3.33132973204053	-5.26334213828595	0.000179096112529753	0.14594699032891	0.93314698996752
cg17647667	chr20	PROCR	Body	N_Shore	0.24818163330071	3.15847239133144	5.26272654703952	0.000179281011583155	0.14594699032891	0.977422387776985
cg06935979	chr1	KIAA1383	1stExon	Island	0.390470103542744	0.940143752371606	5.25818004144769	0.000180652819342923	0.14654772463859	0.83074861882379
cg16379671	chr12			Island	-0.600159358346936	2.09323588842226	-5.27873000233245	0.000182091636329656	0.14654772463859	0.947741073664287
cg13551269	chr19	ZNF253	Body	OpenSea	0.616000576511202	-2.03647384858054	5.27570241729128	0.000183008831489535	0.14654772463859	0.837071953833666
cg07755689	chr2			N_Shore	0.479098938088072	0.946893700604048	5.24951369658499	0.000183298296961778	0.14654772463859	0.880023579823014
cg11481351	chr1	FNDC7	Body	OpenSea	0.264433916193506	3.45809141733091	5.24868571046464	0.000183553165764214	0.14654772463859	0.856901403565306
cg26077099	chr17			OpenSea	0.530764034671103	0.387792716833726	5.24850200711341	0.000183609763299872	0.14654772463859	0.849600574405272
cg12338697	chr4	TMEM192	TSS1500	S_Shore	-0.201097493556964	-3.79250427254877	-5.24318298940255	0.000185256476471796	0.14654772463859	0.921566272311539
cg00456326	chr2			N_Shore	0.466855821800052	0.188335945647333	5.24267457330024	0.00018541468622293	0.14654772463859	0.93160889503942
cg20155837	chr17	NCOR1	Body	OpenSea	0.333196411203958	3.30419962959161	5.26440379944974	0.000186022686345822	0.14654772463859	0.844402311526224
cg14360139	chr2	ANO7	Body	S_Shelf	-0.272184256191937	2.69089030617008	-5.23897596123263	0.000186569901834601	0.14654772463859	0.884843044045241
cg16315742	chr17	FLJ90757;BAIAP2;BAIAP2;BAIAP2;BAIAP2	TSS1500;TSS200;TSS200;TSS200;TSS200	N_Shore	0.220975060560131	-3.65158497480204	5.23875244945125	0.000186639954496456	0.14654772463859	0.892731647510726
cg20314620	chr1	LOC100133612;C1orf174;C1orf174	TSS200;1stExon;5'UTR	Island	0.307212169687847	-2.68639055379639	5.23906820680467	0.000186686218971836	0.14654772463859	0.928236655893861
cg05002336	chr11	CD81	TSS1500	N_Shore	0.215255737677688	3.33622367228577	5.23795723003366	0.000186889414584968	0.14654772463859	0.90883592109562
cg17127146	chr12	PLXNC1	Body	OpenSea	0.264880125786745	2.97156746306144	5.23779205278612	0.000186941274501719	0.14654772463859	0.881617446940425
cg00529742	chr1			OpenSea	0.364304649798476	2.27088636529066	5.23737272023672	0.000187072998184119	0.14654772463859	0.815052260081217
cg17861154	chr10	PAX2;PAX2;PAX2;PAX2;PAX2	Body;Body;Body;Body;Body	S_Shore	0.316442052669113	-2.45162521546601	5.2361110555876	0.000187469908734615	0.14654772463859	0.909589565153982
cg26808224	chr1	RIMS3	TSS1500	S_Shore	-0.239612835843824	-3.63177544837783	-5.23594622181639	0.000187521829463435	0.14654772463859	0.64083557793233
cg19101460	chr15	GTF2A2	5'UTR	Island	0.206044379545055	-3.42357951954786	5.23540884232318	0.000187691202572801	0.14654772463859	0.920453571799555
cg21783033	chr2			N_Shore	0.293126110306185	2.95104972638231	5.23519788732266	0.000187757735956641	0.14654772463859	0.883452150980719
cg11036893	chr17	PGS1	Body	Island	0.247568626644667	3.66782788137573	5.23515874302821	0.00018777008445032	0.14654772463859	0.840591839834934
cg09480054	chr2	HAAO	TSS1500	Island	-0.216772086216833	-3.59567011570173	-5.23482447668455	0.000187875567117215	0.14654772463859	0.847307648102257
cg04237338	chr17	TEX14;TEX14	5'UTR;5'UTR	S_Shore	0.336241442719119	3.6089329654103	5.2572899446513	0.000188692351695292	0.146917714283492	0.912131196551164
cg26063721	chr6	PACSIN1	Body	Island	-0.55339867656541	1.84559905124629	-5.25445922053887	0.000189127285786414	0.146989589464443	0.807915400048476
cg19542987	chr10	ARMC3	TSS1500	OpenSea	-0.361747363410414	-3.02279847872632	-5.24002736501144	0.000189602206865378	0.147092226358306	0.696933959791953
cg16189091	chr10			Island	-0.577872646262467	1.73738196451961	-5.25158232184892	0.000190491581753793	0.147515443058703	0.906230673641627
cg08819417	chr16	FAM100A	3'UTR	Island	-0.242621473221407	2.97618396688359	-5.22245713500013	0.00019182229047242	0.148011597346645	0.914671891933553
cg06677582	chr16			Island	0.718917332708644	0.806981164033633	5.24321809656247	0.000193160882894867	0.148574688099852	0.902305969534621
cg11528835	chr9	CNTNAP3	Body	Island	0.386139979720349	-0.301435618526991	5.2180652774478	0.000193244686559687	0.148574688099852	0.870505923674388
cg14009688	chr7	CALD1;CALD1;CALD1;CALD1;CALD1;CALD1	5'UTR;1stExon;1stExon;1stExon;5'UTR;5'UTR	OpenSea	0.501836510962697	0.669988285134347	5.21651034867055	0.000193750931538363	0.148631744674449	0.877334920075838
cg01904393	chr12			N_Shelf	-0.328165577365863	-2.45815030063577	-5.21435814812234	0.000194453929357882	0.148704916309345	0.830631395118052
cg05100916	chr7	IFRD1;IFRD1;IFRD1	1stExon;5'UTR;5'UTR	Island	0.195602782681493	-3.26874922812702	5.21082792910594	0.000195612844657003	0.148905552751183	0.892909682177979
cg16771467	chr18	ATP8B1	Body	Island	0.216586076511518	4.27748738558219	5.20328020416929	0.000198115014067273	0.149199568435789	0.780785983560773
cg17492326	chr8	FAM91A1	TSS200	Island	0.184563179019502	-3.33196008773786	5.20246120855286	0.000198388533609963	0.149199568435789	0.847617346700152
cg12825773	chr5	NKX2-5;NKX2-5;NKX2-5	TSS200;TSS200;TSS200	N_Shore	-0.532365385312738	-2.00596521709076	-5.22662996198907	0.000198571588074422	0.149199568435789	0.718361906749753
cg15210999	chr6	DTNBP1;DTNBP1;DTNBP1	TSS1500;TSS1500;TSS1500	S_Shore	0.38450183733831	2.21597022196373	5.20606049247478	0.000198696230899764	0.149199568435789	0.873767099747425
cg19235095	chr3	ZNF167;ZNF167	TSS200;TSS200	Island	0.219082546053028	-2.85459292995494	5.20103860588969	0.000198864581356474	0.149199568435789	0.863587194308993
cg09839877	chr6			OpenSea	0.251258051103339	2.96805135681242	5.20085453087334	0.000198926266148124	0.149199568435789	0.799851611510588
cg18173808	chr3	SNORA6;RPSA;RPSA	TSS1500;TSS1500;5'UTR	Island	0.244604594903016	-2.80973795442169	5.19865657609515	0.000199664368057326	0.149389813130928	0.802701475705261
cg13222022	chr17	BCAS3;BCAS3	Body;Body	OpenSea	0.246844439920341	3.33415000726753	5.19802689892954	0.000199876350741823	0.149389813130928	0.622501444435201
cg08231603	chr6	AHI1;AHI1;C6orf217;AHI1;AHI1	TSS200;TSS200;Body;TSS200;TSS200	Island	0.168040173313508	-3.83243690502892	5.19599641737737	0.000200561527572767	0.149426048568226	0.844480137508346
cg05768565	chr4	SORCS2	Body	OpenSea	0.238365219337618	3.10001960849397	5.19562884572355	0.000200685826060598	0.149426048568226	0.845265131298704
cg22682811	chr20			Island	-0.387071701050417	-1.64603611953867	-5.19460002625336	0.000201034162634388	0.149426048568226	0.780878947076665
cg23861541	chr2	EHBP1;EHBP1;EHBP1;EHBP1;EHBP1	5'UTR;5'UTR;5'UTR;5'UTR;1stExon	S_Shore	-0.330766406385969	2.30706935862044	-5.19107574702998	0.000202232223278708	0.149426048568226	0.785246355612295
cg21732057	chr11			N_Shelf	0.287067124183238	3.05993595141494	5.19672925221523	0.000203060958011678	0.149426048568226	0.868155377499955
cg12554483	chr10	VENTX	TSS200	Island	-0.506033557859439	-0.68006671771683	-5.19204912742799	0.000203113471186223	0.149426048568226	0.817959914023566
cg23214565	chr6	DSE;TSPYL1	TSS1500;1stExon	Island	0.22613655368629	-3.78045579883945	5.19203891834475	0.000203212004683143	0.149426048568226	0.845371561214884
cg09650667	chr3	COPB2;COPB2	TSS1500;TSS1500	Island	0.143970921422498	-4.11310106594589	5.18642677446913	0.000203824081620844	0.149426048568226	0.85823091591101
cg08861456	chr1	OR2L13	TSS1500	N_Shore	1.2283009212051	0.950943883953989	5.20891557477532	0.000204525755323852	0.149426048568226	0.758595352583488
cg13888026	chr1	KIF26B	TSS200	Island	-0.204033672472873	-4.11684229212738	-5.18801436569127	0.000204725795541269	0.149426048568226	0.847591452814398
cg18001714	chr5	ANKH	TSS200	N_Shore	0.205864846748339	-3.76723508670851	5.18365491451483	0.000204779444082852	0.149426048568226	0.815306408319591
cg05260442	chr2			OpenSea	-0.230363603893312	3.09400179272031	-5.18264610297454	0.000205128310326002	0.149426048568226	0.841250311908989
cg03142975	chr9	MRRF;MRRF;RBM18;RBM18;RBM18	TSS1500;TSS1500;Body;Body;5'UTR	N_Shore	0.512023065111352	0.287505095083068	5.1818893010576	0.000205390435940646	0.149426048568226	0.825895808670368
cg08220753	chr16	RAB40C	Body	N_Shore	0.212727055331462	3.42050015752287	5.18122258992422	0.000205621648749852	0.149426048568226	0.789544812490779
cg02826237	chr1			Island	0.260186161346873	-2.55788260238222	5.18044652624064	0.000205891128374764	0.149426048568226	0.787044679354441
cg14303939	chr20	POLR3F;POLR3F;C20orf12	1stExon;5'UTR;TSS1500	Island	-0.260866048458438	-3.51972314155701	-5.19658953942718	0.000205934607336928	0.149426048568226	0.842697381396678
cg20857253	chr21	TCP10L	5'UTR	OpenSea	-0.43652477218944	0.745820054406625	-5.17957484484345	0.000206194251824859	0.149426048568226	0.802478225337291
cg23863881	chr19	PGLS	TSS200	Island	0.195070130277441	-3.46675549191575	5.17446087520826	0.000207982063640476	0.150214170118948	0.798882463343711
cg19815565	chr18	LOC100130522;LOC100130522;PARD6G	Body;Body;3'UTR	N_Shore	-0.774710577211071	-0.939690230109963	-5.19728598553549	0.000208536395898127	0.150361400587965	0.818148281495649
cg24413662	chr11			OpenSea	-0.379411053053514	-2.05510700636783	-5.17079152501339	0.000209274855350408	0.150527500923178	0.74200424802828
cg03536022	chr6	LOC285830;LOC285830	Body;Body	OpenSea	0.348454018324557	2.35595145947786	5.17024395435309	0.000209468497650746	0.150527500923178	0.783635073968355
cg05866806	chr10	MTG1	Body	S_Shore	-0.21581941874363	3.51277750880598	-5.16898531848617	0.000209914312796702	0.150595617040408	0.822122222907427
cg17665608	chr10	CSGALNACT2	TSS200	Island	0.190733304369676	-3.94348530567751	5.16614051746891	0.000210925624737878	0.150621767354905	0.773016168301201
cg14122616	chr19	ZNF324	Body	Island	0.267863576824408	3.23546922927945	5.16592056745706	0.000211004028260844	0.150621767354905	0.754903550552535
cg24824734	chr22			N_Shelf	0.268590704050343	2.85417736289071	5.16174351236919	0.000212498798011142	0.151189016294184	0.778006515875374
cg14552401	chr3			N_Shore	-0.205186954814233	-4.32465602484014	-5.1696977526644	0.000212503500644252	0.151189016294184	0.785992656028906
cg10146163	chr2	CEP68	3'UTR	OpenSea	-0.296442804356815	3.11534375671106	-5.16003613077083	0.000214250307045961	0.151823800884161	0.753166074641992
cg09309913	chr8	ST3GAL1;ST3GAL1	5'UTR;5'UTR	Island	-0.188388925478556	-3.47527567925093	-5.15211031589946	0.000215988540164049	0.152271486995424	0.767532617758407
cg12928542	chr20	ANKRD5;ANKRD5;ANKRD5;ANKRD5	1stExon;1stExon;5'UTR;5'UTR	Island	0.42472577122695	-3.00454872968761	5.17517526461434	0.000216391012289397	0.152271486995424	0.751601499884417
cg24190415	chr11	SLC1A2;SLC1A2	5'UTR;1stExon	Island	0.200516692966487	-3.70153827649257	5.14996737666204	0.00021677298285942	0.152271486995424	0.786686637910146
cg24341311	chr3			OpenSea	-0.325834693434033	2.66139866574571	-5.15456033767456	0.000217089208741483	0.152271486995424	0.793560992578779
cg16751659	chr2	AGAP1;AGAP1	Body;Body	OpenSea	0.232145337875445	3.55133947299776	5.14611009952565	0.00021819250949898	0.152271486995424	0.751363914179722
cg21181162	chr8			OpenSea	-0.367501528147366	2.2449479095533	-5.14500392965425	0.000218601389200832	0.152271486995424	0.737432208395707
ch.3.638689R	chr3			OpenSea	-0.324597722281157	-3.71521024121432	-5.16775450283078	0.000219096261041151	0.152271486995424	0.763535257357828
cg04658945	chr11	MRGPRF;MRGPRF	TSS200;TSS200	S_Shelf	-0.208894542331682	-3.50170920875591	-5.14322673134225	0.00021925998735152	0.152271486995424	0.7684287549256
cg12254648	chr20	MYL9;MYL9	TSS1500;TSS1500	N_Shore	0.274170619256037	2.80338248423299	5.14115802812665	0.00022002923224524	0.152271486995424	0.724633524874223
cg27467358	chr12	GALNT9	Body	S_Shore	-0.246950142394859	3.05557559245872	-5.13952144374325	0.000220639798088944	0.152271486995424	0.723519089743514
cg06879534	chr4	KLB	Body	N_Shore	0.285854887707571	3.14504442897445	5.13883830406775	0.000220895184296224	0.152271486995424	0.68469727417464
cg10029789	chr14	UBR7;UBR7	Body;Body	S_Shore	0.235700205036252	3.29864253728416	5.1371455760837	0.000221529332716663	0.152271486995424	0.789158042077959
cg00082954	chr6	MAP3K5	3'UTR	OpenSea	0.293034260683075	2.9161384335303	5.13665735765555	0.000221712588785838	0.152271486995424	0.720454059715284
cg14692106	chr4	AFAP1;AFAP1	5'UTR;5'UTR	N_Shore	0.499819955242299	-1.20669306470832	5.15419263504876	0.000222602476382985	0.152271486995424	0.781743144942824
cg22633769	chr20	CABLES2	TSS200	Island	0.224656299843494	-3.15104396706725	5.13374823351605	0.000222807847011119	0.152271486995424	0.780654761875891
cg04348273	chr1			S_Shelf	-0.186140372821987	3.67467196953655	-5.13359385533971	0.000222866127167163	0.152271486995424	0.715822110883112
cg21773220	chr11			Island	0.252109835791121	-3.75259959714459	5.15675399997849	0.000223171997483908	0.152271486995424	0.787905934893428
cg02035199	chr7	SRI;SRI	Body;TSS1500	S_Shore	-0.374908102807038	-2.39773294254	-5.13256950675598	0.000223253239568223	0.152271486995424	0.640071041902778
cg04230403	chr10	FAS;FAS;FAS;FAS;FAS;FAS;FAS;ACTA2	TSS200;TSS200;TSS200;TSS200;TSS200;TSS200;TSS200;5'UTR	N_Shore	-0.297413629540961	-3.217788698273	-5.14753350828406	0.000225568747977257	0.153606588642405	0.753571900148473
cg27316798	chr5	ANKH	Body	N_Shore	0.6169231842344	-1.47165509753692	5.14581598682151	0.000227303532532651	0.154393746363278	0.736171155257869
cg18195566	chr4			N_Shelf	0.195872042717665	3.32321042766825	5.12159676300488	0.000227444437015089	0.154393746363278	0.733626845535843
cg01575590	chr20	KCNQ2;KCNQ2;KCNQ2;KCNQ2;KCNQ2	Body;Body;Body;Body;Body	Island	-0.739458254837029	-0.32445335838114	-5.14007737817724	0.000229503157623969	0.154418884512625	0.718556772691993
cg19817652	chr17	C17orf98	Body	N_Shore	0.554434912413635	1.35930963299192	5.13219935041977	0.000229811299793717	0.154418884512625	0.693730236516985
cg18876084	chr6			OpenSea	-0.256759317429924	3.09936001109334	-5.11524800769612	0.000229907014528611	0.154418884512625	0.61487030238086
cg03129964	chr9	BARX1	Body	Island	-0.230697168117791	-3.07435753840936	-5.11523510116317	0.000229912049118138	0.154418884512625	0.702558609468905
cg03842440	chr12	PDZRN4;PDZRN4	TSS200;Body	OpenSea	-0.65085815559916	1.03251512901017	-5.13705245148328	0.000230671598195126	0.154418884512625	0.710511755170504
cg27125631	chr17	NXPH3	Body	S_Shore	-0.239172492388243	2.90967381840114	-5.11178573947018	0.00023126172830797	0.154418884512625	0.719270048407251
cg05281796	chr6	HLA-DOA	Body	N_Shore	-0.38026960309482	1.9119321392995	-5.11070405150184	0.000231686683037524	0.154418884512625	0.666077502977794
cg27201673	chr19	PNMAL1;PNMAL1	TSS1500;TSS1500	Island	-0.514436793862695	-1.59758010242676	-5.12623809468112	0.000231800737565979	0.154418884512625	0.644459783921128
cg06162737	chr7			S_Shore	0.32655793388749	2.84864568462169	5.11495406238358	0.000233796675815169	0.155507049733595	0.695502125964159
cg10142878	chr1	AK3L1;AK3L1;AK3L1	5'UTR;TSS1500;TSS200	Island	-0.189979325798517	-3.2448572705974	-5.10153671572129	0.000235321202691019	0.156188811384231	0.704623799372496
cg07635747	chr18	CDH2	Body	Island	-0.287114515655388	-3.41041963137096	-5.12459479688182	0.000235549797828502	0.156188811384231	0.747017448441514
cg04498014	chr17	TNRC6C;TNRC6C	5'UTR;5'UTR	Island	-0.512077325708133	0.437790023539016	-5.10144281048647	0.000236567577702203	0.156621609228909	0.712443202859292
cg02752958	chr7	ZP3;SRCRB4D	5'UTR;Body	Island	-0.183680171349803	3.97235922553357	-5.09744943636027	0.000236960868601342	0.156640262068006	0.567146163121281
cg21860629	chr1	LOR	Body	OpenSea	0.306715511767633	-3.45132754146297	5.11756308309656	0.000238350963033964	0.157094519683701	0.70764758659459
cg07539443	chr12			OpenSea	-0.483845797773291	1.67337296482547	-5.09674948515969	0.000238615866428402	0.157094519683701	0.646576480756231
cg05782377	chr1	C1orf187	5'UTR	OpenSea	-0.505719178016716	0.468785344234513	-5.09835089264707	0.000238746583640098	0.157094519683701	0.724246117630578
cg07290273	chr2	TMEM17	Body	Island	-0.255935147404522	-4.14389614235321	-5.11244250221747	0.00024041277881595	0.157426274974041	0.716246307596605
cg04930001	chr16			OpenSea	-0.380250573669173	2.24634696455955	-5.08887808426476	0.000240438366400244	0.157426274974041	0.670243547303214
cg25188760	chr20			S_Shelf	0.35722085826248	2.13235973545331	5.08872790656185	0.000240499769613657	0.157426274974041	0.655609184049099
cg02662441	chr10	SUFU	Body	OpenSea	0.254913562272894	3.14055049665956	5.08819310021602	0.000240718569517476	0.157426274974041	0.659402583531256
cg20660350	chr2			OpenSea	-0.413560282646103	2.25361266018608	-5.10328729124878	0.000243689383123357	0.15814996869074	0.710193231033313
cg11735641	chr1	RER1	Body	S_Shore	0.218876243818944	2.96472656859979	5.08068242541101	0.000243813457478052	0.15814996869074	0.696772190138732
cg00145093	chr10			OpenSea	0.325397439002114	3.06607476254342	5.10171699526893	0.000244792292482791	0.15814996869074	0.680855257311915
cg23090270	chr13			N_Shore	0.257157420913314	3.22099708270285	5.07771238792731	0.000245048780050285	0.15814996869074	0.653466234019702
cg18398753	chr1	STX6	Body	OpenSea	0.449638888029617	-1.91012863609896	5.09043488360556	0.000245344139271765	0.15814996869074	0.642104546141933
cg02029441	chr14	SIX1	TSS1500	S_Shore	-0.274582508953338	-2.99008890208077	-5.07562625586646	0.000245920379386829	0.15814996869074	0.677389364778402
cg21739754	chr2	ZNF804A	TSS1500	N_Shore	-0.286995561587537	-3.34955575542236	-5.07792578122657	0.000246248791613827	0.15814996869074	0.559696309821847
cg11007362	chr6			OpenSea	-0.405868428269829	1.51586916981743	-5.0718181685179	0.000247519805933672	0.158285064143913	0.567823890189422
cg25353450	chr5	PCDHGA4;PCDHGA6;PCDHGA9;PCDHGA1;PCDHGA8;PCDHGA10;PCDHGA5;PCDHGB1;PCDHGA10;PCDHGB4;PCDHGA3;PCDHGA2;PCDHGB6;PCDHGA7;PCDHGB2;PCDHGB5;PCDHGB3	Body;Body;Body;Body;Body;TSS1500;Body;Body;TSS1500;Body;Body;Body;Body;Body;Body;Body;Body	N_Shore	-0.63672111697808	-2.01230711370941	-5.09399528863739	0.00024799702186596	0.158285064143913	0.435342371022503
cg00977842	chr10	MAT1A	TSS1500	OpenSea	0.31465241883757	2.91885191156164	5.08791859807279	0.000248672848049241	0.158285064143913	0.696288834501417
cg04740941	chr12	KLHDC5	1stExon	Island	0.227571507902806	-3.5687442907406	5.06740250706629	0.00024938806766688	0.158365905922654	0.630249089823663
cg11594940	chr1	PEAR1	TSS200	N_Shore	-0.294354795365831	-1.81290062167028	-5.06626653937039	0.000249871078592353	0.158365905922654	0.662188933118157
cg26977846	chr12			OpenSea	0.359636835796208	1.02491046626981	5.06618151108993	0.000249907271813127	0.158365905922654	0.596903576320253
cg05065466	chr7	C7orf38	TSS200	Island	0.17317022477792	-3.29615891283223	5.06526938549922	0.000250295873585213	0.158378221106618	0.64769157887069
cg02111587	chr2	TACR1;TACR1;TACR1;TACR1	1stExon;1stExon;5'UTR;5'UTR	N_Shore	-0.195648827425949	-3.59607251861048	-5.06352087555977	0.00025104257856303	0.158462906401213	0.68779500976849
cg24031597	chr21	NCRNA00175;NCRNA00175;COL18A1	TSS1500;TSS1500;Body	N_Shore	-0.31074610913958	3.6360699684759	-5.08600840422903	0.00025135813023983	0.158462906401213	0.677514129542379
cg11163383	chr15	CDAN1	Body	OpenSea	0.260119129139405	3.26056379531058	5.06006817840611	0.000252523919633185	0.158513031424834	0.652764072943037
cg04604532	chr10	INPP5A	Body	N_Shelf	0.363360220308684	3.24203627113164	5.08287143344796	0.000252691290149419	0.158513031424834	0.603284340833391
cg22682373	chr12	KIAA0528	TSS1500	S_Shore	0.371066008583816	-1.95843415779444	5.05874207718397	0.00025309529881545	0.158513031424834	0.599124866195957
cg23691642	chr1	HSPA6;HSPA6	5'UTR;1stExon	Island	-0.543464183882728	-1.30227008785858	-5.07891090561274	0.000254385044367513	0.159088550181172	0.667111278970118
cg26315862	chr13			Island	0.765344578706662	-2.47251579574805	5.07617450512062	0.000255562239663499	0.159592108714696	0.631811844754887
cg10675666	chr7	TRIM4;TRIM4	TSS200;TSS200	Island	-0.190236955621126	-3.46988161334736	-5.0506101250231	0.000256628857168248	0.160025250769155	0.658485859051398
cg25227866	chr17	SDK2	Body	OpenSea	-0.231690970893542	3.07842453635198	-5.04786549633755	0.000257833101690155	0.160310159838406	0.645428263122559
cg15788147	chr6	LSM2	Body	S_Shelf	0.286817136676263	2.86466800259076	5.04449329784015	0.00025956890886099	0.16040499227907	0.644336217168211
cg18954700	chr10	HTRA1	TSS200	Island	0.240793309015209	-3.54526807528675	5.04685710978132	0.000259785386248992	0.16040499227907	0.620614281856152
cg05949903	chr16	RRN3P1	TSS1500	Island	0.178035222854025	-3.60504069374366	5.04322392371009	0.000259883139125511	0.16040499227907	0.640512962499841
cg24234938	chr6			OpenSea	-0.246858444187287	-3.75463599049661	-5.06481135171901	0.000260017419137523	0.16040499227907	0.650658989677415
cg00393825	chr20			Island	0.272474224203811	-2.8326791592182	5.04244467678464	0.00026022897767027	0.16040499227907	0.656144499428343
[truncated: 8,105 more rows]

## Sheet: FDR <0.05
Table S9. Differentially methylated CpG sites in the secondary analysis of blood tissue (FDR<0.05)
[truncated: 60 more rows]

[truncated: 2 more sheets: FDR <0.01, p<1.22 x 10-7]
